# Supplementary material for: Prokaryotic and Eukaryotic Horizontal Transfer of Sailor (DD82E), a New Superfamily of IS630-Tc1-Mariner DNA Transposons
Source: Biology (Basel). 2021 Oct 7;10(10):1005. doi: 10.3390/biology10101005 (PMC8533490; doi:10.3390/biology10101005)
Supplement: Supplementary file 1 [file biology-10-01005-s001.zip]

Archive with 21 entries (20 files):
- Supplementary Material/
- Supplementary Material/Supplementary Data S1.fas
- Supplementary Material/Supplementary Data S10.fas
- Supplementary Material/Supplementary Data S2.fas
- Supplementary Material/Supplementary Data S3.fas
- Supplementary Material/Supplementary Data S4.fas
- Supplementary Material/Supplementary Data S5.fas
- Supplementary Material/Supplementary Data S6.fas
- Supplementary Material/Supplementary Data S7.fas
- Supplementary Material/Supplementary Data S8.fas
- Supplementary Material/Supplementary Data S9.fas
- Supplementary Material/Supplementary Figure S3.PDF
- Supplementary Material/Supplementary Figure S4.pdf
- Supplementary Material/Supplementary Material.docx
- Supplementary Material/Supplementary Table S2.xlsx
- Supplementary Material/Supplementary Table S3.xlsx
- Supplementary Material/Supplementary Table S4.pdf
- Supplementary Material/Supplementary Table S5.pdf
- Supplementary Material/Supplementary Table S6.xlsx
- Supplementary Material/Supplementary Table S8.xlsx
- Supplementary Material/Supplementary Table S9.xlsx
