# Supplementary material for: Prokaryotic and Eukaryotic Horizontal Transfer of Sailor (DD82E), a New Superfamily of IS630-Tc1-Mariner DNA Transposons
Source: Biology (Basel). 2021 Oct 7;10(10):1005. doi: 10.3390/biology10101005 (PMC8533490; doi:10.3390/biology10101005)
Supplement: Supplementary file 1 [file biology-10-01005-s001.zip › Supplementary Material/Supplementary Data S1.fas]

>ABLF02012070.1:1-5056 Acyrthosiphon pisum strain LSR1 Contig12350, whole genome shotgun sequence Positions 1356 to 3589
TATAGTACGGCCAGCGAAACTAGGCGGGTGACCGTCGTGCGCCTGGTGGCAAATTTTCGG
CAGTGATTCCAAGTCTACATTCCCGCGTAAAATAATTTTAAAAGCGCGGGAGTTGTAATA
AAAACTAAACATTTAATATTTCTGTACGCAAAATTCATTATTTATTTATCACATGCGCTA
ACAAGTAATAATATTAATATTTTAATTGTTTACACAATTACACATATATAAATACATATA
TATGTACATTAAAAAACTAATAACTAGGTAATGAAACTTAAAATTATTATAATGATATTT
ACGTAAAAAAAAAATATATTTCCGAATTGAAATAATCTAGTCTTCATTGTCGTCTTCATC
TTCACTTGAACTGCTTTCGTCAGGATTAATGGTCAATATTATTGGTTCTAATATCTCATC
CCTTAGTCCCGCCTTGACAAAGTCCTCCTCCTGAATCTTGACGCAATGTTCTCCACATTT
GGCCCAATCGTCCGGAGTTACTGCATCGATCTCTTTATGCACAAGTGTCTCGACATCTGC
AATTTTGAATGTTGAATTTTTTTCAGCCACTCTGCCTTTAACTTGGGCCCAAATTAGTTC
TATTGGATTGTACTGACAGTGGTAAGGGGGAAGCCTTACCACTTCATGACCCATTTGGAA
TGTTAGTTGATCCAGTTTATATTTTTTTCCGCGTGGCATCGAAAGTTTCACTTTTTCTCG
TAACTCGTCAAGTGTTTCTACGGGAGAAAAATCTATATTTTTATCCCGTAACCACTGTTG
TACATCTGCCTTTCTACTGTTAGACTTCGGATAGTTCTCGACCAACGAAGAGTGATACGA
TGCGTTATCCATAATAATAATACTCGGCTCTTCTAAGTTAAGTAACATTTGTGAAAACCA
ACTTTCAAAAATTGTAGCATTCATTTGAGAATGATAATCTTTGTTACCAGAATTACATCT
AAAAATAAGTTTTGATTCTTTAATGAACCCGAAAGAAGGAGATCCGGCGTGGCATACAAT
GAGGCGACTGCCTTTGCCCGTAGGTACTTTTAAACCTTTCGTATTTTCTTCATTTTGCCA
AATACGTCCACGAGTATGGTTTTGATTAACCCAGGTTTCATCCAAGTAGACTACCGGCCG
AGTATCACCGTTCATACGAAACTCGTTCATTTTTCTAAGAAATTTAACGCGGGCAGCTAC
AATATCCGACCGTTCCATCAAGAATTTGCGACCGTCGTTACATTTCTTGTACTTAAAATT
AAGTTGTTTTAAAATTATTTTCACTGACGATTTCGATCCACGGTAATTTAATTTTTCACG
CAATTCCATTAATATTTTAGCACTCGTTGGAAATTCACCCTTATCGTAAAAGCTATGAAC
AACTCTTCTGACCACTTCATTATCAAAATCATCAAGTTCGGTGACAGATTTCTCGCGACT
GTATCTTTTTCGTGGTGATTGAAATTTAAGGTCATTAGAACTTCCAACACATAATGATTC
TTCTTGATTTCCAGTTATTTTACTTTCTTTACATATCCGTTGTACAGTTCTTAGACTCAC
CGCACAAGCCTCGGCCGTCCTCTCCTGTGAATGTAGAAAATAATCTGCGAATTCCGGCTT
GTCTTTGCACTTGGCTAAGGTTTTAAAAAATGTATACACGTTGTATATTGTTTTTTTCGT
TTGGGAATGAATATCGGGTCGGATTGACATTTCCAAAAAATAATTTAACACAGATGAATA
GTAAAAAAAACACCAAAAAAAAATATAAAATATTGCACAATATTAAAACAGCCGTATAAA
AAAATCAACTCAAACGGTAGCAATCAACACATATACGAAGGGCAGAGGATCGAAGACTAA
CACATTTTGAAAAAAACTGTTTCTGTATACTATTTGGTTTCAATAGAATAACATTACAAT
AGGGCAATGGAATGCGGTCGCCAGCGCCAGATGGCCAGTTTGAATATAAAAACGCCGCGC
TCCATTGTTACCCTCACCCGCAGCAATTTGTAGTACGCACATTTACATTATACATAATAT
TGTATATACGAATACCTTATACGATAATAAAATACTTGTAATGTAAGGGTTCACAACTTT
TTTCATAAAACATCTGCAACACAGCTTCACCGGCTATTCATTTAATAAATAATACTTTTA
GAACCCCTGGCTTACATGAAAACAGCCGGCTGGCGCGCGACGGTCACCCGCCTAGTTTCG
CTGGCCGTACTATA
>BHDV01063339.1:114122-119204 Adoxophyes honmai DNA, scaffold768, whole genome shotgun sequence Positions 451 to 4848
TATAGGACAATCGGCGAGACATGATCCCTGACATGAGCCATGACAGTTCACGTTAGTGAT
GGGGCGTGTCGATGGAACTTAACTTTATTAAAGACGAAGGAGTTTTGTTATGTTGTCGTT
GAAGTGATTTAATTTTTTTGGCATAAATTAAAAACTAAAAAAACCTAAATTTTCCAAAAA
TAGAAATGGACCCATTTCATTTCCTTATCGTATAATTTTACCCAGTAAACAAACTTTCGT
TTTGTGAATCAGGTCATTTATGTAAGGCCCGTACCGTACCGAAAAGTTTTTTTACAAAAT
CCTTATTATTACCAGCAAAAATTTGGCCGGTAACTGTTTTAAATTTTTGTTAAAATCCCT
CTATTTATGATATCTTTGTGCATCTATTGGCATAGTCAAATCAGTTTGAGTACGGTTATT
ATTAAAAATGCAGGGCGATAAAATAATGAGGAGATAAACTGTTTTGCGAAATTATCTCGA
AAATCTCAGTTTAAGTTTTGCGGCGGTAGGAAAAATGGTGGATGTCTTTGTTATTCATCG
GAGTTTCATTAAATATCGTCAATATACTTTGTAAAAAAACTTTTCGGTACAGGCCTTCTT
ATGTAAAATATATATTTTGTGAACTTTGAACTTCAACTTTTGTGTATGGCAACACGAGTC
GCTTTTAGGGTAGCAATCATTTCTGCCAATGACTCCTGACAGCAGCATAACGTTAAACGT
GTTTGACCAGTTTAACCGAAATGTTCCAAAATGGGGGTATTTTTTTGTTAGTGGATGATA
AAAATAGGAGGGTTTTAAGATTAATAGGTTTGGGGATATCAGAGGGCAGAACGTTGTACA
AGTAACTTGTTCTAAGCGGTCAGTTGAAAAATATATGTTCTGCGGTGCCTTCCTCTAATT
CGCAAGAGCAGAGTGGGGATTGGACGATCTCCCACCTGTATAGGCGGGCTGGGGTGCACG
TGTGTCCGATACGGAGTCTGCAAATCATCGAAGTGGTTTGTTTAATAGGGTTTTGAAAAC
GGAAAATGGAAAGAAATCGAAAAATCGGATTTGATAAGAAGAATGGCTCCTCCGTAGCCG
TCATCTCTGTTATGCCGGGGGCAGGTGTATCAGGGCACCCGGAACTGGGACTCAAGGACA
AATTATGTCTCCGAAATGGCAAAGGCGACAGGATCATATGAGGCTACCAGTACCACTTGC
TAATTTTCGGGTTGTTTAGGGCGAAGACTATGACTATTCCACTGGATCTGACGGAAAGGT
AATATTATTATGAGGAATCGGGGGAGTTTACTAGCAACGTTCGTCGGTAAGGGGAAATCA
TTTACTATACTGACAATATTTATCAGCAGAGAGAATAGTATATTCAGGAGATTCTCACTG
GCATTGGCAACATTATCTGATCTGTCACTAAGCCGCGATCGCTAATTGGCTGGTTCATAC
GAGTCCTAACGTATTTTTTTCTGCTATCGGGATCCTTTGCTTGCTACTACCGTCGCTTTG
GATTGTTGTTGAAGTTTAGTTATTGTTGGTGTTGTGAAATGCCGAAAAGACTGCGTAAAA
CTGTACTCAACAGTGAAACGCGGGAGTTTGTGGTGCGCTTGCGGGATTATTTTGCTCGCG
AGCAACAAAATGGTGGGCCTTTGTTGCCAATTGACAACGTACGCGACCGTGTTGCTGATG
CTCTGGGGATCGGAAAGGCTACCGTCTCCCGTATTACAAAGGAGAAGTTCGGCGAATCCT
CGATGGAGGAGAACATACTCTCATCTCCAAAGAATAAGAAACATAATAGGGCAAACCCCG
TAACCCATCCCGATAACTTCGATGTGGCTGCAATACGGAATCATATTTACGGCTACTACG
CACGGGGTGAACTGCCAACTTGCAAAAAGTTATTGGCGTCGCTGAAATCTGCTGATTTAT
TTAAAGGCGGTATCACTTCTCTCAGAGTCGTCATCAAGAAATGTGGATTTCGGTACGGGA
AGTCTGACAAAAGGAAAATATTGATGGAGCGAAATGACATAGCATTGATGAGGTGTGATT
TTCTACGAAAAATTAAGAACGTTGAGAACTGGGACAAAGTGGTTTATTTGGACGAAACTT
GGCTCAATGCCAATCACACAGTCCCCAAAGCATGGACAGACGATACAGAAAAATCCTGTA
CCAAAACACCGGAAGGCAAGGGCCAGCGTTTGATTATCTGCCATGCAGGCACAGCGAAAG
GTTTTGTCCCTAACTGCTTGTGGGCCTTCAAATCAGTAAAAACGACTGATTATCATGAAG
AAATGAATTTTGAAAATTTCAAGAAATGGTTCATAAAACTTTTAGACAATTTACATGAGC
CGCACCATATTTTAATGGACAATGCCCCATATCATTCCGTGCAAGTGAATAAAGCACCAA
CTAGCAACAACAATAAAGGTGAAATCCTGGAGTGGTTGCAACGCAATGGTGTACCAGCTA
ACATTCAAATGCTGAAAAGTGAATTGATGAGACTTCTGAACCTGCAGAAACTGCAAACAA
AGAAAACATATTTTTTGGATGAAATGGCAAAATCAAAAGGTCACACTGTGATTCGGCTAC
CACCCTACCACTGCCAATATAACGCTATCGAGTTGATTTGGGCGCAAGTCAAAGGTGGGA
AATTTGTATTTACTTTAACATTTATTATGTACATAATAAATGACCAGTTAGTATCTAAAT
AAATATCATTTCAGGTTCTGTAGCCAGGCTAAATACCACTCCGCCATTCACAGCAAACAA
ATTGCTGACATTATTAAAGGACGCTTGCAGTCAAGTGACTCCAGATAATTGGAGGAGAGT
CGTCGAGAAGACCAGGAATCTTTGTCTTAATGATTGGGATCGAGACGTGCGATACGACAG
CATCGTAGATCAGCCGTTTTTGATAACCGTAGGCGATAGCAGCAGTTCAGATTCCGAGTC
CGATAGAGACTGAACCAGATGCTGTGAATCCAGTGCACTCCGAAGCGCCTGAGGATCGCC
AGCGCCATCTGTATACGTTTTTGACAAAATTGACAAGCTTCAATCAAATCACATCTCATC
AATGCTATGTCATCCCGCTCCATCTATACTTTTCTTTTTCAGCAGTCTGATCAATTGCGT
TGCAACCACTCTAGGATTTCACCTTTATTGTTGTTGCTAGTTGGTGTTTTATTCACTTGC
ACGGAATGATATGGGGCATTGTCCATTAAAATATGGTGAAGCTCATGTAAATTGTCTAAA
AGTTTTATGAACCATTTCTTGAAATTTTCAAAATTCATTTCTTCATGATAATCAGTCGTT
TTTACTGATTTGAAGGCCCACAAGCAGTTAGGGACTAAACCTTTCGCTGTGCCTGCATGG
CAGATAATCAAACGCTGGCCCTTGCTTTCCGGTGTTTTGGTACAGGACTTTTTTGTATCG
TCTGTCCATGCTTTGGGGACTGTATGATTGGCATTGAGCCTAGTTTCGTCCAAATAAACC
ACTTTGTCCCAGTTCTCAACGTTCTTAATTTTTCGTAGAAAATCACACCTCATCAATGCT
ATGTCATTTCGCTCCATCAATATTTTCCTTTTGTCAGACTTCCCGTACCGAAATCCACAT
TTCTTTATGACGACTCTGAGAGAAGTGATACCGCCTTTAAATAAATCAGCAGATTTCAGC
GATGCCAATAAGTTTTTGCAAGTTGGCGTAAATATGATTCCGTATCGCAGCATTCGCAGC
CACATCGAAGTCATCGGGATGGGTTACGGGGTATGCCCTGTTATGTTTCTTATTCTTTGG
AGATGAGAGTATGTTCTTCTCCATCGAGGATTTGCCGAACTTCTCCTTTGTAATTCGGGA
GACGGTAGCCTTTCCGATTCCCAGAGCATCAGCAACACGGTCGCGTACGTTCTCAATTGG
CAACAAAGGTCCACCATTTTGTTGCTCGCGAGCAAAATGATCTCGCAAGCGCACCACAAA
CTCCAGCGTTTCACTGTTGAGTACAGTTTTACGCAGTCTTTTCGGCATTTCGCATTGCAG
ACAACTTAAATGATTATAAATCGAAGACGGAAAGTGTACTACTTTAGTGTATTTTGTGTA
CATTCTTTTCAACTTATCGACATTTTTATCGACATTTTTTTATCGATATTTTTCCACATT
AGTCGATGTCTTCCAAACGAAGTAACTTTTGCAAGACGTAAACGTAAATTCTGGTTGAGA
TAATTCCTTGTAAATGTTAAGAATTGTTATAATTCCATCGAAATATCATTGTAATGAAAT
AAATCTACCTAAAATAAATAAACGTAATTTTTAAACGCCTACGGTTCGATTTCAATGTAA
CGGTGACGCCGCTACAAGGTTGTATCGTGATTATTATTGTCAGTGTCCCAGGGATCATTA
CTCGTCGATTGTTCTATA
>VIIS01000003.1:51621-56877 Amphibalanus amphitrite isolate SNU_AA5 Contig10, whole genome shotgun sequence Positions 1668 to 3771
TATAGTCTGTTCCACTTAACTTCAACATTCACTCCAAGATGCGTGGCTCATTAAGCACGC
GACATTACAGCGTACTTAAGAAAATCGAGCAGAGCTGCAGCCAAAGCTGCGGCGAAATTC
TGACGGACAAGCCGGACAAGTCACTTTGGTATCAATTTGGTATATTTGGTCTTGGTCATT
GGTAGCCCAGATAAGTCCGTAAAATATCAGGTGATACTGATTTTTTATTTGAAACGTATT
TAATAACATCATTTTTATAAAGGGTAATTTAAAATATTATCGTGTTGATACAGCTACTGT
TAAATGTTTTCAAAACTTCGGCAAGGAAAGCCACTTGGTGCACAAACCAGGCAAACAATA
TACAATGTCTACAAATATTTTACTAATAAGAAAGATGAACATCTCAAGCAAGGTGATGAG
AGAGCCGCTGCAAGTATCAATGTAGCACAAGAGACAAGTTTGGCTACTGGAGTGTCTATC
TCGTCTGTCCAAGCGGTGAAAAAAGAGGCGGAGACACACGGATGCCAGTCTCCAGTCCGC
AAGCGACCGAACAGGATGCGACGCGAGTACCTGGACGACTTTGAGCAATGTGCGCTAAGA
AGAATGGTGCATGCTATGTATTTGGACGGAAAAAAGGTCACTTTGGACACGATGAAAGCA
GCGGTGCAAGAACAACTCGGGAAGACCATCTCTCGATCAACACTTCGAAGGCAGCTATTG
CAGAACGGGTTCAAGTTCAGGGAAGTGAACAACCGAAAGCTGCTGATCGAAAAGCCTCAG
ATGGTCGCCGCAAGAAACACTTTCCTCAGGCGAATTCAAAAGATAAGACAGCAAAACCCG
GATCGAAATATCTTTTATCTGGATGAAACTTGGTATAACCAGTTCGATATGAAAACGGTT
GCATGGTTGGACGATGATGAGGTGGTCGGCCAGAAACCAGTGACTGGGAAGGGAAAACGA
CTTATCATAGTCGACGCTGGATCTGAGAAAGGATTCGTCTCAGAAGCATACATGTGCATG
AGGACAGATGGCAAGTCAGCTGACTACCACACGTCCATGAACTCCGACTGCTTCGAGACC
TGGTTCACGCAACAGCTCCTACCAAACCTACCACCTCATAGCGTCATAGTCATGGACAAC
GCGTCATACCACTCACGATGCGCGAACAAAGCTCCCACATCAAGCTGGCGGAAGGCAGCT
ATCCAAGAATGGCTTCAGGTCCATCACGTCGAGATTGATCCGGGCATGCGGAAGGTGGAG
CTGCTCGAGCTTGTGCGTCCTCTCCGACAGGCACGCGAGTACGTGCTTGACATGCTGGCG
CAAGAAGCAGGTCACGAAGTTCTGAGGCTGCCACCCTACCATTGTGACCTTAACCCAATT
GAAATGATTTGGGCACACATGAAGTCCCACGTCCGCCAGCTGAACACCTCTGGGCATCTC
CAGGACATCGAAAGGCTGCTGCTCGAGAGCCGGGACGCCACCACAACGGACATGTGGCGT
AACTGCTGCCGCCATGTGCAGGAACTGGAGGAGGCATACTGGCGTGCCGACGGCATGCTG
GAGGACATCGATCCTGTGGTAGTGTCATTGCAGGATTCGAGCTCCGACAGCGACAGTGAT
GAGGAATGATGCTTGGTGATGGTCGTCAGGTGTTCGTTGTTCTTGGACCTGTATAAGTAT
TGTGACTTGTGAGTTATATCTCCGACTGAGCGATTGTAACTGCAACCGCCCTCCCTGCGT
TGTACACTTGGTCGCGTCTGGTGCTTCCATAATATACTCAGTCCTCTGTGACGAACGGCT
TTTTACATGGAGTGGTTTTGTACATGGGGGAGCATAAGAGACATTTGGATTGGAGGTTAC
CATCTGTCCTAAAAATTAACTGTCGGCTGTGCAGTAGCCATAGAGCCGCAGGAAAAGCAA
CTGTTCTAAAGAGCCAAAGATGACAGACATTGCGCCACGGGTCTCAGTGGCACCTCCCGC
ACTTTGGCGGCGCTCGAAATTCCCTGTCTGGTGAGTTCGATTTTTTACTAAAAACTATTC
TCGCTCGTGCATTATCGAACAGCTATCTTGGAGTGAATGCTGAAGTTAAGTGGAACAGAC
TATA
>ACUQ01008793.1:9866-14921 Amphimedon queenslandica AMPQUscaffold_12945_Cont8793, whole genome shotgun sequence Positions 930 to 5054
TACATGTACATGTATGCAACTTCACCCATGACATCACTTACAACATTGCACACAATATAA
GACCAAAGATGGGTTGGTCTTATCATTGCTCTTATGTTGCATTAAACACAATAACATTAC
AGTGTATATAGTAAAAGTAGCTTAACAATCCTCTGTATTTTCTGGCTATTCAAAATGGTT
GTACATGTAGTTATCATAATCATGGCAATGAATGTATTATGATAGTCTTCTACTGCATAT
TCTTGTCAATACACTCAATAGCCCCAAATTTTTGTCATGAAATGATGAAATATTTTTGTA
ATTTTGTGAAAATTTGAAATCTTTAATCTCAAATAATTGTAATAATTGCAGAATATTACT
GATTAAATTAAAAAAAAATAATCATGGATATTTGATTTTTTTTGTTTTTTTCGTTAGACC
ATAAAAATGTAGACTGAAATATACATGTATACTATGTCCCAACTGAGTTTGGACCAAGAA
AAACTGGAATAACTTTTTATAGGAATGTGGGATAAGGATGAGACTTTCACAAGTTCTTAG
TCGCCCAATGCCTCTTCAGGATCTCAGATCTTGGGTCTCTCAGCCCCTGCGAACCCTGAG
AACCGGGTTCTCCCTATAAACCCAATGGCATACCAAAGTTAACCGCAAACTATGTTTTAT
TATGTAAACAGTTACGTCACTGTTTACATAAGAACATCAATTATTATTTTGTGGTCACGC
GCTGGCTGTTATTATGTTATACATGCATTATTATTATTACAAGTGAGATCTTTTGATGGT
GGGGGCCTTCACAAAGGCCGGTTGAATAAAGCCAATATTTTCTGATGTTCCTTAGATGAT
TCGATGATCACTGCAGGTATTAACTCACAAGCCCTCTACACTTGCAAGTGGGCTGTTTCC
CCACAGCTCTTCATCCTCCTCATCTGAAATATCGGTTTCGCTTTCACTGTCATTTAATTC
ATTCTCAGAATCATCTGATTCGGATTCTGATTCAGTTGATGAGTCACCAACTCGAATTGA
AAAGTCAGGTACGGTAACTACATACGATAGTCTGTCTGCTTCGTAGTATCGATCCTCCAC
CTTCTCACGTACGTGCTGAACAAGACTGTGCCATCTTTCTGGAGTAACTTGTGCGATACC
ATCTTTAACAAGAGGCTCCAATGCTTCAAGTGTGAATTGTGTATTATGTTTTTTAGCATA
TCCTTTAACTTGGGACCATGCCATTTCAATAGGGTTAAGTTCACAGTGTCCTACTGGAAG
CCGCACCACTTCATGACCAGCACTCTTTGCCATCTCATCTATAGCATACTGCAAATATTT
ACTCTTATGTTGCTTTATAATGGTGTAAAGGGCCTTCTTGTTAGATCCAGCTGGAAATGG
TATGCTCTTGTTTACTAACCACGAGATCATATCACCTTTACGCCATGATGAAGTAGGCAG
TGGTTCAAATCTCCTTGAATGATATGATGCGTTGTCCATTGCTATTATAGAGTTCACTGG
AATATTGGGAAGTAGTTGATCTTTGAACCATCGCTTGAATTCCTGGTGATTCATATCCTT
GTGGTAGTCATCTGAAGTGCCCCCAGACTGAAATACCAGTTCTGCATTTGGTACCCAGTC
ATTTTCCGATCCTGCATGAAGAATGATCAGTCTCTTGCCCTTTCCGTATGGCTTAGTAAC
TCCACCACTTGTACCACCAGTTAGTGTGTCTGGTTGTACCTGTGATAATTAAATTTAAAA
GTATCAAATATTATTGTTATTGTATTGACATGTTGAATAACATACCCATTGTTTATCCTT
CCCATCATGAGCATTCATCCATGTTTCATCAAGGTAGATGACTGGCCTGTTCTCTCCACT
ACGGTTGTTGTGCATTCTAATCAAATATTCCTTGCGTTGTTTGATGATGTGAGGCTGCTC
GTAGTAGATCCTCTTGTTGACGACCTTCCTAAACCTATAGTTCATGCTCCGTAATAAGCG
GTGGAGGGATGATCTTGATCCTTTAAAATTGCAATCAGCTTTTATCTCAGGAAGGAGATT
GCCAAGAATAATGTACTGCTTCCTTGACTTTATAAGACAAATTTTCCTCCGGATAGCAGC
TCTATCAAAGCTATCAACATTTAAAACAACTTGGCGATCTCCAGTGTATCTTGGAAGGAC
AAGTGTTTCGAATTCAGATCCCTCAGGCAACTCCTTTCCTTCCATCACAATTTTCATCAC
TGAATTTTTAGAAAATCCAGTGATTTTAACTGTTTTCTGAAGAGCAGTTCCTCCACCAGT
TTTGGACTTTGCTTCTTCTCTCATTAAGTGACTAAGTACGATTTTTATAATAATTAGCTA
ATACAACTGATTGTTAGTTACTTATAAAGTTTCATGACAAGGTTTTTTCTCCAGAGTGAA
TCCTCTTCCCCCTCGGCATGATCCAGGAAAGTTAACCTAAAAAGAAACTAGGCAAAAGAG
TAGAAAATAGCTGCAACAAACAAAAATAACAAAAACAAAAAAATTACTTTAAGAATGAAC
TCAACCTTTTTGTAGAAGCTTGAACAAGCTCAATAGATTCCCTTGGAAGACGATGATCAG
CAACTATAAGGACTCAGATAAAGAAAAACAACAGAATATAGCAGAGCAAATCAACTATAC
CGTTTTTGGAGTGAAGCTCGCGGCACCACGCGGCTGCACATTATTGACCATGCCTTTCAT
GAATATCATTATCATGCACGTAAAATAACGCATTGTGACGTCTATTGCTTGCGTCACACA
TATTTTAAATTCCCCGCAACTGCTTCCACTTCCGGTCCATTCTCAGTTGGGATGTAGTAT
ACTTAGTAATTATTGAAGCTATTGATCGTTCACATGTACACTGTATGTACATGCACCGTA
TATTCCTAAATAGAAGCCACATGCATGCAAATAAACACCAGGGTGGCAATAGAATTCAAG
TATAAATACGTAAATCTAGCCTTGAAGTAAGTCAGTAGTCTTGTGGATACTGCCTGAAGT
TCCTGAAGTTAAGTGCATGTGGTCATGGGTTTGAATCCTGCTTTGGGCCGAAGTTTTTTT
ATTAAAAAAATTTTTTTTTCGAGGTCCAAATACCATTTTAGGAAATAGACGCCTGGGCTT
TTATTTAAGGAAATACAGTACTTGTATGAGGCACAGAGCTAAATGAAATTTTAACAGCTA
CACTGTAGTACTTACACACTTGTACGTTATTTATGGTCTCATTTCTATAGTTAGGAAAGA
CTGCTCTAGTTCTAGCTGCAAGTAAAAGACATCATGAGATTGTACAGTTATTAATTGAAG
ATTATCCAATTGCTTCAATTCATGTGAGTTGGTAATCTTGGTATATTATTAACAGCCACA
TACGAATGTATCTATTTTGTTTTTAGCCATTTTATTACTTTTACCATTCCCATCATAGCT
ATAATGTACAATAGGAATGTTTAGCTTTAGTGTCTATACTGTATTATGATTTAGATAGAG
TAAAGGCTGATTCACACTGCAAAATTAACTATTTTCTATTAACTATTTTAATTAACTATT
TTCTATATTTTCTATTCTTACCTTCTGTAAACGGTGGCCATTGGTTTATACAGTACTTCC
TGTCTTAACATATAGCCTTACCTCACGTTAATTTTGTAGTGTGAATCGGCCTTAAGTGAA
TGAGATATTAAATGGCCTACTGTATATGGTGCTGGACCCAATAAGAACTTAGTAGTAATA
ATGATAGGAAAAATTGACTAGCTCCACTTCATGACAGTACCATACAGCTGAAAATATTGG
CAGGGAAGGTGTAATATAAGCAACCACCAGAGTAAAATCTGCAATTTTCGTCCATCATGA
CCACATGCAGCCACTAGAATTATTGCCAATATAAAATTTGTCAATTATAAATTGTTAGCA
ATTTGCCAAATATAACTTGGCCATCAATATTTCTGACTGTACAGTATTTAACTTACTGTT
TTTTTAACTTACTGTATGATTCATTGTAGAATAAGGAGTTATATGAAGCTGCTGAAATAG
GTGATTCTACTGGTGTCCAGTCTGCACTGTCTCAAGGAGCTAATGTAAACTATCATAATC
CTAAAGAGGTAACTACTGCAGTATATGCATACATTTACATGTA
>LACK01027196.1:1-5461 Amyelois transitella strain UIUC subculture of SPIRL-1966 Atra_scaffold_0445_contig4, whole genome shotgun sequence Positions 871 to 2847
TACAGTCCGTTCATCATAAGTTGTCCCCTGACTTCTGAATTGGCAGCATTGTCTACGGTG
TTGCCGACAGTATATGTACCATTTACCCCCATTGTCTAAACATGTATTTACCCACTACAA
ATTAATATCGTTTTACTTGCATAATTTTAAATAAGACTTACCATCACGTCTATTTATCCG
CAAAGAGGTAGGTAGAGGTGAGAAATCTCACTCACTCTTTAAATAACACACATTTATAAA
ACTAAGGAGGTCGTAAATGAAGACAGTTCTTAATTTAAATTATTTATTATTTTAATTTAT
TCTGACAGAGTAATTATGGTCCAAAGGGACGATTCCAGACAAATCACTATCACTTGTACT
AACATCATCATCTGACGCATCCGAATCTGTGCTGCTATCGTTTCCTACTTCAATTATGAA
ACTATCAGTAACATTGTCCATACAACCATCACGTTCATAAAATTTATCTTCTATATTTTT
GACGTGTTGACACTGTTTTTGCCAATCATGGGGGGTTATAGATAAAAAAGCTTCTTCAGT
TAGTTTCACAATATTCCCAGCTTCTTGTCCGACATTATTAGAAGCTACTCGTCTCTTTAA
AAGGCTCCACATAAGCTCTATAGCATTTAAGTCACAGTGGTAAGGGGGCAACCTTACCAC
TTGATGGCCGTGACTTATCAATAATTGGTCAGCCTCATAAATTGGTGCTTCTTTGTGCTC
TTTTATAATTTGATAGAGTTCTGCTTTCAACATTGTTGGTAAATATGACAATCCCTTATT
TGTAATCCAATTTTGCATTTGCAGTTTTGACGAACTCATAGTAGGTGCTCTATTCACTTG
TACGGTGTGATAGGGAGCATTATCCATGACGACTAAGGAGTTTGGAGGCAAATTGGGTAC
AAGTTTCTCTGAAAGCCACTTCATGAAATTAGTCCTGTTCATATCGTCATGGTAATCCCC
GGATTTACTCTGTGATTTAAAAATCAATTGAGCATTAGGAATAAATCCTATTTCTCCACC
TGCATTAACAATAATCCATCGCGTTCCAGCAGAATCATTTGTTAGTACTCCGTCCTCGCC
ATCTTTTTGCCAACATTTTTTCACTGCATATGATGCATGAATGTATGTTTCGTCTAAGAA
AACTATTGGCCGTCCGTCTATACGATTTTTCCTCATGGTATCGATATATTTTCGTCTCCA
TGCAACTATGTCGTGTCTTTCCATTAAAATTTTCCGTTTCGAACCACATTTTTTGTACTG
AAATCCAAGCTGTTTTAAAATTTTCCACAAAGTCGTTCGGCCCCCAACAAAATTGATGTC
ATTCTTTAATTCTACAAGTAATTTATTTAAGGTAGGAACAACTTTTCTTACAGTATACAT
TTCATGAACTTTATTTCTTATAGCGCATAAATCGAAATCATCAAGTTCCACTGTTTTACG
TTTCAGACGATGTTTTCCAGGAGACTTCAGTTTTTGTGAGGTAGAGGCAGCAATTTCACC
TTCTTTAGTAATTCTACTTACGGTTTTCTCCGACATTCCTGAAATAGACACATAACATTT
GTATTCTTTTATAAAATTTAGTTTTTATTTAAACAGAAATAAGGAGAATATCATAACGAG
ATAAATTAAATTCGTTGAGATATGTACTTTTTAAATTATTTTAGTCTATAAATTATTATT
ACCCATAATAGAGGCATTGGTGTCTAGAGCTGGTATCCCTGTTTTACTAACCTGTCATGG
CGGCGACTCGAGATCGCACTTGATTGAGTGGAATTAACGGGGCTTGGTTTGCCTTTTCTC
TCTCACAAAAGGCACGCACCTTCAACACAATCTCTCTTGCACTGCTTTTAAATGACTTCG
GCATGATTAAGTCGATAATTATCAAATAATAACACAAAAACGTGGCGAACACTTCACAAT
ACGACAAACTGACAACAACAGATTGACAAGCAATAGTGCCAACATGAGGGGAGGAAACTC
AGGGGACAACTTATGGTGAACGGTCTGTA
>AQHT02006640.1:1487-6653 Anoplophora glabripennis isolate ALB-LARVAE contig_6640, whole genome shotgun sequence Positions 1468 to 3274
TATAGTCTGTTTAGAAATGAAAGAGAGTAATAAAAGCTTATTATGTATGCAAATCGTAAA
TAAATGTAGTACTGGTGCTTATATTCAATATTTTTATATTATGTATTATCGGTATAGGAT
GAGGTGTACTTTTAAAAAAACTTCGGTCGGCTGCGATCGGACTGTACTAAATTGTAGCAG
GTAGCTAAAATTTAATCCCCGACAATCCGTCTTTGTCTATGCCGCTTCAATTTCTCGGTC
CATTTCTCTTATAAGTAAACAATATAAAAACAGCATTTCAAAACATGAGGCTACTTTAAG
CATCATAACCGGGTTAAGAGGGTTTTTAGTAATTCAAATAAAATTATTCAATATTATTAT
CAAAATATTTATTTAAATTTAATGAATAGACTTTTATTCCACACAAAAATATATGTATTT
TGAAAATTCAAATTATGGTGAGTAAATGTAGTGTTGTATAAATGTACAATAAAGAAAATA
AAAAAGTAGGTATATTAAAATTCATCCTCTGAATATTCTGATGAATTATCTTCGTCTCCT
AGATTGATAACGATAGGTTCCACAGTAACGTCAATTAAATTATCGAGTTCCCACATTTTC
TCCTCTTCTTTTTGTACATGATGTATACATCTTTGCCAGTTATCTGCAGTTACTCGTTCC
AAGGAATTTTTTAACAAAATTTTCACGTCACTTAATTTAAACGTCGTATTATTTCGCGCT
ACATCTCCTTTTACCTGCGCCCAGACTAATTCGATTGGGTTAAGTTCACAGTGATAAGGT
GGTAACCGTAGTACCGTTATTTGGCGATTTGTTGCCATTTCATCGATAACATATTTTTTC
TGATCTTTATTAAGATTGACAAGTGTCAAAAGTTCCTTTTTCACCATATTTGTTTCAAAA
GAAATGTTTTTTCCGGATAACCATTGAATTATATCGGCTTTCCTCCAAGCAGTCGTAGGC
GTCCGCTCGGTCTGCCGTGAATGGTAACTGGCATTATCCATGACAATTACAGACCCCGGA
GGAATAAGATCCAACATCTGTGTAAAATACTCTTCGAAAACATCTGCGTTCATGTCTTCG
TGATAGTCACCTGTATTTTTAGATTCAAATAAAAGTAAACCGCCATCTACAAAACCACTG
GCACTACCTATATGTGTCACTATTAATCTTCGCCCTTTACCTGAAGGTGCCTTGAACCCT
GTTGAAAGTCCATCCAAAAATGCTTGTCGAAAACTTTTTACATTTTTATCTTGCCATACT
TTTGTTACAGTATATCCCTCGTTGACCCAAGTTTCGTCTAGATAATAAATATTCCTCCCT
TCGTCACGGAATTTTCTAATTGATCTTAAGTAGGATCTTCGCCAACAAATAATTTCATCT
TTATCGATAAGAACTGACTTCCTGTTCTGCTTTTCCCAGCAAAAATTCAACTCTCGTAAG
ACGGCCCATAATTTGCTTCTACTGATTTTTGGCAAATCGTTGTCCTCTGAAAGTTCACTT
AAAATTTTGTTTAGCGTTGGTATTTCTTTTTTAAAATAAAATGAGTGTACTATTCTGCGA
ATGACATTTTTGAAGAAATCATCTATAACGACTTTTGACCTCCCTGTAGATGATTTTGGG
GGATTTACAGTATCTTGTTCATTTTTAGTTTCCTTTAAAAGTCTGTAGATAGTCGATTTT
CCAATCCCTGTCATTTTTGTTAGCATTAGTGTTACCCGATAATTACCTGAAACGAAATAT
TACCACGTTCATGGCCGGTTCTTATCTCGGGGTTTTATTACTCTCTTTCATTTCCAAAGA
GACTATA
>NJRQ01001604.1:5689-9863 Aphaenogaster ashmeadi strain apg0001 scaffold01604, whole genome shotgun sequence Positions 773 to 3486
TATACCGCGTCCACGGAGAGAACGACCACGCTCCTCGCAGCTTTGGGCTTAGGTGGGGGA
ACTCGAGCGCGCTACTCAGTGCCGTATGCGCTATAATCGTACTCTTGGGCCCCGGCGCAC
AATCTATTCTCTGTAAATGTAGTAGGTGAAATAATTTTAACATCGCGCTATTATTATATC
GTAAATATATTTTAATACTATGAATTAATATATTAAAAAACTTTAGAGTATAATACTACA
TTATTAATAAAATTTAATACTATGAATTAATATATAAAAAGACTTTAGAGTATAAAAAGT
ATAGAAAGTATTAAAAGGATAGAAAAGTATATAAAAAGTACAGTATATAAAAAGTATAAA
AGTATAAAAAGTATCAAAAGAAATAATATATAAGAGTATAATGCAACATTATTAATAAAA
TTTAATACTACGAGAATGAACATATAAAAAGACTTTAGAGTATACTATTAGTTTTATAAA
TTATTATAATATTTATTTTATAAAATCCACACGAATAAAAAAATATTTTCTCCGTAATTT
ATTTTTTCGGTGCTCGACTATTAATCGCTGCTGTAATCGGTGTCGGAATCACTTTCGCTG
CGAACGTGAATTATGAATGGTGGAATCTCGTCGATCATTCTGTCCGCTATTTCGTCAATT
TCCCAAAATTTTTTTTCTTCTTCTATAACGTGCCTCACAAAATTGCTCCAATGTTCGGCT
GTCACGCGCTCAACTTCTTGTTCAAGTAGTATTTTGACGTCGTTAATTTTAAAAATATTG
TTGTGCCTCTTTACGTGACCTTTCACCATCGACCATACCATTTCGATAGGATTAAGCTCG
CAATGATAAGGAGGCAGTCTGAGCACAGTTTTGTTGTGTTCTTTCGCCTTCTCATCGATC
ACGTATTTATTACAGTTGGCTTTTATAAGAGCAACACTTTGCAGGAGCTCAGCCTTTAAC
ATTGTCATATCAGCGGCCTTGTCTTTGCTCTCCAACCATTCTATTATTGCCGCTTTTTTC
CATGAAGAGTTGGGCACTTTCTCTAATTTTACAGAATGATATGGAGCGTTGTCCATTACG
ATAACGGCGTTATCTCCAAGCGACGGTAGAATGTTCTCAAACCACTCAAGAAATGTGTCG
CCGTTCATGTCATTGTGATAATCCGCGGTGTTTTTCTTGCATTCAAAACATAAAAGTCCG
TCAGGTACGAAGCCGGCTGTACTGCCAATATGCAGGACAATCAAGCGTTTGCCCTTCCCG
GTAGGATTAGACGGGCCTGTGGACAGCCCTCGAAGAAACGCATCCCTATTGGATTTGATT
GTAGTGTCGATCCAAACCTTGCCATAAACGTCCCTGGTGGAAATAAATTTATGAAAAACT
ACAAACATGGCCCAAATCGCGTAGTTTTAACAGAAAAATTGCGGAAAAATAGTCTAAAAT
GTTATAATGTAAAAATGTAAAAATGTAAAAATAATCTAAATGTTTCTTAGGCCCAGTTCC
ACAATCTCTAGTTAACTTAACCGGCCGGTTATTCCATTGGAATTGACCAATCGCATTTGT
TAATTTTGCTTAACGACAAATGCGATTGGTCAATTCCAATGGAATAACCAACCGGTTAAG
TTAACTGGAGATTGTGGAACTGGGCCTTAGGATGTAATTATAACATTTTAGATTATTTTA
ACGAAATTTTTACATTAAAACTACGCGATTTGGGCCATGTTTGTAGTTCTTCATAAATTT
ATTTCCACCAGGGGTCACCTGCATTCACCCAAGTTTCGTCCAGGTAATATATAGGACGAC
CGTCTTCTCGGAATTTTCTCACGGCTCTGAGGTAGTTTCGCCGCCACAAAATTAAATCAT
CTCTTTCTGTGAGGACGCTATTACGACGTCGGCCAACAAAAATAAAATTTAGCTCCTTGA
ACAATTTCCAAAAGTTCGTCCGTTTAAAATTTGGCAGATCTTCGTCGTTATTCACGGCTT
GCAGAACCTTCGCTAGCGTGGGCAATTCTTTGTTAAAATAAAATTGATGCACTTTCCTTC
GAATTGCATTTCTATTACATTCGTCAACTCTTTGATTGCTGGTGATACGGTGTTTTTTCT
TTTTTGGAGATGTGACGTTCCCAGTTCTCTCGTACTCCAGCAAGGTTTTTTTTATGCTAA
ATATACCAAACCCCGTTCTTTTAGATAATATACCGTACGCTTCATTTTTTAAAATATTGG
GACTCTCTTCTTTCAAATCCTTGTATAAATTTACAATGAGGAGACGTTCACGTTTGTGAA
CGAGCTATAATAAATTAAAACGAAAACGCTTCAAAACAAGAAACAATAACGATAAGCTCA
AGTTTTTCTTTAATAACTGCTATATTGTTTCAGAGATAATACAAAGTAATAATTTGTTTA
TCTTTAATTACCTGGCCTCTTTTATTTCTTTTCGTGGGAGATAATGGCCCTACTTCCACG
TCCGAACCTTCTTCCATTGTACAATAAAAAATACTTGAAACCTTTCACAAAACACTACCT
CTCTACCTAACAAAAAAATAACGTGCTAACTTTATGCGCTGAGCTCCCTTTGTTTGCCGG
CTGTAGCCGGGTCTGGCGTCGGGCCGGCAAGAACCCGTTTGGCGGCGTGGAGGGAGCAAA
ATGGGCGTTCCGTTGGGCGGGATCTGACCGAACCGGACGAAACGCGTGGTCGTTCTCTCT
GTGAACGCGGTATA
>QUTF01015009.1:569-2417 Aphanomyces astaci strain FDL457 scf_5644_29524.contig_1, whole genome shotgun sequence Positions 4 to 1849
TATTGTAGGGGCCAATTGGGAGCGGGCACGAGCTATTCTTAGAGTAATATAAATACGATA
ACGAGCCCCATTGGCTAGAACAAATCCTTGGTTGATAGCCTCTTATGTCATCTACATTTA
GCACTTTTCAGCTTCAATTTAGCATGCCTACGACCCACGCTATGGAAAAAAGACACGTGC
TATCGCCAGCCGAAAAGTGGCTCATCGTTAAATGCCATCAGTACTTCATCGAACACAAGG
CGCTAAACCTCCCTGGGAAGCAAGCACGCGTTCGAGACAGTGTGTCCAAGTGCCTGGGGT
TTGCCAAATCGACAGTAAGCAGCGTCATTGCTGAATGGAACAAAAACCACGACCGCTCTT
TCAAATCGGAAGGAAGAGTACGTGGACACCGGCCTCGTTCTTCCGTCGAACACCTTGCTA
CCGAGATACGCCAAATCATACAAGAATCAAACGCTGCTTGCTTGCCAGTGTCTGCGAAGT
CGCTGTCAGCTGAGATCGCCGAACAAGAAGGCGTCACCATACCTGTTCGCACAATGCGGC
GAGCGCTTCGTCGCATGGGGTTCTGCTTTCAAAAGGGTCAAACCCGCTTTTTTCTGGCCG
AGTCAAGCGAAAACGTGGCGTTTCGAACGACCTACTTGCGAAAGAAATTGTCCAATCGAA
CACAGTCCGGCGGCGTACGTCTACCCGAGGTGTACTTGCATGAATCGTACTGCAACTTAA
ACCACTCACCTGGCAAGACATGGGTTGACGAAACAAAACGACGACTGAGCAAGAGCGGCA
AAGGACCACGTATGTGCATTGTTGGTGCTGGAATTGTGTCCACCGACGCTGACGGAACCA
AGTGTGGTGAATGGGCATGCAATTCGCTTGTGATGTGGCCCTCACAGAAGCGACCGAAAC
GGCAACGTAAGCAAGCCTCGTTGGTGGACGACGATGACGACGACTACCATGGCAATTTCA
ACAGCGAATTGTTTGAGAAGTGGTTTACCCAATTGTGTGGCGCGCTACAGACTGCGCACG
GGGCTTGTGTGATTCACATGGATGGGGCAAAGTATCACAAGCGCGTCTTGAATCCTTGTA
CAACGACAGCAACAAAGAAGGGGGAGATCATCGCGTGGTTGACGTCGAAGGGTGTTGCGT
TTGACCCGAAGCAGACCAAGGCAGAGCTGCTTGTGATTGTAAAGGCCAACCGCGAGCGTC
CATCCTATGCATCTCAGGTTATTGCGACATCATACGGCCATACACTGTTGTTTACCCCAC
CGTACCATCCAGAGCTGCAACCGATCGAGGTCATTTGGGGAATCGTCAAGAACAAGATTG
CATGCCGGCCATCTTCAGACATGGCGGAGTTGGAGCGTCGGCTGAAGATCCACTTTGCAG
AGGTGACATCTTCACAGTGGTTGTCAGCACATGACAAGTCGTGTTCGTTTGAAAATGCGT
ACATGGAAGCTGCTGAAGATGTGATCCTGGCACAAGAGGAGGAACCGTCGGACGATGGCG
AAGGAAACCTGCTTGATGTTTCCTCTGAAAGTGAATAGGAGTTATTTGTGTTTTATAGGT
TTAACTGCACAATTGAATTCAGTTTTAACAACCTTCAATCGTATCAACCAATCAAACATT
TTGGATTCATTTAATTTTATCTCCTTTAAAGGATGTTTCGTCATGGGTTTTTTCAGTCGC
AAATATGGAAGCCGCCTCAACCATATCAATCTATTCGTCCATAGAAGCAGTTTTCAAGCG
AGACTTACAGATTTTTTATTATCTTCTCGTTTGCAAATTGAGTCTAAAATAGCTGAGATA
TTAGACTTGAAGTCGTGCCCCTTCCCAATTGGCCCCTACAATA
>QUSY01000270.1:10635-15840 Aphanomyces invadans strain NJM0002 scf_2373_241.contig_1, whole genome shotgun sequence Positions 1525 to 3358
TATTGTAGGGGCCAATTGGGATCGGGCATCACTCTTCATTGCTTATCTCGCCCATTTGAG
ACTCAATTTTCACACAAGAAGATAAAAAACTGCAAATCTTGCTTGAAAAGTTCTTCTATG
GACATTCAGTTTTTTTAAGTCAGGAGGACTTTTAAAATTGAGACCAAAAATAACAATCAC
GAAAAATGACTTCAGCCAGGTTTACTCAGCACGACATTTCATTGGATACTGAAATTTAAA
ATTGCCAAAAAATTACGTTTTTGAAGAAAAACCAATTACCCACAGTCAATAAAAAACCTA
TTCACTTTCAGAAGAGGCCTCAAGCAGGTTTCCATCAGCTTCTTCCGATGGTTCCGCTTC
AAGGGCCAGGATCTCGTTTTCTACCGCCTCCATGTACGCATCTTCAAACGAGCAACACTT
GTCGTGCGCAGACACCCAATGCGACGAGGTCACTTCAGCAAGTGAGTCTTCAGGCGTCGC
TCGAGGTCTGCCATGTCCGACGACGGCCTACACGCAATTTTGTTCTTCACAATGCCCCAA
ATAACCTCGATAGGCTGGAGCTCTGGATGGTAAGGAGGTGTGAACAACAAAGTATGACCA
TGTGATGTAGCAATGACCTGAGATGCATATGACGGACGCTCCCGATTGGCCTTCACGGTC
ACAAGCAGCTCTGCCTTGGTAAGCCTTGACTCGAACGTGACGCCTTTGGATGTCAACCAA
GCAATGATATCTGCCTTAGACGTGGCAGTTGTCGGACATGGATTTAATATCCGTTTGTGG
TACCGCGCCCCGTCCATGTGGATGACGCAAGTTCCGTACGTATTCTTGAGGGAGCTGCAC
AATTCTTCAAACCATTTCTCGAACAGAACGCTGTTGAAGTTTCCATGGTAATCATCATCG
TCGTTGTCGTCGATAATATCAGCTTTGCGTCTCCGCTTAGGCCTTCGCTTCGACGGCCAC
ATGACCAACGAGTTGCCAGCCCACTCGCCCCGCTTTGTTCCGTCTTCATTTGACAACACG
ACGCCGGCACCGACAATGCACATTCGAGGTCCTTTTCCACTCTTTGCGAGTCGACGCTTC
GTTTCATCGACCCAAGTTTTTCCCGGTGAGTGGTTCAAATTACAAAACGATTCATCCAAA
AACACTTCAGGCAAACAGACGCCGCCAGACTCGGAACGGTTGGAGATCTTTTTGCGTAGG
TAAGACGTTCGGAAAGCAACATTCTCACTTGATTCGGCTAGGAAGTACCTTGTTTGGCCC
TTTTGAAACGAAAAGCCCATTCGACGAAGCGCTCTCCGCATGGTTCGTACTGGAATGATA
ACGCCTTCACGTTCGGCCAGCTCAGTGGACAGGGCTTTTGCCGAGATCGGCAAACAGGCA
GCGTTGGATTCTTGAATAATTTGCCGAATTTCAGTTGCAAAGTGCTCAACGGATGACCGA
GGACGGTGTCCCCGTGTGGTGGACTTGGGCGTGAACGAGCGGTCGTGGTTTTGGTTCCAA
TCGGCAACGACATTGCTCACTGTAGACTTCGCGAATCCGAGGCACTTTGACACGCTGTCT
CGAACGCGGGCGTGCTTTCCAGGAAGGTTCATTGCCTTGTGTTCCACGAAGTATTGATGA
CACTTAACTACGAGCCACTTTTCGGCTGGTGATAACACGTGTCTTTTTTCCATTGCGTTG
GTTTCAGGCATGCTAAACTGAAGCTGAAGAGTGCTAAATGTAGAGAAAAGCAGAGGCTAT
CTGCCAGTGATTTGGTCTAGCCAATAGCGTTTGCCATCATATTTATATTACACACAGAAT
ATTTCGTGCCCGCTCCCAATTGGCCCCTACAATA
>VJMH01000452.1:8874-13749 Aphanomyces stellatus strain CBS 578.67 Aste57867_jcf7180000266259, whole genome shotgun sequence Positions 1458 to 3458 Positions 4 to 1998
TATTGATCTGGTCACTTAGGAACGGGCACCACCTTAAAAAAAATATTCAAGAGACTATAG
AGTCTTTCAGAGAAGGTTTAAACCTTAGCATTTAATGAAGCAAATCTGGTCCTGCGTTTC
AGCTTTGATTTAAGACCAACCACGCCAAAAACGGAAACACGATGGCTGGGATACCGAAGG
TCAAACACTGCCTGAGTCGCGCGGAAAAGTTGCTCGTTGTGCGCGTCCACGCGCATTTTC
TGCATGCAGCGGCTAAACCGCGCGTCGGAAAGCAACAAAAGGTACGGAAGCTTGTTGCTG
ATGCGTGTGGCATATCAGAGACACTTGTTTCGGAGATCATCGCTGAGTACAACGCGATTG
GCGACCCCAAGAAGTTTATGCTTGAGGTCTCAATTTCGACAAACGAAAGAGACCGAGAAC
CCGAATATGACCCTTCAGTGGTGACTCTGGTCCGAGAATTGGTCTACGAGCGAAACAATG
CCGTCCAACCGATCACGTCGAAGCTCCTTGCCTCTGATCTCTTTGAACGGTACTCCACAT
GACTCTCTCGTGTCTGATGTATTGAACAGACATGGCATCAACATCGTGGAGAGGACATTG
CGTCGATTATTGACGCGAAATGGATTCTACTTCGGTCGTGGGAAGCGCCGGCAGTTCTGT
GCAGAGTCCGTGGGAAACCTGGCGTTCCGATCGGTCTACCTCCGCACCAAAGCGACCAAC
CTCAGGCGACGAAATCTACCCAAGCAGCCAGAAATCTTCTTGGACGAGTCATATTGCAAT
TTACACCATGTCTCACAACTTGCTTGGATCGACTCGGAAGCCCACGACAGCGTTCAGTAC
GAGCACAGCGGCAAAGGACCCCGTGTTTGCATTGTTGGTGTCGAGTCATCTCGGGGCAAA
ATTACAAGCGCAGAATGGGTCCCCGGGTCCTTTCAATGTTCGTCGAAGAAGAAAAATCGC
AAGCAGAATTGTGCTGATCACGAGTCGGACGAAGGCGACGACGACTACCACGGCAATTTC
AACGCCCCATTGTTTGAACCGTGGTTTGACATGTTGTGTCGCACCGCCAAAGAACGGTAT
GGCCCCTGTCGTATCTTTATGGACGGCGCTTCGTATCACATGCGACGCCTGAATCCTGCG
CCCAGTGCAAAATATCGCAAGCAAGAGATCATTGAATGGCTTGACATGCATGGCGTTATC
CGTCAAACAAATGCGACAAAGCCGGAGTTGCTGATGTTGGTGCGTGCAAACAAACCCGCT
CCCATTTACGCCACAACAGAAATTGCTGTCGGGCATGGTCATACAGTCCACTGGACGCCG
CCGTACCATCCCGAATTGAACCCTATCGAATTGATTTGGGCGAACATCAAACGCCGCATT
GCGTCCAACCCAGCCACAACTATGGTGGACTTAGAGAACAAGGTATGTGTGAGGTCTGAC
ATGCCGTAACCTGAATGTACATAGGTCAGTCAGTATCACTTGTTGGTCGGTCGCCAAGAC
TGGACAAAGTGCTGGAAACATAGCCAAAAATACGAGTTCAAGTACATGCAAATGATGGAA
GAGCAGGAAGAAACCGTCATGATTGAGCCCGACGACGATGACAGTGCCATCGAGAGTGAA
GGTGAATATTGGTACATATAAATATTTGAATAATATTCCATACAATTCCCTTGATATTAT
TTTACTGCGATAGTATTATGCAATAATAATACAATAAAACAATGCACACGAAAAATAATA
ATACAATAAACAATGCACACGAAGAATTTTGCTCCAAAATCTAACCCTAACCCAGATAGC
GCATTTTCAAGTCCATGGCGGCGATTCAGGTGTGCACAGCTTCATGGATATGACTCTGAT
TGATTTTGCCCCAACGGATGACTTTTTCCACTCTCCTTTGACTACATGCTACGCCATACA
CATTGTGTGCATAGACTGTGTAGCATTATCTAAAAAAGCCGAAGTCGTGCCAGTTGGGGA
ATGGCCAGATCAATA
>CABIKL010006449.1:3920-8192 Aptinothrips rufus genome assembly, contig: A_rufus_b1v02_ctg006449, whole genome shotgun sequence Positions 620 to 3740
TATAGTGAAATATTGACATATTAGAAAACATTGCATGCTACATTTTCGGGGCATCTAAAA
GACTTGAGAACAAATGAAATATTTCTAAAAATGCACTCATTCTGAGTCTGATCGCAGGAG
AATATTTTATACATAAAATAAATATAAAAATATGAAGCATGCTTTCACACAGGAAACACA
TAACATGTCCTCATGTTAGGTAAGAAACATAAAAGCATATTAACTTATCAACTAAGTTAA
TGAAACTTACAATACAACTTTAAATTAACAATAGCATCAAGAACAGTTCTTTGTACAAAA
TAGTGCTCGGTAAGACTAAGTAGTGCATCTTTTTTCTGCTCTCAAAGTGAAAGTTTATGA
AGACATTTGAACAATTATAATTTAAGGGTGAGAAAAATGTTTGGTTGAGAATTAACAATG
CAAATAACGTGTTGGCAGTATTATCAATAAAGTGGGTACTGAGGTGGCTAATACATGAAG
TTGGTATGAGCCAAAACAGTACATTGGGAAAAGTGAAACATTAAGAAACCACCAAAATAT
CTTTTAAAAAGAATGCAATAATAACAATTACAACATGTACTAAGATAAACAAAAAAGGAA
GTGAACACCTCTCAGCACTGATTTAAATCATGTCCCTTCCTCAGAATCAGATCCCCTTCC
TTCCTCTTCTTGCTTCTTCGGTGTACCTCCTGCTAGCTCAGATTCTGACTCAAGGGGTTC
TTCACTGGTAACGACTGCCTTTTGTTGTTCTTAAACTGTCTTGGGTACGTCAGTGGGAGA
TTTATGACACGGGGAATAGGACAATTGTATCATCAATTGCATCATTCCTCTCTGCGTTTG
GTTGAGCAAAGAAGCAGAAATCACGTCGACGTAATTACTATTTGAACTATCGCCTGTTAC
ATGTCGGAGTTTGAATGTGCCCTGACATTGTGACATCTTGGGCTCGATATTAGTGTTTTT
CAAATTTGTTTCGTATCGATCTCTGCTTGTTTACTCGACCTGAGGCTTGCAGGGTTGAGA
CTGCCATCGAATTGAAATGGATTCGAAGACCTCATTCGAACAGCCGGGTATTGATCGACC
ACTGTCCCCTTACTGGCGCTCGCTTGGACGTAAGAGGGACGGTACCCAGTGGTTCGTATG
CGTCTCGATTCGATGCCCGCATTAAAATGATGTCCGTCCGTCCGTCAGTTTAGCGTCGCG
TCTGTTGAGGTGGGGGGGGGGGCTTTCGGGGTATGGTCTAATCCAGTGGCGTCGCGAGCA
CTTCCTCCTCATTGTCGGTGTCGTGAAGTACTCGCACGTAGCCATCCTCTTCCATGGTCT
CGTCCGGGTCGTCCTCGTCATCACTGTCGTCGCCAAGGCATACCACAATCCTGTCCACAA
CGTCATCTCGGACGCCATCATGTTTGCTCATTTCTTCCTCACGCTGGTGAACCTCCCTCA
CATAACTCGCCCAGTGTTCCTTCGGCATGAGGTCGATTTCGTCCGAGAGCAGGTCCTGCA
CGTTGTGGATGTTGAATGTCGTGTTGTTGGCCGCCACCCAGCCCTTGATCCAGGACCACA
CTCGCTCGATGGGGTTGAGGTCGCAGTGGTAGGGTGGCAGCCGCACGACCAGGTGTCCCT
CGGCCCGCGCCATCTCGTCCACTCGGTATCGCGGCCCGTCCCTCAAGTAAGGCCTCACGC
ACTGTATTAGCTCTTGTTTCGTCATTTTGTCAGTGTAAGTTTTGTCGTCCTTGCTTTTCA
GCCAGTCCTGGATTCGGTCTTTCCGCCAGCTCATGGTTGGGAATTTTTCAACGAGCACCG
AGTGAACACTGGCGTTGTCCATGACGATGACGCTATTCGGCGGCAACTTGTCGAGCATTT
TTTGGAACCATTTTTCGAAGCGCTCACCCGTCATCTCGTCGTGGTGCGTGCCGTCCTCCT
TGTTGCCGGTCTTCTTGGCGTGGAACACGTCGCTACAGCCGTCGAGGAAGCCGTCCTCGT
TGCCGATGTGCGTGATGATGATGCGGCCGCCCTTCCCCGACGGCTGCTTCAGGCCGGTGG
TGAGGCCCTCGCGGTGAGCGTCGCGGTAAGATTTGATCGTCGTGTCGTGGTATCCGTATT
TAGTCGTGTGTCCAGCGTTAAGCCATGTCTCGTCCAGGTAAAAGATCTTCTGGCCAGCAG
TCCTTAGCTCCTTGATTTGGCGAAGATGATTCGCTCGCCAGCGCACCAAATCTTCTCTCT
CAAGAAGGAGAGACTGCCGGCAGCGCTTCACAAACACAAAGCCAATGTCTCGAAGAAACC
GTACAAAAGTCGACTCACTCATCTTCGGCAGGTCAGGTGTCTTATCGATCACGGCCTTGA
TCTTCTTGGAGGTCGGGGGCTCGTTGCGCCGGAAGAAGGAGTGCACTATCCGGCGCACGG
CGTTGATGACGAAGGGGCCGTACAGCACAGTCCTCTTCCCGCTCCGGCCCTCGCTCCTCG
TCCTCTTCTTGCCCGGGGTGCAGAGAGCCTGTCCTGCGTCAGCCAAGTCCTTGTAATGTT
TCACTGTAGTGCGGCCTGGGCCCGTCAAACGTCCCGTCTCTTCGCACACCTTGCGCTCAC
TCCAGTCAGGATGGTCGCCAACCAGCACGCCCAGCACGGTCAGCATCAGCACCTGCTCCA
CCGTCTGGAGCGACCGGACAGGCCTCCTCTTCGTGATGTATCTCGCGGGGTCCATGGCAA
CGCGAGGGAGCAGTGAAGGAGTTGGATCGCCAGAGCACAAAACACAGACACCCAGAGAAG
CGCAGTCAGTGCGTGCACGGAGCCACTGAGACACTGACGCAAGCAGCGCGAACAACCGCG
GGGGTGGTGGGGTTGTGTACATGGCTGAATTGTTTCTATTGGTCGAAAAAGTCACGTGGT
CACCCACCAGCCCTCTTCACCTCCTTCACCCCCTCCCTCATTACTCCTTGCCCCATTCTT
AAAAATGCAACTTCTTTTGATGTTTACTCTAAGGAAAACGCGTGTAAACAAGCTGAGACA
CAAACCATTCACACACAGAGAAGGTACACACACGCTCGGCCTTTTTCACGGTTTAAGAAA
AGCACGACCTAATTCACGGAGGAGAACGCAACGGTTGAGAAAGCCGTGTCATAAATCTAT
A
>PVMI01073916.1:1-3891 Aulacorthum solani isolate AS-CPRI-2016 Contig_29779, whole genome shotgun sequence Positions 205 to 2293
TAAAGTCGGGTGAATGAAAAGTGGCCGCTGGCAATATGATAGGAACCTTTTTTTTTCGAT
AAACCATGGGTTCTCAAAGTGAATCACGTAAAGCGCGATTGATAACAACATCTGGCCGGT
GCGCGGTTGAAAACGTTTTTTTTGCTTTTTGGCTTCGTCCTTATGGTTTAGTTACCACTT
GTGACCTTGGGCGTTTGTAGTATATTTAATGGAGGGACTCATCCCGGTGGGACAATATAT
ATAAACTACACGAGGAATGTGTATTGTACTATTGTACCCATAACATCTGCTTCCCTTACC
ACGATATTCGTCATTCGGCTACGATTTTTGTCCGTGTTATGTTGTGTTTTGTTACATTTG
ACATCAGAAAGTGAATTTAACCATTACATTATTATTTACTACTGTTTTTTAGATAAAGTT
TTTTTTTTTAAATTCTATAATGGCCGGCAATAGTAGTGATACTCGTATTCAGAGCAAAAA
AATCATTTTTTCGGTGTACAATTTTATAAAAGACTTATCGAAACAAAATGAAATTGTTCC
ATCTATGTTTGCTCAAAGCCTAAAGGTAACAGCTGAAGCTTGTGGATTATCAAAACGAAG
TGTGAGCCGCATATGCAAAGAGGGTAAGGATAATTTGGATCCAGAACAACAAGTTGCTTC
GTTCAAGTCTCCGCGTAAAACGTACAAACGTGCAAAACCGTTGACTGAATTAGACGATTT
TGATGCAGACATAGTACGTAGAACAGTGCACGAGTTCTACAATAGAAGTGAGTACCCAAC
AGCTCTTACTGTTTTAACGGAGGTAAAGAAGAAGTGCAATTGGGAAGGCTCTGTTTGGTC
GATGAGTACGCTTCTTAAAAATTTGAAATTTTCTTTCAAAAAGTGCAATGATGGAAGGAA
ATTTCTCATGGAAAGGAACGACATTGTTGCACTACGTTGTGCATTTTTAAGAAAAATTTG
TACACTTCGAAAACAAAACGACACCCGTCCTATCGTTTATTTGGACGAGACCTGGATTAA
CCAAAACCATAGCAGAACACGCATATGGCCAAATGACGAAAATACCGAAGGTTTAAAAGT
ACCCACTGGCAAAGGAGGTTGTCTTATTATTTGCCACGCAGGGTCTGCAAAATATGGGTT
TGTTAGCGATTCCAAATTAATATTTCGAGCTAACGTTAGCAGTCTTGAGAGTGACTATCA
TAGCTCAATGAATGCTGAGGTATTTAAAAAATGGTTTATTGATATGTTGAACCACCTCGA
AAAGCCGTCGGTTATTGTGATGGACAATGCATCTTACCACTCAATGCTCAAAGATAATTA
CCCCAAAATCAATAGTCGAAAAATCGTTGTTGAAGAGTGGCTGAAAAATAAAAATGTTGA
ATTTTCACCACAAGAACGGTTTTTTGAATTACGTGAGCGTGTAAAACAACTTATTCCAAC
ATATAAGCGATACGAATTGGACGAAATAGCACTGGAAATGGGCCATGAAGTGATAAGGTT
ACCTCCATACCATTGTCAATATAACCCAATTGAATTGATCTGGGCACAGGTTAAAGGGGA
GGTAGCTAAAAAAAATAATACTTTTAAGATGGCAGACGTAGAAAAGTTGGCGCACGCGGC
TATGGATGCAGTAACACAGGAGGATTGGCAGAAGTGTGTTGCACACGCGGAAAAAATTCA
AGATGAAGATAATAGCAAAGAAATATTAAGGGATGTCATGTTGGAGCCGATTATTATCAC
ATTACAAGACAACGATAGCGATTGGGGTGATGAAGATGATGAAGACATATTTGAGGCCGA
TCTTTAGTTTAAGTTTCTTGGATTGAAATAAATTATTTTGTATATATTTGATCTGAATTT
GTATTATATATGACTTGTACATACATTTGAATGACTTCTGTATTAAATTAAATTATTATT
GGTTATATTTTTATTAATATTCTTGATTTGTATTGGAATAATATATAATTGCATTATGGT
TAATAATTCAAAATTCGCGCGCTTTTTTTCATAATTTTGCGGTACAATGATAAAAATTCA
CCGCTAGGCGCGTGGGCATCAGCGGCCATTTTTCATTCACCCGACTATA
>MJUT01001087.1:500932-504265 Bathymodiolus platifrons isolate Jiaolong_Div055_RL01 Bpl_scaf_1087, whole genome shotgun sequence Positions 1029 to 3226
TACAGTTAGATGAAGCGGTAAATACATGATTAAACTGATAATGGCATTCTCGAATGGACA
AGTAAAGGGTTTGTTTGAGTTTGTCATTGATGCTATGGACGTGCATGGGGATATATAATA
TTTTGCTACATTGCGTTCAATACCCTTAATTTTGGGTAATTTTGGTTGCTTAGGTATATA
CCGGTAATTATGAAATAAATTGCGATAGGTGTTTTTTTTAAATTTTCTGACACTTTATAC
AAAATTGTAGCAAAATTCAATTATCATTTTAAAGGATTCCAATATAATGTGACAACAAGG
GTGTATAGCCCTATACCGCCTTTTAAAAGAAATGTATATGCATTTTCTGTGCTCGATATA
AGGGATGCCGTACTTGAGACAGGTGCAGTAAATAGGATACCGTGTGAGAAAGGAGCAAAA
TAAAAAGAAATCTGAGACGTATTGTTTAAGAAAGTTGTATATTCTTATTAACAAAAGAAT
TAAATGAGATATGAGAAACATTTCTATGAGTCAACACCCTCCCCCTTAAAAAAGAAAAAA
AAAGACTGTCTAAATAACACATTAAAGTTAAAACAGTCCACCTTCATACCAGTTTATTAG
TAAACATGCACCCATACATAATGATAGAATGAGTTTTTGTTTTTAACAAAGATAGTTTAG
ATAGAAATAATTTAAAGCAGGCGGAATGTGGAAAATACATATTTTACACAGAGATTCCCT
ACTATAGAAGAATATTTCAATTCCACTTTAAAATAAAAACTGCAGAAATCAACGTATTTC
GAACTTGTCTTCCCTGTTAATTGAGATATCGGATCAAACGTGTAATATATACTTGAATTT
TATAACGTATGCTGATTTTTCTAACTAAATACATGTAATTCACTGAAGTTTATCTTAATT
TTCAACCTCGGACCCTTCATCAGACTCGGAGTCCGAATCGGCCCCAACCCATATCACGAC
TGGTTCAATTTCCTCCTCCATAACCCCATCCGTATCCCAGTACTCTTTTTCAACAGAAAT
GGTATGTTTAACTGATTTAACCCAATCATCCTTTGTAATATTTGTCACTGCAGTTTTAAA
TAATTCTTCAACATCTTTTATTTTGTAAGTTTTGTTTTCTTTGCGGACTTCTGTTTTAAT
TTTTGCCCAAATTAATTCGATTGCGTTAAGTTCACAATGTCTGATAGGAGTTCTAAGAAC
GAAATGTCCATTTTCCATAGCAATTTCATCTGTAACATATTTCGGGTTTGGTTTGTGTTG
CCTGACAATTTGATAAATTTCAGATTTTATAAGTTTTGGGTCAACATTTATTCCCTGTAA
CTCCAGCCAACCGATCATTTCTCCTTTTCTGTGACTTGAAACCGGACTTTGAGATTGTTC
TGTAATTTTGTTGTGGTAAACCGCGTTATCAATCACAATTACGCTGGGAGAATCTAAAGC
AGGGATTAATGTGTTGGTAAACCAGTCCATGAACACGGTGGTATTCATTTCGGCATGATA
GTCTCCCTCCCCCTTCTTTGCCTTAAATACAAGTTCATACCCATCTATGAAACCCGAGTC
GGCAGACCCTTCATGAAGAATAATAAGGCGTTTCCCTTTTCCACTGGGAGGGGGGTTACT
TGTTTCACCCTGAGGGCTTGTCCATTTCTTGAAGGGAGAATCGTTTTCATTTACCCAGGT
TTCATCCACGTACACGATTTGGAACCCCTGCTCCCTGTACCCTTTAATTGTCCTGAGAAA
GGAATGTCTACTGGCTATTACATCAAACCTTTCAAACACATTTTTTCTGTCATCCTTTGT
TTTCTTAAATTTAAATCCCATAATCTTAAGGGCCCTCCATACCGAAGTCTTTGAGAAATT
GGTGTCATTTACCTCTGCATTCAGCCGTTCAACTAAGCGGTCTATCGTAACGGTTTCCCG
TTCCCTAAAACACCTCATTACTCTCCTTCTTATCACACCCATGGTGAAATCATCATACCT
AACCTGTTGGTGTTTTTTTGTCAGGTATTATTTTGTCATCTATTGCCATGGTAGTTGTGT
CACCATGGTCACCCAGTACTTTGTACATGGTACTCAAAGGAAGATTTAAGGCCGTCGCGA
CTCGACGAGCCTTACTACTATGAAAAGGTGCTTTGCGTACATCTAGCTTATCAAAGTAGT
TATTAAGACTTCTAATCATTTCTCGTTCCCTTGCTGTA
>PYSK01000017.1:4346274-4348184 Bombyx mandarina breed wild silkmoth isolate Bman2017 BmanSCF0017, whole genome shotgun sequence
TATAGTAACCGGCAAACTTCGTGAGCAAATGACCTTGACTGCGCAGAACCGAATTTTAGA
TCACTTTGGTGGTGAGGGTGAGGCGCGACGGCAGGGGAAATCGTATCGAGCGCTTTATTG
GTAGATCAGTCGAACCTTGCGTCCCGCACCGCGCCCTCGTTCCGCTTGCTCCCAAAAGTA
CGCTTGCGTACAGTGAAAAGTCTATTAATATTAATCGTTGAAGTTATTTGTTATAATTAT
TATTGTTTGTTGATTTTGTTGTTATTGCTATTTGTTGAGTGTTTCTTGATTTTTTATAAA
AAATATACTATGCCACGTCAAACTGGTGTAGTATTAAAAAGACAAGCTAGAAAAATGGTG
TACGACGTATATTGCTTTCTTAAAAAGCAGGGAAATAATGATATGGAAACGGTAAAAGAG
ACTTCAGAGGCAACAAAAACATCAGTCAGTACTGTTAGGCGTATTATTAATGAAGCGAAG
GGCTCTAACTTGCTCGCCGTGTTTCGTACTCCAGGTAAAAAAAGATCAGGGAAGAAGAAA
GTTACCGGAATTGATAGTTTCGACCAATCTGCAATAAAAAGATGTATTCATAATTATCAC
ATAACAAACAGCGAACTTCCTACCGTCGAAAGACTTCGTAAAAAATTGAAAGAAGATATA
AATTTTAATGGCTCGGAACGAAGTTTACGACGAATTATGAAAGAGCTAGGCTTCAGATGG
AAAAGAACAGAAAATAATCGGAAGCTATTAATTGAAAAAAGTAATATTCGACTACTAAGG
ATCGAATATCTCCAAAAAATAATTAAATATAGGCAAGAAGGAAGACCGATAGTGTACACC
GATGAGTCCTATGTCGACTCATCACATGCAAGTGGTATGTCGTGGTCAGATGGATCAACT
GGGGGTTTAAAAAAACCAATTTCGAAAGGACAGCGTGTAGTAATAGTGCATGCTGGCTCC
GAAGATGGATTTGTTCCCAATGCCCTTCTTTTGTTTAAAGCTGGCACAAAATCTGGTGAC
TACCACGATAACATGAACTATTTGAACTACGAAAAATGGCTGCGTTGTCAATTGCTACCA
AATCTGCCACCAAATTCCGTTGTAGTAGTCGACAATGCGTCATATCACAATAAACAGTCT
GACCCCGCCCCAACTGCCAATGCCAAAAAAGTCTATATGAAGAAATGGTTACAAGAAAAA
GAAATTCCATACGATGAAAACATGTTGAAACCCCAGCTTTTTAGCTTGATTAAAGCACAT
AAGGAACAACACAAAACATACAGCATTGATAAAATTTTATCAAACCACAACCATTCAGTG
CTTCGCTTACCTCCATACCATCCAGACCTCAACCCAATTGAAATGGCTTGGGCAGCTATT
AAAGGGTATGTCAGTAGCAAAAATGTCAACTGGAGCACTGGCAAAGTAATAGAGCTAGTG
AAGGAAAAGGTCGCGGCGATGGGTGCTCCGGAATGGGGTAGATTATGTCAAAAGATAAAA
GAGATTGAGGCGGAGTATGTAAAAAGTGATCATGTGGTAGATTTAGTCACTGATGAGTTT
GTAATTTTTGCTGACGATGATTGCGACACGGATGAAGAAAGTAGTGATGATGATGATGGT
CATGATTATGATAGCGAAAAAACAATTACAAATACCAGCTCAGCTTCAGCTGATCCAAGA
CCTGGCACCAGCTCTAGTTTTGACCTAATGGAAGGAATATCTATTTTACCCCTAGATTAA
ATTACTACAATTATTAACCTGTATTTTTTGTTCATGTACTAATAAATATATAAATAAATA
CATATTATGTTGTTTTTAATAACTTAATAACATTTTTGTACGTAATTGTACGATGCGCGA
ACTTACCCCCACTACGTCAACTAATGCTCAAGAAGTTTGCCGAGTATTATA
>LNZE02000003.1:13425339-13430349 Caenorhabditis elegans strain N2 cniIII, whole genome shotgun sequence Positions 681 to 3529
TAGAGTCGAAAATTTGGGGTTTTCACATGTTTTTAGTATAAAATTTGAAAAATTCAAAAT
TCCGGAAATATCAAATTTTCGAGTTTTTCTACCAATTTTGGACATTCTGGACCCCAATTT
TTCAATTTTTGAGGTTAAAAATAACCATTTTTGCTTCTAAAACCCACTTTAGCCCTCTCC
CAAATGAACATTTGATTCCGCGACATCACCCAACAGTGCCGCTCGTTCAACGACGCACAA
TTCGATGGAACATCTGTCCGATGCGCTGAAGCGTGCCAATCTGAACGATTTTTTGCATTT
TTCGGCGATTTTTAGCTATACAAACTGTTCAAAAACGCCTCTTTAACCAGTGCCGGGTAC
TCAATGGGCACTCCATCGAGCGTCAGCTCCAATTCCTTGTCTGGAGAGATTTTGAAGTGC
TGATAGGTGGGATCCAGCATTGTTTTCTCTGAAATTTGCGAAAAAACGGTGAAATTTTGA
GAAAAATCGGTTTAAAACAACCTACTGTCTGTTCAATAAAATCTGGACAAGGGGCGGAGC
TTACGCGGAACGCCCCTTTATGCAACAGTGCCGCACACTTTTTCGGGGATATTTCTGCGC
ACGCAGCTCTCTGCGTTTTCCCTCGCGTTTTCATCGTTTAATGAAGCGATTTTGACTAAT
TTTTGGTGTTTAGTTTCGATTTCTTCATTGAATTTTTGAAGATTTCAAAGAAAATTTCGG
TTTTTCTTCTAATTATGATTATTCGGGATATTTTTGCTCGTTTTTATGGCTCTCATTGAT
ATGCTAACGAATTTTAATCGTTTTTTTCAGCGAAATATCGACAACACTGGACAGTCGGAA
GAAACAGGAAAAAGAAAAAGCATTTATTATAATTAGACAACAAAATCTGAAAACGTGAAA
AATAAAATAAATTTCAGAGCGCTCCATCATCATCAACCACGACTTCACCGGTGTCTTCAT
CTTCCCAATCGCCGACTTCGCTCCACTGATCGTCATCAGAAAGGTACATTTCGGGAATGT
CAAATTCCTCAAAATCCTCATCCTCCTCAATATGAATATCAACCATCTGACCATCCTCAT
CTAGCTCGTAGACCAACTCGAAACTCTCATCCAGTACTGCTTGATCTTTTTCTAGAAGCA
TTTCGCGAAGCTCCGTTTCTTCGCGTTTCGTGTGCTCGAAAAGTGAGCTGGCAGACGAAG
CCGGAAAAGTTTCTAGAAAATGCACAGCGCGTTGACGAACCTAAACCTCAATTTTAGCCC
TATTCCTAGAGAAAATTTGTATTACAATTTCGAGAGAGTCCGATCCAGCTCCAACATTTC
TCAAATGTGTCTTCATCTGTGCCCATACCATTTCGATAGGGTTGAAGTCGGGATGATACG
GAGGGATGCGCAAGACCTGAACTCCTTGCTGCCACGCCCAACTGTCAAGTTCATACTTAA
CAAAAGCAGAGCGACCCCCATTCTTATTCACAAATTCTTTACAAATTGCAAGTAGAACGG
GCCTTTTTGAAGTTCTATCAAATGGAACATTGTGCTCATCAAGCCAGTCAATCAATTGCT
GCTTGGAAGTTCCCGTAGTTGGTGGCTGTAAGGAAAATTGCCTAGAAATATTGCCTAGAA
AATTGCCTAGAATTTGCCTAGAAATGCGAAATACCTTTTTGCTTATTTTATTGTGATAAG
GGGCGTTATCGACTAATAGAACTGCTCTTTTGTTTTGTTTCGCTGCTTCAGCAGCCATGA
GTGGAACCACTTTTTTGAAGTAGGTCTCGTATGTGGAACCACACATGTCCTTGTGATAAT
CTTCCGTTTGTTCAGCAGCATTGACTCCAGAAATAATGACCAAGATGGAGCCAGGAAGAA
TACCAGAAGGAGAAACGACGGCGATGCAAATTGCTCTTTTTCCTTTCAATTTCCCTTTGC
GAGGACCAGCCATTGGGAGAGATGGGTCGACCATTCTCATCTTCTTACACATGTTAAAGT
ACTGGCTTTGCCAAGCGAAGAGTTTAGCCATTGCATCATGAAACCAGGTCTCATCCAAAG
CGAAAAACATGACTCCTTCGGCATCAAGAGCTTCTTTCTTCCCCAAATACAATCTCCTCC
ATCTCACAATATCCTCCCTTTCTTCCAAAACACTATTATTATTGTTTTTTCGGTGCCGAA
ATCCAAGTGCTCTCATTGCACGAAAAAAAGAGGTTCTGCCTCTGTTGAAGAACGCATTGC
TTTTAGCCCACTCGAACATCTCATCAACGGACACCGGTTTGTCATTGGCCCATCTACTGT
GAATTTCCTTTCGAATCCTCGTTTGTTGGCCGATCGTAAGCTTTGAAGCTTCATAACGAT
CACGATCTCTACCGTTCAAATGGTTGACACAACGTTTGAGAGAGCTCCCGAAGGTTCCAT
GGAATCGAATCGTATTTTTGTGAACACCTACAATAGCCGCTGCTGCTATGAAGGGGTTTC
TGAAAGGTGTTAGCTCCGAATCGTGACCGAGGAGGTGTCGAATTGATTCCATGGACTTCA
AAACGTTATTGATTATTTCGTTCCCGCTGGACTTGACTTTCTTCTCCAATTTTGTGGTAT
TCAGAGCTTCCAAGTTCATTTTAGCAATGGCCTGTCCGATCCTGATGTACTGTTTCTGTT
CCTTAATTTGCCTAACTATGAAACTTTTCCAGAAAATACAGTCATACTTCCGTTAATTCA
AAACTACTTTCAGAACTGGTGGGCGGAGTCGCGACGGGGAATGGATCATCTTCGGTGGAA
ACGAGTCGGTGATGGTGGAAGTAGTCTTCCTTTCCGTTCAACTGCTGGCCGATATCCCGT
AGTTGAATGATGCGAGGACGGACTATA
>LWKT01000006.1:13308169-13310935 Caenorhabditis nigoni strain JU1421 chromosome III cniIII, whole genome shotgun sequence Positions 1086 to 3850
TATACTGTCTGTTCAATAAAATCTGGACGCGGCGCAGCCGAAAAAGGGGGCGTTCCTGAC
ACGCCCCTTTTTGCAACAGTGGCGCACACTTTTTCGGGATATTTTTCTCGGAATTTTCAG
ATGTCATTTTTAACACATTTTCTCATTGAAATTGAATAAAATTGAGTTTTTAATGTGAAA
TAATACAGAAAACATGAGTATCACACCACAACGAACATTCCCCCTTCAACCGGCAACCCC
AAGAAGCCATCGACGTCTAGGTATGAAGACACTGAAGCAATTCTGGAAAAAAATTGCGCA
GGAAAAGAGAAAACAATGTGAACATTAAGTATTCAGAATTTTTTAGTATAAAAACAACAA
AGAAACACTACAATGAATAAAGAAAAGAGCTGAAAAAAAGGAACAAGAGAAAAAAAATTA
TAGTCCGTCCTCGCATCATTCAACTACGGGATATCGGCCAGCAGTTGAACGGAAAGGAAG
ACTACTTCCACCATCACCGACTCGTTTCCACCGAAGATGATCCATTCCCCGTCGTGACTC
CGCCCACCAGTTCTGAAAGTAGTTTTGAATTAACGGAAGTATGACTGTATTTTCTGGAAA
AGTTTCATAGTTAGGCAAATTAAGGAACAGAAACAGTACATCAGGATCGGACAGGCCATT
GCTAAAATGAACTTGGAAGCTCTGAATACCACAAAATTGGAGAAGAAAGTCAAGTCCAGC
GGGAACGAAATAATCAATAACGTTTTGAAGTCCATGGAATCAATTCGACACCTCCTCGGT
CACGATTCGGAGCTAACACCTTTCAAAAACCCCTTCATAGCAGCAGCGGCTATTGTAGGT
GTTCACAAAAATACGATTCGATTCCATGGAACCTTCGGGAGCTCTCTCAAACTTTGTGTC
AACCATTTGAACGGTAGAGATCGTGATCGTTATGAAGCTTCAAAGCTTACGATCGGCCAA
CAAACGAGGATTCGAAAGGAAATTCACAGTAGATGGGCCAATGACAAACCGGTGTCCGTT
GATGAGATGTTCGAGTGGGCTAAAAGCAATGCGTTCTTCAACAGAGGCAGAACCTCTTTT
TTTCGTGCAATGAGAGCACTTGGATTTCGGCACCGAAAAAACAATAATAATAGTGTTTTG
GAAGAAAGGGAGGATATTGTGAGATGGAGGAGATTGTATTTGGGGAAGAAAGAAGCTCTT
GATGCCGAAGGAGTCATGTTTTTCGCTTTGGATGAGACCTGGTTTCATGATGCAATGGCT
AAACTCTTCGCTTGGCAAAGCCAGTACTTTAACATGTGTAAGAAGATGAGAATGGTCGAC
CCATCTCTCCCAATGGCTGGTCCTCGCAAAGGGAAATTGAAAGGAAAAAGAGCAATTTGC
ATCGCCGTCGTTTCTCCTTCTGGTATTCTTCCTGGCTCCATCTTGGTCATTATTTCTGGA
GTCAATGCTGCTGAACAAACGGAAGATTATCACAAGGACATGTGTGGTTCCACATACGAG
ACCTACTTCAAAAAAGTGGTTCCACTCATGGCTGCTGAAGCAGCGAAACAAAACAAAAGA
GCAGTTCTATTAGTTGATAACGCCCCTTATCACAATAAAATAAGCAAAAAGGTATTTCGC
ATTTCTAGGCAAATTCTAGGCAATTTTCTAGGCAATTTTTCTAGGCAATTTTCCTTACAG
CCACCAACTACGGGAACTTCCAAGCAGCAATTGATTGACTGGCTTGATGAGCACAATGTT
CCATTTGATAGAACTTCAAAAAGGCCCGTTCTACTTGCAATTTGTAAAGAATTTGTGAAT
AAGAATGGGGGTCGCTCTGCTTTTGTTAAGTATGAACTTGACAGTTGGGCGTGGCAGCAA
GGAGTTCAGGTCTTGCGCATCCCTCCGTATCATCCCGACTTCAACCCTATCGAAATGGTA
TGGGCACAGATGAAGACACATTTGAGAAATGTTGGAGCTGGATCGGACTCTCTCGAAATT
GTAATACAAATTTTCTCTAGGAATAGGGCTAAAATTGAGGTTTAGGTTCGTCAACGCGCT
GTGCATTTTCTAGAAACTTTTCCGGCTTCGTCTGCCAGCTCACTTTTCGAGCACACGAAA
CGCGAAGAAACGGAGCTTCGCGAAATGCTTCTAGAAAAAGATCAAGCAGTACTGGATGAG
AGTTTCGAGTTGGTCTACGAGCTAGATGAGGATGGTCAGATGGTTGATATTCATATTGAG
GAGGATGAGGATTTTGAGGAATTTGACATTCCCGAAATGTACCTTTCTGATGACGATCAG
TGGAGCGAAGTCGGCGATTGGGAAGAGGAAGACACCGGTGAAGTCGTGGTTGATGATGAT
GGAGCGCTCTGAAATTTATTTTATTTTTCTCGTTTTCAGATTTTGTTGTCTAATTATAAT
AAATGCTTTTTCTTTTTCCTGTTTCTTCCGACTGTCCAGTGTTGTCGATATTTCGCTGAA
AAAAACGATTAAAATTCGTTAGCATATCAATGAGAGACATAAAAACGAGCAAAAATATCC
CGAATAATCATAATTCGAAGAAAAACCGAAATTTTCTTTGAAATCTTCAAAAATTCAATG
AAGAAATCGAAACTAAACACCAAAAATTAGTCAAAATCGCTTCATTAATCGATGAAAACG
CGAGGGAAAACGCAGAGAGCTGCGTGCGCAGAAATATCCCCGAAAAAGTGTGCGGCACTG
TTGCATAAAGGGGCGTTCCGCGTAAGCTCCGCCCCTTGTCCAGATTTTATTGAACAGACA
GTATG
>WSXT01072779.1:53573362-53578651 Callirhytis sp. RG_2019_326 72779, whole genome shotgun sequence Positions 1417 to 4519
TATAGCTTTCTTTTTCTCCTTGACAAAATACTCTTTTTGGGCTGAAAATTCTACTTTTTT
GTTGTGAATTTGACTATTTTGTTGAAAATTGATCTATTTTATCAAGAAATATCTCTTTCC
TCATAAATTCCACGGTTTTGAAGGAAATGCGTCATTTTAGTACATACTAAATTCGCCAAT
GTGCTCAAAATTCGTGTTCTTCTTGATCAAAGATTTGTCTTGGTTAAAAATTCATCTCTT
CAACTATTCGAAATTCAACTATTCTCTTGCAAACTAATTTTTCCGGTGGATCAATACTTT
TTTTCAACCAAAAGTGAATTTTTAAAAAAAGTTTCATCCCCATAGCGAATATACATTACA
CCCCAAATCATCCCCCGAAACATTAAAAAATCATAAAAATTGATTATATAACAAAATACT
TACATTTTAAACCAAATAATTTTCGCTTCACATTTCGTTAACATCCTCAGACATTGTCAC
GTGGCTTTCACTGTCATCGTAGTCCTCGCTGTCACTCTCCCCTCCAACATGGATGATGAT
AGGCTGCGTACACATTGATTTTGCAATTTCCGATTCCCGCGATATTTTTTTTCTATATCT
TGCGCATGCCGAACACAATTTGGCCAAAGAGTTGGTGGTACATTCTCCATGGTTTCTTTG
CACAATTGTAGTACATCGTTGATTTTAAAAGTCTTATTATGAGTTGCAACACGTTTTTTT
ATGTAAGCCCAAATAAGTTCTATGGGGTTCAATTCGCAATGGGCTACTGGAAGCCACAGT
AGCTTAACTACACCATTTCTCATCTCTTTGGCGATTGTATCTAACAGATAAATTTTCGGA
AACCTGTATTTTTGTGAAAGTCTGTAGAGGTCATCCCTTTTCATTGCATTGAAAGATGGT
TTATCCGGTGGAACATCAACTCCTTTGCGAATTAACCAATCAACTATATCGTCTTTCTTC
CATGCTGTTGTAACGTTCCTAAAGTTTGGATCAAGCATAGTGTGATAAGGTGCTTGATCA
AGCACGATCAACGAATTGGCCGGTAATACTGTTAGAACGTGCCGGAACCACTCTTCAAAA
TGACTCGCATTCATCTCACTATGATAGTCCACTGACCCTTTTTTTCCAATAAAACACTTC
ATGCAAGAATCAACGAAGCCATTTTCATTCCCTATGTGGAGAAGAATTACACGTTTGCCA
GCACCTGAAGGAGTTACGAATCCCCCACGAAAATTTCCAATTTTTTGTACCCCGGAACGA
TACATGTCATAATTTTCAGCAAGTTCTTCAGCAACGCATTCAACCCAGCCACTTTTAAGA
GTGTGATTTGCAACACACCATGACTCATCCGTAAAATAAATTGACCAATTTTGTTCCCTG
TAGAATTCGATAAGTCTAAGAAATTCTCTCCGACTTTCTGCCACCTTTGCACTTTCTATC
AGAATTGGTTTTTTATTTAATTTCGCGTTGGTAAAATTAATTTGTTTCAAAAGTCTCCAC
AATGTCGCTTTTGACATTTGCGGAAAATCTGGTACTTCTTCCCTCAACGTTACCAGAAGA
TTTTGAACCGTGGGAAAAGTTTTATTCATGTAGAAGTCAAAAATCTTCCTCCGAATGAGG
CCTAGAAAAAAATTGTCCACATAAATTCGCGGTCTTCCTGTCTTTTGATGTGGTTTTTTC
AATTCTCCGCTTGTAGCTTCTCTAGTGACACGCTTAATAGAGCTTTCTGAAATGTCCAAA
CATTCCGCAGTTCGCTTAACAACATTTTGGTAGTAATTATTTTTTGAGCACCTGTTAGAA
GCCTTTTTATTTTCAAAAAAATTCCTAACTTTTAAAACCATTTGTTTTTCTTCAATACTT
AAAGCTTGGCTTCTTCCGCGATAGTTGCGTTGCTCAAAAAACTGTTGCATAAGTATTTCG
TTTTCTTTGTCTTCTCGACTTTCATTTACTTCATCGTCGGTGTCGTTGGTAATTTCGGTA
CTTTCGTCACTTTTCTCTGCCTGACTTTCCTGAAATGGGGCATAATCTGTAGCTCCCATT
TTTTTAAAATAGAAATTAATAGGGATATGAGCATCAGTGGTAGGTATGAGTAGACGGAAA
TGTCCATTATAATTCTCTCCGCCGGTAAATAGAAGCCAAATCGTAGGAGATTCTTCACTG
TGCACAAAATCTTGTATAAAATAATGTTCATCGTTAAATAATCGAACAATGTTGATATTA
ACCTTGTATAACTCTGAGGATGCACGACATTCAAGATAAGTACCATATTCTCCTGGGCAC
TTTAGTTTTGAGCTATACTCTAAACGCGAATGAATTTGAAAATCGTGTTCAGCCCAAAAA
CTGTATCGCGGCCAGTTTTCTTCGGAAGTAATGTGATCCACGATTTCTCTACGAAGGTCA
AGATGGTCATCTCTTTTTAGTCCACGAGCCATTGAAGAAAACAGACAATTGCCTCCTCCT
CCCGTCTCTCTCACATGGAATTTCTGTCCAATTTCATACAAATAAAGTACGCATTTATCC
ATATTGCACTCTTTTTAACCACAAAAAATCACAAATATATCACAATGTTATTCACTTCTT
CAATCAAACTCAAACTTCACACTTCTTTTCACGACGACGATCTTCAAGCAACTAACAAGT
CTGCATAATCTGCATAGCTAAGAGCCAAACGGGACTAAGGAAAATTTTACGGTTGCAACT
GGAAGGGCGGGTACTAGGCCCAACAATCGTGCAACCTATTACCGAAACGCCAGAAATATT
AAATTCGGACAAAAATGGAATATCGGAACACGATTTCATCTAATGACGAAATTCGAAAAT
GAACTTTCCCGAATTTTGGTCGATACAGGTGCCACACATTCCTATGTGGGTAAGGAATTA
CTGGAAGAAATTCAAAATTCCAGAATATCCATTTTAAAACCCGTTTCAAAAAAATTAATG
GTCGCAAATGGAGAAACAGTCGATATAATTGGTCAAGTCGTGATTCCTATTAATATCGGC
AAAACAGTAAAAAATGTAAGTTTCAGGTTAGTCCCAAAATTAAAATTCGTAGATATTTTA
GGGACAGACATGATAAAATCCTTGCGGATGACCCTAGACTATA
>CAACVG010006781.1:99483-102720 Callosobruchus maculatus genome assembly, contig: 1792|quiver, whole genome shotgun sequence Positions 1 to 3225
TATAGTTAAATTTCACATTGCATGATACCTCCGCTAGCGGTAAATCGGCGCAAACAATGT
TGTCACGCGCTTATATAACAAAATCGTAAGATCCCTTAGATGCTCAGCTAACGAATAGAT
ATTACTGTATGCTTGATTGTATGCATAATCTGTGAGCAAATATTCAACAGTGTTTCTCAA
TTTTCTATTATTTGGAGTCAAACATTAATTGCAATCCTTAATTTCTAATATGCCTAATCC
ACGTCCAATCATACCAACGGTAGCACGACTGCTGAAACATACGTACACTTGGCAACAGCG
CTTGAAATGGCGGCATGCGAGCTCTCGGCGTTGCCCCTTTGTGCAGGTCCTTTAGCCATA
GCTTAGAGATCGGTACAGGCATGCACACGCATACTGTGGGAAGCTATAGATGTGCGAGTG
TACTTAATATATTCGCACTCAGAACGTTCATCGCAGACTTGTACTGTCGCATATCTGTGC
GAACTCAAGTCGCTTGATCCATTCGGTATCGTGATAAAAATTTCTGAGGAGCAAAAAAAC
CGTAAATTAGAGCACCAACGCACATGTATGTTTCTTTCATGTTAATCAAAAAACCGACAC
CAGTTTTAGGCTCACACCATGTCGCTTATCTATTTTGCGCGATGTGACGCATTGTGAGAG
GGGCCATGAAATCACAGCAGTTTCGCAGCAATTACGCACGGTTTGACAATGCCGCAAGAT
CCGCCGAGGGTCCGGCTTGCCGCTTCGCGGTGGCCGCCCGTTTAGATTTGACGCGCCAGT
CTTAGTCAGGTGCGTAGCGATATAGCAGGTGTGGTAAGTTATTCTTGAAGTTTGCGCGGG
AAATTAGACGATACAATTAATAACAATGCAGCAAGGCACATCGGTTAGCAATACAGCATC
CAAACGACATGTTTTATCAACCGGTGAACGCAATATAGTGAAGAATGTTTACGATGGTGT
ACGTACACGATTTCCTGAAAGGCCGGTGAAGGAAATCGTTAAACTTTGCAGCGATCTGAC
TAAGGTCTCAGTTGCAACAATTTTCAGAATTTTGAAGGAAAAGAAGCGCGACGTAGTATT
TGTGGTAAAATCACTTAAACAAAAAAGAGGAGTTAAAAAGATTGTTTTGGATGGTGACGT
GAAAAATGCGATTCGTCGAAAAGTCCATTCATTTTATCTCCGTAATGAACTTCCAACGAT
AAAAAAACTACAACAGGAATTACAAAATGATGAAAGTCTGCCAAAGATATCTCGTCGGGT
ATTATTGAGAACATTACGCGAAATAAATATCAGATATTTGAAAAGAAAGCGGAACAGCGC
ATTGATTGAAAGAGACGATATAGTATTATGGCGTAGAGAATATTTAAGAAAAATACGTAG
TATTCGTAACGCCGGGGGAATAAAAATCTATTACTTGGACGAAACTTGGTTGAATGAAGG
GCACACGGTTACTAGGTGTTGGCAGGATTTGAATATAGCGAGTCGTAGACAAGCCCATCT
TGAAGGCCTAAGTACGGGATTAAAATGCCCTTCAGGCAAAGGCCGTCGGCTAATAATAAC
GCATATTGGCAGCGAATCTGGGTTTGTGGATGGGGGATTGAACGTCTTTGAATCTCGGAA
AACTGGTGATTATCATGAGGATATGGACGCTGTAGTTTTTGAATCTTGGTTTAAATCCAT
ATTGACAAAATTAGAACCCGGTTCGGTTATTGTATTAGATAACGCGTCCTACCATAGTCG
GCGTTTAGAAGCTCTTCCGACTTCTAATTGGAAAAAAGCGGATATCTATGACTGGCTCGT
GTCAAAAAATATAGAATGCGATATGACTATGCTCAAAGCACAGCTGTCACAACTCGCGCG
TCACCACAAAGAAAGGTATATAAAATTAGCAGTAGACGAAATGGCTAGGGAAAAGGGTTT
TACAGTTTTAAGACTGCCTCCGTATCACTGCGAGTTAAACCCAATCGAGTTAGTATGGGC
ACAAGTAAAAAATGAAGTAGCGCGTAGGAATACAACTTTTAAGTTGGCCGATATACGTAT
CCTTTTAGAAGAAGCAATCGGTGCGGTAACTGCAGATAACTGGCAGAAATGCGTATCACA
CGTAAAAGCAGAGGAAGAAAAGTTTTGGAAATTAGATCCCCATATAGATTCCGTAATAGA
GCCAGTCATAGTTAACCTTGGCAGTGATACAACCAGTGACAGTGACGAGTCCTTTGACTG
TAGTTCTGCTAGTGATGACGAATTTCCACCGCACACGTCCGCAACTGACTGAGATTCAGA
ACAAGTATATTTATTTACTTTTTATTTGTTTTTGTTGTTTTTTTGTTGTTTATTTTTTTA
ATTTATTTTAATTTATATATTTACTTTTTTATTCGTTGTTTATTTTTAAGACGTTCATAG
ACAATTTAGTCAATCACTTTTGTTGCTGTTGCTCCAGTTTCTTAAGCAGAATATATTTTT
TGTTCATTGTAACTTTTAAGACTTTACTTCTTACTCTGAATTTAATTTGTTGGATTCTAA
GTTCTCCTTTGAAGTTTAGAGAGTTTATTTATTGTTTCATTTTCGTATTCATGCACCTTT
TCAGTTTCCTATTCATTTTGTTAAACATAAAAGAAGGGTGGGAGGAGTGGTGGGACTCGA
TATGCAGCCACCTCCTCGTGGTGAGTCCTGGGTAGTCCGCATAAAGACTAGCTGAGAGCT
GCATTACTGTTGTAGATTATTTCAATTCCACTTCCAGTATGACCGAATGTGAGAACTTTA
CTATTTGAAATCTTTGGCTGACGTCTAACGTAATATAATGTTTCCATTGAAACTGTACCT
GTGGTTGCCTGCCCCTACCAAGCCGCTGTGCTGATGGCCAATAATTAAGCCCATAGCTAT
TTGACAATATCATACTTGCATTTTTGAGAAAGACTGCACATTTATGTAAACGAAACATTA
GCAACTACTCAACTAGTTATAACTTCCAATATCTAGTAGCATATATCTAGCTTTGATTCG
GATAAGTAATATTTTATCATTAAAATATATCTTTACATTTCAAAATAAAATCGGGTACAC
CTATTTGTAAAAAATGAATACAGAACGTATAGAATTTTATGATAGCTTTAAATTGTATAT
TGGCTCTGAATCCCTATCTAGACCTTCAAAGAAATCGAGCGCGCCACTGCTACCCGGCGT
GACCAGGCGTGACGCAGGTATCATCGAATGTGGAACTTAACTATA
>AXZI02016981.1:6162-8291 Centruroides sculpturatus isolate CEXI.00-Female contig_16981, whole genome shotgun sequence
TATAGTCTATTTATCCTAACTTGGCAGCTACTGTAAACAAACTAAGACACACCTCCCTTT
GTTTATTGGTTTAAACCCATGTCCATCAATTAAAAATCGTATTGCATCTCATTCGTCCGC
AGAAAATAGTTCTTCGTTATTTATAAAATCATTAATGAAATGCTATTCACTTAGCAATGA
TTATAAATGTTATTATTTCATATTTGTTAAGTTGTTATTTTAATAAATATTTGCACATTC
TGAATCATTAGAAATAAACTTTTTCCGGTCATGCGCACTATAATGTTTTTGTTTCTTTTT
CCATTCATTGCAATAACTACCGTTATTTCAAATTGTGTTGTTGAATTACAAAAATGGAAA
ACTTGAATGTAAATACGATTAAACATCGGCAAGGAAAATCGCTGAGGAGCTCGGATAAAC
AAATAGTATTAAATTTGTTTAATTCTTTAACTGAAACGAATCCAGAAGTCTGCGTGAAGG
ATTTAGTGAAAATGGTAGCACAGACAACAGGGATATCAGAACGGAGCATTTACAGAATTC
GTAAAGAATATTTTACTAATGGTAAAGTAATAACTCCTTCGAAAACCCGTAAGCGTACTC
AACTCGTTGACAAATATGACGAATTCACAAAATGTGCCATTAGAGGTAAAGTACACAATT
TTTATTTTTTAAACGAATTACCTACTGTAGATAAGGTATTACAGGCTGTTAATGACGATC
CAGATTTACCAGACTTTACTCGATCTACGATATATAATTTGTTAAAATTACTTAATTTTA
AATATACGAACCGAAACAGAAATAGTAGATTAATTGAAAGAGACGATATCATTTTATGGC
GAAGACAATATCTACGAAAAATAAGAGAAATGCGTTCTTTAGGCCGTAAAATTTACTATT
TGGACGAAACATGGATTAATGCGGGCCATACCAAGAATAAAGTATGGAAGGATTGTTCAA
TTACGTCTTATCGCGAAGCTTTTATGTCTGGACGATCTACTGGATTGAAAAATCCTTCTG
GAAAGGGGAAACGAATAGTTGTTGTTCATATAGGCAGCAATACAGGTTTTCTGAATGGTG
GTCTGTATGAATTTGAATCAAAGTCGACAAAAGATTACCATGAAGAAATGGATAGCAATA
ATTTCAAAAAATGGTTTGAAAAAATATTATCAAAATTAGAAAGTAATGCTGTTGTTGTCA
TGGACAATGCTCCATATCACTCAGCTAAAATTGAGAAGATTCCAAATTGTAGTTGGAAAA
AAGCTGACATAATTTCTTGGTTGGAAAAAAATAGGGTTCGTCATAACGACAAAATGTTGA
AAATAGAACTTTTGGATATTGTTAAAAAAATAAAACATAAATACGATAAATATATTATTG
ACGAAATGGCCAAAGAAATAGGTATCGACGTGTTACGTTTACCTCCGTATCATTGTAATT
TAAATCCTATTGAATTGATATGGGCAGATATGAAAGGTTACATCGCACGTCACAACACAA
CATTCAAACTGTCGGATGTGCGAATTTTAATGAATGAAGCTATCGAACAAATAAATGAAG
AACGATGGAGAAAATGTATTGAACATATAGAAAAAGAAGAACAACGAATGTGGGAACTTG
ATGAGATTTCAGAAACTGTTGTAGAAAAACTGATTATTCAGTCTAACACAAGTAGTGACG
AAAGCGATATAAATGATTACTTTGAGCAACTATGTTCTGATACAGATGATTAATAAGGTA
AGTTTACACTATAATTATTTTAAAAAATTTTTATTTATATAAATATAACATAGATAAATT
CATACATGTTTTCTGTAAGTCTTAATAATATATATTTAATAATAATTTTTGACAAACTAT
ATTTAAACGATGGAAATAATTTAAACGGCTACGTAAAAATGTTAAAGTAAGCTATAATAA
CTTTTCTAAGTATTGTATTATCTCGGTAATTTTTAAATTGTTGTGACAACTTTGACCTAC
TTTAACACGTGCAGAGAAAGGGGCTTAACTGGTCAACACGTGTCGAGCCACTTCCGATTG
TGATTTGACCAATGAAAATCTTCGGCGGATTAATATGACAGAATCTTTGTTTACAGTAGC
TGCCAAGTTAGGATAAATAGACTATA
>RSAL01000176.1:467660-470543 Chilo suppressalis isolate HZU2018 scaffold176.len1264230, whole genome shotgun sequence
TACAGTCCATCAAATTTAAGAAGTACCGTTTGACGTTTCATGTTTTTCAAACAGATATAA
CTTTGTTTAAGCGTAACTTATTCAAATTCGATAACCTTTTTCGTAAAACCATGAATTTAT
AAAGGTTTTATTATTGGATCTAAAAATGTACAATTCTTAATATCTAAATTTAATTGAAAA
CTTTCAAACAATGCAAAATAAACAATATTTACACAATAAATAAGTTCTAATAGTTCTATT
CTTGACCTCATTGCAAAGTCACATAGTTAGGTCACTGCTCGTAGTGTTGCAACTCTTCGG
AATCAATTGTGTACGAAAAAATCGTGTACATTATTCGGAAAATCGAATTTATTACTTTCA
AATTATCAATTAACGACTTTGTAAAAATACATGACAGATGACAAAATGATCAAATTTGAT
GCCTCGGTCCATAATCTACTCAGATTACGATGTTGTAAGCGCTAGAAGCGCTTATGGCCA
ATGTCAGACCACGGCCAGAAAGCGAATTTTCGACGTAATGTTTAGGGGTAGAGCGCAATT
TAATTTTTGTATAATTTCACGTTACTGCTCGATCGCATAATGCATTTAATACATTGGTAC
CCTAAAATAATTTAATTTAATTATTTTCAAACAAATCTATATAGGCGAAATAGCTCCAGA
AAAAAAATTTTTTTTATCAGACAACACTGCCGACCACAGTCGCACGCGGTCCCCCTCGCC
CGCGTCAGCAGTCTCTCGCCATCTTGGAAGCTGACTGTGCGCGTACCTACTTTCTCGTTT
GTGTTTTACAATTTGTGACTTAGCTATTACTTTTCTGGACTCTGAACTAAGCAAGTGTTT
ATTAATAATGTCGAAAAGAGGACGTACTTTGAACAGCCAGGCTCGTGAATTGGTGGTGAA
ATTACACGAGTATTTTGAGCGTGAATGTCAAAATGGTGGAGCTCTACTGCCAGTTACACA
AGTTCGGGATCACGTCGGTGAAGCTCTCGGTATTGGTAGCCGCACCGTCGGCAAAATATT
AAGCGAAAAATATGGGCCTTCGGGGAGTGACAGTAACGTACTTCACACGCCGAAAAAAAG
GAAAAGAACTAAACCTGTGACAGGTATCGATGACTTCGATAGCCATGCTATTAGAAACCA
TATCTATGGTTATTTTACAAGAGGCGAATTTCCAACATTGGCAAAGTTATGTGCAACTTT
AGAAGATGCCGGGCTATACAAGGGAAGCATAGAGTCGTTGAGAACGATAATAACAGGAAT
TGGCTTCAGATACAAAAAAGTTGACAAACGAAAAATTGTTATGGAGCGACATGACATAAT
TATGCAGCGACTAACAATCCAGCGCGAAGTAAAACAAATTATAAACTGGGATAATGTAAT
ATTTTTGGACGAAACATGGCTAAATTCCAACCACTCTGTGCCGAAAACATGGACAGATGA
TTCTGAAGCTTCGTGCTCGAAAGTGCCGATAGGGAAAGGTGGACGCCTCATTATATGCCA
TGCTGGATCAGCGTCTGCAGGTTTCGTGGAAAATTCATTATTAGCTTTCCAATCTAAAAG
CACAAAAGAGTATCATGAAGAAATGGACGCGGAAAGGTTCCAAGAGTGGTTCTTAAATTT
ACTAACGAATATCCCTCCTAACAGCACAATTATAATGGATAATGCCCCATACCACTCTGT
GCAAATTGATAAAGCACCAACATCAGCCAATAAGAAAGCAGATTTGGTGGCGTGGCTGCA
AAGAAAAGGAGTGGAAGCCGACATGTCACTATTAAAAGTTGAATGGTTACATTTAGTGAA
ATTGCATAAACCACCAAGACCGACTTATGCTATTGACCAATTAGCCGAAGAACACGGGCA
CAAAGTCATACGACTTCCTCCGTACCATTGCCAATATAATGCCATTGAACTGATTTGGGC
CCAAGTTAAAGGTATAATATAATAATATTTTTTTGTAGTTGATTATATTATTAACAGAAA
CTTGTTCTTAATAAGCTGAAATATATTGTGAATTGAGATTTTCCGTTAAGTACAGTAATA
CTATAAAACATTACCCTTCTTCTTCGCAGTTGTGTAAATTGTACATTACCTAACAAAATA
TTGCAAGATTAGCTTAACACATTTTGTAGCCACATAACACGAGTGCCTCTAGCTTTTATA
ATTTAAAAAATAGTCAAAGTCTCCCACCTAATAATTATATAATTGTTTTACAGGTTATGC
AGCAAGACACAACACAAAACCACCCTTCAGTGTCAAGAAAATGGAAGGCTTATTAAAGGA
AGCATGTGCGCAAGTTACACAAGAAAATTGGTCAAAAGTAGTAGAAAAAACAAAGAAAAT
AATAATGGACGACTTCGACAGAGACGTAAAATTCGATGATTTCATGGATAATCAACTAGT
CATTAATTTAAATGACGATGATGACGAGGACGACAATGATTCCAGTACTTGCAGTGAATA
AAAAAATATCCTAAACATTACTTTTATTTAAATGCTTCGATTTCGACCTTTAGAACCTTA
AGATTTTTTCGGTATTCTATCCTCAGATTACTAGTAAAACCTAAATTTACCAATAAACAA
CCTTTTACAATAACTTATTAAGAGTACAGAGAAATATTATCTTAAATTTCGGATCTTATG
GTCATTGATCTCTTAAAAATCGGATATTATAGTAATCGATCTCTTAAAAATATAGGAAAA
GAGTACAGAGAAATATTATCTTAAATTTCGGATCTTATGGTCATTGATCTCTTAAAAATC
GGATATTATAGTAATCGATCTCTTAAAATTCTGATATCATAGTAATCGAATTTTTAAAAC
CCATCCCTATTATTCAATTTGTCAGAACTGTCAAACGGTACTTCTTAGATTTGATGGACT
GTA
>JAAAKD010003841.1:1-4773 Danaus melanippus isolate RG_28754 6184, whole genome shotgun sequence Positions 1031 to 3160
TATACTATTTGCGCTGTAGCATGGTGCGGGTGACAGTTTCAATAACGTTTCGTTTCACTC
TTGAAAGTTGCCGCGATTTACAAATTATGACTTAGTATTTCAGCTGTACCACATTCGTAA
TAAATTAAATCATTAATTACTGAAGTAGTTTAAATTAAACCAAACCAGAATGTTCTAGTG
TACAAATATAATCTAATGGAAAGAAAAATTAAGCAAAGTATTATGCGTTTAACGTAATGC
CATAGACGTATTTAGTTATGGGATGTACTGCTACAATAGATAGTCGATGTTTTTTTTATA
ATAAAAAAATATACATATATTGGCTGTAGTTCAATTATGATTGTAAAAAGTCTATAATTA
TATTAATGAAACAACAGATCTTATACAAAAATTATTTTATTCGTCTAAACTCATATCAGA
ACCAGGAACATCTGAATTGTCACTAAATTCATCATCTGTATCTGTGACGGATATTATTAA
CGATGAGTCCATTATATTGTCAATATGGATGTCACGATCCCAATCAGACATAATGTCCCT
TTTTATTTTATTCACAACCTTCGACCAGTCTTCAGGCTGAACTTTGTTGATGGCGTCTTG
TAATAGGGCCAACATCTTATTTGCCGTAAATGGCGGCGATGTATTATTTCTTGCGGTGTG
ACCTTTTATTTGGGCCCAAATCAGCTCAATAGCGTTATACTGACAATGGTAGGGTGGTAG
TCGAAGGACCTGGTGGCCTTTTTCTTTTGCCATTTCGTCCAGAGCATAGGTAGGAGTTGA
TGGTTTATGACGTCGTACTAAGGCAATAAGCTCTGCTTTTAACATTTTTATATCTGCTGT
AACTCCGTTTTCATTCAACCACTTTACCAACTCGCTTTTGCGGTTGGATTGGTTTGGGGG
TTTATTAACTTGTACCGAATGGTTGGGTGCGTTGTCCATTATTATGGTCATAGGCTCTTT
TAAATTATTTAATAGACCTATGAAACAATCTTTAAATTTTTCGTAGTTCATCTCCTCATG
ATACTCTGTAGTTTTTTTTGACTTAAAAGCCAGCAAACAATTAGGGACGAAGCCACTTGC
TGTACCTGCGTGACAAATAATAAGGCGTTCGCCTTTGCCCTCCGGCACTTTGGTACACGA
TTGTGCCGTATCGTCGGTCCAACTTTTACCCACTGTCTGGTTGGCGTTTAGCCACGTTTC
ATCCAAAAAGACAACTTTGCTCCAATCGCTTATGTTTTTGGCCTTTCTTAAGAATGAACA
TCTTGCTAGGGCAATGTCAGTCCTCTCCATAATAATCTTCCTTTTGTTAACTTTTTTGTA
AACGAAACCAATATCTTTCATAACTTGCCGCAACGAAGTAATACCTCCTTTGAACAAGTC
AGCTTCTTTTAACGATTTTAGAAGCTTGAATAATGTGGGTAGCTCCTTTCTTTTATAATA
ACCATAAATATGATTTTTAATAGCAGCCTTAGCAAAATCATCTAAATCTGTGATAGGCTT
CACTTTAGACCGCTTTTTGTTGGGTGACGATAATTTATTTTCAGACATCCCAACTTGGCC
AATTTTCTCACGTGTTATACGTGAAACACTATTGCGGCCAATATGAAGAGCTTCAGCTAC
TCGGTCAACAACTTGATTCATTGGTAACAACGCTGCATTATTTTGTTGTTCTCTTTCAAA
GTAGTCTCGGAGGTGAACAACAAGCTCCCTAGCCTGACTACCCAAAACAGTTTTTTTTTG
TATGCTTAGGCATGGTAAAAACAACAAACTCAACAAACTTTAACAAATAAAGAACAAACT
AATACAAATAACAATTTAACAAAAATGAAAACAAACAATGAAATAGCAATAAATGTGTGT
CACATACAAGGCGCGACTTTCGTACTGACAGCATTGCACGAGTAAACAAAATGGCCGCCG
CACCGACGCGTCATAGAGTAAAAATGTTGTTACGAAAAAAAATCATAAACCCGATTTTAA
TTATTTTATATAAGTACTATATTATTTATACTGCGAGTATCGTTAGTGATAAAAATGAAT
TACGCAACATCACTAGTCATATGGTACTGACAGATATCAACATCATATAGGCAAATGTGA
CCCGCACCAAGCTACAGCGCAAATAGTATA
>QMMX01000264.1:1-5630 Deltaproteobacteria bacterium isolate B144_G9 B144_Guay9_scaffold_26200, whole genome shotgun sequence Positions 1116 to 2560
TATAGCATTTTTCATATGACTTGATATTTTTTACTTGACAGACCTCTTGTAATGCCTATA
TACTTTGTATAAAATGCAATAATTATTGTTCAAATTTTATGCGGGGTTGCAGTAATGTCG
TTCCAAGGAAAAGAGTTTACATATGGCATGAAACAGCTTGTCATTAATCTAAGACAATTT
AATGATATCGAGCGAAGCAAGAATAATCTCAAGGCAGTTTGGGCAGTCGAGCAAACAGCA
AAAGGTCTTGGTATTGGTCAGGCTACAGTCAGAAGAATCATGGCTGAATATAATAAGAAT
CAGCAAAATATTCCCGGCAACGCTCCAAAAACACGGGGCAAACCTGAATATATTATCCCT
CAAAATTTACAATCGATTGTGCGTAAATATATCCGTTCTCAAAACCTAAAGGGTCAACAT
GTTTCAGTTGAACTTGTTCTTCAGCACCTATTAACAATTAGTTCGGATTACAACTTTCCA
ACAACAACATTGTGGAGAGCATTGAACAGATGGGGTTTTACTTACGGGATTGGAAAACGA
CGCTCAGCACTGAAAGAACGTGATTATGTAATTTTAGCCAGGAGACGATATCTTCGTCAA
AAGCGGTTAAATCGAAATTCCGATGGATCATTTATACGCGCTGAAGTTTATCTTGATGAA
ACATTTATAAACAAAAATCATTCAAATCAGTTCACTTGGTATCTCGATGAAGATGGCCCT
GATGTAAATAAGCCGTCCGGAAAAGGTGAACGTTTAATAATTGTCAATGCAATTACACTT
GATGGCTGGGTAGACAAAGCCCAGCTGGTTTTTGAAGCAAAAAAAAAGACAGGGGATTAT
CACGGTCAAATGGATTGGGGGAATTTTTCTAAATGGTTCATAGAACAATTATTGCCCAAT
ATTCCGGCAAACTCAATAATAATCATGGACAACGCCAGTTATCATAATACTACCGAAGAT
AATACATTCCCTAAATCAAATACAAAAAAAGAAAATCTACGTAAATGGCTGGATGATAAA
GGTATTCCTTGGGGAAAAGATTTATTGAAAGCTGAATTATATGCATTGTGCAAATTTTTT
GAACCAAAGCCTGAGTATAAGATTGATAAAATAGCTGAGGCAGCTGGACATTCCATATTA
AGGACACCCCAGTATCATCCAGAACTTCAGCCTATCGAAATGTGTTGGGGAGTTGTAAAA
AATTATATGGCTAAACATTGCGATTTTACGCTTAAGAAACTCCGCAATAATCTACCTGTT
GCTTTTTCTCAGGTAACATCGAAAACATGTAAAAAACTGATTGAAAAAACAGTTACTGAA
GAAAATAGGTATTGGGAAGAGGACGGCGAAATTGACACCAATCAAGGAGTAGATGCTAAG
TAAAGTGTAAAAAATGTATAATTTTGAAAAAAAACTTGATATCAAGTCATGTGAAAAGCG
CTATA
>RPGQ01000008.1:13347-18333 Desulfobacteraceae bacterium Eth-SRB2 Scaffold13_pilon, whole genome shotgun sequence Positions 1773 to 3216
TATAGCATATTCCATATGACTTGATATTTCTTGCTTGACAATTCTATTGCAATAGCCTAT
AATTTTTGTTTAAGATATGAGAGTTATTGCTAAAATTTATATGGGGTTGCGGCAATGTCA
TTTCAAGGTAAAGAATTCACACAAGGTATGAAACAACTCGTAATCAATTTAAAGCAATTT
AATGATATTGAGAGAGGTGAAAAGAAACTCAAGGCCGTGTGGGCTATAGAACAAACAGCA
AAGGGTTTAGGTATTGGCCAAGCTACGGTTAGAAGAATCATGGCCGAGTATAATAAGAAC
AAGCAAAACGTTCCGGACAGCTTACCCAAAACACGAGGCAAGCCGGAATATGCGATTCCG
CATAACTTACAGCCAGTTGTGCGGCAGTATATACGTTCCCAGAACCTGAAAGGTCGGCAT
GTGTCAGTTGATCTTGTTCGTAAACATTTAGCAAAAATTAACCCCGATTACAATTTTCCC
ACAACAACACTATGGAGGACATTGAATAGATGGGGCTTCACTTATGGAACCGGGAAACGA
CGTTCAGCCCTGAAAGAGCGGGATTATGTAATTTTAGCGAGAAGACAGTATATTAGACAG
AAACGTTTGAACAGGAAACCGGATGGATCGTTTGTACGTCCTGAGGTTTACCTTGATGAA
ACGTTCATAAATAAAAACCACTCTAACCAGTTCACTTGGTATTTTGATGAGGATGGTCCT
GATGTGAATAAGCCAGCCGGGAAGGGTGAACGCTTGATTGTAGTTAATGCAATCACGCTT
GACGGCTGGGTTAACAACGCCCAGTTGATTTTTGAAGCAAAAAAGAAAACCGGTGATTAC
CATGGCCAAATGGATTGGGGTAACTTTTCTAAATGGTTCACAGAGCAGCTATTGCCTGAT
ATCCCGGAAAATTCAATTATCATTATGGACAATGCCAGTTATCATAATACCACAGAAGAA
AGCGCATTCCCTAAATCAAACGCACGCAAAGAAAATTTACGCAAATGGTTGGATGACAAA
GGAATCCCATGGGGGGAAGATTTACTGAAAGCTGAATTGTACGTTCTGTGCAAATTATTT
GAACCAAAACCTGAGTACAAGATTGATAAAATAGTAGAAGCAGAGGGACATTCTATTTTA
CGGACACCTCAATACCACCCTGAACTTCAGCCTATTGAAATGTGCTGGGGGGTTGTAAAA
AATTATATGGCTAAACATTGTGATTTTACGCTTCGAAAGTTTCGCAATAATTTGTCTTTG
GCTTTTTCCCGGGTCACATCGAAAATATGCCAAAAACTGATCGCAAAGACGGTAGCTGAA
GAAAATAAATATTGGGAAGAGGATGGAGAAATTGATGTAAATCAAGGGGTGGATGTCAAT
TAATGCAGAAAAAATCATGTTTTTTTAAAGAAAGTTGATATCAAGTCATGTGAAAAATGC
TATA
>JACTTY010000022.1:3046270-3050346 Epargyreus clarus clarus isolate DC-2017 Sc0000021, whole genome shotgun sequence Positions 1524 to 3545
TATAGTGCCACGAACTTATCTGTTCAGTTGACAGGGTCGCTAGTGCAGCGTCCAATGTTA
CCATATAATTATATTTGCCTACTGAAGAGGGAGCTCAACAACTTTGAGACCTATGATTTT
TACTAGATAAAATATGTAAAAAATATTTAAAAAGATAAATAACCTTCGTAAACATCCTAA
AAAAAAGAATTAGGTTAATAATGTCAAATTTTAATTCTTAAATGATATTCTAGGACAGGA
AAAATAAAAAGTCCAGAATTATTAACTATAATTATTTATATTTTATAAAAATAAAATTTA
TATTTTATAAAAATAATTATGGTCATGATCTCTAACTTCGAGGGGCTCCACACCAGACAT
CCCTGAGCGAAATAATGACGATGCGCCTGAGGTGCCTGTGCCAAGTGATTTACATAATTC
GTCATCAGAGTCACTTGAATCGCTTTCGCTATCACTATGCAACTTAATAATGAATGGTTC
TTCTAAATATCCATCATTGTTCCTGTATTTTTCTTCAATTCTTTTTACGTGGTGACAATG
GTTTTTCCACTCTTCTTTTGTTATTTTATCGAATGCATTCTGAATTAACTGGGGCATTTC
AGCACTAGATCTACCAACATTTCGCTCAGCGACATTTCTCTTCATTGAACTCCAAACCAT
CTCGATTGGGTTCAAATCACAGTGGTATGGCGGTAACCTGAGAACAGAATGGCCATTACT
TTTTAATAGATTATCTATTTCATATTCAGGAGCTGGTTTATTACGCTTTATTAATTCTTG
CAGTTGAGGTTTCGTCATTTGCTCAGAAAATTCTATATTTCTCTCCCTCAGCCACAATTG
CATGACAGCCTTAGTGTGGTTTGAATTGGGACATTTATTAACACAAATGCTGTGATAGGG
GGCATTGTCCATCACTATAAGAGTATGCTTATGCAGGTTCGGCAGCAATTTCTTAATAGT
CCATCTTTTAAAATTATCATTATTCATTTCATCATGGTAGTCACCGCTCTTAGTGTTTGA
TTTAAACACAAGAAGAGCATTCTCTACAAAACCTTCTTCGCCTCCTGCATGAACTATAAT
CCACCTATTCCCTTTTGATACTGGCTCCAAATCACCTTCAACATCTGGGCCTTGCCAACA
TTTGTCAGTTGAGTGAGATGAGTGTATATAGGTCTCATCTAAATAAACGACGGCTTTTTT
TTCTCCAGACTCATTCTCACGAATTTTTTGTAAGTATGCAGCCCTCCACGCAGTTATGTC
ATTACGCTCACATAGCACTTTTCTATTTGTTTTAGTTTTTTTAAAACGAAATCCTATTTT
ATGCAGCAGTTTTCTAAGTGTTTCACGTTTTGCAGAGAAATCAATTTCTTCTCTAAGTAT
GTTTAATAATTTTGGTATAGTCGGAATTTCTTTCCTAAATGAATAAAATTCATGAATTTT
TCTCCGTATGACGCCAATGTCAAAATCATCAATGTCCAATTTTCCTGTTTTTCTTTCTCT
ATTCTTACCGGGAGTAGATAGTTTGACATTACTTTCTTCAGCTTTTTTCTTTTCATTCAT
GAGCTTGTAAACAAATCGTTCGCTTACTCCTGTAGCAAAAATATAAATACATGAAGTATA
AAAAAACATTTACTACCAAAAATACTCAGTGACACTTTAACTAAGTAAAATAAAATAACT
GAAATATTTACGCGGGACTTTCTATTAATTAACTATCAACACTTCATAGCAACACTAACC
TGTCGCAGCTGCGACGCGTTCTGTCACTTTCTCAAACGGTATTTTCGGAGCTAGCAGGCG
TTTTTCTTCCCTCATGAAATCTAAAACCTTTAAAATAATGACCCGTGCATCACTTTTGAG
AGGCTTAGGCATTTTTAATCACTTATTACAATTATATTCGAATCGAAAAACAAAGAGCAC
TTACACTTCAAAGAATTGACAGCGGAATGACATTTCAAAATGGCGGTCGGCTTTGTTTTA
GTTCCAGATTTGTCTACTGAACAGAAAAGTTGGTGGCACTATA
>JABCUB010000003.1:17696838-17701974 Eriosoma lanigerum isolate AA05 chromosome 3, whole genome shotgun sequence Positions 635 to 3825
TATACTATTGGACTTCTATAAAATTTTCAAATAGATAATCCCAAAACTGTAGGCAATATT
AATTTTTTTTGGGAAAACGTTCAAAGCTCTATATTTTTCCAAATAATTAACTATTCCGTT
CCAAAATTTTACCACGCTTGTAAATAATCTATGTTAGTACTCAAAAAAAATCTTCAAGTC
CCTACTATTAAAACTTAATAAGAAATCACGAAAAAAAAATATAATAAAAAGTGTATAAAA
AAATTCCAATTTTCCGCTTCTTAAGGAAAAACTTTTGGAAAATTCGAAAAATGAGCTTAA
TAAAGTACCAAATAGACAACATATGCAAGCGAAGCATATGCTATGCGTAATAATCGGACC
ATTATTTCTACCCAAAAAAGTGTTTTCATACATAAAAAAAAAAACATATTTGTAGAATCA
ATACATTCCTCGCTTAGAATCTAAAATAGTTTTTTAAAATATAAAAATAATTTTATTATA
TTTATAATTGTCGTATAAATACATCGTATACATCGTTGTTGGTGTAACGTAGTTTTATAA
CATTAAACATACTATACTGTATACTGACTATGAAATAAGAGTAATGGTACCAGACTATCA
GACAATCTTATTAATAAGAATTATTCTATGGGTATCAGTGATTCGTATGCAATATTAGTT
TATAGTCTTATTTGATTTAATCTGTGGTTTTATACTTCGTCCCTACTCTCTAATAAGAAA
ATTACGGTATCAGACGAAAATTTGTCGGTTTAACACATCTCCATACCACACGGCACACCA
TAACCAGTTTCCCTTGTCACAGAAAAATGTACAGTCCATACCACGAGAGAACGCATACGG
CTCGCGCATCCAAATGATCGCGCTCCGTCGTTCCGAGGCCAAATTTCTCCCACCATACCA
CCAGAGAACGCATACGAAAGTCAGCTGATTAGTGTATACAGCGGCTCAAACAATTAAACT
ATTACGCGCTCGCGCATCACGTATTCACGTATATCAGTTGATGCGTATTTGGAGCAAAAA
AAAATTTTTTTTTGGTTATGAAATTGTAAATATGTATTTTATTAATTGTATTGTAAAAAC
AATATGTACAACAATTTTTACAAATAATAAATAATACTGCNNNNNNNNNNTACAACAATT
TTTACAAATAATAAATAATACTGCAGTAATATAGTCATAATTAAAAATATATATAAACTG
AATTCAAATTAAATCATTTTATAATAAATGTTTTTTATTGTCAAATGATTTAATCGGAAT
CGAAGTCTGAACTTGTGTCACCTGTAATCGTTAAGACATGTGATCCTTGTTCTTCGTCCA
GAAGTTGATCAGATAGAACATCAATTTTCCAAAATTTATCTTCTTCTTTTATCACATGGG
AAACAAAGTTTTTCCACATACCTGGAGTAACCCGTTCTACGCCTTCTTCCAATAGTTTAC
GAACATCTGGTAATTTATATGTCGTATTATTCATACGGACATAATTTTTTACCGATGACC
ACGCGAGTTCTATTGGGTTTAATTCGCAGTGATATGGGGGCAAACGTAACACCGTTTTAT
TAGCAGCTTTCGCTAATTCATCTATTACATATAGATCGTATTGTGGCTTTAAAACTTGAA
CACGTTCCAATAATTGGGATTTGACTTTTGTGTGATCAACTACCTCACCTTTATTTTCGA
GCCAGTTGTTAATATCTGCCTTTTTCCAGGAGATAACGGGGCATGGGTCCATCTTCACCG
AATGACAAGACGCATTGTCCATGACGATCACGGCATTTTCATTCAATAATGGTAAAATCT
TGTTGAACCACTCGTAAAAAGTATCACCGTTTATTTCGTCATGGTAATCTTGTGTATTTT
TTTTCGACTCGAAGCATAGGAGACCGCCAGCAACAAAGCCGTCTGATGATCCGATGTGCA
CAACAATGAGCCGCTTACCCTTACCAGACGGTGCCTTTTGTCCTGTTGTAAGGCCCCGTA
GAAATGCGTCCCTTGTCGATTGCACTGTATTGTCCACCCATGTACGTGTTGTAGTTTCAC
CTGCGTTTACCCAGGTTTCATCCAAATAATATATTGGTCTACCCAACTGACGGTAATGCT
TAATGCTTTCCAAATATCTTCGACGCCAACATACAATATCATTGCGTTCAATTAACGCGC
TATTCCGAGACTTACGAACATATTCAAAATTCAGATGTTTTAGTACTCGGTACAAAGACA
TTTTTGAAAAATACGGCAAACTATCATCTTCGTTTATTACTGTTAACATTTTATTTAATG
TCGGGATTTCACGGTTGTGCCAAAACTGATGTACTTTTTGTCTGATAGCATTTTGGTTGA
ACTCGTCAATTTTATCTGTCACTTTCGGTCTAATTTTGGTCTTGTTTGGCGATGTCACGA
TTCCTTTGTTGCGATATTCTGACAGAGCAATGCTCACAGTCCGTTGTCCGATACCACATT
CTTCGGATATTTTTTTTATCATTTCTTTCGCCGTCAATTTTGGCCCATCTCCACTTGATT
GTTGTGCAATTTTGGTTTTATACAAATTGACAATCATCACTTTTTGACCAGATCCAACAA
ACTAAAAATAATAGTTATATTATTAGTATAATATAATACAATATACTATATTACAAAAAA
AAAAAATAGTACAGTATAATATAATACAATGATAATAGTTAAAATAATGCTTACTTTTCC
ACGAGGGTTTTTTTTCATTGGAGAACCGGCAGTTCCTTGTTGGATGGCTGTGTTGTCACT
ACCTTCTTGACTCATTTTGGATAAAATAAATTAACGTACACAACAGACAGTCAAAATAAA
ACAGAACGCAAACACTGGCGCAAAAAAAAAATTAAAATAACTTAAGATACTTGGTAAAAA
AAACACAAGACAGTAACGTAAACGACGCGCGACGTACGAATCAACAGTTGTCAGTTGCGT
AGCTAATAACAATCAGCCTGTATACACGTGCGCCAACCGAAAACCGACCAGCTCCGATAG
CAATCGACTTGTTTCGGCTTAAGACTGCTTAGTGGAGGGGGACACTCGTGCGCGAAAATG
ACGAGTTTTGGTCGGCCGCCGTATGCGTTCTCTCGTGGTACGGACTATAGTTATGCAAAT
TGCCATCGTCAATCATAGCGGTAGCGTTTGCATACGGATCTGTTTATACCACAGACTTTT
AATATAATA
>LLKC01010641.1:4247-8987 Eufriesea mexicana isolate 0111107269 contig10641, whole genome shotgun sequence Positions 472 to 3577
TATAGTAAAATCTTGATTATTCGAACTAATTGAAAATATGAATTCTCAGATAATATCAAT
ACATACTTCATATATCAGAAGAAAAATAACACAAGAATTATATCGATATAAGAATAACGG
TCCTAAATAATGGATTTCAAATTTAAAATGATAGATTCTTGTTATTAAAACATTAATATT
ACAGTCAGTTAAAAAAATCTTATCGAAATCATTCTGTACTACACGCTTCAATTTTTAAAT
GTCCGTAGTGGATCCACAGATATCATATTTTTCGATAAAAATATTATTGCTAGTCTCAAA
TTACTTAATTATTTTATGCACGTTTTCTCAGTTATGATTACACGTTTTCACGCGATTTAA
ATCGAAGTGTAACATTATTAATAATATATAAATCGAAGAACATGAGGCACAAAACGTGTT
CATATAATGAGAGTTTGAATAATCAGTGTTCTGTTAAAAAATAATGCAGTAGAATTTTGA
TTATTCGAGCTAATTAGACAGCATAGGTATTTGGACTAGAAAATTTTATGAGGAAGCTTT
TCTATAATAGAACACTGCAGGGGGCGGAAATATCTACTCTGTGTTGCAGGAAAGAAGTCA
TCTGAGAAACTTGTAGGACCGAATCCCCACCAGCCCAACCATTCTAACATCATGGCAGAA
GTAGAGTAAAACGTTTCCCTTATTCGTAGAACTGATCCTTTCCTATTAGCCCGGTCATAG
AACACCATGTGACAAAGAAAGCGGACGAAGCAACGAGACAAAGTGAGATAGACGCAACAA
ATAGATGCAAAAGCGTAGACTCATCCCAAAAGTATATTAACTTCAGATTCCTCTGATGAA
CACATGATTATTTGCAATTACTAATTACTAATTAGCATCTTGATTAACTTTTCATTGCTT
TATGCAGCAAACGTAATGTACTATACACATATTTTTTATATTTATGTTGTATCGTATGAT
TATTTTAAACGGTTATATAGCACGATGCAATTATATATTAATTTATCATAAAAAATACAT
CTTAAATTTTAAATCAATTTTCATAAATGATGTTAATTATTATTACTTTTGTACTCCTTT
ACCTTATATATCTTCTGAGCTATTGCCATCTGATTCGTTATCCGACTCGCTTTGTATTTC
CAATCCTAGATCTTCAATTGTGTCTTCTGTTATTCCATCTTTCGTCCAATATTCGTGTTC
CAGTTTTTCCACATGTTTACAAAATCCTTCCCAATCATTTGGTGTCGTTTCGTTTATTGT
CTGGCGTAATAGTGTTCCCAATTCATTGGAAGTTAAGTCTGAGGTAACATTTTATTCCGT
CCCAGAGAGCGTGTTTATAATATGATTTTATTCTAAGGCTTACACTTTTATCAGACCTAA
CGGTTTATTTTATACTTTATACTGCGATCGCAATTCCCGAGGTTCAATGTACCTCAACGC
CGTTCTAATGGATTAAGTTGTAAAGGTAAAGGCGAAAGTTTAGGAATTTGACTAGTACCA
GACGCAACAGATGGGACCCACTTGTGACAGAACCAACAAGCGATGGACGGACGGCACTTA
TAAATCACGTCATTGTCCATCAGAAATCGGCTCCTTGACAGTTTCCTACTCCTTCGCCAA
AGCTCCTTATGTCACACCCTCTGTCCAATTAAAACTCTTTACGTTTTCACCACCAACATC
TATTTTACCCAATCAGAACTAAACTAGAAAAAACACCGGACCGAACACGACGAGACAGGA
CATAGAGCAAAATCGAGAAGTCAGTTCGTCTTTGGCACCGATCCTTAAAACATCTCAATT
ACACATACAAACGCGTGTTCGAAACGGTACTCCGTTAACGTCTATATTATAACTATTCTA
CACTTTTCTCTAAATAAACACTCTCTTTTGACCACACATTCTGGATCCTTATTATTACAA
CTAGTCACGCAATATTAATTTGGCGCGTGATAAGCGTTCTTGGTAATCGAAGAGATTCGA
TACCGTAGGACGTTACATATTTCTTTCACGTATTTTTCTTTTCACTTGTGCCCAAGTTAA
TTCTATGGGGTTGAGGTCACACATATATAGTGGCAGCCTTAATACACTGTGACCATGTAT
TTTTGAAAGTTCATCAATTTTGTAAGTTTTTTCCACTTTTTTATTCCGCTCTATGAGTTC
CGATAGTTCCGACTTCCTCATTGTTTTAACATGAGGTATATTATTTTCTATTAACCACGC
TATCATATTTTTCTTCGTAGCGTATAACGATGGTGGTTTATTCAGTTGTACGCTGTGGTA
TGGGGCATTATCCATGACTATTACGGTAGCTGGTAGAATGAAGGGTAGTAATTTTTCCCC
AATCCATTTTTCAAAGTTATATGCGTTCATTTGACCGTGATAGTCACCTGTCATTGATCT
GAATTTAAATATAAGAACTGCCCCATCCACAAATCCACTTTTTCCTCTTGCGTGGACCAC
TATTAAACGATGAGAAACACTTGCATTTTTTAAAACCCCTAGTGTGTATTCATTCTGCCA
GCATTTTCCAAAACACAAACTGTTGTCAACCCATGTTTCGTCCAAATATATGATATTTCG
TCCTGTTTTATAAGAATTCAAAGCTTCTAAATAATAATTTATTCGCCAATTAACAATATT
TGACCTTTCAATTAAGATCTTCCTGATGTTCTTGCTTTTCTTGTATTTATATCCCATGCT
CTTTAAAACTCTATAAAGGGTGTAATTTCGTCCATGGAAAATTCCTTTTTGTCCTGTATT
GCAATTAACAATTTGGGAGCTGTCGGAACAATCTTTTTCTTGACGTAAAATTCATTGATT
GATATTCTCTTATTATTTTCTTCTGTTCCTCAGAGCAGTGAAATTGTTTTCTCCGTGTGT
CGTGGGCGTTTTTTACCTGGCGATGATAATAATTCTTCTCCCGATGTAGAAAAGCTTCCT
TTTCTAATTCTGCAGATTATTCTTTCAGAAACACCAACATAATCTGCTACACGCGTTGTG
GCTTGTCGTACACAGGATGGAGAAGTTCTTTCTAGCAGGCCCTGCCTTAGACCAGGGATA
CTTAGGTGTCACAGGAACTTCGATTTAAGGAGGGTTGAGGCTTTATCGAGGACTTGTGAG
AAAGTCCTCGAACCTCCTTCAAGTAGGAATTCATCCATTGGCGAAGGTGAGAACTTGGTC
GCTACAAACACATACCTTCTTCAAGTTGATTTTAACAATGAATATCAATATTTATTTAAT
AAATCAATGTAATAATAGCAATCATATAGTAAATTTGCTTTCTTTTATTAAAAACAAAAC
TTTTAATTTCAAAAACTCTTCTACTGCAAAAGTCTGAATTGGTGTCGCTATTCGATTAAA
TAAAAAAAGTCCTTGGAATACAAAAATTTAATTATACGGTGTTTTCTTTTTCCTCATTCA
ATACATATTTTCGTTGCGATGATATTATTCTCGGTTACAGTACTAGATAAAATTATTAAT
ATTTTTTAGAATAAATTTGCATATAAACCGCTTTAAATTGAAATCCTTAGTAGCAAAAGG
TGTTCGAATAACAAATTCGGATAAACAAAGTTCTACTCCAATTGTATGAAATGTTTTTCT
ACTTTTATCACGTGAAAATTTTATGACTGGCTCCGTACTATA
>UDEW01004571.1:4773-10008 Eupelmus annulatus genome assembly, contig: NODE_4581_length_15776_cov_4.9886_ID_9161, whole genome shotgun sequence Positions 857 to 5152
TACAGAAATTTCTTAGTTCCAAGGAAAACTAATTTATTCTGAACATTTTACAAATGCACC
TTTCCTTCCTAGGTCAACTTTATAAGCTCACTGCGAAGTCAAAAATGAAAATAATTGAAT
AAAAAAAATTCAGCATGTGCCCTGAAGATTCAGGAACACATAAGTTCAAGAATTTTCGAA
AAATATTAATATTTACACTTAAATTATTAACAAAACTCAAAAAAGTGCAATTCAAAAAGT
GAAGAGCCGTAAAAATATGTGATTTTTACTGAGAAATTATAAAAAATTTGAGCAATTTAA
AAATATTAGAATCATTTTACTAAAATTATAAACTTTTTTGTAATAACGCCTCAAGATTTC
AAAGGAAAATCCACCTTCTTAACGGTGCCGTAGCTGCTCGTAAAATCAGTAAGTTTTGAA
AACTGCAGAGAAAAAGTATCCGCCGAGGGTCGAAATACGAAATGCACTCATATTATAGCA
TCTATGACGAATAGCGTAATACTACATATTATAATAATTGTTCTTATTCAATTGCAATTT
ATTAAAAGAAATTGGACCGAACGTATAAAAATAATAATAATTTATAGCAACAATAAATTA
ATCACTGAATAAGAAGTCTTCATAAGTTCAATATTTTTTCAATATATGTAATAATAATTT
TTATCAAAACGTATTTTTGCGTAGAAAATGTACTTTTTCATCAGAGATATTTATTGCAAT
AAATAACTATTTGTTTATAACATCATATTTTTAAAATAATCACAGTTTTCTATATTTTTT
ATAATCTATCGGGTAAAAGTAATAAATAAATAATTTATAAATTTTTAATAATTCATTAAT
AAATATTTTGAAGCAACAGTGAAAAATTTTCTATCTAAAAAGACAATAATTTGTTCATTA
TTGTAATTATATAATAATATACAATATACTGTTACATGGCTAAATCCATGTATGATTTTG
GTTTATTATATATATCGTCTATGTATATACTTTTATAATTATAAATATTACATATAAACA
CAGGAGCATTTTACATATTTTCAATATCATTACTGTGTTTTGAATCATCACCTTCATTTT
CACTTTCTTCACTTTCTTCTTCGCTTTCTTCACTTTCTTCACTATCTTTTTCTGCAGTAT
TAATAATGATAGAATCCTCCATTTCAGATAAACTTAATCCACTTCTTGCATATTCATGCT
CTAATTTAATCACATGTCCTTCACACTTTTGCCACAAATCTCTGGGGACAGAATTAAAGA
CTTCCAGACATAAATTATGGACGTCTTTAATTTTAAAAGTTTTATTTTTAGATGCCACTT
GGTTCTTTATAAATGTCCATACAAGCTCAATTGGATTCAATTCATAATGAGCTACTGGCA
ACCATAACAATTTTACTTGACCTTGCCTCATTTCTTGAGCAATTTTGTCCAACAAATAGC
GTTTTTCAAAATGATGAGGTTTGCATAAATACTGCAAATTATTTTTTGTTAATTCTTGAA
ATGAAGTTACTTCGGATGGTAGTGGAATGTTTCTTTTTAACATCCATGCGATAATTTCAT
CTTTACTCCAATTACTTGTTGGATTACGGAACTCTGGATCTATCATAGTGTGGTAAGGTG
CTTGATCAATTACAATCACAGACTTATCAGGTAATAAAGGTAAAACTCTTCGAAACCATT
CTTCGTAATGCTTAGCATTCATTTCATTGTGATAATCAGTTGAAGATTTGTTTCCAATAA
AACATAATAAACCGCCATCTAAAAATCCATCTTTACTTCCTATATGTAAAATGATAACTC
TTTTCTCGAAACCTGACGGTGTAACAAAACCACCACTATAACCACCTACTTCTTGAATAC
CTGCATGATAATAATTGTAACCTTCGAAGGATTTTTTAGTTGTTTTGTCCTGAACAAATC
CGAACTTTTTTGCATGGTTAGCCCCACACAATGTTTCATCGGTATAAAAAATATTCCACT
CGTTTTTTCGATAGTAATTTATTTTTGTTAAATAACTATCTCTTTGTCCGGATATTAAAA
AACTTTCCATTAAAATTGGTTTTTTATTCAATTTTTTATTTTTAAAATTCATTTCTTTTA
ATGTACTTCGTAATACATGTTTTGAAATGTTTGGAAAATCATTATCTTCTAACAATTGTT
TGTGAATAATATGTACTGTAGGATATTCTTTTTTCCTGTACATATCGAAAATTTTTTTAC
GTATAATACCGCGGTAAAAATCATCTACAACTGTTTTTTTCCTTCCTGAGTTGTACATTT
TTGATTCTGCACATATTTTACCATTATCTTCATATTCTTTGATGACTCTATAGACGCTCC
TTGGTGAAATTTGTAAACAATTCGCAGTTTCTTTAATCACTGAAATTTTATTAATATGTT
TATGTTCTTCGAAATAATTTTTTACATTAACAATAGTTTCTTTAAAAAACTGTGGGAAAA
CTTTTCCTTTTTTCGTTCTTGTACGATCAATTTTATTAGTTATATCCACAAGAGCTTTTT
TCCTACGTTTTTCTGGTATCGAATTTTCATTTTCATTTGTTTTTTCTATTTTTTGTAAAA
GTTGATAATGTCCATCTAAATCATTTTCATTTTTCATGCCCGTAAACAAAAGATATACAT
GTTTGTGGTTCAATGTATTGTTATCACTATTAAAAGTTTGTTTGAAAAAACTATTTTGTA
TCTGACGTATAACTGTAATATTTGTTTCGTAAAGATTACTTGCAGCTCGGCACTCTATTT
CAGATCCGTACGATTTTGAAGAACCCATTAAAAGTCTATATTCTTGCATACTTTGCTTGT
GCAGAACGAAATTTACCCAATGGCTATATTCATCCCAATTTGCGATAACGTAATTTACAA
TTTGCTTTCGCGTTGTTCGATGATCTGTTCCACTTACTGTTTCACTCAAGCATTTAAATA
AACAAGCACCAACTCCGCCACAGTCTTGAATATAAAATTCGTCATTGTCGACAATCAATT
TCTCAGCTTCAGCATTCATTTCTTCGTTCATATTATTAACACTCGTCCACAATTAGCTAC
TATTTAATTTTTATGACAAAAACGACGAAGTATTTTGGTTTTCACTGTTACACAATTGCA
ATCGGCCTTTTTATTTTTAACACTTTCAACATAAACTACTTCTTAAAGACAGCGAAATAT
TATTTTTAATTTCTAAACACAATGGTTTCTATAAAAATACTTGAAACTTTTTAAGGTATA
ATCTGAATGCAACTTCACCGACCGCTTGACAAACTCGAACTAACCAAAACACTTTTAAGA
AGACTCATCCCTGGTCAACTGGTACGCCAGGGTTGCTTTTGGAAAAGTATTATTTAGGTA
ATAAATAATGTACTATGCTGAAGAGAAAGTAGGCGCTACGAGTTGAGAGAGAGAGAGACA
GAGAGATCCACAGAAAAATTTTATGATTGTACCTGGAAGATCCTCGGTAAACAAGAATTT
CCGTTGTTCATAGCGCTTGATTGAATAAAAAAATGTTATTCATCTGTTACTTCAAAATAT
TTATTAATGAATTATTAAAAATTGATAAATTATTTATTTATCATTGTTACATGATAGATT
ATAAAAAATATAGAAAACTGTGATTATTTTAAAAATATGATGTTATAAATAAATAATTAT
TTATTACAATAAATATCTCTTAATACTAAAAAAGTACATTTTCTGCAAGAAAATACGTTT
TGATAAAAAATATTAAACTCATGAAGACTTCTTATTCGGTGATTAATTTATTGTTGCTAT
TATTAATTTATTATTATATTTATATGTTCGGATTAAGTACTTTTAATAAATTGCATTTGA
ATAAAAACAATTATTATAATATGCAGTATTACGCTATTCGCCGTAGATGCTTTAATATGA
GTGCATTTCGAATTTCGACCCTCGGCGGGTACTTTTTTTCTGCAGTTTTCAAAACTTACT
GATTTTACGAGCACCTACTGCATCGTTAAGAAGGCGGATTATCCTTTGAAATTTTGAGTC
GTTATTGTAAAAAAGTTTATAATTTTCGTAAAATAATTCTAATGTTTAAAAATCAGATAT
TTCTACGACTCTTCATTTTTTAATTGCACTTTTTTGAGTTTGGTTAATTCTTTAACTGTT
AATATTAATATTTTTCGAAAATTCTGGAACGTATGCGTTCTTAAATCTGGAGTTTACCTA
AAAAAAATTGTCAAAAATGCTACATTTTTTCTCCTTTAGTGAGTGATTACGATTGCTCTA
ATTATCAATAGCAAATGTAAACTATGTCATTCTGTA
>UELX01008100.1:821-5993 Eupelmus urozonus genome assembly, contig: NODE_8100_length_7966_cov_6.60401_ID_16199, whole genome shotgun sequence Positions 407 to 3846
TACAGTAACTGCTCGTAAAATCAGTAAGTTTTGAAAACTGCGGAAAACGTATCCGCCGTC
CGTCGAAATTTGAAACTCACTCATATGACGAATAGTGTAATGCTGCATATTATAATAATC
TTTCTTACTCAATCGCAATTTATTAAAAGAAGTTGGTCTAAACATATAAAAATAATAATA
ATTAAGAGCAAAAAAAAAAAAAAAAAAAAATTAGTCACCGAATAAGAAGTCCTCATAACT
TCAATATTTTTTCAATACATGTAATAATAATTTTTATCAAAACGTCTTTTCGTGCAGAAA
ATGTACTTATTCATCATTAAAAGATATTTATTGCAATAAATAATTATTTAGTTATAATAT
CATATTTTTAAAATAGTTTTCTATGATGGTAAATAAATAATTTATAAATTTTTAATAATT
CATTAATTAATATTTTGAAGTAACAGATAAATAATATTTTTCCATTCAATGAAGCGCGAA
ATTTTTGTTTACCAAGGATCTTTCAGGTACAATCATAAAATTTTTCTATGGGTCTCTCTC
TCTCCTCTCTCTCTCTCTCTCTCTCTCTCTCTCTCTCTCTCTCTCACTTTCTCTTCAGCA
GAACATTATTTATTACCTAAATAATGCTTTTCCAAAAGCAAACCCTGGCGTACAAGTTGA
CCAGGGATGAGTCTTCTTAAAAGTGTTTTGGTTAGTTCGAGTTTGTCAAGCGATCGGTGA
AGTTGCATTCAGATTATACCTTAAAATTTTTCAAGTATTCTTATAGAAACCATTGTGTTT
AGAAATTTAAAATAAGACTTCACTATCTTTAAAAAATAGTTTCTGTTAAAAGTGTTCAAA
ATACAAAGGCCAATTACAATTGCGTGAATGTAAAAACGAAAATACTTCGTCGTTTTTTTC
ATAAAAAATAAATAGTAGTTGATTGTGGACAAGTGTTAATAATATAAACGCAGAAATGAA
TGCTGAAGCTGAGAAATTGATTGTCGACAATGACGAATTTTATTTTCAAGATTGTGGCAA
AAATGGTAAATGTTTGTTTAAATGCTTGAGTGAAACAGTAAGTGGAACAGATCTTCGAAC
AACGCGAAAGCAAATTGTAAATTACGTTATTGCAAATTGGGATGACTATAGTCATTGGGT
AAATTTCATTCTACGCAAACAAAGTATGCAAGAATATAGACTTTTAATGGGTTCTTCAAA
ATCGTACGGATCTGAAATAGAGTGCCGAGCTGCAAGTAATCTTTATGAAATAAATATTAC
AGTTATACGTCAGATACGAAATAGTTTTTTCAAACAAACTTTTAATAGTTATAAGAATAC
ATTGAACCACAAACATGTATATGTTTTGTTCTCGGGCATGAACAATGAAAATGATTTAAA
TGGACATTATCAACTTTTACAAAAAATAGAAAAAACAAATGAAAATGAAAATTTGATGCC
AGAAAAACGCAAAAAAATAGCTCTTTTGGATATAACTAATAAAATTGATTGTACAAGAAC
AAAAAAAGAAAAAGTTTTCCCACAGTTTTTTAAAGAAACTATTGTTAATGTAAAAAATTA
TTTCGAAGAACATAAACATATTAATAAAATTTCAGTGATCAAAGAAACTGCGAATTGTTT
ACAAATTTCTCGAAGGAGTGTTTATAGAGTTATCAAAGAATATGAAGATAATGGTGGAAT
ATGTGCAAAATCAAAAATTTACAACTCAGGAAGGAAAAGAACAGTTGTAGATGATTTTGA
CCGCGGCATTATACGTAAAAAATTTTTAGATATGTACAGGAAAAAAGAATATCCTACATT
ACACATTATTTACGAACAATTGTTAGAAGATAATGATTTTCCAAAATTTTCAAAACATGT
ATTGCGAAGTACATTAAAAGAAATGAATTTTAAAAATAAAAAATTTAATAAAAAACCAAT
TTTAATGGAAAGTTTTTTAATATCAGGACAAAGAGATAGTTATTTAACAAAAATAAATTA
CTATCGAAAAAACGAATGGAAAATTTTCTATACTGATGAAACTACATGTGGGGCCAATCA
TGCGAAAAAGTTCGGATGGGTTCAGGAGACAACAATTGAAAAAACCTTTGAAGGTTACGA
TCGTGCAGGTGTTCAAGAAGTAGGTGGTTATCGTGGTGGTTTTATTACACCATCAAGTTC
CGAGAAAAGAGTTATTATTTTACATATAGGAAGTAATGATGGATTTTTAGATGGCGGCTT
ATTATGTTTTGCTGGAAACAAATCTTCAACAGATTATCACGATGAAATGAATGCTAAGCA
TTACGAAGAATGGTTTCGAAGAATTTTACTTTTATTACCTGATAAGTCTGTGATTGTAAT
CGATCAAGCACCTTATCACGCTATGATAGATCCAGAGTTCCGTAATCCAACAAGTAATTG
GAGAAAAGATGAAATTATCGCATGGATGTTAAAAAAAAACATTCCTCTACCATCTGAAGT
AATTTCATTTGAAGAATTAACAAAAAATTGTTTGCAGTATTTATGCAAACCTTATCATTT
TGAAAAACGCTATTTGTTGGACAAAATTGCTCAAGAAATGAGGCAAGGTCAAGTAAAATT
GTTATGGTTGCCAGTAGCTCATTATGAATTGAATCCGATTGAACTTGTATGGGCATTTAT
AAAAAACCAAGTGGCATCTAAAAATAAAACTTTTAAAATTAAAGACGTGCATAATTTATG
TCTGGAAGTCTTTAATTCTGTTCCCAGAGATTTGTGGCAAAAGTGTGAAGGACATGTGAT
TAAATTAGAGCATGAATATGCAAGAAGTGGATTATGTTTATCTAAAATGGAGAATTCTAT
CACTATTAACACTGCAGAAGAAGATAGTAAAGAAAGTGAAAAAAGCGAAGAAGAAAGTGA
AGAAAGCGAAGAAGAAAGTGAAGAAAGCGAAGAAGAAAGTGAAAAAAGCGAAGAAGAAAG
TGAAAATAAAGGTGGTAATTCAAAAGACAGTAATGATACTGAGTAATGATACTGATATGT
AAAATGCTTAGGTGTTTATATGAAATATTTGTAATTATAAAAGTATATAATAAACCAAAA
AAATCATACGTAGGTCATAAACAATATTGAATAAACTGTGATTATTTTAAAAATATGATG
TTATAAATAAATAGTTATTTATTGCAATAAATATCTCTTAATAATGAAAAAGTACATTTT
CTGTACGAAAATACGTTTTAATAAAAATTATTATTACTTACATTTATTTAAAAAATATTG
AACCTATGAAAAATTTTTATTTGGTGATTAATTTATTTTTACTATAAATTATTATTATTT
GTATATATTTGGAACAAATTCTTTTAATAAATTGCAATTAAATAAGAACAATTATTATAA
TATGCAGCATTACGCTATTCTCGGCGGGTACTTTTTTCTGCAGTTTTTAAAACTTACCGA
TTTTACGAGCAGCTACGGTA
>WHNR01000097.1:24073-29161 Formica selysi isolate DE90_pool_M Contig070, whole genome shotgun sequence Positions 1244 to 3768
TATACTCTATCCAAAACGAGAATGATCTCGGTTCGCGCATAAGCGGGCAAAGTGGGGAGA
ACATGGCGAGATACTCAATACCGTATACGTAGATACGGCTCTCTCGGGCCCGGGACTATT
ATCTCATATCAGTTTCAAAAATTAAACGGATGAAATAATCTCGATTAATTTCAATATGAT
ATAAAATAGAAATCTGATTCTTACACGCGATACGAAACTAAAATAAAAAATAATATGACA
GGCAATTATAAGAGCAAGAGTTGTAATATATTTGAATTACACAATTGAATGTTTATAATT
TACGAAATAATTAAATCCTTAATATTTTTATTAGGAAAACTGAGTACGTAATGAATGTGG
TTAATATTAAATATATATTTATTTTGATGATTTTATACAAGAGGAATGAGGTCTATCCTT
TCGGAAGTAAGTCAGCAGAATATTATAAAATACGTATATATACAGAATATATACAGAATA
CGAAATAAGTAATAATAATACGTGAAAGAAATAATAATAATATGTGTGAACAAAACAAAT
AATAATTTTTGAACAAATAATAAAATAATAATAACAAATAATAATATACGAAATAAATAA
TAATATAAATATGAAATAAATAATAATAATATACAAAGATGATATAAAATTATAATGACA
TACAGACTGACATACAGAATTAATAATCGCTATCAGAGGTTTCTGAATCTGTTTTGCCTG
TGACATTAATTATTAATGGAGATATCCCGTCAATCATTTTATCGGTTATATGGTCGATTT
CCCATATCTTTTTCTCTTCACTTGTAACGTGTTTAATAAAATTAGTCCAATGTTCAGCTG
TTACCCGATCAACACCTTGTTCAAGTAATAATTTGACGTCCTGAATTTTAAAAGTATTAT
TATTACTCTTAACATATCCCTTAACCATTGACCATACCATTTCAATCGGATTAAGTTCGC
AATGATACGGAGGTAATCTGAGAATCGTTTTGTTGTCTTCTTTTGCCATTTCGTCTACAA
CATATTTATCGAATTTATTTTTTTGTTGTGCAACAATTTGCAGGAGTTCGACCTTTACCA
TAGATTCTGATATTTCATTTCCTTTATTTTCTAACCATTGTATTATTTCGGCTTTTTTCC
AAGAAGTATTCGGCAGTTTTTCCAATTTCACAGAATGATATGGAGCATTGTCCATGACAA
TAACAGCATTATCATCTAATGATGGTAAAATATTTTTAAACCATTCGTGAAATGTGTCAC
CGTTCATTTCGTCGTGGTAATCCCCCGTATGTTTCTTCGATTCAAAGCATAGAAGTCCGC
CAGGAACGAAACCAGCAACACTGCCAATATGCAAAACAATTAATCGTTTGCCTTTTCCGC
TTGGATTAGCTGGTCCCGTTGTCAATCCTCGGAGAAATGCGTCCTTCTTGGATTTAATTG
TTTTATCTATCCAAACTTTATTTGTGACATCACCGGCGTTAACCCAAGTTTCGTCCAGAT
AATAAATTTGCCGGCCCTCTTCTCTGTATTTTTTTATAGCCCTCAGATAATTTCTCCTCC
AAATAATTAGATTTTCTCTCTCTCTTAGTATGCTGTTGCGGTGTCGGGTGGTATATGCAA
AATTTAAGTCTTTTAATAATAAATGAAAGGTCGATCGTTTAAAATTTGGAAGATCTTCGT
CGGCGTTTACGGCTTGCAGAACTTTGTTCAATGTTGGTAATTCTTTATTGATGTAAAATC
CGTGCACTTTTCTCCGAATGGCATTTTTATCACATTCGTCGATTTTTTCTCTGAAAGATA
GGCAACGTTTCCTTTTATTTGGAGATGTAACCGCACCTGTATTCTTATATTCCGACAATA
TTTTTTTATGCTCATAATACCAAAATCCGTCTGTTCTGCCAATTGAGTAACAGCATCTTT
ATTTGAAATTTCTTGATTGTCTTTTTTCAATTTTTTATGAGAATTAATAATAATAAGCTT
CTGATTGCTGTGGATCAACTGAAAATATAAATGAAAAATTCACCTTATAAACCTTATAAC
CAATATAGCCTTATTCAAACAATTTATTAAATTTCAACATATTTTTCTCGTAGTGAACTC
ATAAAAGGACACTTCAAACTTTAAAACTACAATCACCGATATACTATATATAATAGATTA
ATAATAATAATAACAATAATAATAATAATTATTATTATTAATAATTATTAATAATAATAA
TTAATTTATAATTTTTTCATCATTGTTTACCTGGCCTCGTTTATTTTTCTTCACAGGAGA
TGACATTAGTGGCACTTCAATATTCAATTCTTCCATCGCACTTTATAAATACTTTCGTGG
AAGAAAAACACTAAAAATTAACTCATAGGGTTATAATGATCGGGGGGACCTGTCACTCGT
TGCTAGCACTGACAAGCTGCATGAGCGATACGGCGATGTGGTGGGGGCTTTCTAAGGTGG
AGACTTGCGCGAAACGGACGAATTTTCGTTCGGACCGAAGTCATTCTTGTTTTGGATAGA
GTATA
>NTHM01000852.1:14932-19885 Galleria mellonella isolate FT-Tue 000852F, whole genome shotgun sequence Positions 1163 to 3361
TAAAGCCTGACCAAAAAAATAAAAAAACCTGCTCTGAGGGCGCTATATTAACTATGATTA
TGGCAACTTCTACTATAGTCATACTATTGCGAATTGGCAAGTGTACTTTTTTTAGCTAGT
GTTTAATTTAATATAAACTATCGCAGAAAGTTAGTTTACCTACTATTTATTTAAATTCGC
GGCTAGAAGAAGAATCGACGTTTAAATTTTTTTTTAATCATTACAATACAATCTAGGTTT
ATTTCTTTCTTTTCTAACGACTCAGGAAGGACAGTTAAAATTTACTTTTTAAAGGTTGTT
CCTACTACAAGTTTTTTTTAAAGTAAATATTTAATTTTTAAAGTATTGTGAAATAAACTT
CCTTAAAAGTAAACTATAGGCATTCTGATTCTGATTCTAATTAGGCAGTTTAAAAAAGTA
CAACTTTATTATTTCAGTATTAGCTTTATTTAATATTTTAATAGCATAAGTCTTCAAAGT
CAGAATCCAAATATTCAACAGATTCATATGTTTCATGATCTTCATTGCCTGATTGTTGTG
TTTCAATTTCAGATATAACAGATTCATTGCTACTTGTATCACTGGATGTTTCACTATCGT
CACCAACATTTATAATAAATTTTCAATTTCTCCGTCAATTACTGGTCCCCTTTGTCTAAA
ATCTTATTCTATTTTCTTTGTATGCTCACAACAATTATTCCATGTATCCTAGAAAAATAA
TTAATAAGTCAGTAACTGTATCTAAACAAAATATTTAATATTATATTAGATGAAATGTGA
TATTTACCTCAAAACAGTTTTTTACAAGCTGCATGAATGTGATATTGTCTAAACCAACAT
TCTTTGTGGCAACCTTCCCTTTTACTATGCCCCATATCATCTCAATAGGATTGAGGTCAC
AATGATAAGGAGGCAGTCGTACTATTTTGTGACCATAATCCTGTACTAAATGATCTATTT
CATATATTGGGTCAGGTTTATTTTGTTTTACTATAACCATTAGCATACTTTTGGTAGCAT
TGGTAGGGTAGGCAATATTATTTGATGAAAGCCAGTCTGTAATTTCTTTTTTTCTATTTA
TCATGCTCGGTGGCTTGTTGATTTGGCTAGAATGATATCTAGCGTTGTCCATGACTATAC
AGGTAGGTTCATGCAAATTGGGTATTAATTTATCCAATACCCATTTCTTAAAATTAACTG
TATTCATGGCGTCATGGAAATCTTTTTTTTCTTTGTCATTATAAATTAATAAAGCATTAG
GGACGAACCCAGTCTTGCCACCACAATGGACAATGACATATCTTTTGCCTTTAGCCACAG
ATTTAGATCCACCAGGCTCATTTTCACTTTGCCAGCATTTAGCTTGATTGAGCGAAGTAT
GAATATAACTTTCATCAAGGTATACAACTGGCATACCACTCTTCCTTACATCTTTGATTT
CTTGTAGATATCTATCCCTCCATGCTACTATATCATACCGCTCCATAAGAATTGTCCTTT
GATTTCTACATTTTTTAAATTTATAACCTAATGTGTGTAACAGTAAACGAAGAGACTCCC
TGCCACCAACAAAATTTATTGATTCTTTCAGAGCTGCAAGCAACCGCTTCAAACTCGGTA
CTTCTTTTCGGACGGCATAAAATTCTTGTAATTTATGCCTAATTGCACAGAGATCGAAAT
CATCCAAATTGATTTTCTTTTTTGTTTTAGGTTTATTTTTCTTGGGTGTAGAAAATACAA
CTGAGGTCTGACCTTCTCTTCGTATTTTCATTACGGACGATCGGGATATACCTATACAAA
AAAAAAAAAACAAAAATAAAAAAACAGAACTTTTAAATTAAAAATTAGTCACAAATTAGC
CAATTCATATTGGACGTAGTATATGAGTTACCTACCAGTCATGTTAACAACAAGGTCCGT
GATGTTGTTTAGAGGAATAGAGTCAATTCCTTCAGACCTTCTTTCTGACAAGTAATTATT
TATATTATAAATAACTTTTCTTAACTGGCTTTTAATCGTTTTTGGCATTTTAACGCTGAA
ATAACTCACTTAACCAAGAAATACACCACGCACAATCGACAACACACTTTGACAGATGAC
AATAATGACATCTCTTATAGATGGTTGCCAGTTGAAGAAATTAGTTCCAATAGTTTTCCG
CAATATGGCGAGGTTTTTTATTTTATTGGTCAGGCTATA
>PZYU01017325.1:1060-6121 Glossosoma conforme isolate KL113P2_17 scaffold20394_cov102, whole genome shotgun sequence Positions 1143 to 3407
TATAGTCCATCCAGTGTATGAAGAACCCTATGACACATTTATTGCCCTGTGCTAAATATC
GTCCGATATAACGTTGTAAAAACGTTCGCTACCCATATCAATTTTATCAACATAAACAAA
AGCCTCACTTCTTATATATAATAAGTTATTTAGGTAAATATATCACAATAAAAACAAAAT
AATAAAAAATATATACATATTGATACAAATTAGAAAAAATACGGCAATTTGTAACTATAA
TACTATAATATCTGATGCACGTAGAAGGCCCTGTCACATTACTGCGAAAACCAGTGTTGG
GGTATAGATAATCGTATTTTCGATTGTTTTTGTAAATACCTACTAAAATGAAATATTAGA
ATTATTATCAATTGTAAGTGAATATTAACAGGTTTTAAGAGACATGTAAAACAAACTATA
AATAATAATATTAGTAATATGAAAATTATGAAGAAAAGCGAGTGTAGAGATGAATACTAG
CACATAAACTTAAAAACACATATTTTAGTCGGAATCCGATAAAGCAGTACATTCTAAATT
GTCTTCGTCACTATCGGAATCAGAACTACAACTTTCACACACATTTATAATCAGGTTCTG
TTCACTTAAATTGTCAAAGCGTACATCGCGATCCCAATCTGCATAATATTATCTTTTTGT
TTTGTCCACCACTTTTTTCCAATCTTCTTCCGTGACATTGTCACATGCCTCGTTCAATAG
AGTCAACATCTTGTTCGCTGTGAATGGTGGAGACGTGTTATTTCTAGCCGCATAACCTAA
ATGTAAAAAAGGATATTAATTACATAAATAATGATTAAAATGGCGTGAGGTAGAAGTGAT
AAATGATATTAATATACCTTTTATTTGAGCCCATATCATTTCAATAGCATTATATTGGCA
ATGGTATGGCGGTAATCTGATTACCGTGTGGCCTTTTGATTTGGCCAGTTCGTCCAATAC
ATTTGTTGGTGTTGGAGGTTTATACAAATTAACCAATCGGAGCAGCTCATTTTTTAACAT
TGACTCATTACTTGGCACTCCTTTGTCACGAAGCCAACTTATAATTTCATTTTTATTGTT
TGCCGTAGTAGGAACTTTTTTGATTTGGACAGAATGGTACGAAGCGTTGTCCATTATTAT
GGCGTGAGGCTCATGTAAATTTGACAATAAGGTCATAAACCATTGTCTGAAATTATCAAA
ATTCATCTCTTCGTGATATTCTGTCGTTTTAACTGACTTAAACGCCAGAAGACAATTGGG
CACAAAACCTTTTGACGTTCCGGCATGACAAATAATGAGGCGCTGGCCTTTTCCTTCAGG
AGTTTTCGTCCTGGATTTAGCAGTGTCGTCGGTCCATATTTTACCAACAGTATGATTAGC
ATTGAGCCAAGTTTTGTCGAGAAAAACGACTTTCTCCCAATTCCTAATGCTCTTCATTTG
CCTCAAAAAATCGCATCTTTTCAGGGATTTATCCTTGCGCTCCATTACAAACTTTCTTTT
TTCACATTTTTTATATTGGAAGCCAATGTTTTTCAATACCTTACTAAGAGACGTCGCACT
GCCTTGAAATAATCCGACTGACTTTAGAGAACCTACCAGTTTAAGAAGTGTTGGTATTTC
GTTGCGGTCATAGTATGCGTACACGTGATTCCGAATTGCCGCCAAATTAAAGCTATCGGG
TTTTGTAATTGAGCATTTCCTCTGTCGTTTCTTATTTGGTGTTAATATTTTTTTCTCTTC
TATTGAAGATTCACCGTATTTCTCCTCTGTGATCCGAGATACTGTAGATTTACTGATTTC
TAGGTCATCCGCGACCCGATCTCGAATGTTTTCAACAGACAGCAATGGTCTCCCATTTTG
TTTTTCTCGATGAAAATAATCACGCAAATGTACGACAAATTCACGTGATTCACTGCTGAG
AATAGTTCTTTTCTGTCTCTTCGGCATTTTAAAAACACAAAAATATGATTCAATGAAACA
ACTTTAACAATACTAACAATAAATATAATAATTACAACAACAAAAAACACGAATCGATCG
AAGAACAACACGCTACTGAAAGTCAAACATTTGTACTGATCCGCCATGACGCCGCCATGC
GGAAATAGAGATGTTTATATACGATTCACTTCGAATTCAAATTCGATTTTTTTCGAAGAA
GAAGAGAAAAAAATCGACCTAAACGAAATAAATATTTTTGCCCCGTCCCTTTTACAAGGG
GCAATAAATGTGTCATAGGGTTCTTCATACTCTGGATGGACCATA
>QXJH01000330.1:231107-236276 Haliotis rubra isolate DU_JTF1 Scf330, whole genome shotgun sequence Positions 1636 to 4108
TATAGTTTGGCATGAAATGCATGTGGACCCGGTTTTTGTAAATATCTCTTCATCCAATGA
TCCAATCGATCTCAAACTGTGCAAGTGGATGTTTTGTCAGACAACCTAATCACATTGTAA
ATCACCGATTTTATGCATTTGTATTAAAGAATCTGTCTATGTAACTGTCAACAAAATAAA
CAGCAGAACGCAGACTGCTTGCAGAGGGAGGGAGCCAATGACCTGTAACAGCGGCAGTGT
TGGGTCATAAAGGTAAATGCACGTGCAGTTCATGATAGTTACCTGTGCACTGCACAGTGA
TAGACCGTTTGGATCATTCACATTGACTACTTCTAGCTGTCATCATGAAAGCTTATTCAG
ATGATGCTAAACGTTTAATTAGAAATGTGTTGAATTTTTTTAAAAAAGAGAGCAAACGTA
GCAAACCGATTTATAAGGTGTCGGATTACATGAAACGTACAACTTTTGCTCTTGGCATGA
AAAAGAACATCGTGCTAAAAATTGTGAAAAATAAACCAACAACCAATAAACAAAACCTTG
TACAAAAAGGTAGGCATCCAAAGTTAGATTCTTTTGACATCAGGGTCATCAGAGATGTCA
TTCGCCGGCTATTTGCTAGAAATGAACACCTGTCCACAAGAAAGTTAAAACACATCCTTG
CAGAGGATCACGACATTAATGTTTCTAGGTTTATGCTAAGCAAACTACTGCTCAAATTTG
GATACAAGTACAAGAAGGTAGCAAACCAGAAACTTGTAATGTGTGAGAGATCTGATATTG
TGAAAATAAGGTGTAACTATCTGAGAGAAATTAAGCAGGCAAGAGAGGATGGGTTCGAAC
CCATATATCTGGATGAGACCTGGGTCAATGCAAACCATACTGCTGCCAGACAGTGGCTAC
CCACTGATCCCAGTGATGGTAGGAAAATACCAACAGGCAAAGGTGAACGTTTAATCGTTC
TTCATGCTGGTTCCCACCGTGGATTCCTACCTGGGTGTGATCTGGTATTTCGGTCAAAGA
GCACAGATGGTAGGGACTATCATACAGAAATGAACTCAACGGTTTTCACACAGTATGTTG
AGGAACAATTGTTGCCAGCTCTGCCTTACAAAAGTCTTGTTGTCATGGACAATGCTCCCT
ATCACAGTGTTCGAGATCCAAACAATAGGTGCCCAACTTCCAATACAAAGAAGTCAGATA
TGCAGCAATGGCTAACAAATAACAATATACAATTTTCAATTAAGGCCACTAAACCACAGT
TGTACTCTTTGATTAAACCTAACAAACCTCCACCCACATATAACATTGACAACATGCTAC
GCCAACACGGCCATAAGGTCTTGAGATTACCACCGTACCACTGTGATCTCAACCCAATCG
AACTTATCTGGGGAGACCTTAAAAGTACAGTGGCCCGGAAAAATCAATCATTCAAGTTGA
ATGATGTCAAGCACATTGTCAACACTGCTATATGTGACATTGACATTGCACGCTGGCATG
CATGTGTTGAACATGTCAAGAAGGTGGAGAAAGAGTACTGGCTCAAAGATGGCTTGAAGG
AGCAAACAGTTAATCCAGTTGTCATTCGTCTGGACACTGATGACTCCTCTGTGGAAGAAT
GGAGTGAACTTGATGAAGTTTAATTCTGTTATTATATTTACAGATAATAATAGTATCCAG
CCAGATATGCTCAAAGAAATATAACTTCTTTTAACAATGACAGCACTGACTAATTCCAAC
GACTTATAGTGTAACATGAAACACTCATTTCACATAAAATTATCATGAAAATATAAATAT
TAACTATCTATATGCTTAAAGCTATTAGAAATGCATTGCTTAATTTGGAATGTGAACGAC
ATCAAAACATAACACTTTTGTCTTCATTCTATCTTTTCTTCAATGAGTGTGCATGATTGT
GTGTGCTTGTGTCCGAGGGAACGGGGCTTTAACAGTTGTTGAGTTCTAACCATAGGTGGT
CCGATTAATGATTTAGTGTAAATATACTTTCTGTGTTCTTTAAATGCATTTCCACTTAGG
TACTGCATAAACAAAATATGACATTAACATTACAAATTTAAAGATTTTAACCTACAGAAT
AATTCTCACTAATGGGTTTTGTGGTTAATGTTGAACAACTCAGAGAAACAAACTCCGTAT
GATGGTTAACAGTTGGCACCCACCTTATCCTATTCACGACCTGTGACCCTTTATGATCCA
AACGGTCTATCACACTGCCGCTGTTACAGGTCATTGGCTCCCTCCCTCTGCAAGCATTCT
GCGTTCTGCTGTTTATTTTGTTGACAGTTACATAGACAGATTCTTTAATACCAATGCATA
AAATAGGTGATTTACAATGTGATTAGGTTGTCTGACAAAACATCCACTTGCACAGTTTGA
GATCGATTGGATCATTGGATGAAGAGATATTTACAAAAAAAACGGGTCCACATTCATTTC
ATGCCAAACTATA
>NHMN01022703.1:1-5051 Helicoverpa armigera isolate Harm_GR_Male_#8 Contig22703, whole genome shotgun sequence Positions 843 to 3432
TATAGTTCGGCCGTTCAGAGAATGCGTTCCTGACACATCGCGATTGAACTGACGACGTAA
CTTTGTAATGGCGTTGCAGTTACGATAAAATTTTTTTGCTGATTGTTTACCGTTTTAACA
ATTGATGAAATAAATTTAAAACAACATTATTATATCAATAATCAATGAATGTTATAATTT
TGGTCCAAACTGAGTGTCAAATAACTTGGTAAACAATATTTTTCTAAATCTATACTGCGC
TATTACAAGGTTATGTCAGCGCTTTATATTTGTAGTGCTGTGCTAAAAATAACAGGCAAG
TATCGTAATCAGTTCTTTTACAGTTATACTTATATTATAAAATAAAAGATTTGTTTTTCT
TTTTTAAAATTTGAAAATAATGGACTATAAGATAACTTTTATGAATTTAATACAGCTAAT
TTCAGCTAATTATTAAAAGCTTATATTAGTATCTTTAAGGTAACAAACTGCGTAAGTTAA
AACTTCAATACCAATCTGTGTTTAATAATCTTAGCAAATTCGGATTTGTCTCACATAGCT
TAATCTCATAGACACCAATAAGTAAGTAGTATAATATGTGCGCAGTCCTGTTTACTATAT
TATGTCTATGGTTTTTATTTGATTATCCGGCTTATGTTTAATGGACTTGTAGCGACATGA
AACGCATACAACCTTTTCGACTCGCAACCTTCAATAGTCATGAAGAAAAATACAATGAAG
TTCAAATGTCAAATTCAAAATTTTAAATTTTCAAAATCAGATTTTCGTTGTCGCAGGCGT
ACACATATAAATAGGGCGCCGCCCGTATAAATAAATTAGTCGACATAAATTCTTCGTGCG
TAACTCATCTCCTTAAGACTGTTTCTGCTTTTCAAACTGACATCGGCGCTAAATAGGACT
TCGATTGTGTTTTTTATTGCGTTCTTTTTACTTTTGGTGCATAATAATGCCTAAACGTGG
ACAAACATTGACAAGTGGAGCCCGTGAGTTAATCATCAAGCTGCAAGATTACTTTGAGCG
GGAGCGGCAAAATTGCGGACCCCTGATACCTGTCGAACAAGTACAAGAACGCGTCTCTCA
GGCGCTTGGAGTTCGCAAACGAACGATAGCAAATATTAATAAAGAAAAGTTCGGCTCGAC
TGGCATGGAAGATAATATTTTACGTACTCCGAAGAAGAAACGTAGAACTAAACCCGTGAC
AGATATTGACACCTTTGACGCCGATGCAATCAGAAATCATATATATGGTTACTATTCCAG
AAATGAATATCTCAACAGGAAGAAGCTTTTGGCATCCTTAAGAGAAGCTGGACTGTTTAG
GGGGGGTAAAACTGCTTTAACCAAAATCTTAAAAGATATAGGTTTTTCGTATAAAAAAAC
AGACAAAAGAAAAATTTTATTAGAACGATACGACGTAATTTTAAAAAGGATAAGTTTTTT
GAGGGAAGCAAAAAAAATTGATAACTGGGATAATGTCGTGTTCATTGACGAGACATGGCT
AAACGCCAATCACACGGTTTCCCGTTCCTGGACGGATGATACACAAGCGTCAACGTCAAA
AGTACCAATGGGTAAGGGGGCCCGTCTGATAATATGCCACGCAGGTTCTGCAAAATACGG
CTTTGTGGAGAACGCGTTACTGGCATTTCAATCAAAAACCACAAATGACTACCACGAGGA
AATGAATGCCACTACATTTAAAGAGTGGTTCCAGAACGTGCTTTTGCCCAGCCTAGCAGA
GCCTTCTGTAATATTCATGGATAATGCCTCCTATCACTCGGTTCAAATACAGAAACCCCC
TACCCAAGCTAATAAAAAAGAAGAAATGGTGGCTTGGTTACAAGCAAAAGGCATTGACGC
AAATATGCAGATGCTAAAAGCAGAGCTAATTAAATTAGTTAAAGAAAATAAAGCGGCAAA
TGTGCGATACGAAATCGATGAACTGGCTCTGGAGTACGGTCATCGCGTTCTAAGAATTCC
ACCGTATCATTGCCAATATAACGCGATCGAGCTAATCTGGGCTCAAATAAAAGGTTACGC
CGCCCGCCACAATACTTCCCCGCCATTCAGCACGAAAAAGATGATGACCCTATTAAAAGA
AGCCTGCGGGGAAGTCACAAGAGATGACTGGGCAAGGGTTGTTGAGAAGACTAAAAACCT
GATTTTGGAAGATTTTGACCGAGATATCAGGATTGATTCTGTTATTGATAATACCTAATA
TAATTATACATGTAGGCGAAGATGATGATGAAGACACCACCTCCTCAAGCGAATCGGAGT
CTGATTAATATTCTGTACGCACATTCAATTCAATGTACTTACTTTATTGCATAGAAATTG
TAACTTTGTAACAAAGAATAAATAAAACAATTTTATTATATGAATATTACCTTTTTTTGG
TTTCCACTTAAATAACTAAAAAAATATAAATTTTAAATGATTCCGCCAATTTAAAACGAA
AATAATCTTAAAATAATTTGGCGGTTCATTTTGGAGGAACGGTAACGAACTCAGTGTTAT
GTTGTGCCCATCACTAGTCGTGACTAACTGACAGGTGTCAGGAACGCATTCTCTGAACGG
CCGAACTATA
>NFMG01027676.1:10851-16068 Helicoverpa zea Contig27676, whole genome shotgun sequence Positions 1589 to 4169
TATAGTTCGGCCGTTCAGAGAATGCGTTCCTGACACCTGTCAGTTAGTCACGACTAGTGA
TGGGCACAACATAACACTGAGTTCGTTACCGTTCCTCCAAAATGAACCGCCAAATTATTT
TAAGATTATTTTCGTTTTAAATTGGCGGAATCATTTAAATTTTTATTTTAGTTATTTAAG
TGGAAACCAAAAAAAGGTAATATTCATATAATAAAATTGTTTTATTTATTCTTTGTTACA
AAGTTACAATTTCTATGCAATAAAGTAAGTACATTGAATTGAATGTGCGTACAGAATATT
AATCAGACTCCGATTCGCTTGAGGAGGTGGTGTCTTCATCATCATCTTCCCCTACATGTA
TAATTATATTATTATCAATAACAGAATCAATCCTGATATCTCGGTCAAAATGTTCCAAAA
TCAGGTTTTTAGTCTTCTCAACAACCCTTGCCCAGTCATCTCTTGTGACTTCCCCGCAGG
CTTCTTTTAATAGGGTCATCATCTTTTTCGTGCTGAATGGCGGGGAAGTATTGTGGCGGG
CGGCGTAACCTTTTATTTGAGCCCAGATTAGCTCGATCGCGTTATATTGGCAATGATACG
GTGGAATTCTTAGAACGCGATGACCGTACTCCAGAGCCAGTTCATCGATTTCGTATCGCA
CATTTGCCGCTTTATTTTCTTTAACTAATTTAATTAGCTCTGCTTTTAGCATCTGCATAT
TTGCGTCAATGCCTTTTGCTTGTAACCAAGCCACCATTTCTTCTTTTTTATTAGCTTGGG
TAGGGGGTTTCTGTATTTGAACCGAGTGATAGGAGGCATTATCCATGAATATTACAGAAG
GCTCTGCTAGGCTGGGCAAAAGCACGTTCTGGAACCACTCTTTAAATGTAGTGGCATTCA
TTTCCTCGTGGTAGTCATTTGTGGTTTTTGATTGAAATGCCAGTAACGCGTTCTCCACAA
AGCCGTATTTTGCAGAACCTGCGTGGCATATTATCAGACGGGCCCCCTTACCCATTGGTA
CTTTTGACGTTGACGCTTGTGTATCATCCGTCCAGGAACGGGAAACCGTGTGATTGGCGT
TTAGCCATGTCTCGTCAATGAACACGACATTATCCCAGTTATCAATTTTTTTTGCTTCCC
TCAAAAAACTTATCCTTTTTAAAATTACGTCGTATCGTTCTAATAAAATTTTTCTTTTGT
CTGTTTTTTTATACGAAAAACCTATATCTTTTAAGATTTTGGTTAAAGCAGTTTTACCCC
CCCTAAACAGTCCAGCTTCTCTTAAGGATGCCAAAAGCTTCTTCCTGTTGAGATATTCAT
TTCTGGAATAGTAACCATATATATGATTTCTGATTGCATCGGCGTCAAAGGTGTCAATAT
CTGTCACGGGTTTAGTTCTACGTTTCTTCTTCGGAGTACGTAAAATATTATCTTCCATGC
CAGTCGAGCCGAACTTTTCTTTATTAATATTTGTTATCGTTCGTTTGCTAACTCCAAGCG
CCTGAGAGACGCGTTCTTGTACTTGTTCGACAGGTATCAGGGGTCCGCAATTTTGCCGCT
CCCGCTCAAAGTAATCTTGCAGCTTGATGATTAACTCACGGGCTCCACTTTTCAATGTTT
GTCCACGTTTAGGCATTATTATGCACCAAAAGTAAAAAGAACGCAATAAAAAACACAATC
GAAGTCCTATTTAGCGCCGATGTCAGTTTGAAAAGCAGAAACAGTCTTAAGGAGATGAGT
TACGCACGAAGAATTTATGTCGACTAATTTATTTATACGGGCGGCGCCCTATTTATATGT
GTACGCCTGCGACAACGAAAATCTGATTTTGAAAATTTAAAATTTTGAATTTGACATTTG
AACTTCATTGTATTTTTCTTCATGACTATTGAAGGTTGCGAGTCGAAAAGGTTGTATGCG
TTTCATGTCGCTACAAGTCCATTAAACATAAGCCGGATAATCAAATAAAAACCATAGACA
TAATATAGTAAACAGGACTGCGCACATATTATACTACTTACTTATTGGTGTCTATGAGAT
TAAGCTATGTGAGACAAATCCGAATTTGCTAAGATTATTAAACACAGATTGGTATTGAAG
TTTTAACTTACGCAGTTTGTTACCTTAAGATACTAATATAAGCTTTTAATAATTAGCTGA
AATTAGCTGTATTAAATTCATAAAAGTTATCTTATAGTCCATTATTTTCAAATTTTAAAA
AAGAAAAACAAATCTTTTATTTTATAATATAAGTATAACTGTAAAAGAACTGATTACGAT
ACTTGCCTGTTATTTTTAGCACAGCACTACAAATATAAAGCGCTGACATAACCTTGTAAT
TGCGCAGTATAGATTTAGAAAAATATTGTTTACCAAGTTATTTGACACTCAGTTTGGACC
AAAATTATAACATTCATTGATTATTGATATAATAATGTTGTTTTAAATTTATTTCATCAA
TTGTTAAAACGGTAAACAATCAGCAAAAAATTTTTATCGTAACTGCAACGCCATTACAAA
GTTACGTCGTCAGTTCAATCGCGATGTGTCAGGAACGCATTCTCTGAACGGCCGAACTAT
A
>JJNS02001058.1:44441-49706 Homalodisca vitripennis isolate HVIT.00 contig_1058, whole genome shotgun sequence Positions 1593 to 4137
TATAGTTGAATTGATCACAAAATAGGACTGGGACCGGTGGGGGAGGGGGGGCGCGGTTGA
CGGCTGAGAGCAGCCAATCAGCTTCGAGTAAACCGCACAGCGTTGCCGTTTTCATATCCG
CACGTCACTCCTCAGTCTCAGTCTCTGCCCAGTAACCGATTCGTGCGTTTCACTTTGTAG
TCTCGTGTTCTGTGCATCTGTAGTGGTGTTACCGTTGTTTAACAGTCCTTTTCAGGACTT
AGCTGTGACTTAGGCCTACAGTAGTGTAACAAACTATTTTGTACTTTCATAACCTTCGTA
CTGGTAGTTAATGATTATATTTACATCATGAATGCAGAAAATCAAACTGTGAATCGTCGT
GGGCGTCCGCGCATTCATCTTAAGCGTTTACATTATCAGAACGTAGGACGTGGTGTACCT
CTGCGCACTCAAGCCAGAAAACTTGTTTGCACTGCCAAAGAATATTTCCAGCAGGAAAAA
ACAAACAATGGCCCACTCTTACCCGTTGCCAAAGTTGTACAACGAACTGCAGCGGCCCTG
GGCATAAATAAAAATACCGTTGTAAAAATTTGTTCAGAGAAGAAGAAAAACATCGTTGAG
GGAGGAAGTGGACAAGTACATACCCCAAACAAAAAGAAACTTCCACGTCAGAAACGAGTT
ACAAACCTCGATAATTTCCAAAAAGATGCAATCCGTCGCCATGTGTATGCATACTATAGA
CGAAAGGAATATCCAACTTTAAAAAAACTAATTCAATCATTGAAGGATGCCGATTTATTT
AACGGTTGCAAATCTTCACTTTCACTTGTTTTAAAACAACTTGGCTTCAAGTACAAGTCA
GTTGGGAAACGGAAAGTACTTCTTGAAAGACCAGATGTAGTTGCATGGCGCTGTAGGTTT
CTTCGTCAAATGAAGAACTTAAATTTAGATGAAGTAGTCTGGATTGACGAGACATGGGTT
AACACAAATCACTCCCAAACAAACGCTTGGACAGACGACTCTGTTCAAGGTACAATGTCC
GTACCTCTGGGTAAAGGGGGAAGAATGATATTGCTTCACGCCGGTAATTCTAAAGGGTTT
ATTCCAAACAGCCTTCTACTTTTTTCTTCGAAAAAAACGAGTGATTACCATGAAGAAATG
GACCACGAAAAGTTTTTAGGCTGGTTTGTAAGCAATCTTCTTCCAAATTTGGAAGAATCC
TCAACCATAGTATTTGATAATGCTAAGTACCACTCAAAAGTATTGGACAAGGCCCCAACA
ATGGCTTCAAAAAAATGTTTGATGGTGGAATGGCTACAGAAATTCAACATCCCATTTGAA
GCAGACATGAAGAAAGCAGAACTTTTGGAAGTAATAAATTTACACAAGCCTCGCTTTCCA
AAATATGTTATTGATGAGTTAGCCAAGGAACGTGGCCATACTGTAATTCGTTTACCTCCG
TATCACTGCCACTTCAATGCTATAGAGTTGATTTGGGCCCAAATCAAAGGACACGTTGCA
AAAAACAATAAAACGTTCACATTGACGGAAGTAACAAGATTAACCAAGGAAGGGATAGAC
TTAGTAACAGGAGATGAGTGGAAAAAAATTGTATCACATACAAGGAAAACCATAGAGGAT
GCGTGGGAAAATGAGGGTGTTCTGGAAACTGCGATTGAAGAGCTCATCATCACGTTAAAC
AGCGACGACGACTCCAGCGACGACAGCAGTGCTTTTTCGGATGACCAAAATTTGGGAGAA
GATCGCTTTGACCACCTGCTATCAGATGAATCTCAACATGACAGTGAAGATGAAAGTGAC
AGTGACTTAAGTGGAGTGCAACAATTATGCCCAGAAGGTAGAGTACTACAATTTGATGAA
TTTTAATAAGTGTACGTAATAAACAATTTCAGAGTACAGCTACTAAACTAGACCTAATTA
AACGTTATTGTTTTGAATGACAGTAATATGTATGTAAATAAAAATATTTAACATTTAATG
CTTGTTGACTGTTTTCTTATCCTGCTTAATTTGACAGATTTACTATTTTATATATATATA
TATCGTTCAATTTTTCGAAAAAATAAACCGAATATATTTTGAATTCTATTTCCACATGCA
AATACGACAAAACTATACACTTAAAACCCATATTCTAAATCATTTTTATTAATACTGGTT
TAAAATTGCATCATAATTATTATCTACCCAATTGTAATGACATTTAAAATAAAATGTGCA
ACCAAATATTTATGTCATTATTGAAATCAATATTTACGTGAGTTTGTTTCATTTATGAAC
ACAAAAACGAAAAGTATGAGCAAACAAGTTCATACAAGGTCATGAGTGAACTTGATCATA
ATTTTGTGTAAATGACCAAAAGTCACTCAAAAATATTAACCGTAATGAAGAAATTAATAG
AATAATAATATAATCAATAAACGGACAGTGAAATGCGCGTGGCTAGCAGATCTGCTGTAC
CCTGTAACACCAAGCAACGTCTACGTGGCAACGCCGCTCCCTCCTATGCCGAGTGCCAGT
CCTATTTTGTAAACAATTCAACTATA
>LQRL01065643.1:1-4478 Hydroides elegans strain CA01 H_elegans_065666, whole genome shotgun sequence Positions 51 to 1985
TAAAGGAAGATTTTTTTAAATTGACTGTTTTCTATCGCAGTGATTTTTTAATGGATTTTG
CGCGTTGGTTCCTCTTGGTAAATTGGAGTATACTTGTCACCTTAACCGATACTTGAAACC
TCTCAGAACACAAAAAAATATAAATATAACCCTACCTTAGACTTAGCAATCGTCGTCATC
ATCCGACTGCAAATTGATGACCACCCTCGAAATTGGTGTTAGTCCATCGGACTTCCAGTA
TCTCGGTTCTTCTACGTCTACGACGTGGCGGACGCAATTATTCCATCGTTCGCGAGTGAT
TCGAGAAAAGCCGTCATAAACCATTTTCTTCACTTCGTCTAATTTAAATGTGTTATTATC
TAGTCCGATCGTGTTTTTTAAGTCAGCCCATATTAACTCTATGGGATTAAAGTTACAATG
GTACGGTGGAAGTCGTAATACCTCGTGACCTGCAGCTCTAATTCTTTCATCGACTTGGTA
TTTAGGAAGAGGTTTGTTGGCTTTTATCACATCATAGAGTTCCGGTTTCTTCATTAATGG
ATCAAAGTCAATGTTCATATCCTCGAGCCAAATTTGCATGTCACGTTTGCGTGTACCGGA
AGTTGGGCATCGAGACTCTACTGCCAACATACTGTGATATGGAGCGTTATCCATTACGAC
GACCGATTTTGGTGGTAATGCTGGTAAAAGCTGATATTGTAACCAATTCAGAAAAACCTC
TCCATTCATTTCCGTATGGTAGTCTCTGTTATCTCTAGATTTTGCCTCAAATACCAAATC
GCAACCGTCTAGAAATCCCTTTTCTGCACATCCTGCATGCAGAACGATTAATCGGCGACC
GCGACCAGTAGGGATATTTCTAGCATTTTTAGGGTCTGGTGGATTCCACTGCAGAGGGGC
GGTGTGACAGGCATTTACCCAAGTCTCGTCGGTATATACTATTGTATACCCGTCTTCTCG
GAACGCTTTGATAGAATGGAGATAGTTTGCTCGAGCTCTTACCAGGTCACTACGCTCACA
TATTACTTCCCGATTTCCACTACGTTTCTTATATTTGAATCCAAGACTTTTTATCATTTT
CACTAAAGTGCTCTTTGAAATCACAATGTCGTGTTTCTTTTCAAGCAGAATCTTTAAACG
TTTTGATGTCACAGTCTCATTGCGTTCATAGAATCCATAGAGTGCCCTTTTGATTACGTC
TTTTTGAAAACTGTCAAACTTCTCCTTACGTTTAGCACACTTTCTTCGCGGTTCATGACC
ATTCTTACACTTCTTCACGATTCTCGATAATGTACTTTGAGAGATCTTAAACAAATCTTG
CACTCTTTCGATACAGTTTGTTACCGGAATTTTAGTGTTTCCTAACTTTTTTTCCTCTTT
AAAATATTTATATACATCATAAATCACTTTTTTAACTTTAGAAGACAGAACATTGTATTT
TGCTTTATCCATGTTTAAATCAACTACAAACGCAAGTCTAGAGACTCTAAAAGTAGAATT
TTACTGGCATAGGCTGTATTGAAATCTATAATGTCAGGTTATGAAAAGGCGGACCCACTT
TAATATGACCATGCCCTGAAAAGACCATATATGAACCACGTGCATACCGTATTTGGCTAG
AAGTATATTGTGCTATTATGGCCATATAGAATTCTAAATACAAGTGTACTGGTTTACCAG
TGTCCGGTGGCAGCGTGGTCAGTATTAATCGTCTGCTACACCAAGTGATCATTGCATGAA
ACGAAAAGTTTTATTAATCAAAATAAATAATTTAATGATTTCTCGGTTATTTTTTGGTCA
ATTCACACGGTAAATACATAAAAAAACCGAACCTCACGTCAAGATTTTAATGTACTATTG
TCGCGCCGCTGTGAAGGACAGTACTCGAGATATCGGGAAAAACAAAAACAGTCAATTTAA
AAAAATCTTCCTTTA
>APVN02005895.1:5482-10236 Ladona fulva isolate sampled in the wild contig_5895, whole genome shotgun sequence Positions 1913 to 4234
TATAGTCTGTTTTCAGTGTAGTATAATTTTTTGGGTTTATTTAGGTTTTCTTTTTCAAAA
AGACAGGATGTCTTCCAAAGTAGGGGGCGGAAAAATGCTTCGTAGTCAGGCGCGTGAAGT
AGTTTTTAACGTTCTGAAGTTTATGCAAGATGAAGCAAAGGATGGAATAAAGATTCCCTT
GAAGAGTGTGCACGAGCGTGTGGCCGCTGCAACTGGTATCTCATCTCGATCCTTAAAACG
GATTGCTAAGGAGGGAGCTGCCATTGCCAGTGGATCGAAGGAAGGATTTGTGAGTCCGAG
AAAGAACATTCAGCAGAAGAGCCCGAAATCCACTGTGGATGATTTTGATGTGGAAGTTAT
TCGGAGAACTGTTCATAATTTCCACTCTGTGGAGAAGAAACATCCCACCCTCCGTGCTCT
GCTGCCAATTGTGAGGGAGAACACATCTTTCGACGGTAAATTAAGTTCTCTTCGAGTGCT
GATGAAGAACATTGGATTCAAGTGGAGAAGAACCGCAAATAATAAGTGTGAACTGCAGGA
AAAAGTTGACATTCGGTTGAAAAGGATGGCTTTCCTCCGAAAAATTCAAAAGTTTAGAGA
GGAAGGCCGTCCCATCATTTTTACGGATGAAACATATATTCATTCATCGCACACTACACC
CTTCCAGTGGACTAGCGGAGACCATAAAGAGGTAAAGGCTCCCGTATCGAAAGGACAGCG
GTTGATCATTGTTCATGCAGGTGGGGAGATGGGATTTGTTTCGGGAGCCCTCCTTTTATT
TAAATCGGGAGTTAAGACAGGAGATTACCACGGCGACATGAATCACGGGAATTACATGAA
GTGGCTGAGAAGTAATCTGATTCCCAACTTACCGCCGAATTCTGTGGTTGTGCTGGACAA
TGCTCCTTATCACAATGTCCAGCACAATCGCTGTCCAACCAGCAGTGCGAAAAAGGAGGA
GATGAAGCAGTGGCTGGATGCAAGGGGAATTACATACAAAACGAGTGAAACCAAAATTGA
GTTGCTAGGTAAAATAAGAAGGCGGAAGGAGCCCACAATTTATGAGGTAGATAGACTATT
GGCCTCTCATGGCCATACGACATTAAGATTACCCCCTTACCACCCTGAACTGAACCCTAT
TGAGAATATTTGGGGCGTGATGAAGAACTGGGTTGCCGAAAATAATGTAACTTTTAATTT
AGAGGATGTCAAGAGACTAGTGATTGAAAAATGCGAGACTATTTCTGTTGAAATCTGGAA
AAAGTGTTGTGATCGTGCCAAAGCAGTGGAGGAGAATTACTTAAAGAACGAATTTACGAT
GGACAGATTGGAAAACGAATTAATTATAAGTGTGAGTAGTGAGTCAGAAAGCAGTGAAAC
GGATGATAGTGAGTGAAAAATTTTATTATGTGAAAAATAAATAAATGATTTGTTGTTATA
AATGGTTTTCTTATTAATATTTTTACTCTCTCAATTGGTGTCAATGTGTTTGCATCTTGA
GGCGATAGCTCGGAAGCGACCCTTCCACAATGTATAACGTCCAAACGCATTTCTCGCAGA
AAAGAATAGAGACATAGTAACGCATAGTAAAACCCGCATTCCTACGTTAAGCAATTCAAA
GTTGCCGCTTTCAAAGCTCTTTGCCTCCCCTCCGAGGTTCCCCCACCATAGTCACCCTCC
CCTCCACTCATTGCCGTTCTGCGCATTTAGGGGCCACGAAATTTCAACCAAGCTATACCC
ATTATCTCATTCAATAAACATGTACTTATCAGCTTAATGAGCTGTGCCAATTTTAGGCAA
GCTAAGTGCTTCCCTCTTTTTTTTTGGTAGAATGTTTTCCTTACCTTTTCTCTTCCCCTA
TGCCTATGCCGCAGGAAGGAGCAGGATGTGCTGAGGGTAAACCAAACCGTACCCTAGTAC
CCTCAGCCCATCCGCCCAGATCTCTGGCTCTTCCTAGCGGGACAATATGGTGAGGGGAAC
TCAGCGAAGATTGTCGACATGACCATCTCCTTTGAGAACACCAGGGAGGCCCATGACAAG
GTGCGACAGAGAAAGGAGAAGTATGCCACGCTCTCCGAGCACTAGAGTGTGAAGGGGCTC
CACTCTTTGGTGGACCTTTTATATTTAGGCCAGTGTAGGAGGCACAGTTGACTCCCCGGT
AAAGATAACTCCCTTGCCCCAGAGGGAGTCATCTGTACCGTCGGTAGAGATGACTCCCTT
ATGGTAGGCATGACTCCCTTCAGGCCAAGTGTCTCAAGCAGCATTAACGCATTCCCTTTC
TATTCTCTAACTAAATATCTTAATAAAACAAATGCTACCATA
>JAACPN010000008.1:18099-19490 Legionella sp. isolate CG_2015-02_43_12 CG_2015-02_curated_scaffold_292, whole genome shotgun sequence
TATAGTCCCGGTCAAATGACTTGAGATTACATGTAAAAACGTGTAATATAATCAAGCCTG
CGTCTTTATTTGTCTAATTCCAAGTCAGATGTCCAGAAATCATCCTCTACCTGTCTTATT
TTCTTAATTAATCCTGTGCACGTTTGTTCTGTTACACTGGAAAATGCCGTATCAAGTTGT
AGTAATAAGTTAGCCATGGTGAAATCACAATTTTGTGCCACTTGATTTTTCACAATGCCC
CAGCATGTTTCTATCGGCTGTAGTTCAGGGTGATACGGCGGGGTACGCAACACTTCATGT
CCCGCCTGCTCTGCAATTAAGTCGATTGCATAGGTAGGCGAAGGTGCTATTTTTCTCAAA
ATTTCAATCATCTCCGGCTTTAGGCAGTCATCTGAGACCGGTACATTATTGTTTGCCAAC
CAAAGCCGCATATATTCTTTTTTGCTGCTAGAGATCGGCGCAGAACAGGGGCTTAACACA
TTATGATAGGGCGCATTGTCCATAATAATTAAAGAATTCTTCGGAATATTCGGCAGAAGT
TTCTCCTGAAACCATTTACTGAATAATTCATAATTCACCTGTCCGTGATAGTCACCCGTT
TTTTTTGTGCTCTTATAAGTTAGTTTCGCGTTGGGTACCCAGCCATCTTTTGTGATGGCA
TTAATAATAATCAGTCGCTCACCTTGCCCAGTTGGCTTTTGTACGAGAGGTCCATCTTCC
TCAAAATACCATGTAAAATCATTGCTGTGATTCTTATTTATGTAGGACTCATCAAAGTAA
ACCTCTGGACGAATAGTACCTGATCCTTTTCGGTTTTCACGTTTTCGCCTTATGTATCGT
TGCCTTGCTGCAATAACATGATCTTTTTCTTTGAGATGCTGCGAACGGATACCTTTCCCA
AACGCAAAGCCCCAGCGATCTAATGCCCGTCCGAGCGTTCTAATATTAAGATCATCTAAT
GGGATAGACTCTATAAGCTGTTGGCGCAGCAGATCCAATGTAATAAACTCACCTTCTTTG
TTGGCAGACCGAATATATTCCCTGATGATGCTTTGCAACGAATCTGGCATTACGTGATTT
GGTCGTCCCTTAATTTTCGGTGGTTGCTCAAGTAATTTCGGATCTTTATTAAAATCAGCC
ATCACACGCCTGACTGTCACTAGCCCTATTCCTAGCGCATGTGCCGTTCTCTCCATGCTT
GGGCGTCCTTGCTCTACAAGATTTGTTTTGGTATGATCAAAATAGTCCTTGATGCGTACA
ATTGCTTTTTTGATATCCGCTGAAATGGCACGTCCTTGTTGATTCAAGCTTAGGTACTCC
TATTGATAAATGCAGGCTTGATTATAATATACGTTTTGACATGTAATCTCAAGTCATTTG
ACCGGGACTATA
>AYNB02001324.1:60649-65827 Leptinotarsa decemlineata strain Imidocloprid resistant contig_1324, whole genome shotgun sequence Positions 1536 to 3712
TATAGTCCGTTCATAATTTGTTGATAGCTCACTGCAAGTTTGACCCTCATTAGAGAACTG
AAATACAGAGGATATAATAACAAAAACCAAACTAACACTGGCAGTTTAAGATGTTTTCGA
CTAACCCACCTTGTATCTGAAGAAATACAATACAGCTATAAAACTTTTAATCCGATTATG
TAGGTATTTTGAGTGGAAATGAGTGACCAGTGTCGTAGAGTATATGATTAAAACATTAGT
TACTTTAAATAAATAAATATATTAATATTCTTAAACTGTAGGTACTGTAAACTGTATTTT
TATTTTAAAAAAATTTCTTTATTTTATTCAAAAATAATAAGTTACTTGCAATTTGTAAAA
GATACATTTATTTAATTAATACCTATTTTTAAATGATATAAACTACGATTACTTACAAAA
CTATTCAAATTCAAAATAAACAGGATCATCTTCGGAATCCGAGTCGTCTTGCAGGTTAAT
AATTAGCGGTTGTGTCTCTACAGTCGCATCAATTATATTGTCAAGATCCCACATTTTTTG
TTCTTCTATTGCATGTCTTACTGCATCTCGCCAATTTTGTTCTCTAATATGTTGTAAAGA
CTCATATAACAATTCACGTATAGCTTGTATTTTATATGACGTATTTTTTCTAGCCACATA
GCTTTTCATTTGTGCCCAAATGAGTTCAATTGGATTTAATTCGCAGTGGTAGGGTGGAAG
TCTAAGGACTGTGATGTTTCGTCTTTCCGCCATTTTGTCAACTACGTATTTCTTGAACTT
AGATTTGTGTTGCCGGGCAATTTTTAAAAGTTCTGCTTTAACCATTCCATCTTCGTAAGG
CAGGGACTTATTCCGCAGCCAGTCAATGATATCCTGTTTCTTCCACGCAGTCGTTGGAAG
TCTTTCAACTAGTCGTGAATGATAAGGTGCATTATCTAATACTATAATTGAGTTTGGTGG
TATATGTTCAATCATCTGATCAAAATACTCTTCGAAAACATCAGCTGTCATCTCCTCGTG
ATAGTCTTTTGTGCTTTTGGATTCAAATTCCAACAAACCATGCTTAGCAAATCCTTTTTC
ACTGCCAATGTGAGAAACTATTAATCTACTGCCTTTACCAGAGGGTGGGGAAATACCAGT
AGACCAACCTTCCATAAAGGCTTGCCTGGAGCTTGATATATTTTTATCTGTCCAAATTTT
TGTGAGAGTATGACCTGCGTTTACCCACGTTTCGTCCTGATAGTAAATTGGCCTTCCTTC
AGCCCGAAATTTTCGTATAGATCTTAGATACTTTCTTCTCCAACATATTATCTCTTCCCG
GTCAATCAAAAGTGATTTTCGGTCTGATTTCTCCCACCGGAAATTTAATTCTTTTAAAAC
TTGCCACAATTTGGTTCGTCCGACATGAGGCAAATCCGGGTCGTCTCTAACTTCTTGTAA
AATTTTGTTTAAGTTGGGTATTTCTTTTTTGTAAAAAAATTCGTGAATTTTCCTTCGAAT
ACCATTTTTGGCAAATTCATCAATTTCAATAGGTTTTCTCCCCCTCTTTAAGTATTCGTT
TGTATTTGGGTTAGCTATACCTTTTTTTTTTCTTTCTGATAGGAACCTATATATTGTTGA
CTCCCCTACGCCCGTCATGTTGGCACAACTCTTGATTATGTTCTGAACAGTGTTTGTGGG
ATTCTGAGAAACCAGAGCATCGTGAACGTTCAAAACAATAGTCTTCTCTCTTGGTGAATA
GACAGACTTACTGACTGTACGCAACAGTACCGGTGTAAAACTTGATGATGTTGATGATGA
TGACGAAGCCATCGCAAGCAATCAAACAAAACAAGCAGGAACGAAAGGTACGTATATGTT
TGTAGGAATATGAAAAAAAGTTACTCACGCACTGCACAAAATTCGCAAAATAAATATTAG
AGACGTTAATTACTGCCGTAGACGCCGAAACACCAACAAGCCGTAAATTAAATGCGATTA
AAAAATGTACTAAACCAAAAATTATTTTCGTTCGTAACAACTTCACCCTTTCAAGGCAAG
TTTCGAATATAAACTGAAGCTTTATATTTAATGAATAAACACCTCAGGAACCTCCGCCTA
TGATTTTACGAATTTTACGACCGTTTTATGACTTGGGCCCTCATTTTGTGCTATCGACAA
ATTATGAACGGACTATA
>VOOK01020963.1:18913-23748 Leptopilina heterotoma strain 14 scaffold21317_len23748_cov388.973_read151_maxK138, whole genome shotgun sequence Positions 342 to 4293
TACAGTAAGAGCATCAATAAAACTGAAATTTAACTTCAGCGGGTACGGTAACATATAAAG
TCCTTAAAACGCCATTAGGGCAAATTGGGATTTATGAATCAAAATTTTCTTATTTTTGAA
TTCTAGAAATGTTTTAAAAATGACTATAAAAATAAATAACAAATTCCTATTCATGAATTA
AAATTTTGTTTCTTCAATTTTAGAAATGTTTGGGGTATGTTGTCGCTTTCCAAAATTCTA
TCTGGGCACTAAGCAAAAACAGGTAAAATGTAAAATCCCATGTGGAAATTTTCAATAGGG
ATATGGAAAAATTATACCTACTTGAAAAATAAAAATAGATTTTACATGGGATTTTTTCTT
AAATAAATATAGGCTTTTTGGGTTTATTTAAATATAGTTATCACTCAAAATCGTGTCGCA
ATTTACCATACGGTTTTACATGGGAATCCAAATGGTTTCCTTTATGAAAGTGAATCCCAT
GTAGGAATTGAAAACGTTATAGTTTCTACCAATACATTTAACAGAGTGTCTATCAACCGC
GAAAGAAAACCGAAAAATAGCCGGAATTTTAATTCGACCAGGAAAAATCGGAAATTTTTT
GCCAAATCGGGAATTTTCTTATTTAATTAAAAAATGTTTTATTGTATTAATTCGTTTTTT
AAAAAATTGCTTTTTGCTTTAATTTTTATTGATGTAATATTTTAATTTGTCAAAATTTAA
GCCCTACATTCAGACTACAATATAGGTCTTATTTTAGATTTTAGCAGTCGTAACGTAAGG
TCTACTTGCGATACAATTAGTTCGAATTAGACTCTACATAACTCCAAAAGCTGGTGGAAA
ATTAGGATTAATTTTTAATACATGAATTGAAATACTACAAACGCATAATGTACTACAAAC
TGACAAATAATGTTGTTACAAACTGTCTGTAAATCTGAATTAGTTGAAAATAGTATTTCA
TAGGAAAAGTCATTTACTGATTCAAACAGTAATATTGTTCTAATGAAGTAGTTAATGTAA
CTAATTATTAGTTTTTACCAATCAAATTAAATTCCCGATTGGTAGACACCTCTTCAAATA
TATTAGTAGAAACTAAAACCCGTCGAAGACGGGTACGACAGCTAGTGTACAATATATGAA
AAGAAATTAAAAATACCTTAATTTTTACAAACTTAATTTTAAATAAATAAATAATTATTA
ATAAATTATTATTAAATTAAATAAATTTTTTAAAAACTTAATTTTTTATTATTATTATTT
TTATTGCATTAATTTGGACGCAATGTAGCTACAAGCTTCAAATGTCCCAACTATAGGAAG
CTTACCTTAACATTGCACGGTAAGCTTGGTGCAATATTGCTTGGTGAGCTTGCTACATAC
AAATTTTCTTTCATAATAAATAATATATAATATTAATTTTATATTTCAAAAGTTTACTGG
AAGTTTACCACACTACCTTATAGCAAGCTTTCAGGCAATATTGACTATAAATGGGAAATT
TGAAGCTTGCGATAATATTGCGGAAAGATTACGTGCTATCTGGATAGAAATTTAAAAATT
TGTACTATTTTTATTTCTTCTTTCTATTCACTTTCTGAACTTGAATCAGTTGAAACATCA
ATAACAATAGACGGAATTCTATGTACTAACTCATCAATTCGATCATCAATGTTCCAAAAT
TTCTCTTCTTCACTGATAACATGTCTGACACAATTCTGCCACTTTTCTTGTGTTACGCGA
TTTACCCCTTCTACTAATAATTTTTTCACATCTTCCACTTTAAATGTAAAATTGTTCATT
TTAACGTAGCCTTTAACCATAGACCACACCATTTCTATTGGATTTAATTCACAATGGTAT
GGTGGCAATCTTAAAACAGTCTTATTATTTTCCTTTGCGATTTCATCAATAACATATAAA
TTATATTGTTTTTTCACCCTTCTCACTATATCCAACAATTGCACTTTTATCATTGTTTCT
TGATAACTATGTCCTTTTTCTTCTAACCAATTTTGGATATCAATTTTTTTCCAAGAAGAA
TTAGGAACTTTTTCAATTTTCACTGAATGATATGGAGCATTATCCATTACAACAACACTA
TTATCGTCTAATTTTGGTAAAATGTTTAAAAACCATTCCTTAAAATTTTCCCCATTCATC
TCGTCATGAAAGTCCATTGAATTTTTTTTTGATTCAAAAAATAGTAAGCCTTCTTCCACA
AAACCATTTTCACTACCGATATGAAGAACAATTATTCGTTTTCCTTTTCCTGTCGGGTTT
GGAGGTCCTGTAGATAAACCACTTAGAAAAGCATGTCTTCTCGAAGTAACTGTTTGGTCA
TACCAAGCTTTACTTGTGACATCACCAACATTTAACCAAGTTTCTTCCAAATAGTAAATA
GTTTTTCCATCTTCACGATATTTCCGAATTTGTTCCAAATACTTCCTTCGCCATAAAACT
ATATCGTTTCTTTCTAACAACAAACTGTTTCTTTTACGTTTTTCATAAGTAAATTTTAGT
TCTTTTAACACAGTGTATATAGAAGTACGACTTAGCTTAGGAATTTCATCTTCTAACGCC
AAAACTGATGTCAACTTGTCCAATGTTGGAAATTCACCATTCATGTAAAAAGTATGCACT
TTTCTTCTAATAAGGTTCTTTTGAAGTTCATCCAATTTTTGACAAATCCTAAGTCGAGAC
TTTGATCTAGTTGGAGATCGGATGACGCCGTTCTGTTCATATTCTAAAAGAATTTTTTTA
ACTGTTGTAATTCCAATTCCTGTTTTATCACTTATATGCATAATTGCATCTTTTTTCATA
ATTTCTGGATTTTTATCTTTTAAATTTTTGAAAATGTTTAATGCTATCTTCTTCACATTA
CTGCTAATAAGCTAAAAATTGTAAATAACATTCAGTTAGAGCAGTCTAATACGACGATAT
ATTTAAGAAAATAAAGACGCAGTTCAACTTACTTGTCCTCTTTTATTTTTCAAAATCGGT
AAAATTTGATTATTATTTTCTTCCATTTAACACTAATAGTTATCACAATAAACTTTTTAA
AACTGATACTTTAATATATTAAAATATGTTCAAAAATGTAATTAATTTTTTTTATACTTT
GGCAACTGTGCTACTCGAAGACTCAAAAAATACTGAAGTTAGTTGTCTTGGATAGAAGTT
TCGTTTCAGGTAGAAGAAAAATTTTATTAGCATTTGGTTATTACGGTATGCTATTATTTA
GCTAATAAAATGTATTACCTGAATATTTTGCCAATTTCTCAAAGAGACCTTACTTTTCAT
TTCGAAACTTTAGAGTTATTTATTTTATTTAATTAGATCAAGTTCCTAGGGCTTGGAGCC
CACTAAGGAACTGTGTACATAAATTTACAACTAAGTAAATATTTATACAATTCTTAAAAT
TATATAACAAAAATGTAGAACTTAAAACTAAAATATATATTAAAAGTAAATAACAATTCT
AAAGCAATTATAACTTCTGACAAAAATGATTCAAAAATAAACAAAGTGAGAAAAAAAAAA
ACAATTATCAATAAGTAATGTCAAAAAACCCACTAGGTTTTTTAAACAAAAAATCGAAAA
ATAGTTTTCTAAAAATAAATTGATTATTTGATTCCCTAATTACATTTGGTAGTTTATTCC
ATAATCTTGCACTTCTAACAATGAATGATCTCTGCATAATACATGTGCGATGAAAGGGTA
TATCTAAAATATTTTTCCTTTCTCGGAGTTTAGCAAAACATGATTGATTAACATTCTTGC
ATTTTATAAAGTCGAAAAGATATAAAGGAGTCTTATTATTAATAATTGAATAAAACAAGT
TAGCGATGAAAGGGTATATCTAAAATATTTTTCCTTTCTCGGAGTTTAGCAAAACATGAT
TGATTAACATTCTTGCATTTTATAAAGTCGAAAAGATATAAAGGAGTCTGTA
>NFUK01000623.1:532518-537381 Limnoperna fortunei isolate Jacui_Brazil L.FORTUNEI_itr6_555_, whole genome shotgun sequence Positions 1846 to 4238
TATAGCTATATAAACTATTACAGAAACTATTATTGTTTAAAGTTAAATACTTGTAAAACA
TACAGATTAGACGGAAAGATATCAGTTAATAAATATGTAAACTGTTTTACTAGCAATATA
ACCAATATTTTGTTCGTTGCAGGTATTCGAAGATGCGGATCAAAACACGAGATCTGGTTT
CTGAGAGGCAAGACATTGTTTCTTGGAGGCATACATATCTCCGAAAGGTACGCAAGTTTC
GGCAGGAAGGTCGTAATATTGTGTATCTGGATGAGACTTGGTTGAACACCAATCATGTAG
TCAAGGGTGACTGGCTGGATCATCCCAGTACATCCATGTCAGTCTTTGAGCCACCATGTA
AAGGCTGTGGTCGTGTGTTACCAACTGGTAAAGGGACCCGCATGATAATTCTAGATGCTG
GCTCCTCTCAACAAGGCCTCATCCCTGGATGTGGCCTTATATTTGAGTCGAAAACCAGTA
GCTCGGATTATCATGATGAAATGAATTCTGAGCATTTTACAGAATGGTTCAGAGACAAGC
TCATTCCAAGACTACTGCCTCGGTCTATAATCGTAATGGACAACGCTCCTTATCACAGTC
ACTTAGTTCCTGACTCGAAGGTTCCTAATACTGGTTCCAGAAAGTCAGAGATCTCGGCAT
GGCTGGAAAGGAACGATGTTCAGTATGATAAAGAAATGGTAAAGGCCGAGTTGCTTGATT
TGGTGAAGCAACACAAGCCTCGTCCTAGATATGTGATAGACGAGCTTGCGTCAGATCATG
GCCACGAGGTTTTGCGACTACCTCCTCACCATTGTGAGCTCAATCCCATAGAAATGGTCT
GGTCTGATTTGAAAGGCTATGTAGGAAGAAGAAATTCTGCCTACACAAAAAAAAATATCT
TAAAGCTTTTTGAAGAGGCCAAATCCCGTTTCGATGTGGAGCGCTGGGCTAACTTTGAGA
ATCATGTGGTGAACGAGGTAGAGGAAAAACTCTGGCATATTGATGGTATCAGAGATGAGG
ATGTTAATCCTGTTTTGATTGACTTGACGTAAGTCGACGATACTGACAATGACTTGGAGG
ACAGTTTTGATGATGTAGATGATCAGTCATCTACTGACGAAGAAAATGACGAAGACATGG
ACAATATCTCTGATACCATTGATCAGTCTGACGTCATTTTGTGCAAGATTTGTAATGACA
CTGATCCCCCAAAAGCGAAGAAAAGCGAGAAGATTTTTGAATGGTTTCAGTGCAATTTGT
GTGATCAGTGGGGGCGTTACATAAACAATGTGCAACAAAAGCTTGCACTTGCGAGACATG
TGTATTCGGTGTTTTGCCATTTTTCATCATCGAAGCCTTAGTGACACACTGGTTTTGCCA
CTGGAGGATACAGAAAATTGATGCTTTCTTGAATGCTGGTCAAATTTCCAAAAAAGTTTT
TTTTCAAAAACCTGCATTATTCAAACATATTGCTTCCTACTAATTCAATATTTTAATAAC
AAAAGCAATTTACTATTTTGGAATATCTTCATTAGGGTTTTTTTTTATTTAATCGATTAT
CAAAATGTCAAATTCAATATATTTTATTGTTTTGAGAGATTCATATTAATACATACATAC
TTTGTGGCTAGAAGTTCACAGATTACAAGGTTTGCAACATGTGACTTGTAGGACTGCAAG
TCCCTGGCTTGGTTGGAAGATACCAGTAAACTTAGCATTTCTTCAAATCACATCTTGCAA
GAAATTACATGCATCTACATGTACTAATGTATATAACACAAGTTTGGGGGGGGGGGGGGG
CAAAATGTCATTTGTAAGACTGCAAGTCCCTGGCTTGGTTGGAATATACCAGTAAACTTA
GCATTCTGCAAATTACATCTTGCAATAAAAATGTGCATTTTGAGCAATAGGATTTGCAGA
ACAGGATGCGATCCTCTAACATAATTTTAAAAATTATTTTAAGATGGCAAGTCACTGGCG
TGGTTGGAATATACCCGTAAACTTGGCCTGCTGCTGATCAACTTTGCAGAATGTAATGTA
ATATACACGTGTACATGTACGTACATGGATTAATATTTGCGCAAAATTCTAATACACTTT
TAACATGCATTTTATGATGCTAATTTGACCAACAGTTTCAAGGCTGTATGTGTTTTGCCA
TGTTAGCCATCTTGAATTCCATGTATTTCCATTGAAATCAACTTAACATGCCTTCATCTA
ATATTCAGTTGCTTAGCTCGGATACAGAATTGACTGCAGTCTTCTTCATTACAGCTGATC
TCAGTGACTTATTACTGATAAATGTATTTTGTATTATTTGTTGAACTTTGTTTTAAATTT
GCTTGTACTTAAATAATTTTTAATATGTATTAACTTTTTTTTGCTCCGCTATA
>JABXWE010005161.1:611-5678 Limonius californicus isolate Lcal_AB001 jcf7180000257723, whole genome shotgun sequence Positions 1602 to 3508
TATATTCGCCGAGTTCTGATAGTCAGTCAAAACAAATTCACGTGAACACCCTAAAACCTA
CTTCGCACAACTGCAGCGTGAACGTAGAGCGCTATTGTATGTATTTACTATTCTGGAGTT
CAAATTGGATTAAACACAATATTAACCAACACGAAGCTTTAATTTAATCTTACGTATTTA
ATATAGCTACACAAATGTAAGACTTCTGCTAATATCTAATTAATAGAGTATTTACTTAAA
TATTTATATTATTACACAAAACAAAGTTTTAATTTAATCTTACATACTAATGACCAATTT
AATCAACTATCCATAAAAATATAATTAATCTGATTCTATGCAGTCACTGCTATCACTGCC
ATTGTTGATATTTATAATTAAAGGTTCAACAACTGTTTCCATAATATTGTCCAATTCCCA
AATTTTTTTTTCGACCTTTTCAGATACATGTTGCACGCACTTAAGCCATTTTTCTGCAGT
TATAGTTTTAACAGCGTCATTAAACAGGTTTTTGACATCAGCGAACTTATAGGTATCATT
TCGTGCTGCAACATGTTCTTTGATTTGAGCCCAGATAAGCTCAATAGGGTTCAGTTCGCA
ATGATAGGGCGGAAGCCGAAGTACCGTTTTCTTTTGCGCCTTTGCCATTTCGTCAATAAC
ATATAAATTGTACGCTGGTTTATGCTTTTTCACAATTTCCAGCAATTCCGTTTTAAGCAA
ATCGTCTTCAACCGGAATACTTTTTGAAGAAAGCCATTCTTTAATTCTTTGCTTGGACCA
TGCAGTGGTAGGAGTTTTTTCTTGTCTACGTGAATGATACGACGCGTTATCCATCACTAT
CACGGCATTGTCTTGTAACTGAGGAAGAACTTTGGAAAACCAACCTTCAAATGCTTGCGA
ATTCATTTCTTCATGGTAATCGCCACTCTTTTTTGACTCAAAAATCCACAAACATTCATT
GACAAAGCCAGTGTCGCTGCCAATATGGGTAATTATCAAGCGTTTTCCTTTTCCAGAAGG
GTTTTTAATTCCGCTCGATAAACCCGATAAAAACGCTTGTTTAGATGATTTTATTGTTTC
ATCTTTCCACACAAAACTTTTGGTATGACCTGCATTCAGCCAGGTTTCATCTAGGTAGTA
AATTTTTCTATTTTCTTGCCTAAACGTCTTTACTGATCGCAAATAATTTCGTCTCCAAAC
GGTTATCTCGTCCTTGTCCAGTAGTGCACTGTCTCGACCCCGCCGAACATATTTAAAATT
TAATTCCTTTAGAAGTTTGTAAAAAGTTGTTCGTTTGAAATCTGGTAAGTCTTGGTCTTC
GTTTACAACATGAAGCACTTTATCCAATGTAGGTAATTCGTTCCGGAAAAAAAATTCATG
CACTTTGCGTCTTATGGCATGTTTATCAAAATCGTCGACAGTATCTAATAACTTTCTGCG
AATCTTTTCCTTTTTAGGAGACGATAAAACGTCATTTTGTTTATGCTCTCGAAGTATCCG
ATAAACAGAGGCTTCGCCTACCCCTGCAAATAGAGACGTTGTCCGCGCTAGTTCTGAAAT
TAAAGCTGTAGGATGAAGTTGCTTTTCTCTTTTGTATATATTTAGCACCATATTCTTCTC
CGTACTACTTAATGGACGCTTTTTTGCACGCTTTTTAGGGGGTGACACCTGATTTGTATC
AAATTCTGCAGAATCCGTGGAGCTCGCCATATCACTTTCGTTCAAGTATACGCACATACA
ATTTCGACTGTCGGCTTGAGCGTTACCGTGTGTATAAGCAATGAGTAAGATGCTGCTGCA
TCGGCTTAACCCTCGCATGGACCAATCAGAAAGCACGAATGCAACGATCACGTGCAAATC
ACGGTGGTTTGTTTGTTTTGACTGACTATCAGAACTCGGCGAATATA
>MCFF01000036.1:28402-33349 Lobosporangium transversale strain NRRL 3116 BCR41scaffold_36, whole genome shotgun sequence
TATAGCCCGTTTCATTTGGTCACGATACCTTATATTTTTTAAATTGATTGAATAGACTCA
AGCGAAAATTGAATTGTATTGAATAGCAACTCTAAATCCGATGTCGTTCGCTACTTGCAA
GCTTGGCTCGCTGTCCTCTATTTGCACGCCGAGCGACGGAAGAGGTCAGTGGCTTTGACG
TTGAATAACTGTTATGCGTCACTATGTTTTGCTTCCTTACCTTCACTCTAGCTCTCACGC
AACACAATCAAACATGATGATCGTCAAATTCACAGAGTTCCATCAAGTAAGTAATAGACT
ATCTTTTTTTTATCATTTACCTGCGCTTCCTAATTATTTGTGAGTAATCTCTGGTTTCTT
ACGATGAATAGACGCGGAATCTTTCGATCCAATGAGAACATCGCAGCTTCCTTCTCCCTT
TTCTTTTTTTTTGACCTTGGAGGTCGTTACAAGGAGACGCCAGATGTTCTGCTGATTCGA
ACTGGCCACTACCCATAGTGGGGAAACTTTTTGAGCAGGTCTTTGACCTTGTGCAAAAGT
TTCAGCCCTCCGGTTTTAAAAAGATTCTGTCAAGCATCTGAGTCTTTTCTTTTTTTTATA
TTTTCTTTTTCTTTTTCTATGGCTGCTGAGGGATATACGAAGGGACGCCGGATGCTCTGC
TGATTCGAACTGGCCACTACCCATAGTGGGGAAACTTTTTGAGCAGGTCTTTGACCTTGT
GCAAAAGTTTCAGCCCTCCGGTTTTAAAAAGATTCTGTCAAGCATCTGAGTCTTTTCTTT
TTTTTATATTTTCTTTTTCTTTTTCTATGGCTGCTGAGGGATATACGAAGAGACGCCAGA
CATCTCACTGATTCGTTAACTGCCCACTATTTATAGTGATGGAAACTCTTGGTCTTTGAC
CCTGGTTTCAGCAACCCAGTCGTATCGAATCTCAAGGGTTCTGGCTCTATTTCTTTTTTT
TTTCTATTTTTTTTTTCCCCCTCCAAGACATGGTTCCGCCTTGGTTCTTGCTATCTCCTG
CCAGCTCGCCAGGTCTGACCACAAGTTGCCGTCTGTTCTCCGTCGCGGAAAATGGATAAT
ATGATTATTTTTTTGCATGGTATTACAAACGCAAGGCCTTTATTCAAACCTACAACATGC
AACTCGACATCGAGACCAATTTTAACCATCATATATACTCTGAAGTAATATTAGGCCAAC
CAAGATTTTACCCATTCGCACACTCGGATTCTTAGCAGCTGTCGGGCCGCGGTTTTTGTC
GAGGCGTGGATGAGGATATCGTGGGCAAGACTCTCAACAATGTTTATATTTCGTTGGAAT
AACAAAAAGCATCAAGCATTAAAGTCGAATAACAAAAAGCACCAATCATTATACTCGAAT
TGCGCAACAAGAATTATCAGGCAATAAAGCTGCATATTTTCGATAAACCCTTAATATTTA
TTTATATATATCATGTATTATGCAAAACTTGACTGCAATTATGCCAGCTAATGGCACACA
TGTCTGCGTGATCATGGTAAGAAAGGCTATATCTTCTGTATGCCATCGATAGCGTTTTCT
TCACAAAGCTGCTGAAGTATTCAATTTCTTGCTGTTGTAGATCTCGATCATTAGACTAGG
TCATACACTGAAGGCCTAACATTAGTGACGGCTATGGCGGGGTTCAATAAAGGGCTCCCT
CTTGACAACAAATAATAAACAACTTTTTATCTTCCTTCACATTCCAGCAAAATTTTTACA
ATGTCTTCAGCACAATTTTCTTTAATCCCCAAAGAACTTAGTGCGGAACAGGCAAGCCGG
AGAAGCGAGTCTTTTATTTATGAAGAGTCCAACCAATCCATGTTTTCTCAAGAACATGAG
AATGATAATCCCTTCCTCATCAGCATGGATGAAGGTGGTCTTCATGCACCGCCACGACTT
AGTAAGACAACCGTAGCGGAGGAGGAATACCGCCTAATCGCACATATCTACGCAAAGCTC
AGCAATGCGCCGCCAGAGTTTCAAAAATGGATGAGACAATCGTTTGGCATGAAAGAGTGT
GTGCAGATGGCTAAGCTTACCGGGGTAAATGCACATTCCTGTCTAGCAGCTATCAACTAC
TCAAGGACAGGGGTATTGAAGTTGCCCAACAAGGGTGTGGGACGTGGCCGTAAAGCACAA
GCAAAAGATAAAGTGCTCCAGGGACATATCACGGATATCATCAGGAGAACTAATCTGGGA
GGTATCCCGAATACACTTGGACGAGTGGTGAATGAGCTCAGAAATGAGCATGGTATCAGG
ACGTCAAGGTCAACAGTTCATCGATACCTACATGCAAGTAACTTTTACTGGGGAAAGGGG
GTTCGAAGGAACTTTATGCACGATGCACCTCACATTGTGCAATACCGACTGAAATACCTC
ACAGAGCGTTTCAAGAACCTGGTGGAGCTTGACGATGGTTTAATCCCTATGATGCCAGAG
GTATTTCTTGATGAGTCCTATTGTCACCTGGACCATTCCTCAAAAAATCGATGGGTAGAA
CGGGACGGAGGCATTGTGTGTGAATCATCTCGGCAACCACTTCTCGTCATGTTCGCTGCA
TTTGTCATCTATTACGACCGTGACGAACAGAAGGTGGTGGGGAAGTTTGTTGAGAACAGT
GTTCACATCTGGGCGGCGAACAGCAAGGCATCTCTTCAGGGAAACGCCGATCATATGCAG
CCCAATAGTCAGATTCTTGCAAATGATCATGACTATCATGGTCATTTTAACCACGAGGTG
TTCGAAGAGCTGTTTACGACGGTTTGCCAAAGTCTGGTAAAGATGAATCTCGGTCCTTGT
AAAATACACATGGATGGTGCCAGGTACCATTTCCATTGCCCTGATAGGAAGCCAACGGCC
GCCAATAAGAAATCGGAGATAATGGAATGGCTTATATCTCATCAATTTGGAATTCCACCC
GGTTCTAACGGTGATCGAACGCCAAGCAAGTCAGAACTACTTGCTTATATAAGGACCCTT
GATTACCAGCCACGGTACACGGTCTGGGACATCGCATTAGAGAATGGGGGCCACTGGATT
ATTAGGACACCTCCTTATCATTGCGAACTCCAGCCCATTGAATTAATCTGGGGCGTTATA
AAAAACAGCGTAGCTTACATGATATCCGGATCGATGGCTGCCGATCAACTTATCCAGATG
CTGAAGGAACTCTTCCGAAATGTTCAAGTTAAAACTTTCGTTTCTGCCTGGAAAAAAACC
CTTAGTTTTGCCTACAGATACATGCAGGAAATTCGTGGCCAGACATTCGAGACGGCCGAG
GTGCAGGAAGAGTTGGAACAAATTTTTCATTCGATTGATTTTTCCGAGGCCACATTCAAC
AGGCTTTTTGGGATTGGTGCTGCCAGAGGCCGATACAATGTCTTAATTGAGCCCATGGAA
GATGGTGATATTGGTGATGAAGTTGATGAAGTTGAAGAAGACGTTGATCTTATCCCGACA
TCTCGATCCTTGGCTCCTGATGAATTGGAGGAAGACGATAACTCAATGCCGGCTTCACCT
TCAGCCCGTTTTTACCGCCACTAAGTTAATAAAAAGCATGTGCTGGTGGTCCACCTCAGT
CTTAAAGCATTGATTTCCTACTCTGTTGATTCCATCCATGTTGCTTATTCATTTAGCACA
GTCGTTACAAATGTTCCTGATTTCATCTGGTAAGCTTGGTCCACTTATTCCCAGAGGCGG
GGCATTGTCTCATGTTGCACAAAGGAGTTAGGAGTTATATTTTTGTCGCTTTCACAGATA
AAAAGAGGTCTCTGAACTTCTTCGCAATACTAATAAACCTCTTCACAAACTCTTCACAAA
GCTTCACACAAAACTTCTTCACAAACCTCATAAATACCTCACCAAACAAAAATGGCCACC
AGCACAATTTTTCAGAAGCCTCAAAAGGTCAAGGTTGACTTGGATACTATGATATCTCAA
CTTCCAATTGGCAAATGGCCAAGCCCAAAAGATCTTACCCTTTTCCATTTCGTCGAATGG
GCCGTCAAGGAATACGGCGTGGATCGTGAAGCTAGCAGTTTCAGCAAAATTATCAGTGAG
ATCAGGAGGGCGGCGCGACCAAGAAGAGATGACTCAGTCCTGATCATCATTTACAAGGAG
AACTTACGTGCCTTACTAAAAGGCATAAAAAAAACAAACATCAACAATTACCTGAAAGTA
TGTGTCGAATAATTTAACGTTGAACCAATGTTTACTTCCATTATGATCCAATATTAATAA
AAATAATAACAACTAGCCCGACGAGTCTGACAAGACTAACAAGTCTGACGCGGATGAGCC
TATCAACCACCTCACTGGGGAAGGCGAGAGGAGTAGTCAGGTCACCGATAGGTTGGTCTT
AAACGGAGGTTTCGATGTATCTTCTCCCCTCATGGAGGTACGAGAAGAACTCATTAAACT
TGAGGAAGAGCGCCAGGGAACGCTCCTCTCTCCACATGATATTCTGTGAGTGCTTTTTAC
TACCATTTATTTCATTGCTTGAGAACACACCGAAGGCCGTGACGCTGATACAGTTCTTAC
TGTGTTTTCTAGCTCCATAAACTTCATTTTCACAAAAGAGTTTATGGAAAAATATTTTTC
AAAGGCGGGGCGTCGTAAACTCAAGCGCTTTTTCAAGGTTACAGAGACCAGTGTAGCCTT
GAGTGAGCAGGATTTGGATTTTTCCAAATTCTGCGTGGAGAAAGCAAAGGCGTCGAACTC
TGCTTCCGAGTATCGCGCCTTTCTTGAAAAGGGTCAGGAAGGAGCAAGTGAAATGCTCAA
GAGCATTTTCACCAAACTTGGCGAGGACGAGATGTTTTGGGAGTCGCCTGGCAAAATAAA
AAAAAACGAGGCGACGTACAGCGCGCTCTACGTCAGGCCCTACATCTGCGCCATCGCATC
GACTTTGGGATACTGGTGAGTAGTAGATCTGTCAGTTCTTTGTTCTTCATTCATTTCTGC
AGGATATTCACATGTTATTTCTTCACTCTTGGTATAACACGTCTCCGCTTTCAGCGATAG
CAGAATCCCAACGGAGAAATACTATACGGAGCGCTTTAGACCAGATAACCTGGTTATGGT
CGACGGCCTGCCTCTACTCGTAGTGGAGGTGAAGCCCCCAGGAACCTCTAAAAAGCTCCT
TGATAGAGATTTCAGGAAGTTACTTTCTGAAATGAAGCTGGCACTAGATCTCTTGTTCGC
CAAGGGTGTAAAAGACCCAACGGTCCTGGGTCTGCTTGTCCAAGGTATGTTACACTCTTG
TATATTTTTACGATCCATGAAACCTAAACGGAGACAGTGGTGCTAATTCACGCTTTAGAT
GGTCAAATGGAAATCTTCGTGATGACCCTAGATTACGAAGCCGTTTATATCCCCAGATTA
TTGGGCAAGGTCAAAGTGCCCAAGGGCAGGAAGAGCCTTAGCGTGGTTGCGGAAGCAGTG
CCAATTCTGGAGACTACAAAGACAGCTTACTTGAAAGCCAAGGAAGCTGTCGGGGAGCGT
GTGAGGGTTACAGACGAGGTGAAACATACATGGGTGAGGCCATCTTTTTACCTCCAGATC
AATAGAAAGCGCAAGAGATCAGAATAAATTGCTTCATTTAGGATTGTTTATTGTGTTATT
CGACTTTAATGCTTGATGCTTTTTGTTATTCCAACGAAATATAAACATTGTTGAGAGTCT
TGCCCACGATATCCTCATCCACGCCTCGACAAAAACCGCGGCCCGACAGCTGCTAAGAAT
CCGAGTGTGCGAATGGGTAAAATCTTGGTTGGCCTAATATTACTTCAGAGTATATATGAT
GGTTAAAATTGGTCTCGATGTCGAGTTGCATGTTGTAGGTTTGAATAAAGGCCTTGCGTT
TGTAATACCATGCAAAAAAATAATCATATTATCCATTTTCCGCGACGGAGAACAGACGGC
AACTTGTGGTCAGACCTGGCGAGCTGGCAGGAGATAGCAAGAACCAAGGCGGAACCATGT
CTTGGAGGGGGAAAAAAAAAATAGAAAAAAAAAAGAAATAGAGCCAGAACCCTTGAGATT
CGATACGACTGGGTTGCTGAAACCAGGGTCAAAGACCAAGAGTTTCCATCACTATAAATA
GTGGGCAGTTAACGAATCAGTGAGATGTCTGGCGTCTCTTCGTATATCCCTCAGCAGCCA
TAGAAAAAGAAAAAGAAAATATAAAAAAAAGAAAAGACTCAGATGCTTGACAGAATCTTT
TTAAAACCGGAGGGCTGAAACTTTTGCACAAGGTCAAAGACCTGCTCAAAAAGTTTCCCC
ACTATGGGTAGTGGCCAGTTCGAATCAGCAGAGCATCCGGCGTCCCTTCGTATATCCCTC
AGCAGCCATAGAAAAAGAAAAAGAAAATATAAAAAAAAGAAAAGACTCAGATGCTTGACA
GAATCTTTTTAAAACCGGAGGGCTGAAACTTTTGCACAAGGTCAAAGACCTGCTCAAAAA
GTTTCCCCACTATGGGTAGTGGCCAGTTCGAATCAGCAGAACATCTGGCGTCTCCTTGTA
ACGACCTCCAAGGTCAAAAAAAAAGAAAAGGGAGAAGGAAGCTGCGATGTTCTCATTGGA
TCGAAAGATTCCGCGTCTATTCATCGTAAGAAACCAGAGATTACTCACAAATAATTAGGA
AGCGCAGGTAAATGATAAAAAAAAGATAGTCTATTACTTACTTGATGGAACTCTGTGAAT
TTGACGATCATCATGTTTGATTGTGTTGCGTGAGAGCTAGAGTGAAGGTAAGGAAGCAAA
ACATAGTGACGCATAACAGTTATTCAACGTCAAAGCCACTGACCTCTTCCGTCGCTCGGC
GTGCAAATAGAGGACAGCGAGCCAAGCTTGCAAGTAGCGAACGACATCGGATTTAGAGTT
GCTATTCAATACAATTCAATTTTCGCTTGAGTCTATTCAATCAATTTAAAAAATATAAGG
TATCGTGACCAAATGAAACGGGCTATA
>AVCP010463174.1:11173-11214 Locusta migratoria, whole genome shotgun sequence Positions 49 to 2250
TATAGTCGGGCCGCTGAAACATGTCACTTGACAGTTTGTACTAAGTCGGGTCGCTGAAAC
ATGTCACTTGACAGTTTGTACGTAGTTTACGCGTGTAGTTGGCTATACTGCGACTGCGAG
GTTGCAATAACTACGCAGCAGACGACTACAGGGACAGCTGATAGCTCAGAACGTCCGAAA
TATGTACTGGAATTGTCGCCTAACACCGTGAATAGGAACGGTCGCATAATAATTTATACG
AAAGTATAATGCAGAACGTGTTATTTCAACAGACAAATCACCAACAGAGAAATACCATTT
GTTAATATGCGAAACCGTGAAATAAATAAAACAGTCTCACTTAAGGACAGTGTCTATGAG
ATGTTATTTCGAATTGTTAACGTAATAGATGCAAATGATATGTCGTACAATAATGTAAAG
CTATTCATAACAAAGAGCACGCAACCAACAATCGTAATACGAAATAAAGAAACAGTTGCA
TTCTGTGCAGAGTGAAAGAATTAATTTTGCATAAATTTACACTCACCGGTTTATGAAGTC
AATAACACAATTCCGTCAAGTTCTCCATCATCACTGGTATCCGAATCAGCACCATCATCA
TCGAGGGAAATCATCAATTGTTCATGTTCATTTATTATTCCATCCGTAGTCTGTGCTTCT
TTAATAAGTTTAGCAATATGCTCTACCTTCTTTCTCCACGAGGTGGCGTCAACAGTAACA
AGTCCTGCAAGTAAAAGTCTTTCCACTTCTGTTACAGTGAAAGACTTGTTTTTCTTCCTA
ATATACGTATTGACGTCACCCCAAACAAATTCAATCGGGTTGAAATGGCAGTGATACGGT
GGTAGCCTAATTACCGTATGACCCTGTTCCCTTGCCACTTCGTCTACTACATACGTAGGC
GTCACAGGTTTATTTTGCTTCACGAGTGAATACAACAGCAGCTTTGTCATACTCATATCT
GCACCAATGTCTCTCGCTAGCAACCACTGTACCATAGTTTCTTTCCGGTCACTAGTTGTC
GGAGTTTTGTCTAATATGACCGAATGGTAAGGTGCATTGTCCATTACAAACACTGTTGGG
ACACTAAACTGCGACAACAAATTCTTAAACCACTGCAGGAAACGTTGGTGGTCCATATCT
TCGTGGTAATCACCAGTTTTTCTGGATCGGAAGACTAAAAGTCCGTCATTCACAAATCCA
CTTGAGGATCCTGCATGTGCCACAATTAATCTGGCACCTCTTCCTGTTGGCTGATGACCA
CTACTATTTGGAGTATTGTCTGTCCAGCATTTATCAACAGCTTCTCCGGCGTTGACCCAG
GTCTCATCTAACCATACAATGGAATGTATATCACTGCCTTTAATTTTATGCAAGAATATA
CTTCTAGCTGCAACAACATGCGGCTTTTCAAGTAACAGTCTTCGTCCATTTAACTTTTTG
AAGCGGAAGCCCATACTTCTTAACACCGTTTCCAGAGACGTTTAACCACCCGAGAAAAGA
TCGCATGCCTTTAACGAAATTAGCAACTTCGCTACAGTCGGATATTCTTTCCGGCTCTAA
TAGCCATAAATATGATAAAGGATTGCATCCGTTTGAAACAAATCGAGATTGGTAACAGGG
CGAGGCTGCTTCTTTTCCTTGCCTGGGGTAGCTAAAAACACACTGTTTCCTTCACCCGGG
TTATCTTCCACACGGTTTGTTTCACTGTCTTGTACTTCTTGAAGCAGCACACCTTTCCTT
ATAATCGTTCATTGACTCAGTCCTAGAGTTTTCGAGGTGCGCTCGAAGACTTTATCAGCC
GGAATTGATGGTTCCCCGTGAACAGAAACAAAGTCTCTCTCTTGTTCGTAGAACACCCGC
GTTCTTCTAATTAATTCCATTGCCTGGCTATTTAACGGCACTCCGCGACGCAATGGATTG
TCGTTTGTTTGAAGACGTCGTTTCGGTGACATTTTTTTAATAAATAAAGAAATGTACGCA
AAGCAGTACAATCACACACGAGATAGCACACGAACACACAAAGCTTTCATAGAACGCGAC
AACGTGGTAGTGACGACGACAGAACCGTCATTCGTAGCTGTGCTGTGATTGGTTCAGAAG
ACGCAGCGTCTCGCGTTCGTCATTTGTTTTTCAATCATACTGGCAACTTCAAAACACTCG
TGGAGCGACCTTGAAGTGACATGTTTCCGCGGCCCGACTTTA
>RJWF01003460.1:277668-282729 Lymantria dispar dispar strain IPLB-LD-652 scaffold4973_cov53, whole genome shotgun sequence Positions 1162 to 3534
TGTAGCATGGTGCGGGTGACAGTTATGGCGAGTTTCGTTTCACTCTTGAAAGTTGCCGCG
ATTTATAATTATGATCTATTAATTCGCTGTACCACATCAGTAATATATTAAATCACTAAT
AACTGTAGTAATAAAGGTATACCTTCCAAATTAAACCCAACTAGAATGTTCTAGCCTACA
AATCAAATGAAATTGAAAGAAAAAATAATCAAAGTGGTATGCGTATAACGTAACACCAAA
GATGTATTTAGTGATGGGATGTACTACTACGAAGAATTGTCGATTAAAAAATAAATAAAA
AACAATTTGTGCGCTCAATTTTTTATTGTTAAAAAGTATACAATTATTACATATTTACTT
CAATTTTTCATTCAATTTTAATCCTCTTCTAAACTCATATCAGAGTCAGGAACATCGGAA
TTGTCACTTTCATCATCCGTATCTGTGACGGATATTATTAAAGATGTCTCAATTATGTTA
TCAATACGGACGTCACGATCCCAATCAGACATAATGTCCCTTTTGTTTTATTCACCACCT
TCGACCAGTCCTTAGGTTGAACGTTACTGATTGCCTCTTATAACAGGGTCAACATCTTAT
TTGCCGTAAATGGCGGTGTAGTATTATTTCTTGCGGCGTGACCTACATAAACATAAATGG
ACTTATGAAAAAAAATATTTAGTTTTTAATCAATAAATTAATTTCAAATATCTAATGCAA
AATTTACTCTTGAATATGTCTAATCTGATACCTGGTAATGTTTTTAAATTACATGCTTTG
TTCAGAAAGCTGTTACTTTTTCAAAGTATCAAAACGAGAATTGAAATTAAAAACATACCT
TTTATTTGGGCCCAAATTAGCTCAATAGCGTTATATTGACAATGGTAGGGTGGTAGTCGC
AGGACCTGGTGACCTTTTTCTTTTGCCATCTCGTCCAGAGCGTAGGTAGGAGTTGGTGGC
TTATGACGCCGTACTAGAGTAATAAGCTCCGTCTTTAGCATACTCATATCTGCTGTAACT
CCGTTTTCACTCAGCCACTTCACCAACTCGCTTTTGCGGTTTGATTGTGTTGGAGGTTTA
TTAAGTTGTACCGAATGGTAGGGTGCGTTATCCATTATTATGGTCATGGGCTCTTTTAAG
TTTTCTAAGAGGCCTATGAACCAAACTTTAAATTTTTCGTAGTTCATCTCCTCATGATAC
TCCGTAGTTTTTTTCGATTTAAAAGCCAGTAAACAATTAGGGACAAATCCACTTGCTGTA
CCTGCATGGCAAATAATGAGGCGTTCGCCTTTGCCCTCCGGGACTTTGGTACATGACTGT
GCCGTATCGTCGGTCCAACTTTTACCCACTCTGTGGTTAGCGTTTAGCCACGTTTCATCC
AAAAACACAACTTTACTCCAATCAACTATGTTTTTAGCCTTCCTTAAAAAAGTACACCTT
GCAAGGGCAATATCAGTCCTTTCCATAATAATTTTTCTTTTGTTAACTTTTTTGTAAACA
AAGCCAATATCCTTTATAACATTCCGCAACGAAGTAATACCTCCTTTGAACAGTTCAGCT
TCTTTCAATGATTTTAGAAGCTTAAGCAACGTGGGTAGCTCCATTCTTCTATAATAATCA
TAAATGTGATTTCTAATAGCGTCCTTAGCAAATTCATCCAAATCTGTGATTGGCTTCACC
TTGGTCCGCTTTTTGTTCGGTGTAGATAATTTATTTTCAGACGTCCCTTCTTGACCAATT
TTCTCGCGTGTTATACGCGAAACAGTATTGCGGCCAATATCAAGAGCTTCGGCTACTCGT
TCTACAATTCGATTCAGTGGTAACAACGGTCCATTATTTTGTTGTTCTCTTTCAAAGTAG
TTTCGGAGGCGAACAACAAACTCTCTAGCTTGACTACCCAAAACAGTTTTTTTCGTATGC
TTAGGCATGGTTATAACCAACAAATACCTATAACAACAAACTTTAACAAATAAAACAACA
AACTATAACACATAACAATTTAACGAAAACAAACTGATGAAAAATGGATAATACGTGTCA
CATACAAGGCGGTAGCACTCGTACTGACAGCATCGCACGGGTAAACAAAATGGCCGACTC
GGCGATGCGCCACAGAATAAAAATATGCCACGAAAAAATATGAAATACCAGTTGTTTTGA
ATGCGTTTACGAAACTTTTTAAAATTTTTGAACTATTAAATTAATTGAATAATTTGTATG
AATATATTTTTTCCTATATATAATTTTCGTGACAATAATAAACAGAACAACATTTATTTA
TGCTACGAGTATAATTAGTGATAAAAATTTAATTGCGAATCGTCACATCCCTAGTCACCT
GGTATTGACATGTGTCACCCGCACCATGCTACA
>VMKL01005777.1:3790-9013 Maniola jurtina isolate MJ2 scaffold05908, whole genome shotgun sequence Positions 547 to 2724
TACACTAGCGGCACGCTATGATGGCCGGTTTGACACATTACAATAGTGATGTGGAATGTC
AATTTATTCTCGAACAAAAAACAATTAAGTTTTGTTTTTGTACCTGATTAAATAGGTTTA
ATAAAACAAAAATGTATATGTTTATTTAATTTATTTGAACGAACTGAATATTTGAACGAA
AATGAATATACATACTTTATATGCACACAAGAAACATATGAATACAAAAGATACCAAAAA
AGGTGCCACAAAAGGCCATAATTAATCAGATTCGTCCATACTACTATTTTCACTGTCGTC
ACTGCTATCATCACATACATTAATAATTATATGTTCGTTTTCTATAATATTATCTATTTT
CACATCTCTTTCATAATCTTCCCTTATTAATTTAACAGTTCTATTCACAACCTTTTCCCA
GTCTCCTTTAGTCACATGTTCACAAGCTTCTTCTAATAATTTTAGCATTTTTTTTGTGGT
AAATGGGGGTTCTGTATTGTGTCTTGCAGCATATCCCTTAATTTGAGCCCACACCAACTC
AATCGCATTATACTCACAATGGTAAGGCGGTAACCGTATAACTCTGTGCCCATGTTCTAA
TGCTATTTCGTCAATGACGTATCGGATCTTGGTTGGTTTGTTTTCTTTTAAAAGACGTAC
TAATTCCGCTTTTAACATATTCATGTTTGCATCTACGCCATTTTTACGAAGCCATGCGAC
GATATCAGCTTTCTTTTGGGATTGGGCAGGTGGCTTGTCAATTTGCATCGAGTGGTATGG
GGCGTTGTCCATAATTATAATAGATGGTTCAGGGAGGCTACACAACATTGAGGTAAACCA
TTCAGTAAACTTTTCTCCATTCATGTCTTCATGATAGTCTCCAGTGGTTTTTGACGCAAA
AGCCATGAGAGAACCTTCGACAAACCCGTTGATGGTTCCGGCGTGACAAATTATAAGTCG
CGATCCTTTTCCTACAGGAACTTTGGAAGTAGATGCTGCTGTGTCATCGTTCCAAGAACG
GCCTACAGTATGGTTAGCATTAAGCCATGTTTCATCCAAGAACACAACATTTTGCCAATT
TTTGATTTCTTTCACTTGCCGTAAAAAAGTATACCTTGCCATCGCTATATCAAATCTTTC
CATCAATATTTTGCGTTTGTTACATTTTTTGTATCGAAATCCAATGGTCTTCAAAATCTT
CGTTAAAGAACTTTCCCCACCGAAGAATAATCCAGCTTCCTTCAGTGAATGCACCAACTT
TTTTCTTGTTGGATACTCCTTCTGTAAATAGTAGCCGTAAACATGTCTTCGGATAGCATC
GGCATCAAAGCTATCGATGCCTACGACTGGTTTTGCTCGTTTTCTCTTTTTTGGTGTGTG
AAGTTTATTTTCTTCTGTGCCAGTCTCGCCATATTTTTTTTTAGTTATCCGTCTAACAGT
TCGTTGTCCAATATTAAGCGCATCAGCTACGCGTTCAACCACTGACGTTATAGGTAAAAT
TGGCCCTCCATTTTGAGCTTCACGATCGAAATAGTTACGAAGGCGTATTACGAACTCACG
TGTCTGACTATTTAGAACAGTTCTCTGCGTACGTTCGGTCATATCGACGAAATCCACAAC
AAAGGGCTTGAACAGAGTCCAAATTAACGAGCAAGGGTCAACAGTAATGCAGTATCAATA
TTTGAAATCCAAAGCCAGGTCAAAACTATATCACAATCGCATTGCACTGACAGTTTATAC
TTTTCGAAGCAACGTCAATTCGAAACTGCTTTGTTTTGCATTGAGCATTGACGCGAGTTT
GCCGGAGGTAGTAGTTGTGCTAGCCAGCGATCCTATGTGACGATCGTATTAGATTCCATT
TTTAAAAATTTATTGATATTTTTTTGCGATTTCAGAGGTTTGTCCACATAGTGAAAATTG
TTCATATTCACAAGTACATTCACCCCTTAAATGGTGCAAACTGATTTTTCTACACTTGTA
TACATTTAAGAAATCAATTTAATAAATAAATTTTGAGTCCTAAACCTAAAACTACATTCG
ATAAAATTTATGAATCTCTGCACATCACTATCGTCAATAAAGTAATACAATTATTTCCTT
CAAAGTCGTTATCAATTAATACGGAACTTCATGAGCGGACAAACGTCAAACCGGCCATCA
TAGCGTGCCGCTAGTTTA
>AFJA01009154.1:5294-9959 Megachile rotundata contig_0558004, whole genome shotgun sequence Positions 1570 to 4600 Positions 1568 to 4602
TGTACTGTCCAGAGCATAAGAGAAAACTAGCGGGACGGGAACGGGGCTAGAGGGACGAAA
AGAGCATCACAGTGGTCGGATTGTAACGTTGCCGCCTATTGTCACACACATTTTCGGCAA
CAACACGCTATTTGTCGAGACGCACACATACATTAACCGCGTCGCGTGACGCGGAGAGTG
GGTCAGATATACGTAGGAGAAGCGAGACAGAACGAGCGATGCGTCGAGCGACATTCCATT
GGCGTAGTGTCCAAAAGTTTTCAGTTAACTGAAAAAGAATAATGTTAGTTATTTCTCTGT
CTTTTCTTAGGATAAATTCTACATTAAAATAAATTAAAAATTGAATATTCTCTTACTCTG
AATCTTCTTCACTGGTAGATTTCTCCGTGTCACTGTCATATTCTTCGTTCCCTTGTAATG
TGTCCAATGCATCTTCCATTAAAGTATCTTTTTCCCAATATTCTTTCTCGATTTTTTTAA
TGTGGTTGCAATAATTTTTCCAATTTTCCTTGGTTACTTCGTTTATAGCCTCGTTTAATG
TCGATTGCAATGCCTCGTTGCTCAATGTGGATACGTTTTTCTCCCTTATTGTACGTTTAA
TTTGTGCCCATACTAATTCTATTGGGTTTAGTTCGCACATGTATGAGGGCAATCTTAACA
CATTATATCCGTGTAATTTTAATAGTTCGTCAGCTTTAAATTGTTTGTTATCCGGTTTAT
TTCTGCTTATTAAGTCATATAATTCGAATTTTCGCATACATTCTGCGTGCGTTACATTAT
TTTTTAATAACCATTCGATCATTTGATTTTTTGTTGCATTTTTGGTTGGCGCTTTATTCA
GTTCTAGAGAATGATATGGTGCGTTATCCATTACGATGACAGAATTGCTTGATAGGTTGG
GTATTAATTTTTGCGTAAGCCATTTTTCGAAATTTTCTGAGTTCATTTGTCCGTGATAAT
CACCTGTCGTACTGTTGGCTTTAAAAATCAACTCAGCTCCATTTACAAATCCATCTTCTC
CTCCAGCGTGGACAACTATGTAACGGTGAGAAGAACTGGTATTTTCGAATACACCTAACA
TTTCTTCACTTTGCCAGCATTTTCCAAAACATAGGGTATTGTCTTGTCGACCCATGTTTC
GTCGATATAGACAATATTTTTGTTTTGTCTTCGATAGTAATCGATGGCCTTTAAATATTT
CCCCCTCCACATAATAACATTTGGCCTTTCTATTAGAATTTTACGAATATTGTTACTTTT
CCTCCACTTATAGCCCATGTTTTTCAGCAACCTGTGTAAACTATGCAATTCCCATGGAAA
ATCTGTTTCTTCCTTTATAGCTGCTAGTAGCATGGGCCCACTAGGTACAATCTTTCTTTC
AATATAAAAATTGTAAATAATATTTTTTATTATACTTTTTGTTTCTTCAGAGCAGTCTAC
TATGGATGTTCTTAGTTTTTTGTTTGGTGGAGATGGTAATTTCTCTTCTTCTCCACATTT
TAAATCTTGCTTTCGAATCTTAGTAATTGATGATATTGACAACCCCGAATAGGCGGCTAT
TTGGAAATTAGCTTGTCGGATGTTGTGGAGAAGTTGTCCACTTCTCGTTTCTTCATCACA
CTTTTTAATTAGTTGTCGCACAACACTTTTTGTATCACTATGAATAATCTGCCCTTGTTT
GCGAGATTCCATTGTGTTTTTAAAATATTTAATTTAATAAACTTAACCTCTATTAAAAAA
TAATAAAACTGAAAACTATGTAAAAAAAACTACCTAATTCAGACCTTACAACTAATGAAA
AAATACTGAAATCACTAGAAAAACAAGTAACACAAAAACACAACTAACACAAAAACTGTA
ATCTATAATTATACTTAACTACTTATACTATAATCGTAACACTTAGAATAGTAAAAAATT
GGAAAAAATATAAAATAGAATAAAAAGATATATAAATTAAACTCTAACGCAAAAAAATAA
ATGAGGATCATAATTAAATAATTAAAAACGCTATGGAAAATTCTCGATGTGCTCTGTTGG
ACTGCTCTGGTAAAACTGTTTGAAAGAAACGATAGGAAAGCTCATTGCAAATGGAAATGG
TCCCAAGCAATAACATCTTTTCGCACTCTCAAGATTTTCCAAACGCAGTCATTTTGTTTT
CCAAACATCCTGGTGTCGTCTAGACGCAAGACGGCATCAGCTGCACGCACGCATTCACTC
GGTTCATTCATAAAGAAATTTTCGTTGTAGGCACATTCAATTTCTTAAACATTTTATTCT
CATCCGTAAAACATAACAGTCTTTAATTGCGACCGATCGGCAGACCCTTGCGATAACATA
GGTGGTCGCTGTGTTACATGATCCCAGATACATAATTATCGCATTAGCTTAAAATAAAAT
AGATTCTCAAATATCAGGGATTTTACAAAATGTAAGTAGGTACTTTTTTTACAAATAAGT
TATTTTTCATTTTAATTTATCATAGTAGAAATATATTGTATATACATATATAGCAATAAT
AATATAGGCCTATTCCACGCATCAACGTATTTTGGAGGTTCGTAAAGAGCAATTAGTCGA
TGCTATTTCGACTTTGAACGATTTATGATAGGGATAGACTGCGTGAGGTCTGAACGAAAG
GTTGTTTATGAGTGTTCAAGTGAGGCGATAGACGATGGCTATTGACTTGCAGTCATATGG
ACATCGGATGTCGCAGGACTGCTTATTTGTCAGTTTGTAGGACTGTGGAAAAGGCAGGCA
GTTTGTTATTGCTTTTGCCTAAATGAATAGGAACGTTGTTCCTTAAGGATCTGGTCACGG
AGGGGGGGAAGACGAAGTAAACGCATCGCGTAAAAGGAAAAAGATAAAGTTTTCTAACAT
ATAGTAGGAATATCTAATTCTACACCTATGTAAAACCGCACCATTACGGATGAACGGTGG
GAGCTACGCGCGAGTTGAAAAGTGGGGTCCTAGCGGCCTACCCTCTTTGCCCCGTTCTCG
TCCCGCTAGTTTTCTCTCATACTCTGGACAGTAGA
>WTXZ01000001.1:25386987-25392003 Mercenaria mercenaria isolate YKG-2019 chromosome 1, whole genome shotgun sequence Positions 1269 to 3496
TATAGTAGACGCAACTTGACCGCGATGGTTGACCTTAGGCTGATTATTCATATCGATTAT
TACATTGTAGAAAAAAAAGGGTGATTAGGGTAGCCATATATATTTATATGAATATAGTTT
ATATACATTGCAGTATCAAAGTATGTATACTTACATTTGATCTGTACACTAATTTATATT
TACACAAATTTATATTTCCATTTTCTCGTGTAGCTCGGGGTTTTTGTTCAACATTTCCTT
GACATGTACAATACTTTGTATATAAGTAGCGTCACCGTACATTACTTTCATTTGAAAATG
GCTTTTTCCTTAGATGCCCGAAAAATCATTTCAAATGTCACTAAATATTTTGAAAAAGAT
GCTTCAAATCGAGCCTTTACTTAAATGGCAGCAGAGGCTACAGGTGTTGGAATGACAACC
GTTAGAAAAATACGAAAGGAGTCATTTTCCGGGGAAGGGCGAAATGAAGAAAATTTAGAC
CCATTACCAGCGTCTTAGTCTGAGAAGTATATTTTAGAAACTGAATTACATCTACTTTAA
AGTTCTTGATATAAATAATTACGACATTCTGTTTAGATACGCTTTTTTGAAATACATTTA
TGTTGCACTTATAGTTCTCTCCAGTAATGTGAAAAGTGCGATTTAGAGAAGTTGGTATTT
AAACTGCAATACTTTATTTCTCATGATTCCCTTTTTTAATTTTTCAGCGTGAAAACAAAT
CGTATTGTCCCTGACGATTTTGACTGCGGTGTTATCAGAAGGAAAATAAGGGAATTTTAT
GTAATGAGGAAGCAGCTTCCAACAGTGGGAAAAATTCACAAAGAACTGGCATCAGACATT
GGCTTCCATGGAAGCATCACGTCCCTTAGGAAAATATTGAGAAATTTGGGTTACAGATGG
AAGAAATGCGGAAGCAACAGGAAGGTTTTAATGGAAAAGCCAGACGTATCTCGTCTTAGA
TGCGAGTATCTAAGGAAGGTAAAGCAGTACAGAGATAGCGGCTACGACTTGGTCTACTTA
GACGAGACATGGATAGACACTTCTCATACTGCAAAGTATTGTTGGCGAAGTGTTGAAGAA
CGTGGTGTTGCAGCACCTTTCAGCAAAGGACAACGCTTGATAGTTGTCCATGCAGGTGGT
CAGAATGGATTCGTACCCGGTGCAGAGTTAGTTTTTAAAGCAAATTGTGCTACCGGAGAC
TATCATCATGAGATGAATGGTCCAAACTTCGAAAAATGGTTGAAGGAAAAGTTACTGCCC
AATTTGCGAGTCAAATGTGTGATTATTATGGATAATGCCTCCTATCATTCCGTACAGAGT
GAGAAAACTCCATCATCATCTACCAGAAAGGCGGACATTCAAGAGTGGCTGAGAAACCGT
GATATACCTTTCGGTGAAAAACTAACAAGACCAGAGCTGCTGAATATTGTAAAAATGTAC
AAACCTAAAGAAAAGGTTTACAGGATTGATTCACTTATAAAAGAAAGGGGACATGAAGTG
CTACGTCTGCCACCGTACCACTGCGAGTTCAATCCCATTGAACTGATTTGGGCAAATTTG
AAGAAAAAGGTTGGGCAAAGAAACTTGACATTCAAACTCACTGATGTCCAAACACTCACA
CACAATGCACTGGCAGATATTGGAATTACAGATTGGGAAAATGCTGTGAGTCATGTTTTG
GCAATCGAGGAGAACTATCTCCAAACTGAATTGTTGGTTGATGACCAAATTGATCAGTTT
GTTATATCCCTCAGTGATGAAAGTGCTACCGATACAGCCAGCGAATTTGATTCAGACTGA
ATTGTTTCTAATATTATGTTTATACATATATGATTAAACTAATATCTTTGAATAAAATAA
TATTATATGAAAAAAAATGAATAAAATAACAAAAAATAAAAACAAAAAAATATAATAAAT
TGAAAGAGTAAAAGAATGAACCCCCCCTCCCCTCCCCCCCCAAAAAAGCTGAAAAATATA
AAAGAAATTTTAAACAATCCCTCACAGGGCTCGAACCTATTACTCTATATATAACTTAAC
AAAGTTCTTCGTTCAAACGCCTACACCACTGCAGTAAATCTATATCTCTATATACGTACG
TCGATTTTAAATTTATGAATGCAAAGACATGATGCGTTTTACGTACACTCCTTTTCAATA
ATAGGTTGTGCCTCATTATATATTATAATACAAAGATCAACCATCGGGGTCAAGTTGCGT
CTACTATA
>WAEK01000010.1:370543-374995 Mortierella sp. BCC40632 OMort_C10, whole genome shotgun sequence Positions 456 to 2890
TAGAGTCCTGGCCAGAAATTTTCAGCACATATAATTTTTAGAATAGCTGTGACTCAATTA
AATTTAGAAATAATCACAGTCACAGGTTGCATTTGAAGGATGTGACCAGACTAAGATGGC
CTCATCTCAATGCGCTCTGAAATGATCTCGAAAAACGATGCTGATTATCCTCTCGAGGTC
AATCTGGATACTACTCTCACTCCATCTCCAAGGAGTTCACCTGAACGTAGCGATTGCGTT
CTAGAATGGTCGCCTCCGAAATCTAAAAAGAAAGGTGCCCGTCTTAAAAGGTCTCCTGTC
AAGTTAAACCTCGGTCCGTCACCCACGCGGCGACCATACACCTATAATGGGTGGTTCCAA
CTGCCAACATCGAAGGCGGGGTCCGCGTGCCCTCTATCATCGACCGCATCGGATGGCTCA
CCAAGCAAGCGCCAGCATGAGCGAAAGAGTGTACAATGTGAACCGCCACCAAGACTTATT
CTCGAGAATACTGCAACTCCTGAAACAGAAGCAGCTACACCGATCAATAATACGCGTCGA
CGCCGTCTCATTGTAAGCGAGGATACAGAGGAAGAGCAAGAGCACCATGGCCATCAGGCG
GATCGATTTTGGAGTGGTGCGCAAGAACCATCCAAGAAACTCTGTCCCGTTACCATCGAC
AACATAGCTGCTTCCGAGCTTCCACCACTTTCTACACTCAAGCGTGATAAGAGTGACCTT
TCAAAGAATGAGTTCACGGTCCTTGCTCATGTCTTCAGGATGATTCAAGAAGCACCGGCG
CCCGTCCTGAATTGGTTCAAGAGCCTTGGAAAGACTGAGTCTCAGCGATTGTCAAAGTTG
TCAGGAACCGGAGAGAACTCGTGCAGAGCCCCCATCCAATTCGCACTGACGGGCACTCAA
AATTTTGTTGAAAAGAAAAAGCGGGGGAGAAACTTGAAAGCTATGGATGAAGAATACTCT
ACCAAACTGAAGGACATGGTCATGAAATCCAACAGTCTTGGTCAGCCGAACTCTTCCAAC
CGCATTGCGAATAGCTTAAAATAGATTGGGATTAACAGGTCACGAAGATCTATCACTCGG
GACCTCCACAAGCTAGGGTTCTACTGGGGGAAGGGTGTCAGACGCCATCTCTACCATGAC
GCGCCACAAAATGTTGCATATCGAATGGAGTATCTGAAGCGTCGCTTTGAGAACCTCGTC
CAAAAAGATGGAAAGTGGAGACCAGTAGTGCCGGAAGTATTCTTAGATGAATCGTATTGC
CACCTAGACCATACGACAGCAAGCAGGTGGGTAACTCCGGGCATGGCGGTGTCTGAAGCA
GGAAAGCAGCCAATATTGGTTATTTTCGCGGCATTCGTGGTTTATTTCGATCAGGACAAG
CAAGAAGTCATCGGGAGATTTGTAAAAGATAGTGTACATATCTGGCCAGCTCTTGGTAAA
GCGCACCTCCAGAAAGCAAACGGAAGGCGGACTGGTGCAGACGCCCAACTTTGGCACGAT
GTGCCTTCCGAGATTAGAGAGGCAGGGATCATTGCTACAGATCATGACTACCATGGTAAT
TTCAACGCCGAACTTTTCGATAAACTCTTCCAACGGCTATGCAACAACCTCACCGAAATG
GGACTTGGTCCTTGTAACATCCATCTTGATGGCGCGTCATACCACTTCCACAAGATGAAC
AAGAAACCGACATCTAGCTGTAAGAAAGAAGACATCCTGAAGTGGATTAATGACCAAGGG
CATGAAATCCCCCCTGGCACAGAAGGGAGAGATGCGACCAAGACCCAGCTGCTGGAGTAC
CTGAAAACGCTCCCAGATACATCCCAGTTCACCATTCATAATATTGCAAGAGATAACGGA
GGACATCGTATTTTGAAGACTCCTCCATATCACTGTGAACTTCAGCCAATCGAGAAAATA
TGGGCCGTCGTCAAGAATATCGTTGCTTCAAGAACAGCAGGACGTATGGCTTCTGTTGAC
CTCAAGAGAATGCTAATGGGAATTTTTTTTGGCATCCCTAGCAGGATATTCATATCTGTT
TGGGAGAAGTGTATTAAAACTGCCCTGGATTACACCACCACGACTGCCCAGTCGGCACCG
ATAATTACTCATAATGAGGCTACGACGATGGCTGAAACTGCAGAGACCCATGCCATCTCA
TCTGAGTACTGGGCAGAGATTCTCAGAGAGGTGGAGTCGTATGATACCCAGCTCCAAATC
ACTATTGACTCGTTAGAAATGAGTTATGACTTTGATGAGTTATTTGAGTAGGTCGGATCA
GGGAATAGAGCTCCTTGTTAGTGCACAACTTTTCTAGCAATAAAAGAGTGTTTCCAGCCC
CTCTCTCCCTCCGATGCATGAAAAGGCTCAGATTTTCTTTTGAGTCACCTCTACTCTAAA
ATTATATGTGCTGAAAATTTCTGGCCAGGACTCTA
>SSWZ01000468.1:122765-127925 Neodiprion pinetum isolate NP003.3g2 scaffold_468, whole genome shotgun sequence Positions 1611 to 3587
TACAGTATCCGTCAAACTTCTTGGACAAACGACCTTGAATGCGCAGAAACGAAAAATAGG
TCTCTTTGGCGGTGCGGTGCGGGACGCGGAGGCGGGGCGCGCTCTGATTAGTTTGTAACG
TCCCGCTGGTCTCTTGTGTACACTCGCGTTCAGTGATTAAGGTTATTTTTGTTGACTCGT
CGTTTTTTTTGTTCTAATTTAGTTGAGTTTTTTGTTATAATTCGTTGACTTTGTTGTTGT
TAATTTGTTTTTGTTATTTCATTAGTTGACTTTTGTGATTTTTGTTACTCCATGATGCCA
CGAAAAACGAACATTGTTTTGAAAAGACAAMGTAGAAAAATGGTCTACGAMGTTTATTGT
TTTTTTAAAAAAGATGCAAAGAGTGATAAAGAAGCGTTGGAGCGGACTTCAGAAGCCACG
AAAACTTCTGTTCRCACAGTGCGACGAATTGTGGACGAAGTAAAGAAGTCTGGCTTGCTA
GCCGTATTCCGGACTCCCGGTAAAAAAAGATCGGGGAAAAAAAAGGTGACTGACATTGAC
AGTTTTGACCAAACGGTAATAAGGAGATGCGTCCACAATTACCATCTTACAAATAAGGAG
CTTCCGACCGTAGAAAAGCTAYGAGAAAAATTAAAACAAGACATTCATTTTACCGGATCT
GAAAGCAGCTTACGACGAGTTTTAAAACAGTTGGGCTTTCGATGGAAGAAAACAGAAAAT
AATCGAAAGCTGCTAATTGAAAAAACTAATATTCGGTTCCTTAGGATTGAATTCCTACAA
AAAATTAAAAAGTTYAGGGAAGAAGGTAGGCCCATCATATACACCGATGAGTCTTATGTG
GACTCATCTCATGCTAGCACCAAGGCTTGGACAGATGGATCAACCCAAGGTTTGAAAAAA
CCAATATCAAAAGGGCAGCGCCTTGTTATTGTCCACGCAGGATCCGAGAACGGCTTCGTG
CCTAATGCACTGCTTTTATTTAAAGCCGGCACGAAGTCTGGAGATTATCATGATAATATG
AATTATGAAAATTATGAAAAATGGCTGCGTTCCCARCTTATGCCAAATCTGCCACCGAAT
TCGGTTGTGATCGTCGATAACGCCTCGTATCACAATAAACAGAGTGAGTTGSCCCCCACA
TCCAATACGAAAAAAKCAGATATGCAGAAGTGGCTCCGAGATAGAGACATTCAATATCGC
GAAAATATRTTAAAACCGGAGTTATATAATTTAATAAAATTAAATAAAGACCTGCACRRA
AAATTCAGCGTGGACAACATTCTGGCTGAAAATAACCATTCCGTTCTCCGTTTGCCGCCA
TATCATCCTGATCTGAATCCTATTGAGATGGCATGGGCAAATATAAAAGGATATGTCAGC
AGTAAAAATGTGACRTGGAATTTTGAAAAGGTGAAAGAGCTGGTGAACGAGAAAGTTGCT
GCAATGGGTCCTAGCGAATGGGCAAAACTCTGTAAAAAAGTGAAAGAAATTGAAGATGAG
TATATTAAAAGTGATCATGTGGTGGACGTGGTCACTGAACAGTTTATTATTTTCGCTGAT
GACGACAGTGAAAGTGACAGCGACGATGATGATGATGAAATTGATGATGATGATGAAACA
ACTRAACCAACCCCTGGCACCAGCTCGGCTTCGGCTGGTTTCGACATAATGGAAGGCATA
TCTATCCTCCCAGTTGATGACGATGATTAGCARTAATTTGATTAGGAGGGGGTTGGAGTC
CTTACAGTACTATAAGTTTTTAATAAATATTATGTTCTGTTCTTACCCATTTTTTTATCA
TTACAATACTCTCCTCACTTTACTAATACCAATTACTGTAAACGTTATTATATTAGCTAA
CGCAATCATGAAAAATTGTGTTTTTCATTGACATATTATTTTTGGACGTAAGTGTACGAT
GCGCAAACTTTCCCCCACCACCTCGCGCGATGGCCAAGAAGTTTGACGGGTACTGTA
>AOSB01059280.1:17383-22681 Nilaparvata lugens isolate NLH13 scaffold320_20, whole genome shotgun sequence Positions 1180 to 4125
TATAGTCGGCCAAGCGAAAATGGATCCTTCAAGGCCACTGCAATGTTGCCACTCTTGTCC
ACCCCTCGCTCGACCAGTCTATATACATTGACTATATTTCTACACCCTGAACATCGCTCT
TTCCTTCTCATACCTTCCCTCTTCCTCTTTTCCGTCACTACCTGTCACAAATTCTTTTGA
GCACGTCAGGTACAAAAGTTCTATTGTGTCATTCTTTGAGGTTAGAACAATAACATCCCC
CGTTACCTCCTCCCATCAGCCGCTATATTCTTTAACATCATGAAATGAAGGAAATAATAT
TGTTATGTATAATGTATAACTCTTTCTTGAGTCATGACATCAATAAATCCAATTTTATAA
TGATGATTAGATTTTTCTTTATAAATGCAACTATTTATAAACTGAGCTATTACTTCATAA
AGGTTACTTGAAGACTTTTATAATAATCAATTGGAAGTGGAGTGATGTAATTTTATTTAT
TTTAGCCAATATTCTTGTAGTGCCCACTTCACTCTGCATTTTTCAGTTTGCATGAATTCT
CATTTGATTCCCATCACACTTCATCCAGGCTTTGGACTGGCTGAAAGTACTTGTACAATC
AGGCGTGTTTAAAATCTTTTTTCTTTTCACCTTTTTCACATTTCATCTTTTTTCATCTCA
TATTTCAATACATTAATTACACATATACATTATTTACACATATACATTAATATACATTAT
TTACACTTATACATTATTTACACATGTATACATTAATTTATTTTTCTGCTTCTTCATTCT
TAATCCCTTTCAAATTCGGAATCACCAGATGAACTGTCTCCTGTTATTGTAATAACAAGT
GATTCCATTGCCAAATCACGAGGGCACTCTTTTTTCAAATCATCTTCTTGAATTTCTTCT
ACATGCTTCACACATTTCCTCCAATCTTCCACAGTCACCCTCTCAATAGCCTCGTGCATA
AGTTTCTCAACATCTGCCAATCGGAATGTTTTATTTTTTGTGGCTACATAATTTTTCACT
TGTGCCCACACAAGCTCAATCGGGTTGTAGTGAGCATGATAGGGTGGCATACGAACCACT
TCATGGCCCATTTCCAGTGCGATCCTATCAATTTCATACTCCTTCACGGCGTATTTTATT
TCATTTCTCGACAATAATTCGGCCTTTGTCTCATTTTCAGAGAAAGAAACATTCTTCGAT
TCTAGCCAATTCTGGATATCCACCTTTTTCCAGTTGGTGCGAGGGATTTTTTCTGTCAGC
GCAGAGTGATAACTTGCATTGTCCATCACAATCACTGAACTCTCTTCAAGGAGATTGAGA
AAGTTCCGGAACCAATCTGTAAAAATGTCAGCGTTCATTTCGGTGTGATAATCTAACGAA
GTGGACTTCTTTGCTTTAAAAATTAGTTTGCACTCAGGAATAAACCCCGTTTGAGCTGAT
CCAGCATGAAGAATGATCAATCGGCCTCCTTTTCCAACTGGAACTTTCAATCCACCACTT
CCGTCTTCGTGTTGCCATATCATCGATCGGCTATGATTTTGATTGACCCACGTTTCGTCA
ATGTAGAATATTGGTCGGGGATTAATTTCTCTTCTTATCTCGTGCATTTTTCTGAGAAAA
ACTGCTCGTGCACACGCAATGTCTCTCCTCTCCATTAACAATTGTCGACCATCATTACAC
TTCCTAAATCTGAAACCCAAACTCTTTATGATTTTTCTGACGGATTCAACACTCCCACTG
AAATTAATCTTCTCTTTCAAAACAGTTCTGATTCTTTCAGACGTAGGATACTCTCCATTA
TCATAGAATTGAAATACACATCGGCGCACCATGTCCTTATCAAAACTGTCCATGTTGACC
ACTTTTGCATCTCTGGAGTATTTTTTTCGAGGCGTATCAAATTTCACTTCCTCATCCGAG
TCATCTACACGTCTCCGTATTCGCTTTACAGTTGTAACACCAACTCCACATGCTTCAGCT
GTAACCTCTTGAACTTTTCGAAAATTGATCAATTCAAGTCTATCGGGGTTTTCGGCTATC
TTTTGGAAGAATCTGTAGACATTCCAGATGATATTCCTTTCTTGCTTCCCAATATCACTT
CTTCCTCTACGTGATCCTGATTTAGTTGGAGGTGTGTGCAGTATTCCGATGTTGGGTGGT
GTTTCGATATTGTGCGGTGTGGTGGTGTTGTGCGGTGTGTGCGGTGTTTCAATTTCAATT
GTACAGTCCATTTCAATAAATTAATCTTTGGGCTATAAAAACACTATAAAAACTTAGATG
GCATACTGTAATATACAAAATATACAAACTAACTATTCTACCACTTTATACTGAATTTAG
AACATAACTTAATATATACAAACATTAATAAAATTTATAACTCACTACTCTGCTATTTTC
CACAGTCAATATAAATCAGTTACGGAGCGAAGTTGCTTACAGAACTGCAAATGACAGAAT
GAGTTCCTCTCGCCAGCAGAGCCAGTATGGTGTTGAAAGGTTGAAGGTATTCATAGTGTT
TTCCAGAATTGTTCATTTATGCGTGAGGAGGTGATTATTATATTTCTCAGAAAAACTCAT
TGATATATTTTTGACTCGGCCTATTCACATTTCAACTCCTTTTCATGCTTCTATTATTTT
TCAAACACCAGCACAGCTGTTGAAAGTTATATGTATTATAAATATATAGTATAAAAGCAT
TATGTACAATACATTTGTAAAACTGTGAACTATATTGTCCTCGTCATAGTCAACAATCCA
GAGAAGGCAAACAATACTCCCCACAATAACAATACTTCACTATCACACCCTCTCTCACAC
ACACATTCACTTTCTCTCTTACTAGCCACCCTTAGTACAAAGTGGCAACAGTGTTGGTAG
AGACGGGTGGTGGTGTCAAGAGCAAGCTTCGACCTTGAAGGACCCATTTTCGTTTGGCCA
ACTATA
>JHOM02010273.1:20371-25543 Onthophagus taurus breed undomesticated insect contig_10273, whole genome shotgun sequence Positions 792 to 3368
TACAGCTGACCCAAGATGAATTGGCCCCTCAAGGCCGTGTCAGTTGCGCGGAAGAAGGAG
TGCGACGGTAAATCGTTAAAGGGGATCGCTATATCTGAGAACAGGTATAGAGCGGGTGTG
ACAAGAGTATAGCGCGTGGCAAAAGTTGATTTATAGGGAAACACGAATAATAGTTTTGCT
ACAAATTTTTGGAATTTCAACAAATTGTATTGTCTGTTTTGTTACTTCTTTGGGGAAATA
TGGGAAACGGCCGGATTAGTTAAGGCCGTTTTTTAGATAATAATTGTTAATATCTCTGCA
AATAGTATTGTCTGTTTTGTTTCCTCTTCGGGGAAGTATGGGAAACGGCCAGGTTAGTTA
AGGCCGTTTTTTACATAATAATTGTTAATATCTCTGCAAATAGTATTGTTTGTTTTGTTA
CCTGTTCGGGGAAATATGGGAAACGGCTAGGTTAGTTAAGGCCGTTTTTTACATAATAAT
TGTTAATATCTCTGCAAATAGTATTGTTTGTTTTGTTACCTCTTCGGGGGAAATATGGGA
AACTGCCAGGTTAGTTAAGGCCGTTTTTTACATAAATTGTTAAAATACACTGTTGGACAT
AATTCACGAGCACACCTTATATAATCTGAACGCATGAAGATAAATCCATGATATTTGCGG
AGCATAAAGGTTTACTGTAGACGAGTTTATTCATCGAGTTTCGAGTTGTTCCGTCGCGGC
ATTGTTGACTGAGCCGCTCTTCCAAGTGGAACATTCCGTCGCTATGGAGACCGAAGTGGA
TGGAAAATACCGGTCGTTTTTAGTGTGGTGTGAGGAACCACATTGTTATNGACAAATTTT
AATTTGTCATCCCAAAAAGTCCCTGTGTATGAAATTTCATGAACTTATTTCGAAAATACG
ATTTATTTTCTCAACTTTGACACCCTATATCTTGGAAACGAAGCATTTGCGGACCCATCT
TCATATGAACTTTTGTGCTTAAAATATAACAAGGAATCACCCATTGAAATTAAAGTCATC
ACTTAAGTTACACCCTGTATAATACTTCAATACAAGTTTTTATAAAAAAAAAAAATTATA
ATACATCCATATCGGAATCATCGTCTGACTCTGAAGATTCCTCAGTTTCGGAATCTTCCC
CGAGGTTTATGATCAAGCTTTATCGGAATCATCGTCTGACTCTGAAGATTCCTCAGTTTC
GGAATCTTCCCCGAGGTTTATGATCAAGCTTTCCATCACGTCGTCAAAACGTGGCTGCTG
AGCAATGAAGGCGTCTTCAACTTTTATGGCGTGATCGCAGCGCTTCTTCCACTCTTCTTC
ACCAAATGTTGAAAAAAATCTATCGCATAATACTTCAACATCATCCCTTTTAAATGTGAC
ATTTTTTGCGGCCACGTACTGCTTCATGGAAGTCCACACCAATTCAATTGGGTTGAGGTC
GGGATGATAGGGTGGTAAACGAAGCACGTCATGATTGCGGTCATTTAACAACTTATCAAG
TTCATATTCTTTGTATCTTGGCTTATTTTGTTTTATTATATTGTATAACTCCGGCTTTGT
CATCTGAGGACAAAAATTAATGTTGCGCCGTCGCAACCAATCCGCCATCTCCATCTTCCG
GGTTGTCGATGTCGGACATTTGTTCACTTGTTTGTTATGATATGGGGCATTATCAATAAC
CAATACACTATTGTCCGGCAAATTGGGTAACAGTTGATCGGTAATCCATTTCTTGTAATT
CTTGAAATTCATTTCCCGGTGGTAATCCCCTGTAGTGCAGGAACTTCGCCAACGTGCGTA
CGCTCCAGGAACAAACCCATTCTCACTGCCGGCATGAACAATAATTATTCGATCGCCTTT
AGAAACTGGTTTCTGGAGGCCAGTATTGGTATTATCATCCCAATTTTTGGCGTTGGTATG
GGATGAGTGAATATATGTTTCGTCCATATAAATTATAGGGCGTTTTGCTTCCCTATACTG
TTTGACATTTCTTAAAAATGTACATCTCAAATTGGCGATGTCATTTTTTTCCATTAGTAG
CTTTCTATTGGTTTTTGTTTTCCTCCAGCGATAACCGATACCGTGCAATATTTTTCGCAA
ACTTTCTGGACAGCCCCCATACCCCGTATCCGCAGAAAATTTTGCTAAAATTCCCTTTGC
GGTTGGTACCTTCTTTTCTGTTATATAGAAATTTTGAATTATTCGTCGAAGAATGTCTAC
ATCGGTGTCATCCAAATCTATTTTGGTTTTTTTCTGGACACGATTTTCGTATAGAGTTGT
TTTAAAGGTCGACGTTTCTCCACTATCAATTTTTCTAGATTCTGTAACTATCCGTTTTAA
AGTTCTTACAGAAACTCCAGTCGCTGTCGAAACGCGATCCTGTATCTTTAAATACAACAC
TTGTAAGGTTAAAGTGATACTTAAAATTGGAATTAAATATTTACCTTTTGAAGTGGAATT
ATCCATTCGCCATTTTCGGATTCTTGCGTCGTGAATTTAAAAACGTTTGCAATCAATTCT
TTAGATTCGACAACGCATTTGACCTTGAGGGGCCAGTTTGGTTTCGGTCAGCTGTA
>JTDY01001896.1:4720-9781 Operophtera brumata isolate WM2013NL OBRU01_Sc01896, whole genome shotgun sequence Positions 1464 to 3516
TACAGAGCCACCAACTTATCTGTGAAGTGGCTGAAAATGGAACTACAGCCGCCATGATGA
AAATGTCATTCGGTTGTCAGTTGCTCTCTGTTTGAGTGTTTTCTATTTACTTTTGGATAT
TAAATATTTTGCGCTTTCAATCATGCCGAAAGCTATAAAAAGTGATGCCCGGAATATTAT
TCTAAAAGTGAAAGCATTTTTTGAAGAGGAAGCTCGCGAACAAGCTCCGATTATTCCATT
TAATCAAATAACCAAACGAGTTTCTGTCGCTACAGGTGAGTGTGACCAGTCGTATCCCAT
AAATGTTGCTCATGAAACATGTACCTCGACTCGAGTAGACTCTGAAATCTTCGCTCGCAT
CGCTCGCCAGATAACTTCTGAATTTACATGCATTTAATACTTGACTCAGCTTTTATCGTC
ACTTCTAGTTTACCTGGTTCTTTAGTTTTTTATTTTGTCTTTCAGGTGTAAGTGAATGTT
TCGTTTCGAAAATAGTCAAAGAAGGAAAGGAAGCAGAACAAACCGGTACTAAAGTAAGAA
CGCCTGGAAAATCAAGAAAACGAAGTACTGGTTTTATTGTTGTCGATGACTTCGATATGG
GCGTTATACGACGAAAAGTACATGAATTTTATGCAGTGAGAAAAGAGTTGCCTACAGTCG
GTAAACTACTAACAGTTCTAAAAGAAGACATAGGTTATCAAGGACAACGTGAGTCTCTTC
GAAAACTACTTCACCAAATGGTTTTTTGCTACAAAAAGACTCAAAGTAATAGAAAGGTTC
TTATGGAACGGGATGATATATCTGCATGGAGATCAAGATATCTGCAAGTAATCAGCAATA
ATGATAAAGCAGCAAATCCATTGCCTCTGGTGTATTTAGATGAAACATACATACATTCAT
CTCATACATCTGGCAAATGCTGGCAAGGTGAAGGCACGGAAGGAGTTCTGGAACCTGTAT
CCAAGGGACAGAGATTTATCATAGTTCATGCAGGCGGTGAAATGGGTTTTGTAGAAAATG
CATTATTAGTTTTCAAATCTCAAACAAAAAGTGGTGATTACCATGACGATATGAATAATG
TCAATTTCAAAAAGTGGCTATTGGAAAAATTATTGCCAAACATAAAAGAGCCATCAATTA
TTATAATGGACAACGCTCCTTATCATAGTATATGTATTAATAAAAGTCCAAATGTCAATA
CATTGAAAAAAGTCATTCAAGAATGGCTTGCTCTAAATGCCCTTGAATACTCAGAAGAGA
TGACCAAACCTCAGCTATTGGAAATAGTAAAAAGAAATAAACCACTTCCTATCTATGAAG
TTGACACTATATTGGCTGAAAATGGGCACAAATGCCTACGACTGCCGCCTTATCATTGCG
ATCTTAATGCGATTGAGTTGATATGGAGCACAATGAAGCGAAAAGTTGCTAATATGAATA
TTGATCATAAAAGTCAAGACATACCTAGCTTAGTCAGTCTGGCATTTGAAGAAATCACGG
TGGAAGAGTGGATAAAGCATTGCAACCATGTCCGCAAATTACAAAATGAGTATCTTGATA
AGGGTGGATATTTAGATGAACCATTTATTATAAATGTGCTGAGCGATAGTGAAACCGATA
GTGATTCAGAAGACGATTACTTAACTGGCGTGTCCTCGATTACTGATCATGATTATGATG
TCGGCCCTAGTACCTCAAGGTCAGTTGATCATACATATTGTAAAAATATTTAAACATACA
CATTTTATTTAATGATATGTTAGAGTTTTATTCACATATTTACTTCAATGTCTTATATTA
TTAACTAGCAGTAGCCGCACGTGCAGTTTGACTCGCTTCATACAACCCGTTAGTACAGAG
TTTTTATAAATATACATTTTTGATCCTCAATTTTTTATTATATAGGTAATAGTCAGATAC
ATTGTCTGTGAAGACTAAACATAGCAGATTAGATGTAGGAATCCCAAATTGTGGTTAATT
ATTCGTAGAATGGCAACACCAGAGCGATTAGAGCGACGCTCTTCAATTCACAGATAAGTT
GGTGGGTCTATA
>JXSR01155784.1:1-4048 Ophiothrix spiculata isolate Osp01 contig_155784, whole genome shotgun sequence Positions 93 to 2863
TGTACTAAAGTCTATCTTATAAATAAGCTCCCCGTTTCGCGGGTTTTTTGCTCATTAACG
GTCGTTACGAACCTGTATTGCGCGTTCTTCGCAGTGCGTACGCGATTTACTGCATTTCAC
GCAGATACGACTGATTGGCTCTGCAATCGTCATGTCATGACGTAGTGTGACCTTGTTTAC
GATTTTATTTGACCTCGCTGTACATGTACAGTGTTAAACAGTGGTGCCGTACGCTGTAAT
TGTATTGCAGTGTACAGTGACCTTCGCGGTCAAAAGTCACATGTAACCAATTCAAACCAT
GTTGTTACGAGCGAAGACAACTGAGCAGCTGTGGCCGCAGAAACTTGCTCAATTTCAAGC
CGTTTTGCGTTAAAAATTGATCTTAAACTTTCGTCAACAAAATAAAAAGATATTTATAGA
CTATGCTGAGTGTGCTGATTAAGCGAAAATGCATGCCAATTATTTGAAAAAAGCTTACAT
TTGGTGAAGTGTCACGATGTTCTCCACACTGACATGACTGAGGGAAATTGGCGAGGAAAA
TACAATTGCGAATGATGGCAGTGATCATGATGTAAATTGATGTTGGCCGATGAACTGAAC
TTGGAAATAGATACCGGTACACACATGGATTTACGGATTTACCTTACCTTTTCATGACAT
TGGAATGTAAAATCACAGTTCTATGCTTGCCCACACTGGGAATTCAGGAATGTCATCATG
GTCTTCAGAGGATTCTGTTTCTGATGTCATTGTTGTATCATTATCATTATGAATTTCCAT
ATCCGGTATCCAAATTAATTTGTCATCGGATTCGTCATCATAACTTGAACTAGAAAATGA
ATCGTCGTCGTCGGAGTCTGAACTTTCATCCGAGTCCGATTCGTACGGATTGAACCTCAA
AGTAGCAAGTTCTAAATCTGACAAAGTGGAATCAATTTTGATTTCCGAATCGAAAACATC
ATCCTCCAGTTTATGAACATGTTGAATTGCATTTGCCCAGTTTTGCGGGGTGACGTTTTC
CAACTCCTGTTCTAACAATTGTTTTATGTGAGAAAGATTAAATTTTGTATTTTTTCTGGC
CACACCACCCTTCACCTGTGCCCATATAAGTTCGATGGCGTTGAACTCACAGTGATAGGG
TGGAACACGTACAATTTGATGGCCAGCCTCTACTGCTAGTTCGTCAATTATAAATTTGGA
AGGATGCTTTTGTGAGTTTTGTTTAATTACTTCCATCAATTGCACTTTTATCATATTCGG
ATCGAAGTCGATGTCATGCTCTTCAAGCCAGCGCTGCATCTCGGCCTTTCGTGAGGACAT
AGTTGGGATTTTATTTATTTTGACCGAGTGATAAGAAGCATTGTCCATTATTATTATGCT
TTGTGGTGGAATGTTAGGAAGCAGTTGGTCCGTAAACCATTTTTGAAACGTTGGGCCATC
CATCTCCTCGTGGTAGTCTTTGGTGCTACGGCTTACGAAGGAGAGGAGGCCATTGGGCAC
AAACCCATCTTCAGTTCCTGCATGAAGTATTATCAGCCGGCTTCCTCCTCCACTCGGAAT
TTTTATACCACCATTACTGGCACTGTCCAACCAACATTTTTCTGGTGAATGATTACTGTT
TAGCCAAGTTTCATCAATATATATAAATTTTCTGTTGGTAAGTCGTAATTTCTTCATTTC
TAGTATAAACGTTTGTCTCCACGCAACTAAGTCAGGTCTTTCTTTTTAAATTTTCCTTTT
TTCGCGATTCTTGTATCGATATCCCATCGACTTTAAAAGTCTGTGCAAAGTTGACCTAGA
CATATTTAAATTCAGTTCCAGTTCAATTTTATCGAGAATGTTGTCCAAAGTAGGCCATTG
TTTGTTTGCATACATGTTTTGTATTATCCGTCGAAGTGCCGATTTCTCAAAGTCATCCGC
ATCTGACGGTACCAGTTTTGTCTTCCTACCAGGAGTTTTCGGCGACTTAATTCCATTATT
CCGTATTTTACGAATTGTGGTCCTACTGACTCCGGTTGCTTGTGTCGCCTTCTGCAATGG
TGTTGGTGAAATTGGTTGCCCAGTTTCCTTATCAAAAATATCATAATTTCCAATGAAATA
GTTCACAACATTCAATATTATCTCCTGAGCTTGGCGGCAATATTTTCGCCCAGTACCTAG
TACAGACGCCATAATTATCCTTTTCAGGTTTAATATTTAACAAGTATTACTCGAGATGCG
TAAGAATTTTTCCGAGACGAAGTGATATTGAATACAATTAAAATCATATAATTTATAAAT
CATATTTGCCGGCAAAAATTTTGACAGCTGTCAAAATAAAAACAAAACAAATCATATCAA
AATACACAACACATTTGATTTCATTCGAATTCACGTAAATTAAATTTCTTTTTTATTTTA
CACGGGTATCATACAATACATGACGGAAATAATTATATTTTTAACCTGTAACAGTATTAT
TTATTGCGGCTATTTTATATATTTATTGCTTTGATTTCGGAGCAGACAGCTTTGAGTAAG
CTTGGTTAATGTCCGTGAATTTACGCTTACTGTAATTTTCAATTACTGATTTGGAGCGTG
TTCAGTAACGGGTATCTCCACGACATGAACGATGTTTGGGGTACATGTACATCACGCTCA
CTGTGCGTGAAAGGTCAAGCTGCTCCGCCCAATGAATGACGCGAACGCAAAGGGCTGCGT
CGAAGCTCGATTGTATGAATATTCTGGACGCGATTTTCAGGGAGCTTATTTATAAGATAG
ACTTTAGTATA
>CACRWG010000188.1:1-4495 Oryctes borbonicus genome assembly, contig: contig188, whole genome shotgun sequence Positions 254 to 2034
TATAGATATATGTCCCTAATTCGGTGTGTTATTTGTTTCAGGCGCAAATGATAGCAAGGA
ACAACCGTCGAAAATGAGCCCCAACAAAGCGGAAACACGGAAAGCCTGCGTGCGACCGTC
GCACTTTGACATCCTGTAAGTGCGCCTTTATCGCAATAAATTTATCTTACAAACGTAACG
CGCATAATACGTTTTCTTATCTTGTACTTACTTAAGGGTAGAAAAGTTCTGAGAGATAAG
AGATTTGTCTGCAAGAATACTCAGTGTTAGGTTTTTTTACGATTGTAGAACAAAGGAGGT
TTTTTGCATTTTTCATATTAGAGTTAATTTTATATTTTGGTTAAAAGTAGAGGAGACGAA
AGATAAAATTAAATTTCCTTTTCCATGCAATAAGCACAACTGCACGTCCGTGTGTTTAGT
GGATGAAGTTACTTTAAAATTGATAATTAGACGCTGAAGGAATATTCTATGAAGATGAAT
TATGTTTCCCCGAGATATTCGTTAGTTGAAGCTAAGCTGACGACTCATCGAAAGAACTCC
ACTCTGCTAGTTCTCATGAGCGAATGTAACTGAATGCACATGACTGAGCAGCGTTAGTAA
TAGCATTTATATTAGTATGAAAACGAAGGAAACGATGCAAATAGAGTCGTTTATTTGGTC
TGAGATTTAGGAAAATGAGCTAATGAAGCATTGGATTAAATTAAATTAGAGTTTGCTCTT
GATTTATTTATTCCACTACGACTTTTTCAGATTTATTGTGGCTCCTCATTTACTAAACTG
CAAGTACTGTAAGTTTTATGCGTAGCTTTCGGCTTTTGGATTCACTGGGCTCATTTCTGA
CAGTCGCAACTTCACTACTTCTGTACATTAGCAATTGTTGGTAGCAATGAAGTATTTCAG
AATACATCGAAATATCTCTAATATTCACGTTATGGAATCAAACTGGTAGAAGGGATACAC
TTTTAATAAGCTAAAAATTGGTGAATGAACAACAACGAAAGAATAAAAATTTGTTGCTAC
AGTCGCTTCGATTGCTTCTCTCGTAGATTACACTGTTGTATGCGTTTGAACCAATTCTCG
AAGCATTTTTTCCTCTCTGAAGGTGCTATCTCCAAAACATGGTTTTTGAAAGTTTCAATA
GCTGCTTGAGGTGATAAAAATCGTTATTCACACATTTTTTGTTTAGTATCCAAGTATGTC
GTTAGACCATGAATCAGGTGAATATGGGCAATGAGACATACAAGCGAAGCTTTTATTCTT
CAAATAATCAGATGTTTGACGTGCAGTGTGAGAGCTGGCATTGTCACGATGATGAAGAAT
GCTGCGAAGTTGTCGATTGTCTTTTCCGATTTCGTGGATGATTTCTGGCAAACAAATTGT
AGCTCACCATTCAGTATTAGTTATTCTTCGATCCGCCAAAGTAATACTTGCGAGATCTCC
AGGAAAACGAAAGACACAGAGAGTCGTTTTCTTGGATGTGCTTCTTGAGCGAACAACTTT
TGTTATGTACGTACAAATTTTGAAATCCCTCCCCCGAATTTTCTGAGCATTTCTTTACGC
CAATTAATACTTTTTGTGTTTCATCATTTTCATACCTACCTACCTGCTACAGTGTTCGGT
ATGCCTAATGATGCCTCTACCTCGTGGTAAGTCATACTGATCCTCTTCAATCTTTTTTCA
CATAACATCGACAACAATCGATTTTGGTTTCCTTGCACGAAATTTATTACTGACGGAGCC
ACGACGAAATTCTACGTAGCAGTTGTAAACGGTCTTTCTTGATGGACGATTCAAGGTGTT
ATGCTATGTTAAACCTCTACTAAAATCATAAAAATCATTCAACGAAAACCAAACCTTTAC
ATTAAATTTCCATTTTTTTACAGAGTTGTCTTTTTAATTCTGATTGTAAACAAATTACTG
TAAACGCCAAATTAGATGGCGAGCGGTGGGAATAAGTCCGCGCAGCATTAGAAATAGTGG
GAAGTTTTGTATTTGGTGTTACATAAAATTGCGGGAACTACACATCTATCACTAATTAAA
TTAATAATTTATTAGAGTAAAATACGTTATAGAAACAATCAAACATATGTATAATGAGAT
ATATGCATATACATTCATTACCAAACGAAATCATATAAATAATGAGATTTTAATGTATAA
ACAGGTATCTAAGAATATTTTAAAAACAGTATCAATTTACAGAGGAAGCAATTTGATGTT
ACAATTAAACAATTCACATATGAAATGAGATTTAAATGAACAAACAGGTGGTTAAGAAAA
TCGCAAATCACAATTCAATTTGCTTGCATACGTATAAAAAATATTTAATTCAGAAATGGT
TTACTCCTTCATTACTAACACAATAAACCAAATTCCTTAGAAAAAATTGTAATAGTAAAT
TACAGTTTTAAATAAACAAATTAATGTTCTTCGGATCTGAAGTTGTCGTCATCACTATCA
CTCTCATTATTTACATTAATAATTAAACTTTCTGTCGTTTCATCAACTAATATTTCTGAT
TCTAAATGTTTATCTTCAATATTAACAACATGTTTATAACGTTGTTGCCAATCTTCCTGA
GGAATTCTCGAAAATTCCTCTTCCGCTATTTTACGAACATCTTCTACCTTAAAACTCGCA
TTTCTTGCAGAGACATTGTTTTTGACGGTGGCCCAGGTCAACTCAATTGGATTTTGATCG
GGGTGATACGGTGGAAGTCTCAAAACTGTGTGTCCATTGCGTTGTAAAATTTCGTCGAAT
TTATACGTTATATATTGACCCTTATAGCGTTTAATTAGCTGGTATAGTTGTGGCTTTAAC
ATTCTAGTGTCAAAAGGAATATTTCTTAACGTTAACGTTTCATTTTTCTTACTATTACTT
GTTGGAACATGATTTGTTTGTGTATTGTGATGCGGCGCATTATCAATTACAACAACGGAG
TTTGTGGGCAAGTTTGGCATAAGCTTCTGTTCTATTCATCTGCCATAATTTTCGGCGTTC
ATATCCGAATGGTAATCACCAGTTTTTACGCTGGACTTAAACATCAATAGGGCGTTAGGG
ATAAAGACCATGTTGCCTCCTGCGTGTACTATTATTAGTCTGGGTCCTTTAGATATGTTC
TTGAAAAGACCTTTTGTACTTTCATCACTCCACATCTTGGAAGACGTATGACTACTGTGA
ATGTAAGTCTCATCTATA
>MPJT01004730.1:1-3334 Osmia bicornis bicornis isolate LIB18336 Scaffold04731, whole genome shotgun sequence Positions 837 to 2147
TACACCGCAGTTCACCAGAGTCCATAACTGCAGAAAGACCAGTTTTCGTTCTTTCTTGCG
CATCTTCGCTCTGATTGGCGAAATTCTTACTTCCATACGCTTGCGCACAGCGTCGCTGTG
GCGCCTCCACGTGATGAATCTACGCGAAAGCGCATCATTTGGAGCGTCTATCGGGTAGCC
AAAGAGTGTTTTGTTCAAGTGTATTGTATTTGTTTTGTGGAGTGTATTGTTTCTGTATTA
TATTATTTGTTGTAAGTATTTCTTTTATATTTTATATTTTATATTTTTTGTTTCATATTT
TTTATTTTATAGGTAGTCGGGGCGTGTTTTATTGTTGTTTTTCTTTTCTTGTGGAGTGTA
TTGTTTCTGTATTATATTATTTGTTGTAAGTATTTCTTTTATATTTTATATTTTATATTT
TTTATTTCATATTTTTTATTTTATTGTATTTATTTATCGTATAAAAAGTGTGTGAAATGG
AGGAAGGAGTACCGGGACCGTCTGGTCAGTCTCCAACGTAGAGAAATCCATCGGGAAAGG
TAAGCTCGCGTTATGAAGATATATAATGTTAATAAATTTTTTAAATTTTCGGCATTTCGA
TACCATAAGTGCGAAACATTTTTTTTTTCTTTACATAAAATATGTATATTTGAAATCATA
CTTTGTTCTCTTTGCAGTTCGTTGGATCTGCACAAAAGATGATGATCGTAAATCTCTACG
AAAGTCTGAAGGTGGAGCATCCGAATATGCGGTACAGACCTCTTATGCAATTGATATCGA
AACAAACTGGAATTGGGCAACTGACAGTTTCTAGGGCTGTTTCTGAATACAAGGCAACGG
GAACCGTTACGTCCCCATACAAAAAGAGGCCGCGTATGAACGTGTTGGAAAAGACGTCCG
ACCATGACATACTGGCCATAAGGAGAAAAGTACACGAATTTTGGTTGCGGCGGGAAATTC
CGAACGGTCCTAAAATTTTGATAGCCGTGAACGAGGATCCCGAGCTTCCGACTTTTACCC
GATCATCGCTATACAGGCTATTAAAACGAATGGAATTCAAGTACATCGTTCGCGCGCGCA
ATAACGCGCTCATAGAAAAGGAACACATTATCGCCTGGAGGCAGCAGTACATAGAGCACA
TCCAAAGATATCGCGCTGAAGGACGGCCTATATATTATCTCGACGAATCATGGGTTAACG
CAGGAGACGTTAGAAGGAAGCTTTGGGTGGATACTTCTGTAACGTGCCCCGCGAATGCAG
AAAGAAGGAACCTGTCCACGGGCATACCGTCGCCCGCAAATAAAGGAAAACGTTTGATCA
TAGCACATGTCGGGTCATCCGATGGATTCGTACCTGGAGCCTTATTCTGCTTCGAATCAA
AAAAAAATCTTGAAGACTACCATGCCGAAATGAACGGCGAAACGTTTTTCGCCTGGTTTC
AGAGGTTTTTGCCCATGCTAAAAGATGGGGCAGTGATTGTTATGGACAATGCTCCATATC
ACAGTATTAAAGTGGAGAAATTTCCAACCATGGGGTGGAAAAAAAAAGACATCATCGCAT
GGCTAGTCGGTAAGGGGGAACAGGTTGAACCACAGTATGTCAAAGCACAGCTGTTACAAT
TATCGTATAAATATCGACGATATGAATACGTCATCGATGAATACGCAAAGCAGCATGGGC
ATACTGTGGTACGCCTTCCCCCCTATCATTGCGAGCTGAACCCCATCGAATTAGCGCGGG
CAAAGATCAAAGATTATGTAAGGGCGCGGAATACCACCTACAAACTTTCTGATGTGGAAA
AATTGGTGCACGAAGCCGTGGAGAATGTAACCGCCGAATCGTGGAAAAATTTTATTCGCC
ATACAACCACTGAAGAAAATAGATTCGTAGAAATCGACCATGTCACTGATACCATTCTCG
ACGAAGGTGCTGGTGAGTGGGTGGATCAACCCGATAACTCCGAAGATGACAGTGATATTT
AAAGATCTTTTTTTCGGAGTACATATTTTTTAAATTTTCCTTGTAAATATGTAAATAGCG
TATCAATGTATATACGGATATTTTTTTTTAAATATTTAACACCTACTGAACGTGTGCAGA
CGCGCACGGCTTCTTACTCACGTGTATCATTCTGTATTCTTTCTATTCAACCGTACTATT
GTTTCACCCTGTATATTAAACTCGCGATTGAAGCGCCTACCACAGTAGGAGTTCGAAGCT
CGTTAAGTTCCCCCACTATCTTCCAACCTGCGCGTCGCAATTATGGACTCTGGTGAACTG
CGGTGTA
>PPXJ01004105.1:638426-643556 Ostrinia furnacalis isolate ACB-3 OfSCF4105, whole genome shotgun sequence Positions 749 to 3784
TATTATAAATGCGAAAGTTTGGATGTCTGAATGTTTGTTACTCTTTCAGGCAAAAACTGC
TGAACGGATGTTGATGAAACTTTACAGTATTATTGTTTATAACCCAGAATAACATATAGG
CTATAATTTATGACGATCTGTGACAAACTAAATTTCATGCGGGTGAAACCGCGGGCAAAA
GCTATACCATAAAGTTACTTCGCTCGATTCAGCCTTTGTCCAGCAGTGGACGTCATTTCG
CTGAAACGAACTTCGCTCTTCGAAGGGATTTCAAAATTACGACTGTCAACATTCAGCCAC
TTGTAGAAGGGAGCGGGATAACGATACTGCTATCGATACTATTGTTTTTGGCTGCTTTTT
TTTAAATCGATAAGCAACACTAACAGAGTAAATACAAATGATTAGGTCATCTTAATAGAA
ACGCACCGAGCGCGGTTTGTATGTGAGCGCGCCAATACGTATGCGGCGCGCACGTACACA
CTGACAAAATTTAGCGTGGATTAGCGGGGAGTTGCAGTGTGTGCGTGCGTACGCGCCGCA
TACGTATTGGCGCGCTCACATACAAACCGCTCTCAGTGCTCAGTCACTCTGACATTATCC
CGCGGCGTTCGCCGGTGCCGTTGGCCGCACTAGCTACAAACAATGCCATATCTGTCGTGG
TTGCTGCCCTACATGACACGTGTCGTGGTTGCAGACGCAGCGAGCGGTGCGCGTGTACGA
CCTGGTGAAGCAGGAGCTGGTGCGCAAGCTGCTGACGGGCGCGCAGTGGGTCAGCACGCT
GGCCGTGCACCCCAAGGGCGACAACCTGCTCGTCGCCTCCTACGACCGCAAGTGCATGTG
GTGAGTCACCTTGTGAAGCAGGAGCTGGTGCGCAAGCTGCTGACGGGCGCGCAGTGGGTC
AGCACGCTGGCCGTGCACCCCAAGGGCGACAACCTGCTCGTCGCCTCCTACGACCGCAAG
TGCATGTGGTGAGTCTTGCCCATATATGCTTTTGCATTAGGAGACATTATGCATTGTAAC
ATTGTACAGGTCGCGTCATTTAAAAAGAGCGCTGGTGGTCAAGCTGCGCATTAAGCGATT
TATCGGTCGATTTGGTGGTATGAGGTGCGGCGCGGGGCGGGCGGGTCTCGCTTCGCATGC
ATGCCGGTGCGCTATTGGTTCGTCAGTCGACCTTTGATTTCGGCGCTGTGTCCACGTCAC
AATCGTTCTCAAAATACCATCGTGCACAAAAGTTTTTGATTACGAAATGGTTTTACACAG
AAAAGTGAGAAAAATGATTTACGACGTATATTGTTTTATGAAGAGAGAGGCTGATAATAA
AGCAGTTGATAATTTAAAACAATGCATGAAACGGACCGCAGAGGCAACAAAATGTTCCGT
GATTACAGTGAGACGAATTGTAAAAGAATGAAAATCTTCAGAATTTCTTACTGTCTTTCG
AACTCCCGGCAAAAATAAAAGAAACAAACAAAAACCAATAACAGGCATTGATAGCTTTGA
TCAGGGTGTTATAAAAAGAATCATCCATAATTTCCACATCTCTGAAAAAGAATTGCCTAC
CATAGGCAAGTTGCGAAGGAAGTTACAGGATGACCTACATTTTCAAGGATCTGCAGCAAG
TCTCAGGCGAATAATAAAAAATTTGGGGTTTAAATGGAAAGCAACAGAAACGAATAGGAA
AATTTTAATTGAGCAGTCACAAATTCGATTTCAAAGAATTGAATATCTGAGAAAGATAAA
AAAATATAGAGAGGAAGGAAGACCTATCATTTACACTGATGAATCTTATGTCGACAGTTC
CCATGCATCTCACCATTCTTGGACAGACGGTCCCACCAAAGGCATTAAAAAACCAATATC
TAAAGGTAGCCGATTGGTCATAGTGCACGCGGGTGGTGAAGCAGGTTTTGTGCCGAATGC
TTTGCTGACATTCAAAGCCGGTACAAAAAGCGGCGACTACCACGACAACATGAATTCAGA
GAATTACGAGCGATGGCTCCGTACTAAACTGATGCCGAATTTACCGCCTAATTCAGTCGT
GGTAGTCGACAATGCATCGTACCACAACAAACAACTTGATGCTGCACCAGCGTCCAATAC
AAAGAAAGCAGATATGCAAACCTGGCTCAGTCAAAAAGGAATTGAATATGAAGAATCCAT
GTTAAAGCCGGAGTTGTACAACTTAATAAAGAAATATAAAGAGCAATTTAAGAAATTTAG
TATTGATGAGATATTGAACGAAGCAGGCCATTCTGTACTTCGTTTGCCCCCATATCATCC
GGACTTAAATCCAATTGAAATGGCCTGGTCCCAAATAAAGGGATATGTCGCCAGCAAAAA
TGTAAGTTGGAACCTTACAGGGATAACTGACCTGGTTAACGAAAAAGTACATTTAATGGG
CGCAACAGAATGGGGGAAATTATGCACAAAAGTAAAGGAAATCGAGGCCGACTATTCTAA
AAGCGATCATGTGGTCGACATCATGACAGAAACATTTATTATTCGCGTAGGGGATGATGA
TTCTGACTCAAATAATGATGAAAGTTTAAGTGATGATAGCGACGACGATGAAATGGCCAC
CTCTAGCACCAACACCGCGTCCTCATCTGGTTTTCACGTCACCCACAACGACTTAATGGA
AGGAGTTTCAATATTACCATTTGATTAAACATTCTACACTGAATGAAACATCTTTTTGTT
GATATTCTTTTGAGGTTTTATTTTTTATAACTTGTAATCTATTGTCCCTACCTGCATTCT
TGTGAAATAAATACATTTTTTATTTTTATTTTTTTATTTTATAAATAACTAGCTTTCCGC
CAGCGGCTTCGCCCGCGTGGATTTTTGTCTGTCACAGAAAAACTTTATCGCGCGCGTCCC
TGTTTCAAAAACCGGGATAAAAACGATCCTATGTTCTTTCCCGGGACTCAAACTATCTCT
ATGCCAAATTTCATCAAAATCGGTTGCGAGGTTTAAGCGGGAAAGCGTAACAGACAGACA
GACAGACAGAGTTACTTTCGCATTTATAATA
>LADJ01024802.1:2515-7153 Papilio machaon isolate ya'a_city_454_Pm contig24802, whole genome shotgun sequence Positions 1006 to 3411
TAAAGTCCTTTTCATGAAAGAAGTCCCGCGGTAATTTTTGGAACTAAATTTGACAGGTCG
GCCATGTTGTCGTTCGTCAATGTTATCAAGTTCGTTTGTTGTGGTAGATTTTTGTGAGTT
TTTAACTAGCTTAGTGCATTTTAAAGATTGTTTACAATGCCAAAAGTTGTGAAAAGTTCG
GCTAGAGAAATGATATTGAAGGTGAAAGAGTTCTGTGAAGCGGAACAAAAGAATCAAGGT
GTTTTAATATCACTAAACAATGTTCGGAAGAGAGTCGCCGCCTTAACAGGTACTTTTTAG
GGTTGCCATATAATAATTTTTTGGAACTTTTATGATAAAAATTCATTTTTGCGACAAAAT
TGAACAAATATAAAAAAATATAAACATAACGTGATGAAAGTAGGTAACTGAAAGTAAAAC
ATATTTTACAAAGTACATAAGCATTATAAACTTAAAGTTACTATTATTTTTAATTGTTCA
TAATTTAATTGCAGGTGTGTCAGAGAAAACTGTAACAAGAATTACAAAAGAAGGTATAAC
AGCGGCGAGTACTTCGAAAAAAATTGTCACCCCAGGGAAGAATCGCCCGCATCCGAAAAA
GTTCGACTTAGACGGGTTCGATTTGTGCGCTATTCGTCAAAAAATTCACAGTTTTTACGT
TGTGCATAAAGAATTGCCAACATTGGCTAAATTACGGACAGCTCTGAGAGAAGACATCAA
TTTTCAGGGAAGCATCACAACTTTGCACAGAATATTAAATAGGATTGGTTTCAAGTACAA
GCGATGTCAATCCAGACGCAAACTACTTATGGAACGTCACGACATTACCGCATGGCGTGC
AAGATATTTGGATAAAATACGAAAAAATCGCACCGTGGAAAAACGACCCGTTGTATACTT
AGATGAGACCTATATCCACAATACTTATCATTCAAAAAGTTGTTGGCAGAGTGAAGAGGA
GCCAGGAATGTTCGTCTCAGAGCTCATCAGGGAGTCGCTGGATAATTGCTCATGCGGGAA
CAAAAGATGGATTCATAAATGGTGCATTATTAATGTTCAAATCTCAATCAAAGTCCTCAG
ATTACCACGATGACATGAACTCTGCAAATTTCCTAAAATGGGTGACGGAAAAACTAATAC
CTAATCTACCTGAAAGGTCGCTTGTGGTAATAGACAACGCTCCTTACCATTGCACTCATT
TAAATAAAGCCCCTTCAATGACAAATTTAAAAAGTAGTATGCAGGAATGGCTCCGGCAAA
AGGGTATATATTTTGAAGACACCTGGAGAAAAGCTATGCTGTTTGAGCTAATCAAACAAA
ATAAAGGTCCACCGACATTTGCAGTGGATGAATTATTAACAACTCACGGACACGAAGTAT
TAAGGTTGCCGCCTTACCATTGCGACCTCAACCCGATTGAGAAAATCTGGAGTCTTGTAA
AAAGAAAGGTGGCGGATAAAAACGTGGCACAAGATCCAAAAGAAATTCTAAAATTAACTG
ATGAGGCTTTTGAGTCTATTACGGCGAAAGATTGGACAGCTCAGTGCACGCATGTCGAAC
ATTTAGAGGAGGAATATTTTAAAAATGACGGCCTTATGGATGAAGAGATGGACCGAATAA
TTATATCTACGGCTAGTGATGCTGAAACAGAATCTGATTCTGTTTCCATCCACTCTTCAG
ACAGTGATGTACCTATGGCCGCTGATCACAATTATTCAATAAAACTCTGAATAAAAAATT
GTAATGCGTTTCTTTACCCTATTTTCTCATCTATTCCCTGTAAGTAGGTAGAATACCGCT
TATGTAAGTAAATAAAATGTCTACCAACCCACTCATGCCTTCATGGGTACGTTTTGGCCA
AATAACTACCGTTATTATGACTGTAAGTGTCGTGTTATTATTAAATAATTTCAAATGACT
AGTCTCCTTTTTTACTATGTTGTTTACCCATGAGTGGGTTGGTAGACATTTTGATAAAAA
TGCCCAAATATAAATTTGACTTATCAGAAATATACATGTTTCATTAATCTGAACTATTGT
ATGAAATTACAGCCTATCTAAAGTGTATTTATTTGTTAATACAATTTAAGAGCTTATATT
GTTTCATCGCAGTATGCAGGAAATAGTATTTTTTGATAAATTACGTAAGCTAAATGTAAA
ATAGGTAAATTTTTTACTCATAAATGGCAATGTTACGTCACGCGAGTACAGCGCTGCGTC
TGGGGGACTTCTTTCATGAAAAGGACTTTAAGTTAAGTTTCATCGCAGTATGCAGGAAAT
AGTATTTTTTGATAAATTACGTAAGCTAAATGTAAAATAGGTAAATTTTTTACTCATAAA
TGGCAATGTTACGTCACGCGAGTACAGCGCTGCGTCTGGGGGACTTCTTTCATGAAAAGG
ACTTTA
>AOMJ03025554.1:319-5422 Parasteatoda tepidariorum strain Goettingen contig_25554, whole genome shotgun sequence Positions 920 to 3328
TATAGCTCGTTCACCAGGAGTTGGCACTTGGCTCCGCCTTCATCACGTGGTATCCAACGA
TACGATTTCGCTATTTTGGGGAGAAGGAAGTGAATAATTCTAGCCAAGGTTGCTATTTGG
CGATCGTATGTCAAAAATATTGATTTCGAAATTCGATTTTTAAGTACTTAATATTTCTTA
AATGCCGATATATTTTAAGTTATTATTAGAAGCATCACTAGTAATATTTAGAATCGTACA
GCAACATCATCAATATAGTACATCATAATAATTTTAATGTGATAGTAAATTAAAATTCGC
CTAAAATTATTAAATTTTAAGAAAATAGTAAAACACAAAAAATAAAACAATTAAAAAATC
TTCTGTCAAGATATGTTTAATAACATTAGATTTGACAACTTAGAAATGTTTTACAAAAAT
AAAAATATATAAATCATCATTAACATGACGTAAAACTTACAAAAATTATTATTAAGATTT
TTTTTCTGTAAAATAAATATGATATGTAAAAAAATTGTATATATTTCCTAATAATGAAGA
AATGTGGTTTAAGTTTCATTAATAAAAATATTATTTAATAAAAATTTCATTTTTTTCAAT
GCATCGATTATAAAAAAATTAAATATCAATTAGAAACTTATCTGAATTGCTTGATTATGT
TATAGTTTAATTATATTTAAAAAAATTTGAAACAAAAATATTCAGCACATACTTTGCTTT
TAAAAATGAGCGCTGTTGTTATTACTTATCCCCCTGGTGTAGGAACGCCTACACCAGGTC
CAAAAAACCCCATCTTCAAATGAACGTTGCAAACATATATGATTTATCTACAAAGTGTAA
GATTAAATTAAATTTCATCGTCAAAACTATCCCTACTAAAATCGCTCTCAGTGTCAGAAT
CAGAATCAATGGAAAAAGAAATATTTTCCACAACTTCTTCGACAATTCCATCAGTTTTCC
AATATTTTTTTTCTATGTTTTCTATATGTGTGCAATGCTTTTTCCATCTCTCATTTCCAA
TATCTTGTATGGCTTCTGAAGCAAGATTTTGAAGACGTTGTAAACTCATATCAGCAGCCA
CATTTCTTTCTCTAACATAACGTTTAATATCTGCCCAAATTAATTCTATGGGATTTAAGT
CACAATGATAAGGGGGAAGTCTCAAAACATCATGACCCTGTTCTTTTAAGAGTTCATCAA
TGCAATATTGTTTTTCGGTTGGAGCATTTGCTGTAATTAATTCAAATAATTCAACTTTTC
GCATTTTCTTATTGTGTATAATCTGCTTTTTCTCAAGCCAGACACACATTTTATCTTTTG
TTGAACTTTTTGTTGGTACGGGATTCAGCACTTTTGTATGGTAAGCTGCATTATCCATAA
CGATGACCGAATTCGGAGGAATATTTGGTAACAGTCTCTCAATTATCCATTTTTCGAAAT
TTTCAAAGTTCATTTGTCCATGGTAATCTCCAGAAGCAGATCCTGCTCTAAATATCAAGC
CGGCATTCGGGATGAAACCGGATTCGGAACCAGCATGCACTACAATCAGGCGATATCCTG
CACTATCTTTGATAATAATGCCAACTTTTTCATCTGTCCAACATTTATTGAAATAAAGAT
TGCTGTCCAGCCACGTTTCATCTAAATAAATTATTTTTCTTTTTTCTTCTCGAAATTTTC
TTATTTCTCTAAGAAAACGAAATCTCCAGCTTACAATGTTAGATCGTTCCATTAATATGT
GCCTCTGGTTTTTGCAACGTTTATATTGAAAACCTGCAATATGGAGATATTTCCACAGAG
TTCCTCTTTCCCATGGAAAATTTATTCTTTTTTTCACTTCAGGAAGCAATCGGGATAAAG
ATGGAATTTTTTTGTCTGCATAAAACTCATTAACTATGTTTCGAAGAACACAGAGATCAA
AATTGTCTAAAATTGCATTTCTATATTCAGGACGCTTGCGATGTTTTCCTGGGGAAGATA
AGAGTCCATTTGAGATATCTTCTTTTTTAATTCGCTTAATTGTTCTAAGCGAAACACCAG
TAGCTGCAGCAGCACGTTTTTGAGCTTGTGAAATTGGAATTGAAAACGTTCCCGCTCTGG
CTTCATCTTCGCAAAATTTGGTAACATTATTTATGATATTTCTCTCTTTTGAATGAATAG
CTTGTCCTTTCTGAAACATTTTGCTGGGAAAAGAACAGTTTTTAAATTTAAAATATATTT
AATTAGCTAGAGTAAGAAAAAGGTATTATTAGCGATGTAAGCGACTGAAAAAGAATTCGC
TATTTGTGTTTGGCGCGCATTAAGGGTTGCCTTAATTTCAAGAGCATAAATGTTTCTCCT
CCCGCGCTGAAATGAACTCTGCGTCCGAGGAGGTGGAGTCAAGTGCCAACTCCTGGTGAA
CGAGCTATA
>VFXL01000002.1:41266509-41271588 Phenacoccus solenopsis isolate jinhua chromosome 2, whole genome shotgun sequence Positions 1294 to 3722
TATAGTGCGGTCCACGAAACTAGACCCTTGTGTTTATAAACAAAAAATGAAATTTTTGCG
TTGAGAAAATAAACGTTGCCAAATCTCTTCAAATAAACCAGCTGATTTATGCAATCGAAT
CATCGTTCCCATCAGCTGTTCGCTCATTATTATACGTGATTTATTATGCATGTTAGAACA
CGATGAGCTATAAATAATAACTGATGGTTGTATTTTCATAAATTTAACACTTCATTATAC
AACGAATTTTTCAATTGAAAACACAAAAAATATAAAATAATTGTGTTGAGAATTGAAAAT
AAAAATTTTGTTTAAAAAATGCACCAAAACGAGAATAATGGAGACGATGATGATTGCAAT
TTTTCTGTTCATGATTATGTTGATCATTATGATCACAGTTATGCTGTTCCTTTTACTAAT
AAGTATGATTCCACATTTTCCTAATTGACACAATACCTTATTTAGGTATTACCATATTGT
TGATTCATTTCGTAATTTTCAGTAATGAAAACTCCACAGTTCGCCGAGTAGGGACAGATA
TTCAACCCCAAACAAAGAATGTAATTTATAACGTATTAAATTACGTAAATAAGAATAAAT
CTCTGTTTGGAGAAAAAGTTGACTGTGCGAAGTTGACAGCTGAAATCTGCGGGGTTTCTC
GATCCACTGTTGTACGAAGTCATCGCGAATATGTTTGTGATCAAAATTTTAAAACGCCTC
GTTCCACCTACAAAAGGAATAATCCTATAACTTCAATGGATAGTTTTGACAAGGATTACT
TACGTAGGGTAGTTTTAAAAATGTACGATGATAAAATCATCCCAACCTCAAGAAAAATCA
AAAAAACACTTGAAGAAAATAACAATTTTAAGGGGTCTCTTACTTCTGTTAAACGAATGT
TACATAAAACCGGATTTAAATTCAAAAAAGGTCATGATGGGAGAAAATTTTTACTGGAAA
GAGGAGATATAGCAGCAGCACGGGCTAAATTTTTGAGAAAGATGCATGAGGTAAAAAAGG
AAGCGTTTCAACGAGACATCTTTTACCTAGATGAAACTTGGCTAAATCAAAGTCATACTG
TAAGTATGGTGTGGCAGAATGACGAAGACCGATGCGGCTTAAAAATTCCAATTGGTAAAG
GTCCGCGAATAATAATCTGTCATGTCGGCAGCGCTCGTACCGGCTTCCTACCTGAAGGGA
AAATGATATTTAGAGCTAAAAAAAACAAATATAAAAACGAAGACTATCACTCTGAAATGA
ATGCTGAAATATTTGGCAATTGGTTCAAGAATTCCTTGCTTCCGAGTTTAGAGGAACCAT
CAGTAATCGTCATGGATAACGCAAGTTATCATTCATGTGTAATTAATAAGTCTCCCACAA
CAGCATGGAAGAAAAATGACATAGCTGAGTGGTTGAAGAAGAAGGGAATCTTATATTCTG
AACAGGAGACCAAGGTTGAGCTATTACAAAAAGTAATGGTGAACAAAGATGAAAAAATAT
ACGAGTTAGATGAGTATGCGCTATCAATGGGGCATGAAGTGGTTCGACTTCCTCCGTATC
ACTGTACGTACAATCCTATCGAGTTGATTTGGGCGCAAGTGAAGAGGAAAGTAGCAGAGA
GGAATGGAACTTTCAAAATAACAGATGTAGAAAAATTAGCACATACAGCAATTGATGAAA
TAACTCCTGAACAATGGAAAAAATGCGTAGCCCATGCGGAGAAGTTACAAGAAGATGATT
ACTTCAAGATCTGCGATTCTGAAGTAAATGAAAGAGATTGTATCGTTACCTTCGACTCAG
ATTCTGATTCTGAGAGCGATTTCTTCGAGGAAGACGAGTACTAAAATTTGAATAAATAAT
AAGAGAGCTAATTAGGTAGTAATTATTCGCTTTTATCTAGATTAGTAAACCTTCTTCAAA
ATGTTATTACTCATCATATGAATGGTAGCATCTTGAGTTCTTCATATTATAGATTTCTGA
AATAAATGTAATTGATAAACAAAGTAAAATGATCTATTTACGCAGTAAAAAATGGTAAAA
TTTTGAAATTAACTTCCCGTGAAATCTTTTTCAGCAAAAACTATATTACTATCCATATTT
TGAAATTTATTTGTTAATTTATAACTATGTAAATACATTTTTTTCCAAGTTGATTGATAA
GTGATAACGATGATAACTGTATAAATTCATAATCTTCAAGTTCATAAACAAAAACACGAA
TGCGCGGACATAAAAATATGCACTAGCATGCGTTCATTTATAATCGTTGATTATCCAAAA
AAGAGAACGATTTCGCACTTGTTTAAATAATTACATATCTTTTAACTAAAAAACATTTGG
CTACCATATTGTTATCTCTATAATTATTGTTAAGAAATATGGCAACAAAGCGCTTATCAG
GAGGGTCTAGTTTCATGGACCGCACTATA
>AUVH01108482.1:3106-6837 Phytophthora cambivora strain CBS 114087 contig1938139_6, whole genome shotgun sequence Positions 1507 to 3270
TATTGTACTGGCCACTCGCATTGGTACACGAGATTTTTCTTTCGGTCATAACTTTGCTTC
TAGGGCAGCCACGAGAATTTTCTTGACGGCTAAAGAAGCGCCGTTCCACAACGATTATAT
ATTCTCGGTCTGCTCAGCAGCTCATTTGAAAACCTGCCGCCATGAAGCCGATTACCCCCG
CCGAAAAAAACCTGATTCTCAAGACCCATCGCTATTTCCTCGCCGAAGCTAAGCAAGGAC
TCGACCCCAGCAGACGAGCCGTACGGCTGCGTGTTCACCAGTGTCTTGGCTTCGGGATGG
CTACTATCGCTCGAGTCGTTGCAGCCGAGAACAAGCTCAGTCGCGGCGAGACCGCAGCAA
GTCCCGCTGAACCACCCGCTCAACTGAGAGAGACAGTTCAAAAATACGGTAATATATTCG
GACAAATCATTACTGACCGAAATATTTCAGGCAAGCCCGCCACGTCTCAGCACATCGCCG
ATGTTGCACAAGGTCTGACAGGTGAAGCTATTTCTGCTCGCACTGTCCGAAGAACGCTAC
GCGCGATGAACTGCTCGTTCAAGGTTGGTGAAAGGCGGGATATCCGCGCCGACAGCGATG
CCAACGCTGCTTTTAGACAGAAGTACCTGCAGCGCAAGCGAGCGAACTTGAACAAGCGGA
CTGCCATCAGGACTGAAGTATACCTAGACGAGTCCTTCTGCAACCTGCATCACGTCGCTC
AACGCACGTGGCTCCTGCCCGAAATGAAGCGCGTGCTTCCATCTGGGAAGGGGCGGCGAT
TTTGCATAATTGGAGCCGGCGCCATCACGCGCGTTGGCAACCATCGAACGCGCGGCGAGT
GGGTGAAAGGATCAGTCAAAGTGTGGGCTGCTGATAAAGCGGCCAGCGCCGCAACGGGTG
ACTATCACGGAAACTTCAACAGCGAGAAGTTCGAGAGGTGGTTTGGGCAGCTGTGTGAGA
CGCTGTCTGATGAGTACGGCGAGTGCAACATCATTATGGACGGGGCCAAGTACCACAAGC
GCGATGTCGACGCAGCCCCCGCTAAGAGCAAGAATAAGGACACACACGTGAAGTGGTTGC
TGCGCCAGGGCGTGCCGGCGAGCATGCTCATGAAGAAGAAGGTGTTGCAGCAGCTAGTCG
AGGAGAAGCGCGGCTCCGCGAAATACGAGACCGTGACTATTGCATCGAAGTGGGGTCACA
AGGTTCTCTTCACTCCACCCTACCATCCTGAGCTCCAGCCCATCGAGCTGATCTGGGCTG
CAATCAAGAATCCCATCGCCAAGAACCCGTGCAGCACAATGGCCGAGTTGGAGGCGAAGA
TCCACGATGGCATCAACAGCGTTACTTCGAAGACTTGGCTCAAGGCATACAGGCATGTCC
AGAACGTGGAGGAGGAGTACATGGAGGCGATGGAGACGGACGAGGACGTGTTGGAGCGGT
AGGAGTATCAGATTCTAGAGTGTATAACTTTTATTCGGATATAGAATATGGCAGACTGCA
ATTTATTGGTTAAATATAAAGCCAAATCGCGATCAGATCTGAGAAAAAATCTGAGGAGCG
AAATTATTGGCCTAAATTGGGGTGACCCTTTCGCTTTGGACTGCTTTATGCCCGCGTCAC
GGGCCCGTGGCTCACACAGATTGGCTCATTTCAAAGCAGAGATCGTACTGATTCCAGCAA
TACCCATAGCACTCCGATCCTCTTATTAGTTTTCCCAAGGTGGTAGGTGAAAAGTGGTGT
ATCAATGCGAGTGGCCAGTACAATA
>JAAKBD010000212.1:311620-316603 Phytophthora syringae strain BL57G Contig_212:Phytophthora, whole genome shotgun sequence Positions 1569 to 4890 Positions 1 to 1869
TATTGTACTGGCTGATTGAACTCGATCACAATGAAAATTTGGCACAACAGAATCGGACCT
CCTGTCTTCTCAGGTTGTCCAATCAACGTGAAACACGCGGCAATCGCTGCAGCTCACCTC
GGCACGTCTAGCCGTCCTTGTTTCATCCGAATCGGCTCATTATTCGATCCACTACAGATG
CCGCAACACATACTTTCCGCTTCCGACAAGTACTACATCGTGCGCCTCCACCGCACGTTG
AAGGCCGAATTGGCGCAGGGGCTTCACCGCAGAGGACATACGCTACGCCAAATGATGCGC
GACGCTACAGGCTACGCAGGCAGCACACTTGCGCTCGTTTTGGCCCACTGGAACAAGCAC
CACGACCCCTTCTTCGCGAGCACCTCACGCCCTCGAGGCCACCGCCACCGGTCTACCGCC
GAAAATTACAAGGATGAAATTCGCAAAATAATTACGGGCCGTAATCTAAATCAGCAACCA
ACTACCGCGTGTCACATCGCAGCTGAACTACAAGAAGTGGCAGGTATCACTGTTTCGGCG
AGACCCATGCGTACTGTTGTCAAGAGGCTCGGTTTCTCCTACGCGGCGGGGCAAAAGCGT
AACATAGCGGCTGACGCAGCAGGCACAGTCAAGTTTCGTGAGGCGTATCTGCTCAAGAAG
GTTGCCAATCGCGACCATCATCGCAATCCTCGTAGACCTGAGGTTTTCCTCGATGAGAGC
TACGTGAATGAGCACCATGTAGCTTCTCGGACGTGGCTTCCTGCTGACCGCGTTCGCTAC
GATAAGAGTGGCAAAGGTCGCCGCTTTTGTATCGTTGGGGCTGGCATTTTGCACCGCAAG
AATGGCGGTTTACGCGGCGACTGGGTGGAGGGCTCGTTGAAGTTTTGGCAGTCGGACCTC
GCTGCAAGCGAGCAAGAGGATTATCACGGCAACTTCGACAGCCAAACCTTCGAAGACTGG
TTCAAGAAACTCTGCCGTACTTTGAAGCGCGAACACGGTGCGTGCAACATCGTCATGGAC
GGTGCGAGCTATCACCGCCGCATCATCAACCCGTCTCCGAAGAAGGGGTGGAAGAAGGCA
CGCATCCTTCGTTGGCTTATCGAGAACGGTATTCCGTGGGGTTGCGACACCAGGAACGCG
ACGCTGCTCAAGCTTGTCTCCGCCGCCAAGCCGAAGACCAACTACGTAGCCAACGTCATT
GCCCAAAAGCATGGTCATTTGTTGTTCTACACGCCTCCATATCACCCCGAGCTGCAGCCA
ATCGAGGTGATATGGGGCGTGGTGAAGAATCGTATCGCAATGGAACCAGCGAAGTCGATG
GCAGACCTGAACAAGAAGCTTGAAGCTTCACTTCAGAAAGTGTCAAGCCACACCTGGGTG
GGAGCCTATCGCAAGGTCCAGAGGATGGAGAACGAATACATGGTGAAAGCTCGAAATCGC
CAGGAAATCCGCCGAGAGATCACAGAGGCTGAGGATCAGCTCGTAGAAGACGCAGTCGAG
GACACCGCGCAGGACTCTGCCGAGGAGCTGGAAGAGTACGCCTTCCAGTGCTAGAAATAC
AGTTTTACAGGTAAAGGATTTATGCGAGTATTATTTATCAGAGTGTCGTAAACTATGTGT
AATTTACGAGCTAAATCAGCTGGGATCATGACAAATCCTCTCACGTCAAGACGACGAAAT
TGACTTTTGACGAATAAAATTCTTGGGAAGCCACAACTCTTTGTATATTGGCCGTTTAGA
GCTGATTTTGCGCCAATCAACAGATCTTTCAGTGAGCTTGCGCGGCAAAAAAACCTTGAA
AAATTCGCTCTGCAAGAAAAGTTATGACTTCTCGCAGTGGGTGATCGAGTTCAATCAGCC
AGTACAATA
>JACBOY010000257.1:83041-87835 Phytophthora tubulina isolate ST_20191127 tig00168963_pilon, whole genome shotgun sequence Positions 1461 to 3734
TATTGTGTTTTCCGTGACTACGCTCACAACAAACTGATTACTGTAATCGTTGAGATTACT
TTACGTTTTTTCTGGAACTTACAAAGGTCGACAGCATCGAGGACGCTTTTTTTACCCTAT
GAAAAAAATATACAAGTCGAACCAGAATTTTACTGTGATTCGATTGGTGTATGTTTCGTT
AAATTCTATCGAGCCATCATTTCAGAAACTTCGTATAGATACAGCTCTTATATGTGAGTA
CTGCACTCGTAATAAGGTGTGTTACAAATCAATATTTTCAGAATTTCAGCCAATCAGAAT
ACAATTTATTCTGAAATTTAAGTTTGTGTTAGTCAATTGTATCCAACTCCTCTTCAGACG
CGCTCTCCTCCTCTTCAGATGATGATTCTTCGCACAAATCCATCGCATCAAGATGCTCTT
TCAACTTCATCAATTGTCGGTTTGCTGCATCAACACAGCCTTGAACTGTATCAGGCTGAA
AATTCCTCAAAGCTCGCTCCAGCCGAGGGCGAATGTCGGAGAACTCGTCTTTGTAGTGTA
CTGGCGGCCAACTTCACCTTTTACGTGCGCCCAAACAAGCTCTATAGGCTGTAAATCAGA
ATGGTAAGGTGGAGTGAACACCACTTCGTGCCCTTTGTCTCTTGCCTTTTTCACTATCAC
GGGGACAACATGTTTTTCGATGTGTGCTGAGAGCAATTGCCACAGAATGACCTTCGTAGC
GTTGTCAGGAACGTTGATGCCATACGCCTTCATGGCTTCGAGCATCTTGGCCCGACTGCT
GCCATGCTTTGGTGTTGATGCAGGTAGAACCTTGTGGTACTTAGCGTTGTCCATCACTAT
AATACAATTTGACAAGCGCATGTCGCTTAGGACGCGAAGTAATGTGTCCATCCAAACAAC
AAAATAGACGTGGCAAAACATGCCATGGTAATCTGCTGTCTGCTTTTCCCCCTCAAAAAT
ATCCACAGTGTCCTGCAAAAATTGAGCAGATTGCTCGGGGGTTCGCCCTTCATCTTCTAC
AGTGGGATCCTTGTCGAGAATAGCTGCAATGAAGCAAAGCCGCCTGCCTTTGTGCTTCTC
TTTGACGTAGGTGTCATCTGTTGGGTCGACTAGTGAATCGTTATGTCTTGCATAGTGGTG
ATGAATATAACTTTCATCCATGTACACGATGCGACTTGACATACAGTCGACGCCGGTCAT
TTTCTGCACGTACTCAGCTCTGGCTAAATCATTAGCTGGTGACAGGCGTAATCCCTTGCC
TTTATGAGCTCCGCGCGCATATCCACTCTGCTCCAAAAATCTCTGCACAGTCCGAAGCGC
AGCTTCAGTACTGCTATTATCTGTAGGATCGAATGATAGATACTTTTCCTCCGCTAGCAA
ATGCATGACGTCCTTTGCCGTCGTCCTAGTACGGGTTTCACATCGGGTACGGGCGAATTG
ACGAACCAAATCCTGCATTGTCACTGAGTTTGGCAACCGTGTCATGCGATCGCCACGATT
ACCAGGGGGAGCAGCTGTTAATACAGTGCCATCAGACAGAAATGTAGACCAAACTTCACC
ACACGTTTTGTTGGAACGACCAAGTAATCGAGCAATTTTGTTGGTTACACTCTCCTTTCG
AGGAATTACAGTGCGACCTGCACGTAAATTTGCCTGAGCAGCGAGGATATCCAGCCTTTC
TTCTACCGTGAGGGACCTGCCGCGGTGAACCTTCACAAACGCCATCGCTCGAGCAGCATC
GTCGCCTTCACGACGCGCTTTCTCCGACGACATGCCGACGGCTGATATCGAAATGTTGCA
TTTGCGCCGACTATGTTATTTTTGGCTACCCCGATTTGCAGAGGGAAAATCTTGTCACCT
CTCCAATCTGATAAATAAATCCGAATCAGGTATGGCAAATTATAATATCATACAGTTGCT
TTCCGCTGATATTACTGGAAGAAAGACGCGTAGGGTTGCGACAAAAGAAAAGATTTATGT
AGCTTCGCAGGTTTTGCTGTTGCCGTAACGTGTCTCTTGGCATACTTAGCCAGCCGCTAG
CTCGGAACAGCCTGCAAATAGCAAGCCAGAATGATGAAAACTGACGGCGCTGTGTTGATA
AGCGTCCTCGATGCTGTCGACCTTTGTTAGTATGGAATTCACCTCCGTATCGGAGAAAAA
ACAGTTTCGATAGACTGGCTTCGAGGGCGTAAATTGATTCCGTTTATCATGTTGCCTCTT
TGATCAACATTGTTTAGCCCTATGCACCTTTTCGATTGGTGTTTGGTAACAATA
>BCKE01000090.1:80608-85870 Pilasporangium apinafurcum DNA, scaffold: scaffold_89, strain: JCM 30514, whole genome shotgun sequence Positions 151 to 4607 Positions 5 to 4453
TGTAGTGGAAACGAATTAAGTCCTCATTCGAATCCATTTTTCATTTTGCCATCAAGTAAA
TACTTTCCTTCAAGATCCGCACCACTCCAGGTAAAGTAAAGCTTCAGTTAATCAAGAACC
TCCGTCCCACGTTTTCCGCCAATTAATACCCTCTGTCCAAGCTTTCGTCCAATCATCGTA
CTTCATTGCTACAAATATTTTTTTACTCTGTGTTAATAACAAATTTTGTTACCCCGTGTA
AATAACAGTACCCAAAAAATATCAAAATAAAAAATCCACCAAATAAATGAAAAATAAACA
TTTTGCACCAAAGAGTCCAAAAATAAAAATAGGGAAAATAGGGTAATGATATTTCTACCC
CTTTTTTGATATATTTACTTTCGAAGTGCAAAAAAAATAAAAATAGGGAAAATGAAAAAA
TATATCAAAAAATAATCAAAAAGAAAAAAATATACCAACTATAGCACCCGCCACAGGAAA
TGGCGGTCTATGGCAACGGGAATATTTTTGACTTCAACAACGTGATCAAGCTAAAATTTT
GACTGAAGGTCCACGAATATGTTTCTAAAAGGTCAGTAAAGTGCCAGCATCAGAGCATTT
GTCTAGGCGGAGATATAGTTGTTTTAGCATGTCATCTCCCGCACCAACCACGAGGGCCGA
ATATACTATTAAATATTACGTGAAATTTATATTTTGTGTAATATTTCCTCCTCAAATATA
TCTAACGCTAACTCATCGTCCGAATCCTCGTCGGACTTACACAAAGCAGCTGCTACGATC
TCTTCTTTTTGCTCAAGCTCGTTCTCCACGTCAGCATAAGTATCTTCTTGTCGTTGCACT
GCTTTGTATGATCCACACCACGTTGATTCTGTGACGTTTGTGTCGAATGAATGACGAATT
TTGAGTTTCAATTCAGCCATCGTTTTCGCCGGCGATCGAACCACTGCATTCTTGGCAACT
GCCCATATTTTTTTGATTGGTTGCAACTCCGGGTGGTAGGGAGGAGTGAAATAGACAGTA
TGTCTCTGCTTTTTTGCGATTTCAACGCACGCAAGAATTGGCTTCGAATTCTCCACGTCA
ACCATTTGGAGAAGCTCAACCTTCGACATTCTCTCGGACCATTTCATTTGGCGCTCCGTC
AGCCAATCTTGAATTTGTTTTTTTTCGACAATGCGCTCGCGGAACTGGATTCAACCTTCT
GCGATGGTAGCGCGCACCATCCGTAAAAATACGACACGAGCCGTAGTCAAATTTCAGAGT
AGTGCATAGCTTTTCAAACCAAGACTCGAACAGAGCAGCAGTAAAGTTTCCATGATAATC
TTCAGTCGACTTCGATTTTGAATCCCAAATCTGCAGTGAGTCGCGCACAAATTCACCGCA
CAGCTTGTTATTCATAGCAAAAAGAGCACCAGCACCAACAATACTGTGATATTACGGACG
AAATCATCAATGTGGAAAGAGGGAACCTCACGTTGTGATTAAGGTCGCTCGGATTTCTCC
AAGCACCTCCCTCAGCCCTTTTAGTCACCCGACCATCAGTATGTTCCACAATAAGGGTCC
ATACAATGGCGTCATGCAATCACACCTCAAATGGTTATATAAAATATAAATAAACATCAC
ATTAACTATACTCTGTCTCACATAATAAGAGCCATAGGTTTTTACGTTTATATGTGTTCG
TAGCAATGTTGCAACGCTTTAGTAAGTTACATGTCAAACACGGATGTGTTGCCGTCCAAG
CCCAGGTTTTTGTTTTGGAATTCATGCGAAACTGATCAAGAAGTGACGATATAAAAAACT
TTCATTTTTACATTTCAAAGTCGAGACTGTCCGCCTTATTGTAGTATTCATCTTCCACCT
TAACGCAATGTTGAACGCATTTTTCCCACTGCTCTGTGCCGATTTCTCTCAGTCTTTGCT
GTGTCAGCCGCTCCACTTCTGTCAGACTGAACGTCGTGTTGTGTTTTGCCACGTAACTTT
TTACATCCGACCACAGGAGCTCAATTGGATTAAGCTCAGGGTGTGATGTTGGGAGCAGAA
GAATGTCACATTTATATCGCTCGACCAACTCCTGTGCTTTGAATTTCGGGACTGGGGTGT
ACTCCTTGCACAAGCTCGCGAGCTCGACCCGCTTCATCATCTGGTAGTCATTGAATGTTG
TATACGTCCTGTCGTGCTCAGTGTGCTGGATTCCTTTGCCGAGGAGCCATTGAATAAATT
CTTCCTTCAGGAATTGTGAGCTGGCTGGTTTCGTTTCTTCTGTGCGCGTAGTGTGATACG
TCGCGCGGTCTAAAACAAGTACCGAGCGTTCGGGCAGTAAAGGTAAAACCTTTTTCTCTA
GCCAATCCAGGAAAGCATCCGCATTCATTTCCGTGTGGTAATCCGCGTTACGTTGAGACT
TCTTCCCACGAAAAATCAGCTCTGTCTCCTGAACAAACCCTTCCTTGCTGCCAATGTGGC
AAACAATAGAGCAAGACCCTTTCCAAGGCGGAACAGTACCGCCACCTTTACCGTTTTGAT
CCGTCCAGACATTCGATGGTGTCATATTCTTATTAACCCAAGTTTTGTCTTGGTAGTATA
TGCTCCTCCCTTCTGATCGGTACTGCCGTACCTTCTGGATGTACCGCAAGCGCCGAAGGG
CAATGGGTCCCTTTTCTCTGAGCTGCTCGTAGTGTGTACACCTCCGCCCCCAAGTGTAGC
CCATCTCTTCAGTCAAGACGCGATGGAGAGTGGCTCGCGACCACTTCCACGCCGTCGAGC
GAGTTAAAAGATTTGTTGCGAGTTCGTGTAGCAAGGTATCGAGCGTGACGTGCTTGTTTG
CGCTGAACATATCGAATATTGCACGACGGATAACTGGATACACGGATTCGGGAACTTGGC
GTTGCTTGAGGCGTTGTTCAGGCTCATCGCTGGTTGGGAACGTGGCTTCATCGTCTTCAG
ACTTGCAAATTCGCTTAACCGATGCCACTGAAAGCCCAGTACAGGTGGCCGTCCGCGCTA
ACGGCTGGGAGACATTAATTCTCTTTCCGTGGAGGCTCTTTTCATTGAAGAAAGAACGCA
CGTCTCGCACGACAGCTGCCACCTTGCTCGTAATGCGGCAGCACATTCTCTTTCGTTTCT
GCTCGCCGTTACCTGTCACCATGAGTAATATATTCTCCTGCGCATAACTTTTGCAAAAAT
AAATGAAATTCGATCGTGTTTGAACGATAAAAATAGTGATCAATTCGATAAATTGCAGTT
GGAAGTGTTTTGAATAAAACAGCATATTGCTTGAATATGACAAGAAGTAATATGACCACC
TCGATTTGCAAAAAATATGGAGCTCTTATTATGTGAGACGGACTTTAGGCGAGCCCACAT
CATAGATATACATCATAAAACAAATATATTCGACGAGAATGAATCTCCTCCGTGATCCAT
TCTCTCAAATCTTGTCAYCCAACAATTCAYCCATCATATGAGGTCAGTTAATCATTAGCC
ATTGATTAACCGCCCTCGACATACCATTCCATACATTGCCATCCACATAAGCCAAACAAA
CCACTCCACATTTTATCGAATGTGGCCAAATATTCATCAGGGATACTGGCGTTCCCTCAC
AGTCCCTCTGAAAACGATACATGGGGTACCCAAATTCGTTTATCACGCATTTCGCGCCCC
ACTTATTCGCATCACTATTCTCTGGTGGGTTACCCGACCAGCTCCGAACACGGTATTTGA
ATAGCATCGAATAAATGACTCTATTACAATACATTAAACAAACAACCTTCTCCTAGCGCC
TTTTTCCCCCTAAGATCTCACGACACATGTCATTGGTTATGGCATATTCGTGGTTCTAGT
CAATAGGGATGACATAACTAGGCAATCTCTCAATTGTTCTCTCCGAATGGTTGTGAGGCA
TTCGAATCATAGAACACGAGAATACACAGATTATTCATACACATATCACTAAGAACCCTC
ATCGTGTTCACAAACGAACACTCAGATTCCGATTATACCCACAACTTTACATGCACCGGA
GCCCACCTACCAAACGACGACATTCAAACCGGTTCCTACCTTGAGGGGATTTGTGGAGCC
TTGCGCTGTGGTTCCGAAGTCGACTTGAATGTCTAGGGGGGAAAAGTAGACTGATATTAA
AAGTAGTTAAGCTTATGTAAGAAACGTAAGCCTATAAAGCAATAATAGACGACCGAACTA
GGTTTTTTTATTATGTGGCTTGATCTGATTGGCTAAAAATCTTGATATCAACGTTGAATC
TCAATGCTCACGCGACAAGTATTGTGACGATTACTTGGTTTCCGAGACGCTGATTGGACA
AAAGTCGATTTGACGGATTCTGATTGGCCGAAATACGAAGAACTTCAAGGACGTTGGTGG
GCGGAGGTGGCAACTTGATGGCAAAATGAAAAGTGAATTAGATGGAGGACTTAGTTCGCT
AGCACTACA
>CABWKL010000230.1:9228-14301 Plutella xylostella genome assembly, contig: tig00000878_pilon, whole genome shotgun sequence Positions 857 to 3853
TACACTCATCACAATATAAGAAGTCCGTTTGGACAGCTGTCATTGTGACGCCATTAGGGA
TGTGACAAAACGAATCGTTAACCTGAAAATCCGATTCTCGAATCGAAAATCGATTCTAAA
TGGTCTGATGAATTTAAACAAAAGTAACAATTGATACTTTTAATCATTTATTTATCATTT
TCTATATACATTATTAGTAGGTATAACATGTTTTGAATTAAAAACGTTTCCTGTTTATAA
AATTATAATTTACTCGCAGTAGGCCATCAATAAATTACTTTAGTTGGACCTACCTACCTC
TTTTAATTACCTGCCAGTAGGGACGGTAGGTAAAACAGTAGGGAACGCGTCACACCCTTG
GGAAGTAGCATTACCTAACGTTTTGAGATGACTGACTGAACTTTTCTTATCAGATGCATA
AATTACAATACAACATAATGGTCAAGGTTAGGCTGGCCTGCATGCATTGTTATCGATAAC
CCGTTTATTTCAGGTAAGAGCTAAAACAATGAGAAGGGTTAACTACCTGTCACTGCTATT
GAGGTCAAATTTGGGCTAGTTATTCTATTTTTGGCTAGTTATACCTTTTTATGAAATGAG
TATTGCAGCAGAATTAAAACAAACAGATTAATAAATAAATATTTATTCACTTTCGTCAGA
AGCATAATCCGTTGAACTATCGTCGCCTGTGTATATAATTATTTCGTTATCAATCATATT
GTCAATATTGATGTCCCTATCAAAATCAGCCTTTATTAAATTTTTCGTTCTTTGCACTAC
CTTTGCCCAGTCTTCTTTTGTGATTTTTGCACAAGCTTCCTTCAATAAACCCATCATTTT
CTTGGTGGAGAACGGTCGCTCTGTATTTTTTCGTGCTGCGTAGCCTGTCAAAAGATTAAA
TTCATATGGTTATTCAGTAAAGATGCCTTGTTATGCATAGTATGCCAGGTAACGTAAAAA
AATAGTAGGTAAGTACATTTTCTGAATTGTTGTCACCCCACTATAATAAACAACCCTGAG
CAAAATGAATCTACTATACCATGGCCTCTCTAAAATACTGAATGAATTTTCTCCAACTGG
CTTTCACTGCTCAATAAATAAGTAATAATAATAAGTCTACATAAAAGAATTAATTAGAAA
ACTAACCTTTAACTTGAGCCCAAATTAACTCGATTGCGTTGTATTGACAATGGTACGGCG
GTGTCCGGATGACGGTATGTCCATGCTCTTGTGCAAGTTCGTCAATTTCATATCTCGGTG
TTGTTGGTTTATTTTCTCTCACCAATTGTAATAACTCGGCCTTTAAACTGTTCAGGTCGG
CTTCGATGCCATGTCTTTCCAACCATGCCACTATATCTGCCTTTTTGTTTGCCTGAGTGG
GTGGCTTATCAATGTGTATCGAATGGTACGGTGCGTTATCCATAATTATGATAGATTTAT
GGGGGAGGTTAGGAAGTAAACTTGTTGCAAACCACTCTTTAAATTTAACAGCGTCCATTT
CCTCATGGTATTCCTTTGTGCTCTTTGACTCAAATGCAAGCAAAGCATTGTCCACAAAAC
CTCCCCCAGCTGATCCAGCATGGCAAATTATCAGTCGTCCACCTTTTCCCATCGGCACAT
TAGAACATGATGCCTTTGTGTCATCAGTCCATGATTGTGGCACTGTATGGTTGGAATTCA
ACCATGTCTCATCGATGAAAACTACGTTATCCCAATCAGTTATCTTATTCATTTTTCTCA
AAAATGAAACTCTTAGCTTTACTAAATCATACCTCTCCATAATTATCTTTCGTTGGTCAC
TCTTTTTATATTCGAATCCAATTTGTTTCATAACTGTGACTAGAGATGTAGCACTGCCAG
TAAACAAGCCAGCTTCTTTCAGTGATACCAAGAGTTTGCTCACAGTAGGGTATTCCTTTC
TTGAATAATATCCATAAATATGGTTCCGAATTGCATCTGCATCAAATGAGTCGATACCTG
TCACTGGCTTGCTTTTCTTCCGCTTTTTAGGAGTACGTAAAACATTGTCTTCACTGCCGG
AAGGCCCATACTTTTCCTTTAAGACTTTCCGTATAGTTTTCGTACCGATCCCAAGCGCAT
CTATGATGCGATCATGTACTTGAGCTACCGGTACTAAAGGTCCACCATTCAGCGATTCCC
GTTCAAAATAATCGTGCAACTTCACAATCAACTCACGCGATTGGCTTTGAATAGTACGGC
CTCTTTTCGACATTTTGAAAAGAAGTTCACACACCACAATCGGCACAAACTGCAGAAAAG
TCCGAATCACAGTGCTCAATCAAAGTCCAGAAAACAGTAGCCAAGGTCAACGTGATAGTA
AGAGAAACAGTCCAAAATCAAAACAAAGTCACAAAAAAAATACCGAACCGCACTGTTAAC
TTCCAAAATGGTGAATGAAATGGATCCAACAGGAACGCGGACTAAATAGAAAGGCTAATT
AATTAATAGTGTTGCCATAAAAAAAAAGTTACCTGTGAGTGCAAAAAAAATATTCCATTA
TACTTTTTGTAGTAAAGATCGACTAAATTCAATGCATTATGAATGATTGTTTAGGGAGAA
AGATGTAGTAAACGATTCTTTAAATTTGTTTGCGACGTCAATCGGATATTATTTTATGCT
CTTCCATTCGATTCGATTCGATTTTTTACGGACTTAGATAAAATCGGTAAAAATTTACGA
TTAATCAGGTACAGCACTAGTGTTTAAAAAAAAAAAGGCTGAGAACCTAACTTTTTTTGA
TACGTTTCGAGGCAATTCAAAATACATTTTAATTAGGAATTTACTTGAACAAAAAAATAA
AAGGAGACATATTCTTACATATAATATAACGCTCGAAAAAGAAATGTGATTTTGTAATCC
AAAAAGAGAAGTATTGATTTTAAAATGTTTCGTTCATCTCAAACGTAAAGTTTTTTGGTT
ACATTCTATTAAAATGATGATCTGTCCAAACGGACTTCTTATATTGTGATGAGTGTA
>MXAK01000055.1:422214-427209 Porphyra umbilicalis isolate 4086291 scaffold_75_contig_1, whole genome shotgun sequence Positions 1053 to 4108
TATAGCTAGACTGATGGGAGACACCCCACTTTGAGTCCGCCGCACCAGCGAACGGCTGCA
CCACCCAAGAAGCAGTGTTTTTTTCAAGGGCACAGTACTCAGCAGCATTCATTATCTGTG
AAGAAATCATCTGTCTGACGTGCATCTTGATGGCAGAAAAGAGTACACTGCGATCGAGAA
AATAAAATAAACGGATGTAAAGTACAAAAAACGCCCGTGAGTTCGTGCAGCATAAGGTCG
CGACGTGGCCACGTTCCAGAACGTGTACATGGTGTACAGGCGCCATGTTCGTGCTTTCTC
CCTCAAAAAAGGACCTACGGCGCTGCCGCGAATGGCCGGAGAAGGAAGTGTCTTGTAGCG
CCTCTTCTCTGCTGTTGCAAGAGGAAGAGGGGCATTCTCTGCCATGGATGCTACTTTTAT
TTCTTTTTCGCCGATTTAATTTGTTTTCAAGCTCTTCCTCATAAGTGAAGCGTCACTGTA
CCAGTTGTCCACGGCCGCTCTTGGCAGCACGTGGCTCGCCCCGCACACTCTGCACGCAAC
GCAGTCGTCGCTCATACCGTGCCCGCCGCACGCGCCGCACACCCTGCACCCTCCCCCCAC
CCCCACCGGCCTCGGTGTTTTGTTCCACCTGACGGTTTGCCTGTCATGTCATCATCTGCC
GGGGTGGTCCCCGCCACGGGGTCACCTCGGCGTCGGCAGTTTTACCGACTGACGACGGAC
AGCGCCACCATTTTGCGTAACGTCCACCGCTTTTTTGTTGGAGAGCGGACGGCGGGACGA
TCCCGTGGGTTGCACAACCCCGTGCAGCGTGCGGCGTGGGCCACCGGTGTGAGCCTGAGC
ACGGTGAGCCGAGTGCGCTCTGAAGACTTTTTTGATGGACTGCCCGAGTCGGGAGAGCGA
GAGAGGCGTGAGCGCGTCCCGCGGATTCCCGACGCCGAGAGAGTCCGTGTGCGTGAGGCG
GTGTACTCTCAGTACCGCAACCGCTCTCTCCCCTCTTTGGACACCACGCTGGAGTACCTC
AAGACGGCCAACTTGGTGCACAGCGCGACGGGCATCGGCTCCGCGTCTTCCTTTGTGTGG
ACGCGCACCAAGCTGGCCGTCGCTATGCAGGAGGCGGGCTTCTACTTTTCGCGAGGGCCC
ACGCATTACGACGTGGCGCGCGAGGACCCTGCCATTAAGGCCCAGAGAACCAACTACATC
GACACGGTGCGGCAGTACCGTCGGGCGGGGCGCACGATATACTACACGGACGAAACATGG
GCCAATAAGAACATGTCGGTGTACCGGAGCTGGAACGACGGGACGCTGAATTCAAGGATC
AAGGTGCCGTCGGGCAAGGGCGGCAGGATTATTATTGCCCACGTGGGCTCTCGCGAGACG
GGCCTGGTGGACGGCGCCAGCCTCGTCGTCATAGGCAAGAAAAAAACCGGGGACTACCAC
TATGAGATGAACTCTGACCGCTGGCTGGAGTGGTTGAAAAACGACGTCTTCCCCAAGATG
CACGGCGGCGTCTTGGTGATTGACCGCGCCCCGTATCACCTCGTACGCACCAAGAGCACG
CGCCCCGCCAACACAAAAATGCGCAAGGCGGAGGTGGCGGCGTGGCTCAGGGCTCACGAC
TTCGTGCCAGAGGAGTGGGAGGGCACCCAGTGGGAGAAGGACAAGGTCAAGAAGGAGTTG
CTCGAACAAGCGGCCAAGAACCGCCCCGGACCCAGGTACCTGGTCCAAGACCTGGCGAAA
GACTTTGGGATATCTATCCTTATCTCACCAGTGGCCCACCCTGAGCTCAACCCTATCGAA
ATGGTCTGGGGCACCGTGAAGATGGCGCTCAAGCGGGCCAACATCGACTTTACGCTGACA
ACTTTGAAGACGCTGGTGGCGGAGCAGTTTGTCAATATTACCGCCCAGGAGTGGCTCAAG
TACGAGCTGCATGCTATCAAGATGGAGGACAACTATCGGGCGGTGGGCGAGGTGAGCGCG
GCGGTGGAAGCAGCATTTGGGGAAGAGCAGCTGGAGGTGGAGTCCGGGGGGGGGAGGGTA
TGAGTAGCTCGTCTGATGAGGAGAGCGACGCCAGCTCCCACATGGAGGAGTGACGTGTGC
TCTGCTTGCTGCACGTGCGTGTTTTTTCTTGTTTTTTCCTGTTCTCTTGGTGCGACCAGG
AGGCTGGCACACGTAGGTGGCCTTTGTGGTGGGCGAACACTCGGCGGGGTGTGGATGCGA
TCAGGGCCGTGCACTGCTGTGTGTGTGTGCAATCTTCTAAGTCACGCTTTCCTTTGACCC
ATGCAGACGGATTTAAACCACACAAATCGCCTTGTTCCGCGGCAACATATTGCTGATCCC
CCAATTCTGTCCTCATCGCCCCGGAACGGTAGTGGAACGGCAATGAATACAGATCTCTCA
TTGGTCGAGCAGTCCGACAGCAGTGCATGTCTGGCCCGATCTTTACAGAATGTGCCCGTG
AGGCCCCCAATCGCACAATCGACGCCTTCGTTTTCCTGCACTTTTCTGCGTATCTCCCAG
AAAATCTCGATATCCCAACGATTGCAGGCCGGTTGCTCCCTTGACACGGAAGGGATCGGA
AGAAAATCTCAAGAAAAAGAAGGATCTAGGTTCTGCACGGAAGTGGCGGTGGGAGAGCCA
ATAGGACGTCTCAGATTCGTGCTGAGCAGCTGTTTACGGCTGCGTTTAACCAATAGATGG
CCAGTTCCACAAGAACCGCACCGCCAGGAACCGTTCCTGGTCGATGAGGACAGAATTGGG
GGATCAGCAATATATCTTTGTGGACCCCATCCTGCCGATGTCGGAATTCGTTTGATTCGG
GCCAGAGGGACAATCGGACTGGAGACACAGCATTGGCGTCCATGGCGGTGCCGACAGGCA
CCTTGTCTCTTCCTCTCGACACCTCCGGTGCAAGACAAGCGTTTTGTGCCTGATTTTTTT
ATAGCTGAGCCGTAGCTTACTGCTGACCTCGCGTACAAAGCCTCGGCCCCATCCGACAGC
CTCCCGTCTCGTGCGGTTTTGTTTCTTATATGTCTAGCTATA
>VNWY01001057.1:1-3593 Pseudachorutes palmiensis isolate 24-066 Ppal01_Sc01057, whole genome shotgun sequence Positions 1 to 2116
TATAGTCCGTCTCAAAATGATTGGCAGTTGTTGATTTCTCAAATCATGGCGCGGTTGCGC
GCGCATGCAGGGTCACATGTTCCGTCTGCCTGTTTTAAACTGAGAATATTCCGACAGTTT
TTTCCACATTTTCTATCATTCCCAACTTTCAGTTCCACTCACATTTTTGTCAGTATATAC
CTTTTAAATGTAAAATGGTTAGACATAGACCAATGTCATTTGAACAAAAAGAAATTATCT
GTTCTGCTCATCGGGCATTCAAGGAAGAGAAAGAGAAGTTCGACGCCCTGGTCGCCAGTG
ACAAGATCGAGAAAGGTGACATTCCCATTGCGTATTGGAATGTGACAAAACGAACAGCTA
CTGTTCTCAACGTAAGTGCTTTCTATTAAAGCTTAACAGACTCGACTGAGAATTTGGAAT
TTCCTCAATTAGATACCGGAGAGAACCGTGTATAGAGCCGTCAACTCTCCATTCCCAATT
CATCGTGACCCGGACTTCACCAAATGTGGAAGAAAGAAGCAGAGTCTGGATTCCTTTGAA
GAAGGGGTGGTGCGCCGCTGTGTCCTTTATGCTTACAGCAAAAAAATTCCACCAACACTG
GACTATGTCCACAAGCATTTACAAGAGGATACCAATTTTCCACGCATGAGCAGGGCAACG
CTGCATCGGGTAACGAAGCGTCAACTAAAATTCAAGTGGGGCAAGTTCGAGGGAAAGCCA
GTGGCGTTAGATCGACCTGACATCGCTGCTCACCGAGCGAAGTACTTACGGCAAATGAAG
AAATACAGGGCTCAAAATTACAATGTAAGGTTGCAATTGAAATGAAACTGTATAATAGTA
TAATATGTGGTTGTGGTTGCAGATATTTTACCAAGACGAGTCTTGGATCAACGAAAGCTT
AGGGTTAACCAGAGGTCTCCATATTCCGCAAGAAGAGCAGGTTGGAACGGGACAATTCAA
CCCATACAAGGACCCATGGCTGCGAGGTATTGGTCATCGGTTTCGCGACGGAATGATAGG
TCTGGTTCAGTTAGCTATCATTTGGAACTTGATCTTATTTTTTTTAATTATGCAGGGGGT
ATTTCAAGCAAACCAACTGGAGCCGGGAAGCGCATGATATTAAACCACATTGGGTCCCAG
GATGGCTTTTTACCAGGCGTTGGCGAGGAATTCGTGGGGAAGAAGGGAACTGGAGATTAT
CACAAGGAAATGAATGCTGAACATTTTCAAGACTGGTTTCGGAAAGTACTGGTCGCAATC
CCAGACCACTCAGTCATCGTCCTCGACCAAGCCAGTTACCACAGAGCTACTACTCTTGAA
ACCAAGAATCCAACAACAAAGTTCCGAAAAGCTGAACTTATAAGTTGGCTGGAAGAGAAA
GGTGCCGCCGTGCCAGCGGATGAAGAGAGTTTTTGGGCAATGACCGTGGTGGAGCTGAGG
GAATTCGCCAAAAGGTACCGGGTGACCCCAATCATTGCTGTAGAAGAGATGATTCAGAAG
GAGAAGGAGAAAGGAAGAGATCTTCTTCTGCTATGGCTCCCCGTTGCTCACTGTGAACTC
AACCCTATAGAACTGATGTGGGCTGCAATTAAAGGTAAACACTATAACCAACAGACGTAA
TGATGTCATTGCATTTGCGTTTTTGTGTCACAGGGAAGGTCCGAACTTTAAACAAGACTT
TCAAAATGAAAGAGCTCCTGCCGATGGTAAAGGAAATAATTCAGTCTGATGAAATCGATC
AATTATGGCCAGCTTGCTGTCGACATATCGTTGAACTGGAAGACATGTTGATTGAAAAGA
GTAAACTCGCTGAAGAATGCATCAGTCAAACCCAGGAGCGCATTATAATTCGCATCGGCC
CTAACAGTTCTGATTCGGAACAGTCAAGTGAAGAGGAGTCGGGGTCTAGTGAAGACGATG
AACCATAAAGTGCTAAAAGTATTTGATAATTGTTTGGATCTAAAAATAAATCACGCAGCT
GCCCTGAACGTGTTTGAACGTAGTTAATGATTGTGTCGTAAATTTTTGTCCGCGGTTTTC
AATTTCGTTGCAATTTTTTTCGTTGTCAGCAGTCACCAGCAATCAACAACTGCCAATCAT
TTTGAGACGGACTATA
>QVNY01025583.1:5855-10859 Pseudomyrmex elongatus PELO_scaf_872, whole genome shotgun sequence Positions 1 to 4199
TATAGATTACATATTTAAATATTTGATTTAAGGGGACTCACAAAATTATTTAGAGTTATA
TTACTATATTTACCAGATCAGCAGACTTGTTCACCTGAATCTTCTTATCTAATCTACGTC
CATTAGGTACAAATAAATCTGTTGTAATTAATTTAGGTTCCAGTTTGCTAATCTTGTCAA
AAACTTGTGTTTTAGACTTTGTGAAATATACTAGTGTTACTAAATTATCATTGTATGTAC
ACACTAAATGATTCTTGGTAATAATTACTGTAAATTAAAGTTAAACACAATATTATATAT
CTTATCCATATAAATCTTGACAGATAGAGAAATAATACATTACATAAAATAATACATTAC
CATCAGACACATGTTCTGATAATTTCCCTATGAGATACTTATCCAAATGAATTTCTTGTA
TGTCACCAGTAAAGGGACAAACTTGTATTTGCACCAATAAACCATTGCTGAGCATTAACT
GTACAATAGAGTCATCATACCACTGACAATAAATTACAGAATTATCTCTGAGCTGATCCT
GTAAATAATATCAAAAATATACATAAATATATTTTGTGTAGAGAATTGAACTGTTGATTA
AAAGACAACTGTTTCACACCTCTAAATACTTAATGGAATGTTTCAATTTGTTTCCCTTTT
TGTTTTCTGGGACATAAGTCATACCACGTTCTTGACAGTAAGACTTTTTACCTTCTTCAT
AAACGCCATCGACTCGTTTGTCATGATATCTGAGAAATTTAAAAATTTAAATTAGTGCAA
CAAGTTATCATAAGATTGCCTTCTCATAAAATAGTAAAAAAAGAGAGAAATCTCTCTTCT
TTTAATTATTATTAATAATATGATTTATTTTTACTTGAATGCACCAAAATCGTTATCCTC
TATATTTATATTGTCATCGAAAGTCCAGAAAATTACTTCTCCCAATAATGCAAACATTGT
AATGCACACTGCTAAATGTATAAAATATATCACTTATATGTACACATTCACATTTGTGTA
TAAACAATGACACATGTGTCAAAAAAGATTGTATAGATTACAGAAGCTGTGGAGAGAAGA
GTTGTACTCTCAAAAGTAAAGAAACATTATTGTCAATCTACTATCGTTTTTCATTCAATG
ATATTAGTTGCGTTCCGTTATTCCTGTCAGCATTAAAAATCTCTAGTTCACGTGACATAT
ATTATAGATTTCAAGTACTCGCAGTGAATTTCGCAGCCTGTATACTCTCTTCAACGAGAG
AATATTCTTGATCGCGCATAAGAAAGAAAAGCGGGGATAACGTTGCGCGCGGGACACCCA
CTGGCAGCCAATGGCTGTGGAGTAAAGCAGGCTTTCTTACAAGAAATATGCGCGAAATGG
ACGAGTTTTCGTTCGATCCGCTCCTCTTCTCTCAATGAACATTTATCCTCCAAACACACA
TACAGTGAAGTATTCAGAAAATATCTTAATTATACGATGGAAGAAAAATTAAATATCGAA
ATGCCGTTAATGTCATCAGTGAAAAAAAACAAACAAGGCCAGGTAAACAATATAAATAAT
GAATAAAAATTAATTATTTGTCTGTAGCATAGTGGAGGTTATGTATACTTAAGTTATATT
TTTAGTTTTGTATGAGGTCACTGAAAAAAATATATAGAAATTTAATAACTTTTGTTTGAT
TATAATAACAATTAAATATTTTTTCGGTACAAAAAAATACTTAAAATGACATATTCAAAG
TTTATTATTTGTTTGTAAAACATCTTTTTTATTTGTACTTTCAGGTGATCCACAGCAGTG
ACAAGCTCCTAATTATTAGTTTGTACAAAAAAATAGTAAAAGATAATCCAAAAATTTTTG
AGAAAGATGCTGTTACTCAATTGAAAGAACAGACGGGTTTTGGCATGTACAGTATAAGAA
AAATATTATCAGAATATAAACGTACAGGTAGAGTTAAATCTCCAAATACAACAAAACATC
GCCTGTCTTTTAAAGAAAAAGTCGACGAATGTGACAAAAATATTATTCGAAGAAAAGTCC
ACGAATTTTATTTTAATAAAGATTTACCAACGTTAAATAAAGTTCTGCAAGCTGTAAACG
CTGACGAAAATCTGCCAAATTTTAAACGAACAACTTTCTATTCATTATTAAAGGAACTAA
ATTTTACTTATATTAATCGCATCCTAACAGAAAAAGATGATCTAATTGTTTGGAGAAGAA
ACTATCTGAGATCTATCAAGAGATATAGAGGAGAAGGTCGACAAATTTATTACTTAGATG
AGACATGGATTAACGCTGGTGACGTTACAAATACAATGTCGATGAATAAAACAGTAAAAT
CCAAGAAGGGCGCATTTGTCCAAAGGTTAACTACGGACTCAGTTAATCCAAGTGGAAAAA
ACCAAGGATTAATTGTTCTGCATATTGGCGGTACTGCTGGTTTTGTTCCTGGTGGACTTC
TATGTTTCGAATCGAAGAAACATACAGGAGATTACCACGATGAAATAAATGACGACACAT
TTCTGGAATGGTTCCAAAATATTTTACCATTGCTAGAAGACCATTCTGTTATTGTTATGG
ACAACGCTCCCTATCATTCTATGAAAAAAGAAAAACTGCCAAATCATTCCTGGAGTAAAG
TCGAAATAATACAATGGTTAGAAAGTAAAGGAAAAGAAGTATCAGAGAATATGGTGAAGG
CCGAACTATTGCAAGTTGTTGCAAAAAACAAACATAGGTTTGATAAATATGTCATAGATG
AAATAGCAAAATTGAATAATAAGAAGGTTCTCAGATTACCTCCATATCATTGCGAACTTA
ATCCGATTGAAATGATATGGTCGATGGTTAAGAGATACGTTAAGAGTAACAATACTACTC
ATAAACTACAAGATGTAAGACTATTACTCGATCAAGGTATTGATCGAGTAACAACTGAAC
AGTGGAATAATTGTATTAGACACGTCAGAGATGAGGAGGAAAAGATGTGGGAGATCGACA
ATATAACTGATACATTAGTTGATATATCTCCATTAATTCCATCTTCAGTAGTAACTAATG
TCACAAACGAAACAGACTCCGAAAGCTTTGATAGCGATTTTTAATTCTATATTGTATTCA
GAGAGCCTATTACGATTTTTGAGTGAACTCACATTATCATTTTACGTGACTTTGATCTCT
AAATTATACTTTCTCTCACATTTTTCACGGCGCTGATAGTGTCACAATTAAAAAAATAGG
ATTAATTTGTTGGTTATTAGAAAAATAATAAGAATCAAAACAAACATTACAGAAAAGAAT
CTTATTCAATTATATGAAAGAATGGAGATTTTGCAAGAAATTACTTACAATACAACACTG
GCAATAAGAAAATATTAGTAGGTACTATATATTATCTATCAACGTGCAACGAAATTCTTA
TTAGCAAATTCTTTTAGTTATATTAAATAGATATACAATAATATAAATGTTCCAGATTAC
AAGACAAGGCCTTATAGGATACAAAGAGCATGAAAATAGTGTATACATGGTAGACTGATC
ATCTGCTGATCTCTGGACATTTCTCTTGATGAAAAGTTGGGTCTGAATGAGCGTTAAGCA
CAAGTTCTAAGTTATAAATCTTTGAACTTATCATTCTTGTGGCAAGAAATGGATTACTAT
TTGTTATTGTAAATACCTGTTTAATAATATTGTAAATATTTTTTTGGTAATATTACACAA
TATTTATAAGAATAGGTCATAAGAGAAAATATTTATATAAATATATTAATATTTGTACAA
AATTTATTTACAAATACACATGGATGTATGTAATCAGTGTACCAATTGCTGAATAATCTT
GTCAACACTTGATTGTTGATTTGATGGTTCTTGATTTGACGAAAAAGTAAGAGCCAATCA
CATTCGAATGTTACAAAGCGACTGTTCTGTTGAACGCAGCTAATAGGATGTCAGTGCAAG
AGAAAGAGTTGAGAACGAATCATTGCCCTTGACAATAAGCGATTAACTTGCGGAAATCCG
CTATCTGGTATTGTAAGATAAGAAATATAGAAAAAATTAATTTTTAATTTAAAAATCTGA
ATAGAATTTATAAATAATTTAATTTTATAAATAGAATTATATCTATGTATATATAGGCGC
TTTGACGATTCTAAATATATGTAACTTAAGAAGATAACAAAATAATAATCTCAACTATA
>NAJK01000033.1:200851-205909 Pythium oligandrum strain CBS 530.74 scaffold_32, whole genome shotgun sequence Positions 1517 to 3345
TAAAGTCTATTTCAGATAATAAGCGACCCAGTTTTAGCTGAAATCGAGTCATTGAGTAGA
AGAAGTCCTATTGGTCAAAATACTGCGAGTTCAGATACGCTATTTGATTTGCTGAAAAGC
GTGAATAATAGGGTTTAGACAGGAGCTCAGAGCACAGAAATCGCCCCAGCCAAGCCCGAG
AACCGGCGGANTAGAAGAAGTCCTATTGGTCAAAATACTGCGAGTTCAGCTACGCTATTT
GATTTGCTGAAAAGCGTGAATAATAGTGTTTAGACAGGAGCTCAGAGCACAGAAATCGCC
CCAGCCAAGCCCGAGAACCGGCGGAGAGAAAATGACCAGCAGCAGCGGCGGAACAGGACC
CCCCAAGCGCAAGCGCCGCTTTCGCATGATCTCGCACGATACAGCGGTCGCAATCAATGA
CTGTAGAACGTATTTTGAACGGGAGGCAAGTGACAACTCGCGCCGGAACCTCTCGCGGCC
TGTCGATCGTACAGCCGAGTGCTTTGATATCAGCCGCCAAACCGTTATGCAGATCAGAAA
AAAGCTAGAGAGTGGCGAACCTTTCTACGACGAGGAAGAGCGCGACCGCGCAATGGAGGT
CCCTCCCTCCTTTGCTGGGGATGTTCGTGATGCGATCTTTGACATGTACGCTGCCAAGCA
ACACGTCACGCTCGACACGCTGCTCAAGACACTGCAAGACAAGCGCGTCACGCGCACATC
GGGGTGGAAGTGGAGCCGATCTACTCTGTATCGGTTTCTGACGGACACAATGCATTACAC
GTAYGGCAAACGGCGCACGTACTACCAGAATCTGAAGGAGAACGTGTCAATTGCGGCTCA
ACGCGTCGCGTACATCAAGAAGGTGCAGGAGTATCGAGCTGAAGGTCGCCCTATTTTCTA
CCAAGATGAGACGTGGGTGAACAAGAACATSACGCCAGCCAACGTGTGGTTGGACGATGA
GGGCCAGGGAGGTCGAGCGGTGCCACAGGGGAAGGGCGAGAGGTCGATTGTCTGTCATAT
CGGAGGGCGTGATGGGTTTGTCGACGGCGCCAAGCTCATTTTCAGAGGCAGCAAGGCTTT
GAAGGACTCTGATTATCACACCGAGATGAACTCGTCCGTCTTTCTCGACTGGATGCGACG
CAAAGTACTCCCTGCGGTACCTTCGCGCTCAGTTATCGTGATCGATCGTGCTACCTACCA
CACGACGTTGACTGAACAAACAAAGCCTGCCAAGTCAACGTTCAGAAAAGCCCAGTTGGC
GGAGTGGCTTGTCGCACACGGTGTTGTGCACAATGGCATGCGTACCGTGGACGAGTATAT
GACGATGACGAAGCCAGAGCTCGGGCAGCTCTGCAAAGAGAACAAACCAAAGCCAGAATA
CGAGGTTGCTGTCACTGCACGTGAGTTCGACTGCGACGTTCTCTTCCTCCCTGTCGGCCA
CCCAGAGTTGAACCCTATCGAGATGGTGTGGAGCTACGTCAAAAGCTACGTGGCAAAGCA
CAACACCGACTTCTCTCTGTCGGAGGTCGAGAGGCTATCGCACGCCGCTCTTGACTCATT
TGACTCAGAAGCGTGGCAGAGATATGTCGATCATTGTGTGAAAGTAGAGCGCAGGTACCT
TGAGCTGGCTGATGATGTGCCGCTCGATATGGATGACTAGATTTGTTTGAGTGTAACTCC
TAATCAAACACGTCGTTTGAGCTCATTCAACTTGCAGTCGATCAAGGAGATGATAAAGTT
TCGACATGAGTTCACATTTGCGCCAAAAATCAAATGTTCACACACAATTTTGAAAAAAAT
AGGTCGCTTAATAACTGAAATAGACTTTA
>QEWZ01003182.1:5897-11036 Schizaphis graminum strain LNK 81642_pilon, whole genome shotgun sequence Positions 1577 to 3644
TATAGTCGGGAGAATGAAAAGTGGCCGCTGATGCCCACACGCCTGGTGGTGAATTTTTGT
AATGGTTTCGCAAAACTGTGAAATAAAGCGCGCGCATTTTGAATTATTAACCATAATGCA
TATTGTTACATTTCATTCCAATAAGCAATACAAATAATTATTTTGATAAAAACATAAGTA
AGTATAATGTAATTTAATATAGAGTTTATTTAAACGTATAATACAAATATATTATACAAA
ATAATTAAAATTAAAATATATATAAATAAATTTATTATAATCTAAGCAACTAAATATTCG
CATCAAATACGTCGTCATCATCATCATGTTCATCGCTCCAATCGCTATCATCGTCTCTTA
ATGTTATAATGATCGGCTCTAACATGACATCCCTCAAAATTTCTTTTTCATTATCTTGAT
TTTGGATTTTTTCTGCGTGTGCAACACACTTTGCCCAATCTTCTTGTGTTACTGCATCCA
TAGCCGCGTGCGCTAACTTTTCTACGTCAGCCATCTTAAAAGTGTTATTGTTTTTAGCTA
CCTCCCCTTTAACCTTTCCCCAAATCAATTCAATTTGGTTATATTGACAATGGTATGGAG
GTAACCTTATCACTTCATGGCCCATTTCCAGTGCTATTTCATCTAATTCGTAGCGTTTGT
ACATTGGAATGAGTTGTTTTACACGCTCACGTAATTCAGACAACCGCTCTAGTGGTGAAA
ATTCAATATTTTTATTTTTCAGCCACTCTTCTACAACGGCTTTTCTGCTATTGCTTTTTG
GAAAATTATCTTTAAGCTGTGAGTGGTAAGATGCATTGTCCATCACAATTACAGACGGCT
CTTCGAGGTGGTTCAACATATTTATAAACCAATTTTTAAATACTTCCGAATTCATTGACG
TATGATAGTCGCTCTCAAAACTGCTAACATTAGCTCGAAATATTAATTTGGAATCGCTAA
TAAAACCATATTTTGCAGAACCTGCGTGGCAAATAATGAGGCGACCACCTTTGCCTGTGG
GTACTTTTAAACCCTCGGTCTGTTCTGCATTTTGCCATATACGTGTTCTACTATGATTTT
GGTTTATCCACGTCTCGTCCAAATAAACTACGGGACGGGTATCGTTTTGTTCGCGAAGCG
TACACATTTTTCGTAAAAATGCACAACGAAGTGCAACAATGTCGTTCCTTTCCATGAGAA
ATTTCCTTCCATCATTGCACTTTTTAAACGAAAATTTTAAATTTTTCAAAAGCGAACGCA
TCGACCAAACAGAGCCTTCCCAATTGCACTTCTTTTTCACTTCCGTTAAAATAGTAAGAG
CTGTTGGGTACTCACCTCTATCGTAAAACTCGTGCACTACTCTGCGTACTATATCTGCGT
CGAAATCGTCTAACTCGGTCAATGGTTTTGCACGTTTATACGTTTTACGCGGAGACTTGA
ACGAAACAACTTGTTGATCTGAATCCAAACAATCTTTTCCTTCTTTGCATACGCGCCTTA
CAGTACGTTCTGATAATCCACAAGCTTCAGCTGTTACCTTGAGGGACTGAGCAAAAATAG
ATGGAATAATTTTATCTTGTTTGGAGAGATCTTTTATAAATTTGTCCACCGAAAATATTA
TTTTTTTACTCTGACTACTAGTGTTACTACTACTGCCGGCCATTGTATAATTAAAAAAAA
AATGTAACAAAAATAGTAGTAAATAATAATATATTGGTTAAATTCAGTTATTGAAGCCTG
ATGTAATAAAACACAAGTACACAACACAACACAACACGTGTAATATTCGTTAATGAATGA
CGTATATTGCTGTTGGGTCGTAGCCTGTAGGGACGCAGATGTTTTGTGTACAACAGCACA
ATACAAATTCCTCAAGTACAATTGGTAACCAAATCAAGAAAGAAGGCAAAAAGGAAAAAT
GTAAAGACCCCATTCAAAATTGTGCGCCGGTCAGATGTTGTTAACCAACCGCGCTTTGCG
TGAAGCACTTTGAGAAACACTGTTTATCGAAAAAAAAAAAAATGTTCCTAACACATTGCC
AGCGGCCACTTTTCATTCTCTCGACTATA
>QGMW01001916.1:1841958-1847271 Sipha flava isolate LNK 84_pilon_pilon, whole genome shotgun sequence Positions 1462 to 3691
TATAGTACGGCCAGCGAAACTAGGCGGGTGCCCGACGTGCGCCTAGTGTCCGTTTTCATG
TAAGCCAGGGGTTCTAAAAGTATTATTTATTAAATGAGTAGCTGATGCAGCTGTGTTTCA
GCTGTTATATGAGAAATGTTGAGTACTGTTACATCAAATATATTTTATTATTGTATAAAC
CATAAGGTATATTGTATATATATAATGTAAATATGCGTACAATAAACTGCTGCGGGTGCG
TATAACCGTTGCGCGCGGCTTTTTTTGTATTCAAACTGGCCATCTGGCGCTGGGGACCGC
ATTCCATTGACCTTATTGTTTGTTATTCTATTGAAACCAAATTGTGTGTAGAATCGATTT
TTTTCAAAATGTATTAGTCTTTGATTCTCTGCCCTTCGTGTATGTGTTAATTGCTATCGT
TTTAGTTGAGTGTGATTTTTATACGGCTGTTTTAATATTGTACAATATTTTAATTTTTTT
CTGTGTTTTTTTTTACTATTCGTTGGTGACAAATTATTATTTTTAAAATGTCAATTCGAC
CCGATATACATTCCCAAATGAAAAAAATAATTTACAACGTGTATACATTTTTTAAAATGT
TAGCCAATTGCAAAGAGAAGCCGGAATTGGCAGACTATTTTCGACAGTCACAAGAGAGGA
CGGCCGAGGCTTGTGCGGTGAGTCTGAGAACTGTACAACGGGTATGTAATGAAAGTAAAA
TAACTAGAAATCAAGAAGAATCATTAAGTGTAGGAAGTTCCAATGACCATAAATTTCGAT
CACCACAAAAAAATTACATTCGTGAGAAAACTGTCACTGAACTTGATGATTTTGACAATG
ATGTGGTTAGAAGAGTCGTTCATAGCTTTTACGACAAGGGTGAATTTCCAACGAGTGCTA
AAATATTAGTGGAATTGCGTGAAAAATTAAGTTACCGTGGATCAAAATCGTCGGTGAAAA
TAATTTTAAAACAACTTAATTTTAAGTACAAGAAATGTAACGATGGTCGCAAATTCTTAA
TGGAACGATCCGATATTGTAGCTGCGCGCGTTAAGTTCCTTAGAAAAATGAACGAGTTTC
GTAGGAACGGTGATACTCGGCCTGTAGTCTACTTAGATGAAACCTGGGTTAATCAAAACC
ATACCCGTGGACGTATTTGGCAGAATAATGAAAATACGGAAGGTTTAAGAGTACCTACAG
GGAGAGGCAGTCGCATCATCATATGCCACGCCGGATCTCCTTCCTTCGGATTCATTAAGG
AATCAAAACTAATTTTTAGATGTAATTCTAGTAACAATGATTATCATTCACAAATGAACG
CCACAATTTTTGAAAGTTGGTTCTCACAGATGTTACTTAACTTAGAAGAACCGAGCATTG
TTGTCATGGATAACGCGTCGTATCACTCTACTTTGGTCGAGAACTATCCGAAGTCCAACT
GTAGAAAAACTGATGTTCAACAGTGGTTACGGGATAAAAATATAGATTTTTCTCCCGTTG
AAACACTTGACGAGTTACGGGAAAAAGTTAAACTTTCGATGCCGCGAGGAAAAAAATATA
AACTGGATGAACTAACTTTCCAAATGGGTCATGAAGTGGTAAGGCTTCCCCCTTACCACT
GTCAGTACAATCCAATAGAACTCATTTGGGCACAAGTAAAAGGCAGAGTGGCTGAAAAAA
ATTCAACATTCAAAATTGCAGATGTCGAGACACTTGTGCATAAAGAAATCGATGCAGTAA
CTCCGGAAGATTGGGCCAAATGTGGAGAACATTGCGTCAAGATCCAGGAAGAGGACTTCG
TCAAGGCAGGACTAAGGGATGATATATTAGAACCAATAATATTGACCATTAATCCTGACG
AAAGTAGTTCAAACGAAGATGAAGACGACAATGAGGACTAGATAATTTCAATTCGGAAAA
ATATTTATTTTTTTATGTAAATATAATAATAGTTTTAAGTTTTAATACCTACTTATTTAT
TTTTAAATGTGCATGCATACATAATTGTGTAAATACTTAAAATATTAATATTATTACTTG
TTATCGAATGTGATAATTAATAAATAACGAGTTTTACGTACAAAAATATTAAATGTTTAG
TCTTAATTACAACTCCTGCACTTTTAAAATTATTTTACGCGGGAATGTAGTCTTGGAAGC
ACTGCTGGAAATTAGCCACTAGGCGCGCGTCGGGCACTCGCCTAGTTTCGCTGGCCGTAC
TATA
>SSSL01000007.1:16432765-16437937 Sitobion miscanthi isolate Langfang-1 linkage group LG7, whole genome shotgun sequence Positions 1602 to 3669
TATAGTGCGGTCCACGAAAAGTAGGCCGCGATCGTCACGCGCCTAGTGGCCAATTTACGG
TACGGGTTTCCAAACGTTTTCCCGCCTAATATAATTTCAAATCATCTAATGTAGGTACAA
TATAATGTAAAAAAAAATATCATAGTAAAGTAAACATTAGACCATATTATTACACATTTT
TTTTTACACTTTTTATAATAAAATAAGCCAAGAATAATAGTAAAAATAAATATATATTTA
CAAATAGTTACAAAGTCGTCATCGTAATAAAAATTAATAAGGTAATTCGTCATCGTCGTT
TTCGTCTTCATCAGTCGAACTGTCATCTGGATTTATCGTAAGTATGATGGGCTCTAATAT
TTCATCCCTTTACCCTTCCTTTATAAAATTTGCATCTTGGAGTTTATTGCAATGTTCGCC
ACACTTTGTCCAAGCCTCTTTGGTTATCTCATCTAAGGCATTATTTACCAAAACTTCAAC
ATCTGTCATTTTGAAAGTGCTGTTTTTTTTGGCGACTTCACCCTTGACTTGCGCCCAAAT
CAGCTCAATTGGGTTGTACTGACAGTGGTAAGGTGGGAGTCTTACCACTTCATGACCCAT
TTGTAATGCGACTTCATCAAGCTTATATTTTTTTTCTCTAGGTATAGCCATTTTTACTTT
TTCACGTAGTTCACACAATGTTTCTACCGGTGAATATGAAATGCATTTTTTTTCAAGCCA
TTTTTGAATATCTGCTTTTCGCGCGTTTGCTCTAGGATAATCTTCAGCTAGCACAGAATG
ATAGGAAGCATTGTCCATTACCACAACAGACGGTTCTTCTAAATTGGCCAACATGTCAAT
AAACCATTTTTCAAAAATGTCCGCGTTCATTTGCGAATGGTAGTCTTCCGTACTACCCGA
TTTACATCGAAAGACCAATTTCGAATTGTTCACAAATCCAAATGAAGGCGAACTAGCGTG
GCATACAATGAGTCGAGCACCCTTTCCAATCGGTACTTTGAGTCCTTCGGTGTTTTCTGG
ATTTTGCCATATGTAGCCTTGCGTATGGTTCTGGTTTACCCATGTTTCGTCCAGGTAAAC
TACCGGCCTTGTGTCATTATTCTGTCTCAATTCGTACATTTTTCTTAAAAATTTTACCCG
GCAAGCAACGATATCATTTCTTTCCATCAGAAATCTACGCCCACCATTACACTTCTTGTA
CTTGAAGTTCAAATTGTGTAATATACGTTTTACTGACGTTTTTGAGCCAGGGTAATTAAT
TTTTTCTTGCATCGCCACTAATATTTTTGCGGTCGTCGGAAATTCACCTTTATCATAAAA
ACTATGTATAGTTCTTCTGACAACTTCGTTGTCAAAATCGTCAAGAGAACTCATTACTTT
TGCACGTTTCTAACTTTTCCTAGGTGATTTGAAAGCAATTTTGTTTGAAGGTCCGGCTTC
AACTTCCTTTTTCGCTTCAGAACAAACTTTTTTTACACAAGCAAGACTTACGCCACATGC
TTCAGCAGTCACATCACGGGTTTGTTGAAAAAATTTTGAAAGTTTTGGCTTACTTTTATC
AGCAGCTATCGTCTTGAAATAATTGTATACATGGAAAATCACATTTTTCGTTTGCGAATG
GATATCTTGATTGAATGCCATTTTAAAAATATGTATTATTAAAAATATAAAACTGTAAAA
AAACCGTAAACTTCTATTGCAACATATAACCAACAATAAGGCAAAAAAAAATTCAAACTT
TAAAACCCGCGTTAATTACGAAACCAAAGTTGAACACAAGAAATATTATAACTCATACCA
CAGTACGACTTTCACGGCGATAAGAACATAACTACATAAAATTATTGTTATTATTTGTGA
CAAACTGATAACATAGCAACGAGTCAACAAAAACAAAATTACGAACATGTATACTAAAAT
GCAATGAAATACCGCCAGAAAATCATCTGTACTATAATCAAATAATAATAATAATAATAA
TACTCCCAAACGGAGAACCCCTGGTTTCAGTAAAAACGGCCGGTAGGCGCGTAACGATCG
CGGCCTACTTTTCGTGGACCGCACTTTA
>WOVD01000003.1:38285516-38290766 Sogatella furcifera isolate WBPH chromosome 3, whole genome shotgun sequence Positions 470 to 4885
TATAGTCTAGTTGAATCTTCTTTTTACTTGGCCTGGTGGGGAGACAAGTCGTAAGTGGGA
GACAAACTGTCAGTTGAGCCAATCAAAATCACAATAGAGAGACGCCGTTGGCATGACGAC
ATGCGTTGTTGCCAAATGTAATCAACTCTTCACTCCCACACGCACACGTGCATTTTTCAT
ATTTCTCAAGCGGGAAGGTTCTCTGTGTCTAGCCTAGATAGGCAACACAAATCGTCGAAA
TCGAGCACCGCTCTTATGCAACGTATACACAACAACTTTAAAATTTTTCTAATTTGTACT
AGATTGATAGATTTTACATATTTTTCATGAAGAACCGTTCAAGCGTTCATTCTTATTACA
ATTTATTTTATTCCCATCGAATTTCACTGATAGAAAATGAAAACAAAAATCAAATCCCAA
TATGAGTCTCTAAATTTGACACTCACATAGGTATCATTGCCTCATGAAATACAAAATGTA
CTTATTTTCTCAATTGATTATGGTGATGTTCATTGAATTCATTGAAAAATAATCATTATA
ACACATCAAAAGGGCCATTAATTTATAATAATTTCAGATTCTGCAATGACAAAAAACATT
AAAAAATTGGAATGAATTGGAAATAATGAATGACAATACATAAAAGCATGGTATAAGTAA
GAATATAATAAGCTGAATGCGAATAAGCTGATGAGTTCCGTCAAATGATTTGATAAGTGT
TCCATCAAGGCGTATAAGAAATAGCCAGTGTTGGGGAGTAGCGCGCTACTTTTTTATTGG
TTTGTAGAGTAACGACGCTACTTTTTAAAAGTAACATAAATATTGTAGCGTCGCTACTTT
TCAAGAGTAGTATCTAGCGTAAATAACGCTACTTTTCACGTTACTTTTGGTATACATCAA
CTCATTACATCGATAGTACAATGATCTTTAAATTGATGCCACCAGTGGGCTGGTGGCTCA
TAATTATTTATATAATAATAATCTGCAATAAGCTAGATTATTGTTATTTGCCAAATATAA
AAAAGCTATAGCTACACTATACAGACAACAGGGGTGACGCATCATCCCAAGCTATTTTTT
TCGCACACTTCCAAAAAACACGTGAGCAACACGTGTGAGGCAGGTTGGCAAACGACTAGA
AGAATACAAAAAACCAGGTCTCTAGACACTGTATAGCAAAAATGACAACAGAGAATATAC
CTGCCTGGATTGCCATTTCAACCCTATTGTCTGTTGTCTGTATAGCATGCAACTAGGATA
CTAGGAATAGCTATTTAGTTGCTGGTTCCATGCTGTAGAGTAGAGAGCTAATGTACGGTC
AGTGTTTGGTTTGGTGAACGTCGTGAGTGAGTGTGTTCGGTGTTGGTGCGTTTTTCTGTT
TTCATTTATTTTTATCATTGAACATCTATAAATTTAAATATAGGCAACTTTATATTATTG
TACATAGTATTTAATATATGTGATGGATAGGATAGAAGGTACTAGTACTGGTAAAAAGAG
AGGTCGTCCCCGCGTTCGGGCGGAAAAAACACCTCCTTATTCAAAAATCGGCCAGGGTTC
GGCTTTACGTAGTCAAACCCGTGAACTCGTAGTTAAAGTTAGGAGTTTCTTTGAACGTGA
AAAAGAAAAAGGGGGTGTTTTAATACCTTTGGAGAGAGTGCTGGACAGATCCGTAGCTGC
ATTAGGAATTAGTAGACCTACAATTATTTCAATATGCAAGGAAAAAGAAAAACAAGTGAA
TGAGGCTGGTGATCCATCATTACACACACCAGGGAAAAAGAGAAGGGGACAGAAACGTGT
CACTACAATTGACGGTTTCCAACAAGAAGCCATTCGTCGTCATGTATATGATTTTATACG
CAGAAAGGAGCACCCTACAATTGAGAAACTTATAATTTCACTAAGGGACTCAAATTTGTT
CACAGGAGGGAGTTATTCACTCAGCAAAGTTCTTGTAACATTGGGGTTTGAATACAAAAA
ATTGAATCAGAGGAAAATTTTATTGGAGCGTAATGACATTGTAGCTTGGCGTAGCCGGTT
TCTGCGCGAAGTGAAAGACTTGGATTTTAATGAAATAGTGTGGTTGGATGAAACATGGGT
GAATACGGGCCACTCTCTCGCTCGAGGATGGACTGATGACACGAAAGAAGGAACATTGGC
TGCTCCCATTGGCAAAGGCAGTCGATTAATTTTGTTACATGCTGGCACTTCTGAAGGATT
CCTCCCCAATTGTTGTCTTCTGTTTTCTTCAAAGAAAACAACTGATTATCATGAGGAAAT
GAATCATGAAACTTTTTCAAAGTGGTTCAGTGAAACACTTCTTCGCGAACTTCATGAGCC
AACAGTTATTGTTATGGACAATGCCCCGTACCATTCTAAAATATTAGAAAAGGTTCCAAC
ACAGGCAAACAAGAAAGAAGAAATTAAAGTATGGCTTAGCGAGCATAGCATACAATTTGA
GGAATTTATGACAAAAGTGGAGTTGTTAGAGCTGTGTGAAATTCGTAGAACACCAGTGCC
CAAGTACTGCATAGATGAAATGGCTAAGGAGAAAGGACATAAGATTGTTAGGCTCCCACC
TTACCATTGTCACTTTAACGCTATAGAAATGATTTGGGCTCAAGTTAAGGGACACGTTGC
CAGAAACAATAAAGCATTCAATCTGAATGAAGTGAGAAGGTTGACTGAAGAGGGGATTGA
AAGAGTGACGAGCATTGAATGGACAAAAGTTGTATTACATACAAGAGAAACAATTCTAAG
AGCATGGGCGGAAGATGGTTTGAATGAAGCTGCCGTCGAAAACCTTATAATTCAAATGGA
TGAAGATGCCAGTGAAAGTGAAACTAGTGACCTCGATGATTTCAATGATGAGAATAGAGT
GCAAATCGTCGATGGAACACAGGAAATATTCATCAACCAATCCTATGCCGCAGATGAAGC
AGAAGAAATTATTGATGATACCCTTGAAGGTATAAATCCACTGCCATCCACATCCACATC
TAAAAACGTCCTAGATATATCACAATATTAGGTAAGATTATATTTTTTATTCAATTTATA
TGTTATATACCTTGTTAATTGCAATAATGACTTCTTCTCAAGATGATGTCCATGATATCA
ACTCTTTGCTTGCTCTTTCTCTTTTTTTCTGACGGTGATAACCACATGAGCTCTTAGGCT
TGTGCAAGGGTAATGAGAGGGATGATGATGAGAGATAACGACTTTTTTTAGGTACCTAGT
TGGACCGATGGCTTATTTTCTCCTCCAAAAAACTATGTGATTATGCTGTGGTCAAAGAAT
TTTGTTCCGGTCAGGAATCAAACTTGGGTCTTTGTGGTTATCAGATGGCGCGTTATCACT
TACTATAACAAGACAACCAAAGAATCTATCTTTTTTTAATTATCTTTGAATTGATTTATC
ATAGGCTACTTGTAGTGTATAGGCTGAACTTGAATATTATACTCCAGTATATGTACTTGT
ACTTGAATGTCATTTAAATATTATTGAATGGTACATTTTAAGAACACTCAACTCGCTTCA
ATTTTTTGAATAAGTTTCGATAGTTTTAAGATTCAAAGACAAGAAAATGCAGATTGCCAT
AAATACATCATTATGCTTATGTAACATAAAATCTAATAACATTTTACATGTCATAAAATT
ATAAATCAAGTAGACAAATATTGTACAAATTATATATGATGTAATATACAAATTATACAA
TTTATGTGAATAGTTATATCAGTATAGTAGTATGTAGCAGTACAGATGAGTCTCAACTAA
AGCCGCGTTTACACTGGAATGTTAATAATTTTTGTATGATAAGTGATATAATAATATATA
TGTCTATATAATAATACGTAATTCAAAAAAGTTATTAGCATTCGGGTGTAAACGTGGCAT
TAATCAACTCAATCAACTTAGTATAGTTATCATGATGGATAACAAATGGCGAAGATATTT
TGTAGATTAATAACAATAGAAATACAATTTATTTCAAGTTGTGGCACCTTTCAACATGAG
TTGAAAAGTGTGAAATAGCCACTGATATTGTCTGTTAAACGTTGAGTGGATTGACTCAGA
GACGGCAGACTGTCCAATATATTGTTTATGTAGTCTGTTGAAGCGAAGAAGACATTACGG
CAAGATGGTAAAATGTCTTCAGTTCGGTCGATAATGATTCAAAAATCTTCAACTTGGTCT
CAAGTTGTAGAAAACATTCTGTTCTAGAATTCAAGACCACATACATGAATTCTGAACCAA
TATTGATAGAGCTGGAGTAATTTTCCTATCTTGCCCGAATGTCTTCTTCGCTTGACAGAC
TATATCGATGCATCGGCAACACTGCTGCCGCCGAATCCCCTCCAGTTGCTTCTACTCACA
TCCCTCCAAGTAAAAAGAAGTTTCAAATAGACTATA
>JAADJH010004899.1:7842-13059 Stegodyphus dumicola isolate AA2019 SEQ_04899, whole genome shotgun sequence Positions 553 to 3561
TACTGTCTGTCTACGGTAAGAACAGCTCTCGCCAGTTTGTCTGCGGCTGTCTGTTGCCGT
AGAAACGAGCCGTGACCCATTTTTCGTAGGGGTGTCTTGAAGATTTACTTCTCAGTTTGC
CACCTTGGCATATTTAAAGATGATTTGGCGATATTCACATTTTGTTTTAGTTTCAAGTAA
AATGCTCGTTGACCCTTTGCGTCGACCCCGACATTCAATTTCCGAAAATGAAAATTGATG
GCGTAAATAAAGTTTTTGCAGTTAAGGAACGGTCTTTGATTTTGCCGTGTGAGGTACAAG
TCGCTGAATTTGCCATCCTTCTAGATGTACAATGAGTAAAAATATATCAAAATAACTTGT
AGGGAAATGCATTTAAAAATCCGTGCTTATTTTTGAAGAAAAATGCTCTCAATAAATACT
TTTTGCGAACATTTCTTCTTTTCCCATACCTTCGAACTAAACCAAAAGGTGGTCAATTTA
ATGACGAAAGGAAGCGAAGGTAAATTAAAATCAAAACTGTTTTTTACTTAATTACCAGTG
GTTTGGGTTGGTTTATATGATTACAGAAAGCCTCCAGGGTTAAATGCCTAAGAGGAGGGA
TGCCTTCGTGGAGGGCTTGCTAAGGAAAACTGCCTCGTATACACGTTACACATGGGGAAA
ACACCCATGCAGCCAGCCCGTTCACGGGATTCAAACCTGAGACCGAACTACAAGTGTTCA
GTGACTTTACCGATCGGCCGCTGCTGGGCCTCTTAATTACCAGCGCCCATTTATGCATCA
TGCTGCTTTTTATAGACACTGTAATAGCTTGTAACATAATAAAATGTTAAAATCAGAACA
AAATTATATGTTAAAATCAGAACAAAATTATATTAGGTTTCTTAAATTATTCAGTTACCT
ATTTTATATTTAAAATTATACGAAATTTATATAATTATACAAAATTTGGCTTTTATAACT
GCAGTGAGCATTGTTGCATTAATATAATTTTGTATTAATATTTTCATAATAAAACAAAAC
TTATTTAATTTCAATTAAAGATTAAAAATTATTTTTTAAGCAAATTATACCATGGCTTGT
GGGTCCCCAAGAACACAGTAATGGGAAATGAAGCAACCATTCAGTGTTCTTTATTATCCA
CAGGGGGGGTTTCGCCTCTGCCGAAGGCTCATTGTTGCCCACTTTTGGTAATCTTTCATT
TACATAGTGGCAAAGAAAATATTGAACCTAGAAATATCCTCACAACTTGACAAAAGCTAT
CAGATGAAGAAGAGGGATGCCTTCGTGGAGGACTTTTATAGAGGTATAAAATCTGAAAAG
TCATCCGAGTCACTGTCGCAAGATTCCGTTTCTTCTGAATCAGAATCAGAATCGCTGCTG
CCAGTTTGAATTATTAATCCATCCACTATCTCTTCTAAAAGTTCGTCCTTGTCCCAATAA
TAATTTTCAAGTTTTTCTACGTGGTTGCAGTGCGCCTGCCATTCTTGAGAAGTGACTTCA
TCCAAAGCTTTTTGTGTTAAATTTTTCAAATTTTCCAAGCTTAAGTCCCCAGTCACATTC
CTTTCCCTGATCAGTCTTTTAACTGATGACCAAACGTATTCAATTGCGTTTAGATCACAG
TGGTAAGGAGGGAGACGCACAACATGATGCCCATTTTCCTTTATGATGTTGTCAATTTTA
TATATTACTTTTTTAGGACGATTGCATTCTATTAAGCTGAACAGTTCCGCTTTTCGCATT
TTGGGATCGCAGCATATCGTCTTCTTCATCAGCCAATTTACCATTGTTTGCTTTGTAGCA
TATTTCGTGGGTGTCGGATCTTCAATTTTTGTGTGATACGGGGCATTATCCATGCATACC
ACACTTTGAGGTCGTAAATTTGGAAGAAGCTTTTCCAACACCCATTTTTCAAAATTTCCA
TAGTTCATTTGCCCATGGTAATCCCCGCTTTGAGCTGATGCTTTATAAATAAGTTGGGCA
CCTGGAATAAATCCTGCGGAAGAGCCAGCATGGACAACAATCAGTCTATTTTTGGAACTG
ACATTTATCTGTGCGCCCAAAACCGTATCATGCTGCCAACATTTCTTAAAAGTTAAATTG
CTGTCAATCCATGTTTCATCGATGTAAACGATGTGGCGTCCACTTGCTCTGAGTTTCCTC
ATTTCGCGTAAATAATTGTTCCTCCAAAATACAATGTGAGGTCTTTCGATAAGAATTTTT
CTTTTGTTAACACATTTCTTCCAGCGAAAATTCATCGAACGCAAAACTTTGCACAATGAG
TCTTTTTGCCACGGGAAGTCTATTTTTTGCCTCAAGACAGGCAATAATTTCCGCACAGAT
GGCACTTTCTTTTCTTTGATGTAAAAGTCTTGTATAGTCTGCCGTATAACGCATTTGTCA
AAATCGTCAATTTCGCACTTATGATTAGCAGGGCTTTTACGTTTCTTTCCAGGCGTATTT
AGAAGTTGATCTTCCCCCATTGTTGATACTTCGCGATTAATTTTTTTAATTGTATACTCC
GATACTCCAGTAGCTTGCGACGTTCTCTTCAAAACTTGAGGAAGAGGAACTACTAAAGAG
TTCGCCGAAGCTTCAGAAGCGCAAAATTCTGCGACATTGTACACGATTTGACGTGCCTGA
GACTTTAAAGGTTGACCTTTCTTAAACTGGAAGGGGCATTTTAAAAAAATTGGCGATTAA
CAAAGCACTATGAAAATCAAGCTAAATAGAAGCAAATTTGAACAAATACCAGTACAAAAG
ATATAACAACGAGAATAAAAATAGCTAATAATAATAATATAAGGCTTAAGAAAAGATGCG
TGCAGCTGGAATGAAACCAAGAAGACGAATGATAAACTCTTATCCCTTCAGCCAACAGTC
GCCAAAATAAAATAACAATAAAGCAACCCTTGGTTCGTCCCTATTTGAAATATACTAGCC
CTGTTGCTATAGCGACCGCCACCCGCCAGACACCGTGGCGGGATGTGTTCTTACCGTAGA
CAGACAGTA
>AZAQ01073859.1:1-4258 Stegodyphus mimosarum contig73859, whole genome shotgun sequence Positions 1285 to 3384
TATAGTAAATCTTACGCTGTGAAATATGAATACTGTTGAGCAAAAAAAGCGGAAGGAAAA
AAAATGTATGAAACGATAGATTACGTTGCGTCCGGCTTTCTATTTAAAAATTTGGTAATA
TGTCAATCATTCGATGACCAACAGGAAGACATTCCCCTTTTTTTTTGCATTATTGGCGAA
ACCGAAAATTCCAGCAACCCCGACCTCACCCCACGCTCGATGAGGAAAGCAATAAAGCAT
TCATTCATTCACTGACCGGGAGGAGAAGATAGCAATTGTTATGGCGTCTGATTCATCTTC
GACATATGTGTGTGATTTTCAACCTCATAAGACTGGTAAACCACTGAGCAGTTCCGCTAA
GATTATCGTTATGAATGTTGTTATAAAATTACGGGAGCATTTTGCTAATAAATCCGATAA
CGAAATTGTTACTTTTGCTGCTGATTTCACTGGAGTTTCTGTAACAAGCATCAATCGCAT
GAAATCCGAATTGAAAGAAAATGGCAAATTTTCCACTCCGGGGAAAAAACGACCTCTGAA
AGTCGGTACGCAAACCCGAATCAAGCGATATGATGAGCTAACTTTAGCAACAATACGAAG
GAAAGTTCATAGTTTTTTTTTACGGAATGAAATTCCTACTGTGAAAAAAGTGGCTAAAGT
TATAAATGATGAAGCTGATTTGCCAAATATGTCCATTCGCACAGTAGGACGAATGATGAA
TGATTTAGGATTTGCATACAGAAAACGAAAACGCCAGTCAATTTTGATTGAACGTGACGA
TATTCAATGTTGGAGGCACAGATATCTAAGAGATATAAAAAAATATCGTGCACAGGGTAG
GACAATTTATTACACCGATGAAACTTGGGTAAATTTTGGGCACACTAAAGCCAAAATTTG
GGAGGATACGAGTGTAAAAAGTGCTAAGAGAGCCTTTTTGAGCGGCCTTTCGGCAGGTTT
AACTGCTCCCTCAGGAAAAGGCTCACGATGCATAGTTGTTCATGCTGGTAACGAAAACGG
ATTTATTCCTGAAGCATGCGATATATTCGAAGCTAAAAAAAAGGAAGGAGATTATCACGG
GGAAATGAATGCCGAATATTATGAAAATTGGTTTGGAAAAAAATTGCTGCCTAACCTGCA
ACCGAACAGTGTAATTGTGTTGGACAATGCATCTTACCATAGCGCTTTGTCTGAAAACAT
TCCCTCTTCGAGTACAAGGAAAGCAGACATTCAACTTTGGTTGACAGAAAAAAATATTCC
TTGGGAAGCTGATATGTTGAAGGCAGAACTTTTAGTTCTTGTATCTAAAGTTCGGAAACA
GTTTGAATTGCATCGTATCGATGCTTTAGCTACTGAAGACGGACATACTGTTCTTCGTTT
ACCACCATATCATTGCGAATTGAACCCAATTGAGCTTATATGGAGCAGCATAAAAGGATA
TGTAGCATCTGAAAACAGAACTTTTAAAAAGGACGAAGTCCGTAAATTGATTGAGAAAGG
GATAGATTTGGTGACTCCTATGCAATGGGCTAAATGCGTGAGGCACGTAATAGAAGAAGA
AGAGAAAATGTGGAAGTTAGATGGTTTGGTAGAGAACACTGTTGACTGCGTGAAGTTTAA
CATTGATGAGTCGGATAGTTCAGATTCTTCAGACGATAATCTTAGCGGAATTGAATACCT
CAGTTAAAAAAAGGTCCTTTTTAGGGCCACAAATTAAAAATACAAGGGCCTTTTTTTAAG
GGCACAAATTAAAAAAAAAAGAGCAAAACTATAAACAATTATAAACAACATTATAAACAC
AAGCTAACATCCATTAAAACATCTAACATGAAAGTGTCCCCCAGTGGCCGAGGTTAAGAC
CGCTGAATGCTGGTAGTTTGACCTTGGCTCGAATCCAAGCGAAAGGTGTGGATTCATTGT
TTTCATCATGTGTAACGTGAATAGGAGCCCGTTTCCTTTAGAACGTCCAACACGAATGCA
TCTCATTACTTAGTCAGATTAGCGGGTAGGATATGTGTGATTATGGCAAAGCCTCTAGGG
ATATCTGCCTAAGGCAGGGTGCCTCCGTGGGGAACTTTTTAAGAGAAACTGGCTACTATA

>QBLH01001013.1:271941-277107 Temnothorax longispinosus scaffold_181, whole genome shotgun sequence Positions 1 to 3888
TGAAGTATCTTTTGTACAAAATTGAAGAATGTAATGTAATGGGGACAAGTTTTATTTGTG
TAATGTGAAGGATAAATTGCTTGCGAATATATTTTTATTTGTCCGTCATATGCTACGTCA
TATTTAACTGCAAATCAAATAATATATTTTACAATTTGTATCGTGTAAAATCATACATAT
TTTGTAATTATTAATATGCGAACTTGAGTGCTCGAGTTGAGTACGCTCAATAAATTTCTC
TAAAATTAACTTTTTAAAAAATAAATAATACAACACAATACAAAAAAGCTTTGTTCAATA
TAGTCTTGTATATAGTATATAGTCTTGTATATAGGATCATTTTGTTTGTATCATTAATTA
TAGGATTCTCTCTCTGTGTGCGTGTATGTTGTATAATATAATACTTAACTATAAGGTAAA
TGTACCAATGCCGGGACACTTAAGACCTATGTCGAACACCTTTATCATTTTAGTTTTTAA
ATAAATATAACGCGAATCAAAATCAAAGAAAAAAATATAATACAAAAAAAATATTTTTAT
CTTTGAATCTCTTTGACTTTAATTTGCATTATAACTTATTTAAGGACTAAATGATAAAAA
TGTCCAGCATAGATACGTGTCCAGGCATTGGTACATTTATCTTACTCCATCGAAGCACTA
TCCACGGTCGGCGCATAGGCGAGCAAAGTGAGGAGAGCGTGACATGCTGCTAAGTACCGT
GTACGTAAATACGGCACGTTTTCTGAGATAAGTCAGCAGAATATGAAATATTCTAATAAT
AAATATACAAAGATGACATAAAATAATAATATCACATAGAAGTTACGAAATGGTAATATT
ACACACGAGCTTGGCATACAGGATTAATAACCGCTATCAGAGGTTTCAGAATCTGTTTCA
CCTGTGACATGTAAGGATGTCCTGTCAATCAGTCTATCAGCTATATGGTCGATCTCCCAC
ATCTTTTTCTCTTTATCTCTAACTTGCTTAATAAAATTATTCCAATGTTCAGTGGTCACC
CGTTCGATACCTTGTTCAAGTAATAGTTTCACATCTTGAGTTTTAAAAGTGTTGTTATTA
ATCTTAACGTATCCCTTAACCATTGACCATACCATTTCAATCGGATTAAGTTCGCAATGA
TACGGAGGTAGCCTGAGAACCGTTTTATCGGCCTGTTTTGCCATTTCGTCTGTGACATAT
TTATCAAATCTGTCTTTGTGTAGTGTAACAATTTGCAAGAGTTCGGCCTTCACCATAGTC
TCTGATATTTCTTTTCCTTTATCCTCTAACCATTTTATTATTTCGTCTTTTCTCCAGGAA
GCATTCGGCAGTTCTTCCACCTTCACGGAATGATACGGAGCGTTGTCCATGACGATAACA
GCATTGTCGTCTAGCGATGGTAAAATATTTTTGAACCATTCGTGAAATGTGTCGCCGTTC
ATTTCGTCAAAATAATCTCCCGTGTGTTTCTTCGATTCGATGCATAGAAGCCCGCCAGGA
ACGAAACCGGCAGCACTTCCAATATGTAGAACAATAAATAGTTTGCCTTTTCCGCTTGGA
TTAGTTCGCCTCGTAGTCAACGGAGAAGATGCGTCCTCGTCGGATTTAACTATTTCATCC
ACCCAAACTATATTCGTGGCGTCATCGGCGTCAATCCAGGTCTCGTCCAGGTAATAAATT
TGCCGACCCTCTTCTCGGTATCTCTCAATAGTCCTCAGATATTTTCTCCTCCAAACAATT
AGATCTTCTCTCTCTGTCAGGATGCTACGTCGGAGCCGGGTAGTGCATGTAAAATATAAT
TCCTTCAACAACGAGTGAAAGGTCGATCGTTTAAAATTTGGGAGATTTTCGTCAGTGTTT
ACGGCTTGCAGAACTGTTCTCAACGTTGGACATTTTTCATTGGTATAAAATTCGTGAACT
TTTCTCCGAATAGCGCTCTTGTCAATGTCGTCGATTTTTTCTTTAAAAGTTAGGCGACGT
TTCTTTGTATTCGGGGATGTAACCGTACCCGTCTTCTCATACTCCAACAATGTTTTTTTT
ATGGTGCGAGTACCAATACCCGTGTGTTCTGACAATTGTTTAATAATATCTTTCATTAAA
ATTGCTGGATTGTCTTTCATCAATTTTTCTTGTAAATTGATAATTATGAGCTTCTGACTT
TTGTGGACCATCTGAAAGTACAAATAAAAAATATACGTTACAAAAAGAAGCAATAAACAA
ACTTTGAATATGTAATTTTTAATTGCTATCGTTTTAGTGGGCATATTAATTTTTCATAAA
CATTACGTTATTATTGAATTGTGCAGATTTAAATACTTCAAAATTTAGTTCCTTATGGAT
AAATTTGAATTTCAATCAAAACAAATTTTACACATTAAGTCTGTTCTGTTTAGCTGAATT
TCTTGCACACTTCATATTTTCTCTTTTTCTCTTCAACGTGAAACGAAAAAGAGGAAAGAT
AAACCGTCCAAAAGAAGTTTAGTTAAACAGTACAATAAGCATAGTCAGTGAGGTCAGTGA
TTTGATGGCTGATGGGAGAGAGAAAGCTACATTCAATTGCCGAAGCATTTTTTGGTTTAA
AATTTCAACACTGCGCGAAAAATATATTGAAATTTAATGGAAATTTGTTTAAATAGTCAA
GAGTAAATATATACTCGATACATATTTTACTTTATAGAAGCAAATGTTGGTGTTAAGGCG
AAGTGTCAGGTCAACATAACCTCAAAAGAAAAAACTGTTCAAAATTTTAGCTCTATCTCT
CTCGCACGGTTCTTCACGGGTGCGAAAACGCGAGGGAGGGAGCTTGAGCTTCCCCTTATT
TGTACTATATAAATAAGATACATTTGTATCAAAAAGATATTCACTCGTTTATTATTCAGA
CAATTTATTAAATTTCAACATTTTCTTCTCGCAGTAAACTCATATTAAAAAAGATACTTT
A
>JABBCG010000005.1:4032304-4037335 Thrips palmi isolate BJ-2018 HiC_scaffold_5, whole genome shotgun sequence Positions 662 to 3940
TATACTAGGATTCAGGATGGAAGAAGCCGCTGGCCGAATTTTCTGCTGGCTACGCCTCCC
CAGCTACCGCAACAACATTTCTGACCTGGCCCGTCCGGGCCCCATTGACACGGAGTCCCG
AGCGTGTCCCGAGCCCCGCCCCATTGTGCGGGTGGAGAGCGACCCTCGCAGTCCGAACAA
AAGGCCCTCGAATAATAATGAGCTTTTAAATGTGGCACCAAATCGAAACTTGAAATTTTA
TAAATTTTTAGAAATTGATGAGTGTTTTGAAACGAGCACAAAAATTTAGGAATTTCTGTG
AAAACGGCGTGTTGCTGCGACAATTTTGACGCTTTTAGGAGATATCCATATTGCTGTTTT
GGGGAAGGTTTGGAATGGAGGCGCCCGCTTACTTGCCGGTCAAACCTAAAATTCTTCTGA
CCGTTAAGTAAATGAATGCGTCACCGAGGCATTGAACTTTGCCTATCTTCCAGGAAGCAC
GGACAAACTCGCGCGCTCCCGAAATCGTTCTCGCCCCGGGCCTGAACACGGCCGCGACGC
GACGCACGTAACGGCACACCGCGGCACACATTGTCTCGCTGGGACTTTGATGCCGCCTCG
CCGCGCCGCCCGCGCCGCCGGCGTATGCGTTGTGAGTGACAGTTTTGCAACAATTGGCCG
AATTGGCCACGCTCACGGCAATAGAGCAGCCTCCGTTCATTTGGCTCCACATGCTGCAGC
GCACTGACCCCGCGCGCCGTTTTGCGTGCCGTAGGAGCGGGAGGACGGCGAATGCAAAGG
CCAATTTTACAATAGGAGGGCCGTAAAATATTCTGCAGTCGGCAAAACAACGCGCTTTTC
GTAGGCAACATGTGTCCAAGCAGACGAACTCCAGAGGACGCGACAGCGCGGTGCAGCTCA
GTCTTTCGCGATTTCTCGGAAGGAACACATCGATCTCGTGGTGCAGTGCGTGGGTGGAGA
GCTGGCTTGGAGTCCGCGATTCGCGACTTTTCAGCCAGTTTCGCGGCAATTTCGCGGTCA
TCAAGTGTCTGTGTGTCGCGAGCTGAAGGAATCTGTGAGTGCCCCTACGATGCCACCAAG
GCGGTTGCCGATGGGGGACGACAAGAAGAGGGAAGTCCTCGGTCATCAGGCGAGGATGAT
CGTCTTCATGGTGCTACAGTATTTTGAAGACCACAAGACTGTAAATGGGGGAATGCTGCA
CATTGGTTCGGCCCAACGCATGGCTGCAGAAGCCTGCAACGTCGGCCGCAGCACCGTGCA
GCGAATCGCCGCGCAGGCGCAACGGCAGCAAGAGGCAGAAGTGGCCAACGGCGCCAACGG
CGCTAACGGCGCCAATGGAGATGCCCTGCGCCTGGACACCCCGCAGAAAGGCCGAAGAGC
GAGGGAGAACGCGGCTCCCTGCAACTTGGACGAGTTCGACCACGAGGTTATCCGGCGCCA
CGTGTACGGTATGATTGAAAGGAAAGTGAGGCCTACTTTGCACAAAATATTGGCGTCAGT
GCAAGCCGCCGGTATTTTGATTGGTCATTCCATCTCCTCTCTCAGAAGAACTCTCCTGCG
CATTGGATTTCGTTACAAGACGTACAACGGCAGAAGAATTCTCATGGAGAGGCCCAGCAT
CGCTCTGTGGCGCGCGCGCTTTCTCAGAGCCGTCAAAGATCTTGACTGGGACAAGATCAT
TTTCCTTGACGAAACCTGGTGCAACAAAAATGAAGTCCACAGGAAGGGCTGGGGCGACAA
TACGGTGCGGGGCACGATGAACAACCCGGTGGGGAAGGGAGCGCGGATTATTGTGTGTCA
CGCGGGTAGCTCAGCTGGCTGGATACCCGTGCCGCCGCTCATATTCACCTCCAAGAAAAC
CAGCGATTATCATGAGGACATGAACTCAAGAAAGTTCGAGGATTGGTTTGAGAACACGCT
GCTGCCAAATATTCCCCCCGGTTCGTATATTGTGATGGACAACGCGCCCTACCACTCCAG
ACAAGAAGACAAGGCCCCCACCAAGTCCAGCCTCAAGGCTGCCATGATCGCGTGGCTGCT
GCGACGCGGTGTTGGTATTCAAGATCTGTTTGGACTGGTTAAGGCAGAACTGATGGTGTT
GATTAGGCGCCACAAGCCTCAAAACCCCGTTTACGTCGTTGATGATATGGCCAGGGCAAG
AGGGCACAGAGTGATTCGCCTGCCGCCCTACCACTGCCATTTCAATCCCATAGAAATGGC
ATGGGCACAGGTGAAGCACTTTGTGCGGGAGCACAACATCCTGAGAACAATGACGGACAT
GGAGCGAGTGTTCCGCGAGGGCGTGGCGTCCGTGACCGCGGAGTCGTGGGCCAAGCTTGT
GGGCCACGTCAAGCAAACAGTGCAAGCAGCGTGGGTGGCGGAAGGGCTGCAGGACAGGGC
GGTGGAGGAGTTTATCATAAACCTCGCTGGCGACGACTTCTCCAGCGATGAAGACTCCGA
CGACGAAGATGACGACGTCGACGATGCCCTCGACGAAGCTTACGCCATCGACGACGCCAA
CTTCGGCGCCGCCAACTTCGGCGCCGCCCACTGCCGCGGCGACAACTTGCCCGGCAACCT
CCCCGCCGCCGCCATCGACGCCGGCGAGGACGAGGACGACGACGAGGACAGCGACGACGA
GGAGGACGAGGACGACGACGGCCCCAACAACGGCGTCCTTTTCCATGACGACCTCGGCGT
TGCACCACTACTACCACAGTACGAGGTACGTGCTCGTCCCCATAGACGATGCTACGCGAT
TTTGCATCATTTAATTTTACTAATTTTTTGTCATTTGTATGTTTTTAGGTGGTCAATGAG
GAGCATATTCAAGCGCCTGACGCCGCCGCCGACATCAGAACGTACCACAATTTATAGAAT
GTATTACATTGGTCTTTTCTATTTTCCCTCTGAGATTATGCTTAGGTATAAATAAAACTT
TTTCTCAGCTCAAAATATTGTAGTTCACTCTATCCTATATTGAAACCGTTTATCACACTG
GCCAATAATAAAGACTCAAAGTTGCAATTTTTTTTTAAATTACTCAGAATTTTCCCGTGA
GTTTGAAACTGCAATGACTTTATAGAAATTCTGCAATTTGGAGTAATTTTAAGCGAATTT
ACTTTGCTCATTATAAATGCAAGGAGACAAAAGGACTCGCCGGCCGGGTCCCCGGACCCC
AGCCCGGGACCCTCCCCCACACCAGGCCGGAGTCAGGTAGTCGGCCGTCGTCTACCACCG
CGCTACTCGGCGGCTTCTTCCATCCTGAATCCTAGTATA
>CABFWB010000496.1:262347-267453 Timema bartmani genome assembly, contig: 4_Tbi_b3v08_scaf000496, whole genome shotgun sequence Positions 1367 to 3604
TACACCTAATTTCATTGCTGAGGGAACTGCATGCTTACTATTGAGCAACAGCGTTGTCAT
TCTTTTGTTGTCCGTGATCAGTCTTCCTTCGAATGTATATCAAATTTGGTAGTGCTGGGC
TGTCGTTGTTGCCACTAATTGGTGCTTCTTCCTCCAGCACAGTCGTAAAGTTACAGTAGT
CTGAGTCTCATGTTCCTAATGGCTAGCTCAAAAACATTGACTAAATAAACACTCATATTT
TATAAGTACTCTGTGTAAAATAATATGTGTTATTGATCACGTTAAGATTTGGTCTGTATC
TGTATGTGTTGGTTGCGTAGTTTGTATTTTTACAGTAATGTTGTGGAACTATAGTTTTAT
GTGCATATTAATATATTTATTTGAATAATAGTGTATTGTTAACAATTAAGATATAACAAA
CATTATGGAATCTCCGGCTTGTTACAAACAATTACATTCCAAGAGGAAAATATTAAGTAG
TAAAGAAAGGGCAATGGTGTTAAGAGTCTACACCTATTTTCGTAAAGACGGAACTTGCTC
AGTAAATCAAGAGGCAATGGAGACTGCAGAAGCTACAGGTGTGTCTTATAAGTTAGTAAT
CTCTATTAAACAAGAATTCAAAACTAAGGGTAAGTTATTGACACCAATCAAAAGAAATAA
CTGTACTCAAATGAAGCGTTTGGATAAATATGACAGTTTTACTCAAGCAGCAATTCGCAG
AAAGGTACATTCACTTTACCGTAACAATGAATTACCTACCCTAAAGAAAATTAAAGCTTT
AATTGATACTGATAGCGACCTTCCTAATTTTTCATTGACGACACTTCAGAGGTTTCTTAT
AGATATTGGCTTTAAATTCATTCGACGGAAGCGTAACTCTTTGCTTCTAGACAGAGATGA
TATTATTGCGTGGCGACATCGCTACTTAAGAGCTATTAAGAAGCACAGAGAGAGCAACAG
GAATATTGTTTTCACAGACGAAACCTGGTGCAATTCCGGACACACAACTTCAAAATCGTG
GATGGACACAACAATTGCATCATCCTCACAAGCAAGGCGAGAAGGCCTAACTACAGGAAA
TAAGCTTCCCTCTGGAAAGGGCGGGCGCGTCATTCTCGTCCACGCAGGTAATGAAAATGG
TTTTATACCCGGTGCAGAGCTTATTTTTCATGGGAAAAAAGATGATGACTATCACGATGA
AATGGATGGAAAAATGTATGAAAAATATTTCAGAGAGAAGCTGCTTCCAAATATACCATC
AAACAGTGTCATAGTTCTAGACAATGCATCCATTCATTCTACGATCAAAGAGAGCATTCC
AACCAAGAGTAGTACCAAGATTATTATTCAATCCTGGCTCACCAGTAAAGGTATTTCTTG
GGAAGAAACCATGAATAAGATGGAGCTTGTGGAGATTTTGGACAAAGTACGAGGCAATTA
TGAGCGTAAATATATTATTGACGAGATCGCTAAAAGTGCTGGACATGAAGTTCTACGACT
GCCACCTTATCACTGTGAGCTTAATCCCATCGAAGGAATTTGGAGTCAAATTAAAATATT
TGTTGCTCAAGAAAACAATACATTTAAACTTAATGATGTTCATCGCCTACTAGAAGAAGG
AGTGAGAAATATCACAAAAGAACACTGGCGAAATCATGTTCATCATGTAATGGAAGTTGA
AGCAACAATGTGGGACGTAGACGGGCTTATAGAAAAACTGCACGACAGTGTCGTGATAAG
TTTGAAGGACAACTCCTCTAGCTCTGAAGATGATGATAGTGATGCTGATCTAGGAGTGGT
ACCGTTACCTGATTAAGAACAAGTAAGAATGTAATTTATAGCATTTCTTATAAAATGCAT
GTTGTAATATATTTGTTTGTATATTAATTATGAGGAAAAAAAGCTTTATACATAAAATAT
TTTAAGCATAATTACGGAGGGAATAGAGAAACGTTAATAAACTTCAATCTTGAAAAAATT
ACGATTGTGGAAATAGGTAATGTTTCTAGAAAAGGCTGTACACCGATAGGAAATGCTTTT
ACCTGTCAATTGAACCCCCCAACCACCCCATGCCGCATTGTTTACAATGAGGGATTTCCA
AGTAAACCCTCCCCCCTCACATTCCAATAACCGAAAGCTAGAAAGTTTGGCAACTTGTAC
CAGAGAGAGAGAGAGAGAGCGAAGATAAATCTTTTCTTCATAAGACCTGCAGTTCCCTCA
GCTATGAAATTAGGTGTA
>CABFVY010000686.1:253375-258481 Timema cristinae genome assembly, contig: 3_Tce_b3v08_scaf000686, whole genome shotgun sequence Positions 1511 to 3740
TACACCTAATTTCATAGCTGAGGGAACTGCATGTCTTATGGAGAAAAGATTTATCTTCGC
TCTCTCTCTCTGTTACCGGTTGCCAAATTTTCTAGCTTTCTGTTGTTGGAATGTGAGGGG
GGAGGGTTTACTTGGAATTCCCTCATTGTAAACAATGCGGCATGGGGTGGTTGGGGGGTT
CAATTGACGGGCAAAAGCATTTCCTATCGGTGTACAGCCTTTTCTAGAAACATTAACTCT
TTCCACAATCGTAATTTTTTCAAGATTGAAGTTTATTAACGTTTCTCTATTCCCTCCGTA
ATTATGCTTAAAATATTTTATGTATAAAGCTTTTTTCCTCATAATTAATATACAAACAAA
TATATTACAACATGCATTTTATAATAAATGCTATAAATTACATTCTTACTTGTTCTTAAT
CAGGTAACGGTACCACTCCTAGATCAGCATCACTATCATCATCTTCAGAGCTAGAGGAGC
TGTCCTTCAAATTTATCACGACACTGTCATGCAGTTTTTCTATAAGCCCGTCTACGTCCC
ACATTGTTGCTTCAACTTCCATTACATGATGAACATGATTTCGCCAGTGTTCTTTTGTGA
TATTTCTCACTCCTTCTACTAGTAGGCGATGAACATCATTAAGTTTAAATGTATTGTTTT
CTTGAGCAACAAATATTTTAATTTGACTCCAAATTCCTTCGATGGGATTAAGCTCACAGT
GATAAGGTGGCAGTCGTAGAACTTCATGTCCAGCACTTTTAGCGATCTCGTCAATAATAT
ATTTACGCTCATAATTGCCTCGTACTTTGTCCAAAATCTCTACAAGCTCCATCTTATTCA
TGGTTTCTTCCCAAGAAATACCTTTACTGGTGAGCCAGGATTGAATAATAATCTTGGTAC
TACTCTTGGTTGGAATGCTCTCTTTGATCGTAGAATGAATGGATGCATTGTCTAGAACTA
TGACACTGTTTGATGGTATATTTGGAAGCAGCTTCTCTCTGAAATATTTTTCATACATTT
TTCCATCCATTTCATCGTGATAGTCATCATCTTTTTTCCCATGAAAAATAAGCTCTGCAC
CTGGTATAAAACCATTTTCATTACCTGCGTGGACGAGAATGACGCGCCCGCCCTTTCCAG
AGGGAAGCTTATTTCCTGTAGTTAGGCCTTCTCGCCTTGCTTGTGAGGATGATGCAATTG
TTGTGTCCATCCACGATTTTGAAGTTGTGTGTCCGGAATTGCACCAGGTTTCGTCTGTGA
AAACAATATTCCTGTTGCTCTCTCTGTGCTTCTTAATAGCTCTTAAGTAGCGATGTCGCC
ACGCAATAATATCATCTCTGTCTATAAGCAAAGAGTTACGCTTCCGTCGAATGAATTTAA
AGCCAATATCTATAAGAAACCTCTGAAGTGTCGTCAATGAAAAATTAGGAAGGTCGCTAT
CAGTATCAATTAAAGCTTTAATTTTCTTTAGGGTAGGTAATTCATTGTTACGGTAAAGTG
AATGTACCTTTCTGCGAATTGCTGCTTGAGTAAAACTATCATATTTATCCAAACGCTTCA
TTTGAGTAGAGTTATTTCTTTTGATTGGTGTCAATAACTTTCCCTTAGTTTTGAATTCTT
GTTTAATAGAGATTACTAACTTATAAGACACACCTGTAGCTTCTGCAGTTGCCATTGCCG
CTTGAGTTACTGAACAAGTTCCGTCTTTACGAAAATAGGTGTAGACTCTTAACACCATTG
CCCTTTCTTTACTACTTAATATTTTCCTCTTGGAATGTAATTGTTTGTAACAAGCCGGAG
ATTCCATAATGTTTGTTATATCTTAATTGTTAACAATACACTATTATTCAAATAAATATA
TTAATATGCACATACAACTATAGTTCCACAACCTTACGGTAAAAATACAAAACACGCAAC
CAACACATACAGATACACACCAAATCTTAACGTGATCAATAACACATATTATTCTACACA
GAGTACTTATAAAATATGAGTGTTTATTTAGTTAATGTTTTTGAGCTAGCTATTAGGAAC
ACGAGACTCTGACTACTGTAACTTTACGACTGTGTTGGAGGAAGAAGCAACCATTACTGG
CAACAACGACAGCCCAGCATTGCCAAATTTTATATACATTCGAAGGAAGACTGATCACGG
AAAACAAAAGAATGACAACGCTGTTGCTCAATAGTAAGCATGCAGTTCCCTCAGCAATGA
AATTAGGTGTA
>CABFWO010007395.1:4037-9143 Timema genevievae genome assembly, contig: 5_Tge_b3v08_scaf007395, whole genome shotgun sequence Positions 1368 to 3605
TACACCTAATTTCATTGTTGAGGGAACTGCATTCTTACTATTGAGCAACAGCGTTGTCAT
TCTTTTGTTTTCCATAGTCAGTCTTCCTTCAAATGTATATCATATTTGGCAATGCTGGGC
TGTCGTTGTTGCCACTAATTGGGGCTTCTTCCTCCAGCACAGTCGTAAAGTTACATTAGT
CTGAGTCTCATGTACCTAATAGTTAGCTCAAAAACATTGACTAAATAAACACTCATATTT
TATAAGTACTCTGTGTATAATAATATGTGTTATTGATCACGTTAAGATTTGGTGTGTATC
TGTATGTGTTGGTTGCGTGTTTTGTATTTTTACAGTAAGGTTGTGGAACTATAGTTTTAT
GTGCATATTAATATATTTATTTAAATCATAGTGTATTGTTAACAATTAAGATATAACAAA
CATTATGGAATCTCCGGCTTGTTTCAAACAATTACATTCCAAGAGGAAAATATTAAGTAG
CAAAGAAAGGGCAATGGTGTTAAGGTTCTACGCCTATTTCGTAAAGACGGAACTTGCTCA
GTAAATCAAGCGGCAATGGAGACTGCAGAAGCTACAGGTGTGTCTTATAAGTTAGTAATC
TCTATTAAACAAGAATTCAAAACTAAGGGTAAGTTATTGACACCAATCAAAAGAAATAAC
TGTACTCAAATGAAGCGTTTGGATAAATATGACAGTTTTACTCAAGCAGCAATTCGCAGA
AAGGTACATTCACTTTACCGTAACAATGAATTACCTACCCTAAAGAAAATTAAAGCTTTA
ATTGATACTGATAGCGACCTTCCTAATTTTTCATTGACGACACTTCAGAGGTTTCTTATA
GATATTGGCTTTAAATTCATTCGACGGAAGCGTAACTCTTTGCTTCTAGACAGAGATGAT
ATTATTGCGTGGCGACATCGCTACTTAAGAGCTATTAAGAAGCACAGAGAGAGCAACAGG
AATATTGTTTTCACAGACGAAACCTGGTGCAATTCCGGACACACAACTTCAAAATCGTGG
ATGGACACAACAATTGCATCATCCTCACAAGCAAGGCGAGAAGGCCTAACTACAGGAAAT
AAGCTTCCCTCTGGAAAGGGCGGGCGCGTCATTCTCGTCCACGCAGGTAATGAAAATGGT
TTTATACCCGGTGCAGAGCTTATTTTTCATGGGAAAAAAGATGATGACTATCACGATGAA
ATGGATGGAAAAATGTATGAAAAATATTTCAGAGAGAAGCTGCTTCCAAATATACCATCA
AACAGTGTCATAGTTCTAGACAATGCATCCATTCATTCTACGATCAAAGAGAGCATTCCA
ACCAAGAGTAGTACCAAGATTATTATTCAATCCTGGCTCACCAGTAAAGGTATTTCTTGG
GAAGAAACCATGAATAAGATGGAGCTTGTGGAGATTTTGGACAAAGTACGAGGCAATTAT
GAGCGTAAATATATTATTGACGAGATCGCTAAAAGTGCTGGACATGAAGTTCTACGACTG
CCACCTTATCACTGTGAGCTTAATCCCATCGAAGGAATTTGGAGTCAAATTAAAATATTT
GTTGCTCAAGAAAACAATACATTTAAACTTAATGATGTTCATCGCCTACTAGAAGAAGGA
GTGAGAAATATCACAAAAGAACACTGGCGAAATCATGTTCATCATGTAATGGAAGTTGAA
GCAACAATGTGGGACGTAGACGGGCTTATAGAAAAACTGCACGACAGTGTCGTGATAAGT
TTGAAGGACAACTCCTCTAGCTCTGAAGATGATGATAGTGATGCTGATCTAGGAGTGGTA
CCGTTACCTGATTAAGAACAAGTAAGAATGTAATTTATAGCATTTCTTATAAAATGCATG
TTGTAATATATTTGTTTGTATATTAATTATGAGGAAAAAAAGCTTTATACATAAAATATT
TTAAGCATAATTACGGAGGGAATAGAGAAACGTTAATAAACTTCAATCTTGAAAAAAATT
ACGATTGTGGAAATAAGTAATGTTTCTAGAAAAGGCTGTACACCGAGAGGAAATGCTTTT
ACCTGTCAATTGAACCCCCCAACCACCCCATGCCGCATTGTTTACAATAAGCGATTTCCA
AGTAAACCCTCCCCCCTCACATTCCAACAACTGAAAGCTAGAAAGTTTGGCAACTTGTAC
CAGAGAGAGAGTGAAGATAAATCTTTTCTCCATAGGACCTGCAGTTCCCTCAGCTATGAA
ATTAGGTGTA
>CABFVZ010002984.1:31979-37088 Timema monikensis genome assembly, contig: 3_Tms_b3v08_scaf002984, whole genome shotgun sequence Positions 1516 to 3741
TACACCTAATTTCATAGCTGAGGGAACTGCATGTCTTATGGAGAAAAGATTTATTTTCGC
TCTCTCTCTGTTACCGGTTGCCAAATTTTCTAGCTTTCGGTTGTTGGAATGTGAGGGGGG
AGGGTTTACTTGGAAATCCCTCATTGTAAACAATGCGGCATGGGGAGGTTGGGGGGTTCA
ATTGACAGGCAAAAGCATTTCCTATCGGTGTACAGCCTTTTCTAGAAACATTAACTCTTT
CCACAATCGTATTTTTTTCAAGATTGAAGTTTATTAATGTTTCTCTATTCCCTTCGTAAT
TATGCTTAAAATATTTTATGTATAAAGCTTTTTTCCTCATAATTAATATACAAACAAATA
TATTACAACATGCATTTTATAATAAATGCTATAAATTACATTCTTACTTGTTCTTAATCA
GGTAACGGTACCACTCCTAGATCAGCATCACTATCATCTTCAGAGCTAGAGGAGCTGTCC
TTCAAATTTATCACGACACTGTCATGCAGTTTTTCTATAAGCCCGTCTACGTCCCACATT
GTTGCTTCAACTTCCGTTACATGATGAACATGATTTCGCCAGTGTTCTTTTGTGATATTT
CTCACTCCTTCTTCTAGTAGGCGATGAACATCATTAAGTTTAAATGTATTGTTTTCTTGA
GCAACAAATATTTTAATTTGACTCCAAATTCCTTCGATGGGATTAAGCTCACAGTGATAA
GGTGGCAGTCGTAGAACTTCATGTCCAGCACTTTTAGCGATCTCGTCAATAATATATTTA
CGCTCATAATTGCCTCGTACTTTGTCGTCCAAAATCTCTACAAGCTCCATCTTATTCATG
GTTTCTTCCCAAGAAATACCTTTACTGGTGAGCCAGGATTGAATAATAATCTTGGTACTA
CTCTTGGTTGGAATGCTCTCTTTGATCGTAGAATGAATGGATGCATTGTCTAGAACTATG
ACACTGTTTGATGGTATATTTGGAAGCAGCTTCTCTCTGAAATATTTTTCATACATTTTT
CCATCCATTTCATCGTGATAGTCATCATCTTTTTTCCCATGAAAAATAAGCTCTGCACCT
GGTATAAAACCATTTTCATTACCTGCGTGGACGAGAATGACGCGCCCGCCCTTTCCAGAG
GGAAGCTTATTTCCTGTAGTTAGGCCTTCTCGCCTTGCTTGTGAGGATGATGCAATTGTT
GTGTCCATCCACGATTTTGAAGTTGTGTGTCCGGAATTGCACCAGGTTTCGTCTGTGAAA
ACAATATTCCTGTTGCTCTCTCTGTGCTTCTTAATAGCTCTTAAGTAGCGATGTCGCCAC
GCAATAATATCATCTCTGTCTAGAAGCAAAGAGTTACGCTTCCGTCGAATGAATTTAAAG
CCAATATCTATAAGAAACCTCTGAAGTGTCGTCAATGAAAAATTAGGAAGGTCGCTATCA
GTATCAATTAAAGCTTTAATTTTCTTTAGGGTAGGTAATTCATTGTTACGGTAAAGTGAA
TGTACCTTTCTGCGAATTGCTGCTTGAGTAAAACTATCATATTTATCCAAACGCTTCATT
TGAGTAGAGTTATTTCTTTTGATTGGTGTCAATAACTTTCCCTTAGTTTTGAATTCTTGT
TTAATAGAGATTACTAACTTATAAGACACACCTGTAGCTTCTGCAGTTGCCATTGCCGCT
TGAGTTACTGAACAAGTTCCGTCTTTACGAAAATAGGTGTAGACTCTTAACACCATTGCC
CTTTCTTTACTACTTAATATTTTCCTCTTGGAATGTAATTGTTTGTAACAAGCCGGAGAT
TCCATAATGTTTGTTATATCTTAATTGTTAACAATACACTATTATTCAAATAAATATATT
AATATGCACATACAACTATAGTTCCACAACCTTACGGTAAAAATACAAAACACGCAACCA
ACACATACAGATACACACCAAATCTTAACGTGATCAATAAAACATATTATTCTACACAGA
GTACTAATAAAATATGAGTGTTTATTTAGTCAATGTTTTTGAGCTAGCTATTAGGAACAT
GAGACTCAGACTACTGTAACTTTACGACTGTGTTGGAGGAAGAAGCACCAAGTACTGACA
ACTACAGCCCAGCATTGCCAAATTTGATATACATTCGAAGGAAGACTGATCACAGAAAAC
AAAAGAATGACAACGCTGTTGCTCAATAGTAAGCATGCAGTTCCCTCAGCAATGAAATTA
GGTGTA
>CABFOV010005621.1:10616-15722 Timema poppensis genome assembly, contig: 1_Tps_b3v08_scaf005621, whole genome shotgun sequence Positions 1514 to 3740
TACACCTAATTTCATAGCTGAGGGAACTGCATGTCTTATGGAGAAAAGATTTATCTTCGC
TCTCTCTCTCTGTTACCAGTTGCCAAATTTTCTAGCTTTTGGTTGTTGGAAAGTGAGGGG
GGAGGGTTTACTTGGAAATCCCTCATTGTAAACAATGCGGCATGGGGTGGTTGGGGGGTT
CAATTGACAGGCAAAAGCATTTCCTATCGGTGTACAGCCTTTTCTAAAAACATTAACTCT
TTCCACAATCGTATTTTTTTCAAGATTGAAGTTTATTAACGTTTCTCTATTCCCTCCGTA
ATTATGCTTAAAATATTTTATGTATAAAGCTTTTTTCCTCATAATTAATATACAAAAAAA
TATATTACATGCATTTTATAATAAATGCTATAAATTACATTCTTACTTGTTCTTAATCAG
GTAACGGTACCACTCCTAGATCAGCATCACTATCATCATCTTCAGAGCTAGAGGAGCTGT
CCTTCAAATTTATCACGACACTGTCATGCAGTTTTTCTATAAGCCCGTCTACGTCCCACA
TTGTTGCTTCAACTTCCATTACATGATGAACATGATTTCGCCAGTGTTCTTTTGTGATAT
TTCTCACTCCTTCTTCTAGTAGGCGATGAACATCATTAAGTTTAAATGTATTGTTTTCTT
GAGCAACAAATATTTTAATTTGACTCCAAATTCCTTCGATGGGATTAAGCTCACAGTGAT
AAGGTGGCAGTCGTAGAACTTCATGTCCAGCACTTTTAGCGATCTCGTCAATAATATATT
TACGCTCATAATTGCCTCGTACTTTGTCCAAAATCTCTACAAGCTCCATCTTATTCATGG
TTTCTTCCCAAGAAATACCTTTACTGGTGAGCCAGGATTGAATAATAATCTTGGTACTAC
TCTTGGTTGGAATGCTCTCTTTGATCGTAGAATGAATGGATGCATTGTCTAGAACTATGA
CACTGTTTGATGGTATATTTGGAAGCAGCTTCTCTCTGAAATATTTTTCATACATTTTTC
CATCCATTTCATCGTGATAGTCATCATCTTTTTTCCCATGAAAAATAAGCTCTGCACCTG
GTATAAAACCATTTTCATTACCTGCGTGGACGAGAATGACGCGCCCGCCCTTTCCAGAGG
GAAGCTTATTTCCTGTAGTTAGGCCTTCTCGCCTTGCTTGTGAGGATGATGCAATTGTTG
TGTCCATCCACGATTTTGAAGTTGTGTGTCCGGAATTGCACCAGGTTTCGTCTGTGAAAA
CAATATTCCTGTTGCTCTCTCTGTGCTTCTTAATAGCTCTTAAGTAGCGATGTCGCCACG
CAATAATATCATCTCTGTCTAGAAGCAAAGAGTTACGCTTCCGTCGAATGAATTTAAAGC
CAATATCTATAAGAAACCTCTGAAGTGTCGTGAATGAAAAATTAGGAAGGTCGCTATCAG
TATCAATTAAAGCTTTAATTTTCTTTAGGGTAGGTAATTCATTGTTACGGTAAAGTGAAT
GTACCTTTCTGCGAATTGCTGCTTGAGTAAAACTATCATATTTATCCAAACGCTTCATTT
GAGTAGAGTTATTTCTTTTGATTGGTGTCAATAACTTTCCCTTAGTTTTGAATTCTTGTT
TAATAGAGATTACTAACTTATAAGACACACCTGTAGCTTCTGCAGTTGCCATTGCCGCTT
GAGTTACTGAACAAGTTCCGTCTTTACGAAAATAGGTGTAGACTCTTAACACCATTGCCC
TTTCTTTACTACTTAATATTTTCCTCTTGGAATGTAATTGTTTGTAACAAGCCGGAGATT
CCATAATGTTTGTTATATCTTAATTGTTAACAATACACTATTATTCAAATAAATATATTA
ATATGCACATACAACTATAGTTCCACAACCTTACGGTAAAATTACAAAACACGCAACCAA
CACATACAGATACACACCAAGTCTTAACGTGATCAATAACACATATTATTCTACACAGAG
TACTTATAAAATATGAGTGTTTATTTAGTCAATGTTTTTGAGCTAGCTATTAGGAACACG
AGACTCAGACTACTGTAACTTTACGACTGTGTTGGAGGAAGAAGCACCAAGTACTGACAA
CAACGACAGCCCAGCATTGCCAAATTTGATATACATTCGAAGGAAGACTGATCACGGAAA
ACAAAAGAATGACAACGCTGTTGCTCAATAGTAAGCATGCAGTTCCCTCAGCAATGAAAT
TAGGTGTA
>CABFVX010004197.1:31083-36189 Timema shepardi genome assembly, contig: 2_Tsi_b3v08_scaf004197, whole genome shotgun sequence Positions 1367 to 3595
TACACCTAATTTCATTGCTGAGGGAACTGCATGCTTACTATTGAGCAACAGCGTTGTCAT
TCTTTTGTTTTCCGTGATCAGTCTTCCTTCGAATGTATATCAAATTTGGCAATGCTGGGC
TGTCGTTGTTGTCAGTACTTGGTGCTTCTTCCTCCAACACAGTCGTAAAGTTACAGTAGT
CTGAGTCTCGTGTTTCTAATAGCTAGCTCAAAAACATTGACTAAATAAACACTTATATTT
TATAATTACTCTGTGTAGAATAATATGTGTTATTGATCACGTTAAGATTTGGTGTGTATC
TGTATGTGTTGGTTGCGTGTTTTGTATTTTTACCGTAAGGTTGTGGAACTATAGTAGTAT
GTGCATATTAATATATTTATTTGAATAATAGTTTATTGTTAACAATTAAGATATAACAAA
CATTATGGAATCTCCGGCTTGTTACAACCAATTACATTACAAGAGGAAAATATTAAGTAG
TAAAGAAAGGGCAATGGTGTTAAGAGTCTACACCTATTTTCGTAAAGACGGAACTTGTTC
AGTAACTCAAGCGGCAATGGCAACTGCAGAAGCTACAGGTGTGTCTTATAAGTTAGTAAT
CTCTATTAAACAAGAATTCAAAACTAAGGGAAAGTTATTGACACCAATCAAAAGAAATAA
CTCTACTCAAATGAAGCGTTTGGATAAATATGATAGTTTTACTCAAGCAGCAATTCGCAG
AAAGGTACATTCACTTTACCGTAACAATGAATTACCTACCCTAAAGAAAATTAAAGCTTT
AATTGATACTGATAGCGACCTTCCTAATTTTTCATTCACGACACTTCAGAGGTTTCTTAT
AGATATTGGCTTTAAATTCATTCGACGGAAGCGTAACTCTTTGCTTCTAGACAGAGATGA
TATTATTGCGTGGCGACATCGCTACTTAAGAGCTATTAAGAAGCACAGAGAGAGCAACAG
GAATATTGTTTTCACAGACGAAACCTGGTGCAATTCCGGACACACAACTTCAAAATCGTG
GATGGACACAACAATTGCATCATCCTCACAAGCAAGGCGAGAAGGCCTAACTACAGGAAA
TAAGCTTCCCTCTGGAAAGGGCGGGCGCGTCATTCTCGTCCACGCAGGTAATGAAAATGG
TTTTATACCAGGTGCAGAGCTTATTTTTCATGGGAAAAAAGATGATGACTATCACGATGA
AATGGATGGAAAAATGTATGAAAAATATTTCAGAGAGAAGCTGCTTCCAAATATACCATC
AAACAGTGTCATAGTTCTAGACAATGCATCCATTCATTCTACGATCAAAGAGAGCATTCC
AACCAAGAGTAGTACCAAGATTATTATTCAATCCTGGCTCACCAGTAAAGGTATTTCTTG
GGAAGAAACCATGAATAAGATGGAGCTTGTAGAGATTTTGGACAAAGTACGAGGCAATTA
TGAGCGTAAATATATTATTGACGAGATCGCTAAAAGTGCTGGACATGAAGTTCTACGACT
GCCACCTTATCACTGTGAGCTTAATCCCATCGAAGGAATTTGGAGTCAAATTAAAATATT
TGTTGCTCAAGAAAACAATACATTTAAACTTAATGATGTTCATCGCCTACTAGAAGAAGG
AGTGAGAAATATCACAAAAGAACACTGGCGAAATCATGTTCATCATGTAATGGAAGTTGA
AGCAACAATGTGGGACGTAGACGGGCTTATAGAAAATCTGCATGACAGTGTCGTGATAAA
TTTGAAGGACAGATCCTCTAGCTCTGAAGATGATGATAGTGATGCTGATCTAGGAGTGGT
GCCGTTACCTGATTAAGAACAAGTAAGAATGTAATTTATAGCATTTATTATAAAATGCAT
GTTGTAATATATTTGTTTATATATTAATTATGAGGAAAAAAGCTTTATACATAAAATATT
TTAAGCATAATTACGGAGGGAATAGAGAAACGTTAATAAACTTCAATCTTGAAAAAATTA
CGATTGTGGAAAGAGTTAATGTTTCTAGAAAAGGCTGTACACCGATAGGAAATGCTTTTG
CCTGTCAATTGAACCCCCCAACCACCCCATGCCGCATTGTTTACAATGAGGGATTTCCAA
GTAAACCCTCCCCCCTCACATTCCAACAACCGAAAGCTAGAAAATTTGGCAACCGGTAAC
AGAGAGAGAGCGAAGATAAATCTTTTCTCCATAAGACATGCAGTTCCCTCAGCTATGAAA
TTAGGTGTA
>CABFWA010004970.1:49981-55087 Timema tahoe genome assembly, contig: 4_Tte_b3v08_scaf004970, whole genome shotgun sequence Positions 1460 to 3741 Positions 52 to 2282
TACACCTAATTTCATAGCTGAGGGAACTGTAGGTCTTATGGAGAAAAGATTTATCTTCGC
TCTCTCTCTGGTATAAGTTGCCAAACCTTCTAGCTTTCGGTTGTTGGAATGTGAGGGGGG
AGGGTTTACTTGGAAATCCCTCATTGTAAACAATGCGGCATGGGGTGGTTGGGGGGTTCA
ATTGACAGGTAAAAGCATTTCCTATCGGTGTACAGCCTTTTCTAGAAACATTACCTATTT
CCACAATCGTAATTTTTTCAAGATTGAAGTTTATTAACGTTTCTCTATTCCCTCCGTAAT
TATGCTTAAAATATTTTATGTATAAAGCTTTTTTTCCTCATAATTAATATACAAACAAAT
ATATTACAACATGCATTTTATAAGAAATGCTATAAATTACATTCTTACTTGTTCTTAATC
AGGTAACGGTACCACTCCTAGATCAGCATCACTATCATCATCTTCAGAGCTAGAGGAGTT
GTCCTTCAAACTTATCACGACACTGTCGTGCAGTTTTTCTATAAGCCCGTCTACGTCCCA
CATTGTTGCTTCAACTTCCATTACATGATGAACATGATTTCGCCAGTGTTCTTTTGTGAT
ATTTCTCACTCCTTCTTCTAGTAGGCGATGAACATCATTAAGTTTAAATGTATTGTTTTC
TTGAGCAACAAATATTTTAATTTGACTCCAAATTCCTTCGATGGGATTAAGCTCACAGTG
ATAAGGTGGCAGTCGTAGAACTTCATGTCCAGCACTTTTAGCGATCTCGTCAATAATATA
TTTACGCTCATAATTGCCTCGTACTTTGTCCAAAATCTCCACAAGCTCCATCTTATTCAT
GGTTTCTTCCCAAGAAATACCTTTACTGGTGAGCCAGGATTGAATAATAATCTTGGTACT
ACTCTTGGTTGGAATGCTCTCTTTGATCGTAGAATGAATGGATGCATTGTCTAGAACTAT
GACACTGTTTGATGGTATATTTGGAAGCAGCTTCTCTCTGAAATATTTTTCATACATTTT
TCCATCCATTTCATCGTGATAGTCATCATCTTTTTTCCCATGAAAAATAAGCTCTGCACC
GGGTATAAAACCATTTTCATTACCTGCGTGGACGAGAATGACGCGCCCGCCCTTTCCAGA
GGGAAGCTTATTTCCTGTAGTTAGGCCTTCTCGCCTTGCTTGTGAGGATGATGCAATTGT
TGTGTCCATCCACGATTTTGAAGTTGTGTGTCCGGAATTGCACCAGGTTTCGTCTGTGAA
AACAATATTCCTGTTGCTCTCTCTGTGCTTCTTAATAGCTCTTAAGTAGCGATGTCGCCA
CGCAATAATATCATCTCTGTCTAGAAGCAAAGAGTTACGCTTCCGTCGAATGAATTTAAA
GCCAATATCTATAAGAAACCTCTGAAGTGTCGTCAATGAAAAATTAGGAAGGTCGCTATC
AGTATCAATTAAAGCTTTAATTTTCTTTAGGGTAGGTAATTCATTGTTACGGTAAAGTGA
ATGTACCTTTCTGCGAATTGCTGCTTGAGTAAAACTGTCATATTTATCCAAACGCTTCAT
TTGAGTACAGTTATTTCTTTTGATTGGTGTCAATAACTTACCCTTAGTTTTGAATTCTTG
TTTAATAGAGATTACTAACTTATAAGACACACCTGTAGCTTCTGCAGTCTCCATTGCCGC
TTGATTTACTGAGCAAGTTCCGTCTTTACGAAAATAGGTGTAGACTCTTAACACCATTGC
CCTTTCTTTACTACTTAATATTTTCCTCTTGGAATGTAATTGTTTGTAACAAGCCGGAGA
TTCCATAATGTTTGTTATATCTTAATTGTTAACAATACACTATTATTCAAATAAATATAT
TAATATGCACATAAAACTATAGTTCCACAACCTTACTGTAAAAATAAAAAACACGCAACC
AATACATACAGATACACACCAAATCTTAACGTGATCAATAACACATATTATTATACACAG
AGTACTTATAAAATATGAGTGTTTATTTAGTCAATGTTTTTGAGCTAGCTATTAGGAACA
TGAGACTCAGACTACTGTAACTTTACGACTGTGCTGGAGGAAGAAGCACCAATTAGTGGC
AACAACGACAGCCCAGCATTGCCAAATTTGATATACATTCGAAGGAAGACTGATCACGGA
AAACAAAAGAATGACAACGCTGTTGCTCAATAGTAAGCATGCAGTTCCCTCAGCAATGAA
ATTAGGTGTA
>VJOP01041178.1:2044-7321 Trialeurodes vaporariorum isolate WFBEAN10G scaffold041526, whole genome shotgun sequence Positions 1328 to 4010
TACAATCATATACTGAATAGAACTAAAATGTGTAGCTTTTTCTCAACCGGTGGAATCATC
AGTGAATTGAAAAATGCCATTGATTATATTAATTATACGCAAAACAGAAGCTCTGCGGTG
TATCTCGCATAGTTTATTCATTGAGACAAAGTTTTTAAATGAAGGAGAGAAAACAACTTG
TTGGCATTTTGTGAAGTCAGCTGATAGTCTCTCAGGGCTACGCACATTCTTTCCATAACG
ACGTGACGAAGAAGTAAGAAAAGAAACTCCGTTTTCTTTCAAATTTTTTGCCCAAAAAAT
TTAAATTTCTCCTCCGTAGCGCTCATTATTTTCCGTTTTATTTTACTTTTATTTTAAAAA
CAATTTTGTTGGGCGACAAAATTCCTAGTTAAAATGCTCATATTTTTTGTATTTACCCCT
TTCATCATTTATTTATTAATTTGAAGCAAAATGTTGAGTATTTTCGGCTATTGACATCCA
CAGTTATTAAATTAATATCTTTGTTCGATGGAAATTTGTTCCCGAAAGCGGTTCGTTTCA
GACGGATGTGAGGCGAGATTCAAAATTACTATTTGAAATTTTTTGTAAAAATATATTCAT
AAAAATGGATTCGGATTCAGATATGGATTCTGTGTCGTCACCTTCTCCACCAAATAAAAA
ACTACCTTCCAAGATTAGAAAAGGGTCAGCTCTGAAGGGCCAGGCTCGAGAGATTGTCAT
AAGAGTGCGGGAATTTTTTCAGCGATCCAAGAAACACAACTTCGCTGATATTATTGGCAG
TAAAGGAGCGGTTGACCTAACTGTCAAAGCCACTCAATTATCCAAGTCATCTATTTGCAG
AATTACTTCCGAAAAGAAGAGAAAAGTAGAAAAACATGCGAGCGCGCAAGGACAAGGAAT
GGAGATGTCTCCTGGACTTTCAACTCCCGGTAAGAGAAGGAAAAGGGGGAAACCTGTTAC
GGAGCTCGACTCATTTCAAGAAACAGCCATCCGGAATCACATTTACCGTTACTTCCATAG
AAGAGAATACCCAACTTTGAGAAAATTGAGTACATCCTTAAGAGAAGCAGGTCTGTTTGA
GGGTGGAAAATCATCGGTGAAGGTCATTCTGACACATTTAGGGTTTCGTTTCAAAAAAAT
TAACGGACGAAAACTTTTGATGGAAAGGCGGGACGTCGTGCTATGGAGATGCCGCTTTTT
AAGGAATATATTGTCACCTAACATCAACATCGATGACGTCATATGGATGGACGAGACATG
GGTCAACGCGGGACACACTTTAAGCAAAGCGTGGAGCGACGATTCCCTCTTAGGATCAAT
GGCGGGTCCATCCGGAAAGGGGGGTCGGCTCATCGTTGTTCACGCTGGGAGTTCTCGCGG
TTTTGTCGAGGGAGCAGCCGAGGTTTTTCGATCGAAAAAAACTGGTGATTACCACGATGA
AATGAATGGGGAACACTTCAAAGAATGGTTTGAAACGAAACTACTACCCAACATTCCACC
CGCATCAATAATTGTCTTAGATAACGCAGCGTATCATTCCAAAGTTGTGGATCCTGCGCC
ATCATCGCGCACTCGAAAGGCAGACATAATAGATTGGCTTAAAGCTCGCGGTGTGCCAGT
GGATGCTAGTCATAGAAAAGTCGAGCTTTTGGATTTGGTTAGACAAAATAAAAGTCGGTT
CCCCTCTTATGAGATTGATGAAATCGCTGAAAACCTGGGGCATAGAGTCCTTCGTCTGCC
CCCTTACCATTGTGAGTTCAATCCAATCGAACTTATTTGGGCAAACGTTAAAGGATATGT
CTCAAGAAATAATAAAACTTTCTCACTAAAAGAGGTCGAAGAGCTAACTCATGCAGGTAT
CGAGAGAATCACACCAGAAGATTGGAAGAATGCAGTTAGACATGCCGTGAAGAACATCAA
AGAGGCTTGGGTATCAGATGGAATGGTGGACGTAACAACGGAGGATTTCATCATTTCTTT
AGGAAGCTCCAATACATCGTCATCTGAAGAGAACGAATCGGAAGAGTCCGATGGTTCGGA
TTGGGGTATCAATCCTCTATAATGGTCATATGCTTACAATTATCCTCTTTCCGAAAACCA
GGCAAGCTATTTTCATCATTTGGAGGTTCTCACCCATATAAATTCGACACCCCCTTCTCA
CTACCCTGGTAAAAATGTTCCATGAGCTCTGTTCCAATTTTCCATGTGGACATGGAAATC
GCCTTGATTTCCATGTAAATTAGGTTGATTTCCGTGTGAATTTACACGGAAATCACAGTG
ATTTCCATGTCCACGTGGAAAATTGGAACAAAGTACACGAAACATTTTTACTTGGGTAAT
TAGTCCTTCTATACCATAAAATTTGTTATGCAGTGAGCTTTTCATGGTGCATGGTCTCCA
ATTTTTAAACACGGTTGTAGAGCTCGTTTCAGTAAAGGAGATACACTCGACCGATAATCT
TTGGAATTTTTGAAATTTATTTATCTTAAAACTGTTTGAAATGGTTGAAATATTAGTTTG
AGGAGCTGCGTACCTACCTTGAATTAGAATAAATTAGAAGAGAGAGAGAGACTAGGTTCT
ATAAAAAATTTGTTTCAACCAGAACTGCCGTTTCCTGTATATTTAATGGCGTTTTTCAAT
CCACCGATGATTCACCTGGTGATTCAGTTCAGTTTATGATTGTA
>FIZV01047864.1:1429-6517 Trionymus perrisii genome assembly, contig: NODE_4752_length_8452_cov_51.6424_ID_9503, whole genome shotgun sequence Positions 1429 to 3517
TATTGTCCGTCCAACATAGCATGAGACAAATTGTGTCATTCGTTAAAGCCGAAAGCCAAA
AAATTTTCTAGGTTTTTCTGAGTTCCCAAATTTTTTAGTTATGTTTGTTTACAGAATTTC
GAAAATGCTAAAGTGATAGTGATGAATAACATTTTTAAGTAAATTAAAACGAGAAAAATA
TTTTTAATTAAAAGAAAAGAATTAATCGGGTAATGGTCGAGCAAGTTCGGTTTCGGAATC
TTCATCGGTTGTTGTACTCGACGTATTTAAAGCGTCGGGTTCGTCTACCCAAAATTCGTC
GTCGTCTTCAGAGTCGTCACCTCCTAACTGAATTATCATTTCATCTACGCCATCGTCGCA
GATGGGATCACTTTTTACATAATGGTTTTCCGTTGCAATAATATGGTTATAAGTACTTAT
AAAATGACTAGCATCAATATCGGCCATGCACTGCTCAGTCGTTTTCTTCAAAGTTTCTAA
CGAAAATTCGCCTGCGATAATAAAGTGATTTAGTGAAATTTTTGTTTTAATCATTTTAAT
TTTGAAAAGAAAAAAAAGTGTAAACCTGTGGTATTTCGTTCGCGAACTCTACGTTTTGTT
TCAGCCCAAACAAATTCGATTAAATTTAGATCCGGCATGTACGGGGGTAATCGAAGGACG
TCGTGGCCGTGTTGTAATAATAATTCGTCGATAGCGTAAGGTTTTTCTAGGGGTTTATTC
TTCGAAATTATTTCAAAAAGTTCATATTTTCTTTTTTTTTCGTCAAAAGGAATTTTTTTT
TGGCTCAGCCATTCTGCCATTTTTTGTTTGGTGGACGACTTTGTGGGGATTTTTTCAGAG
AGGACACTATGATACGACGCATTATCCATAACGACGACAGAATTTTGGGGAAGATTCGGT
ATCAGTTTCTCCAGTATCCATTTTCTAAAGTTTTCTCCGTTCATCTGGCCATGATAATCA
CCGGTGACAGTGTCTGTTCGATAAATTAAACGTGCATTGTCTATGAAACCTACACAAGTG
CACGCATCTACCACAATAATGCGATATTTTGAGCTGTACGCTTGCATTGGGGATGTAACG
GAGGATTCTTGCCAAGTCTTCGAAAATGTAACGTTTGAGTCGACCCAAGTTTCATCGAGA
TAGACGATGGTCCGATCATTTCTCCTGTACTCGTCAATTCTTTTTAAATATCGGCCTCTT
GCCGCAATCACCGATGGTGTTTCGATCAAAACTGTCCTATTTGATTTTGTTTTTTTGTAA
CGAAAACCATTAGACTTTAATATCTTCCTTAGTGTTTCTTTACTTGGTTTTCCTAAACCT
TTTTCTTGAAGAGATAATCGTAGCTTTTGCAAAGTTGGTATTTCTTTTCTGCTTACATAA
AATTCCTGAACCAACCTTCTTAAAACTCCAACATCAAAGTCATCGTAATCGAATTTTTTC
TTTTTTTTTCTTTTTTTGTTTGGTGTACTTAATAATTCTTCTGGATCGGATAATTTTCTT
ACTTCTTTTTTAATTCGGTTGACAGTTGCTACAGATACACCGGTGTATTTAGCAACCCTG
TCTCCGACTCTGGTTAATGGTATTTCTAGTTTACATTCTTCTTTTTCCGACTCGCAAATT
TCTAAGCATTTTCTAATAATATCCCTACTTTTAGAATTCAAAACACTTTTTTTTTCGCGA
ACTACTCATTTTAAATTCAAACAAAAGAGAGGAGAAAAATCTTTAAAAACAGACATTTTT
GCGAATAAAAAATTCAAATTTTGTTGCTATTTTCAAGTTTTAATTTTTTAAAGCTTCATT
GTGGCCAACAATAAAACAAACTCTGTAACCTCAAAGTTTAATTTCAGTTTTTATAGAACT
CTCCTATATATCCAAATGAATTATTAAATACACCTAAAAAAAAAATTCGATAACGATGAT
TTTGATATTGTTAATACATGTCTATGCATGTTTGTGTATTGTGTTTAGAATTTAAAAAAA
AAATGAAAGTAAACAAATTCAATTTTTGAGAAACCCTGACATAATTTCCTTTGGGCTTTC
ATAAACAGCAATGGAACAATTTGTCTCATGCTATTTTGGACGGACAATA
>SNMR01032130.1:27085-32473 Tuta absoluta ta235513, whole genome shotgun sequence Positions 442 to 4430
TACAGTGCCACCAACTTATCTGTTCAGTAGACAAAATTGGAACTACAGCCGCCATTCTGT
GAAGTGTCATTCGTTGTCAGTTTTTTTGAAGTGCGAGTGCTCCGTGTGTTTTAGTCTTGT
TTTATTGTTAAAAGTATCATTATCATGCCGAAACCACTAAAAAGTGATGCGCGACAGATT
ATTTTAAAAGTGTTAGCTTTTATGAGAGAAGAAAAACGCCTTCAATCTCCGAAAATACCA
TTTGAAAAAGTGACTGAACGCGTTGCAGCTGCTACAGGTTAGTGTTGCTAGTTAATAAAA
AAAGAGTCCCACCGGTTATCACTTTAAAAAATGTGTTTTTGTAAAATGTTCTCAGTATAT
TCCAGAAAATATTTTGGTTCATACTTTACCTACTTATTTTTTCATATTTCTCATAGTACT
CCTTTTTGTTATAGGTGTTAGTGAGCGATTTGTTTACAAATTAATGAATGAAGAAAAACG
AGCTGATGAAAACAATACTAAAATTTCGACGCCTGGCAAGCATAGGAACAGGAAAAGTGG
GAAAGTAGAAGTTGATGATTTTGATATTGGTGTAATAAGACGGAAAGTACACGAATTTTA
TGCAGTGAAGAAAGAAATTCCAACATTGTCAAAATTATTGAACATTTTCAGAGAAGAAAT
TGGTTTCCAAGGTAAACGCGAAACACTCAGAAAACTGTTGCACAAAATAGGATTTCGTTT
TAGAAAAACTAAATCAAACAGAAAGTTGCTGTGTGAACGCAACGACATTGTGGCATGGAG
GGCTACTTTTCTACAAAAAATTCATGAAAATGAGTGTGGAGAACAAAGACCCCTTGTCTA
TTTGGATGAGACCTACATACACTCATCTTATTCAACTGGCAAATGCTGGCAAAGCTCTGA
TGTGGAAGGTGATTTAGAACCTGTGTCAAAAGGGCAAAGATGGATTATAGTCCATGCAGG
TGGCGAAGAAGGTTTTGTGGAGAATGCCTTGCTTGTATTTAAATCAAACACGACTAGTGG
AGATTATCACCACGAAATGAATAACAATAATTTTAAGAAGTGGCTTCTGGAAAAATTGCT
CCCAAACCTGCGTAAACCTTCACTTATTGTAATGGATAACGCACCATATCATAGTATTTG
CATTAATAAATGTCCCAACTCAAATAGCTTAAAGGCTGACATGCAAAAGTGGCTGTCAGA
AAAAAAACATTGAGTTTTCAAGCCAAATGACAAAACCGCAGCTTCAAGAATTAATAAAGA
GAAATAAACATGCGCCCGAATATGAAGTTGATACTTTGTTGAAAAGTCACGGTCACTCTG
TTCTTCGATTGCCGCCGTACCATTGCGACCTAAACCCGATTGAAATGGTATGGAGCTCAA
TGAAAAGAAATGTTGCGGAGCATAATATTGGGAAGTCCAGTGCCGAAATGCCCCAGTTAA
TTGAAAATGCATTTAATAAAATTACTCCAGCAGAATGGAAAAACCATTTTAACCATGTTA
AAAAAATTGAAGGCGAGTATAGGACGAAGGATGGCTATTTAGATGTACCGTTTATTATTC
AATTACAAAGCGATAGCGAAAGCGACTCGAGTGATGATGATTACGATGACGGAGAGTTAT
GGGCATCGTCAAGCCCGTCTACCTCTAATATGTCTTCTGGAATTTCTGGAGAACGGCTGT
TTGAAAGTGTACATCTTGACCACAATTATTTTTATAAAATATAAAAAGATAAAAGCGAGT
TGTTATTTTTATTTTGTTATACATAATATACCTACTGTTAGTTACGTGTTAAAAAAACTA
TTTTTATAAAATATTACTATTAAAAAAAACTAGATATGGGCCAGTTTTAAGATACGTTGA
GCAACTCAACTATTAAAACCGCATTAAATTACATTGAATAGTTTTTCCTGATGTGCGTAC
AAAGACACAGAAAGACAAATATTAAAAAGAACAACATTTTGGCTTCTAACGGCCGTGAAA
ATATCTCATGTGTACAGAATAAAGATACAGCCCAGTTACAGTGGATTCCCTACAATTTTG
GTATACATACTTAAATAGCAACACTAAACACGACACTACTGCCCCCGGCTACTGAACAGA
TAAGTTGGTGGTACTGTA
>CAACVI010000025.1:1-1387 uncultured Desulfobacteraceae bacterium isolate CR-1 genome assembly, contig: EPICR_Contig_31, whole genome shotgun sequence
TATAGTGCGTCGCAAATGAATTGATACCAATTTGTTCGAATTATTGGGCGTCCATCTTTA
TATCTGTCACCCAGAATTCATTCTCGATTTTTCTTATTTTCTTAATGATTTTATCACATA
TCGTAGCCGTGACTTTATTAAATCCGCAATCAAGTTGCTTGATCAGGTTCTTCATGGTGA
AGTCACAATTTCTGGCCACATAATTTTTTACTAAACCCCAACATATTTCTATTGGTTGCA
GTTCCGGGTGATACGGTGGCGTTCTGAGAACCTTATGCCCAAATGATATAGCTATTTCGT
CGATTGCATAGATTGGCTCAGGGGCCATTTTCATCAAAATCTCGATCAACTCAGCCTTTA
GACAATCATCACGACAGTAAACTTTATTTTTTTCAAGCCATTCTTTAATTTTTTTCTTCG
AGCTTTTTGGTGTCGGTGGAGAATGTTCTGAAAGGATATTGTGGTATGAGGCATTATCCA
TGATTATAAGGGACTTTTTCGGAATATTGGGGAGGAGCATCTCAATAAACCATTTTTTAA
ATAACTCCCAATTCATTTGACCGTGATAATCCCCTGTTTTTCTCGTGCTCTTAAACACAA
GTTTTGAACCTGGAACCCAACCCGCTTTAGTTATCGCATTGATAATGATAAGACGTTCGC
CTTTGCCTGTCGGCTTTTGTACCCAAGGACCGTCTTCACCGTAATACCATATAAAATTAT
TGCTGTGATTCTTGTTTACATATGACTCATCAAGATAAACTTCCGGACGAATTGTGTCAG
CGCTTTTTCCGGGGACTCTATTGTCTCTCATTTCGCGCAAATAACGCTGTCTGGCGGCAA
CCACATGGTCCTTTTCTTTTAAATGCTGAGAACGCACTCCCTGACCAAATTCAAACCCCC
ACCTGTTAAGTGTTCTGCCTAACGTCGCTTTATTAAATGATTCGCCGGGATATCGCTCCT
CTAAGAAATTTTTGATGTCTGCAAGCGTTATGTGTTCCCCTTTTTTGTTTGCGGTTCGAA
TATATGACCGAGCAGATTCCTGGTAGGAAACGTTAACAGCATATATCGGTCGTCCACGCA
GTTTTGCAGGCTTATCAAGCAGCCCGGGATCGCGATTGTAATCGGCCATGATTCGTTTTA
CCGTTGCCACACCAATACCAAGAGCATCCGCAGCACGCTTCACACTCGGTTCCGCTGGTA
TGATTTTGTTTCTGTCAAAATACTGCTTGACAGAAACAGTAACTTTCTTTATTTCAGGAG
TCAGGGGCTTGCCTCGACATGAAAACATAATCTAACCATTTTCCTTTTTGTATGAATCAA
AATTATGGGTAGATTACAATGCTTTTGCCTCCTTTGTCAAGTATCAATTCATTTGCGCCG
GACTATA
>PEHJ01000106.1:1273093-1278367 Vanessa tameamea isolate Waianae 102, whole genome shotgun sequence Positions 1365 to 3629
TACAGATGTAGTGAATAATCCTTTCCTATCGGCAAAACTCGGAACAACGATAGCACCGGA
ATGGTGCCGATGTGTCTATGAATTACTGTATTATTAAATTACGTGTAGGTATCAAATAAA
TCGCATACTTTATTTATCAATGTCAAATGTCAAACTGCCCGTTTAACGTATATTACACTG
AGATGTTAAAACCACCACGATTCTATCATATAAAGAATTCGTTAGGTAAACAAAAATATA
ACTAGTTACCGAGGACGTTTTATTTCAATAAAACGCACTGATAAAAACCAAATTCCGGTT
GGGACGATCTAATGATAAGGATTGGAACCCCAAAAGTCTAATTATAAGTCAAAACTACAG
TAGGATTTTGTAGACCTTTTTTATAACAATATTTTTTTGTAATTAATTAAAAATACTATG
ACATAACAAAAAAGACACCTCAACATAAAACAAAACAAACCAGCAGAGAAATTAATATGA
ATAAATATGATTTTCTGATTGGATGAACGTCTTCGATTATGACAGCGGAATAAGAGGAGG
AGGAGCGGGGTGGACAGTGTGATGCGAAACAATACTTCCAACTTCCATATCACAGTCAGA
ATCAGAACTATTTTCTGGTGTATCATCGGCAGAGTTTTCATGAACGGTGATTACAAAACT
AGCCATATAATTTTCCAACTCAGGTTCGTGTTTTCGGTACTCGTTTTCGCATTTGATGGC
GTGGTCACATACTTTGGCCCAAACATCGGAACCAATCATATTAACCTTTTCCTGTACCAA
TTGTTTCACAGTAGTCATATTCATACTGATATTTCTTTTGGATACGTATCCCTTTATTTG
AGACCATATGTTTTCAATCGGATTGAAATCAGGATGATATGGTGGCAATCTTAGTACGCT
GTGTCCATATTCGTTCATAAGTTTATCTATAGAATATTCTACAAAGTATTGTTTGTACTT
GCAAATAATTTCATATATTTCAAGTTTTGTTAATGACGGATCAATCGGAAAGTTATATTT
GGGTAGCCAATCAATCATGTCTTGCTTCCTGGTATTTGAATTAGGAGGTTTTTCTACGTA
CTTATTATGATATGCAGCATTATCTACTACTAGTACCGAATGTGGAGCTAAGTTTGGAAT
GAGTTGATTACGAAGCCATTTTTCATAGTTTTCATTGTTCATCGCGTTGTGATAGTCACC
TGTTTTATTAGTAGACTGATACATTAACAATGCCCCAGGTATAAACCCCTTTCTACTACC
AGCGTGCACTATTATAAGACGTTGTCCTTTAGAAATTATCTGTTTCACTCCGTTTTCTGA
CGAGTCAGCCCAGCTTTTACCTGCCAAATGTGAGGTATGGATGTATGTTTCATCCATATA
AACAATCTCTCTCCCTTGCAATCTGTACTTTTTTATCGCGGCTAAAAACTTTACTCTTTT
TAAACGAACATCATCTTTCTCGATAAGTAATTTTCTGTTGTTTTCAACTTTTTTATACCG
ATATCCCATTTTTCTAAGAATTTTTCTTAGCGTAAAGTCACATCCCTTAAAATTTATGGC
TTCGGATAACTTGGACTTCAGGGCTTTAATTGTAGGTACGTGTTTGTATATCAAATGGAA
ATTATACACTAATCGGCGTATAACGTTGTAGTCAAAATCGTCAAGACCTAGACAAAATAA
TTTATTTGGTCTACCCAACTTTGCCGACTTCGGACTATTGGAGGTGGATTGATTTATGTA
TTCTTTTTGCAATATTTTATTTACTGTTCGTTGAGAAATTCCGCTGGCCTCCGAAACTCG
TTTTTGGACTTTACAAAAGTAAGCAGTATAGTTGGTATGTTTGAATTTATCATTTTCAGT
TAAGAAATATAAATAAATATTGAAAATAACTTCGCAGGCTTGCCGATCTAAACGTTTCCC
TTTTCTTAGTGCTTCCGGCATGTCTGTTATAAATTGTTAATGTGGATCGAATAAAATCAA
TGTTTATTATTTACAAAAATGACAGACAAGAGTGAAATGTAAAAAGTCTATCAAAATATA
GGTGGCCTGCATTAATACACGAATCCATGAAGTTTATCACAAAATCTAACATAAATATCA
ACAAAATATTTCGGTGGTATTAGCTACTCTATATAGATACTTCCTCTTGCAATGCGACCA
TTCCCTACGTTGTCTCGATGGGTACTGAGTGCGAGTGAAGTAGTAAAACAAAAACGAACA
TTTCCGAGAAAATACGAAAGGAAAGGATTATTCACTACATCTGTA
>JAAAKG010067668.1:70099267-70104550 Andricus quercuslanigera isolate PXLVTBVWL6, whole genome shotgun sequence Positions 1 to 5142
ATTTTTCAGTCAAGAAGGAAATAAAATATGAACCAATTGGTTAAATTTTCTAAAAAGGAA
CACATTTTCAACAAAATAGGTAAACTTTAAAATTAAAAAATTTATTTTTCATAAAATAAT
TAATTTTCAACAAAATAATACAACCTCAACTAAAACAGATTAATTTTAATTCAACAGTTT
TTAACCAAAAATTAAAAAAAAATAACTGAAAAGATGAAATTTCGACAAAAAAAAATGAAT
TTTTAAACGACAAATACTAATTTTTCCACTAAAAAATATAACTATTAAACCGGAAATAGA
ATAGCTACATTTTCAATCAAAAATTTAATTTTAAACCTAAAAGAGAAGGAATTTTCAGCA
AAATATTTAAATTTCCATGCATTTTTAACAAAATATATAAACATTCGATCGAGACGTTGA
ATTTTCAATAAAAAAGGTAATTTTTAACGAAAAATTTATTAGTTAATTAATTAAATTAAA
ATAATTACAATAATTAATTTAATTGATTAATTTAAAACCAAAAATGATTTCAATTTCAAA
TTCAAAAAAATTACTTCATTAAAAAAAATGATTTTTAATAAAATAGTTGAAAGATTTGAA
GAAAAATATATACCATACGAAAACAGTAGAATTTTTAACGAGAAAAGATTTTGTCAGTCA
AAAAGAAACTAAAGTGTCAACCAGTTTTTTTAATTTTCGAAAAAAAAAACAGTTGGAATT
TCAAAAAATTGTTGACTTTTCTACAAAAATAGTAAAAGTTAAACACAAAAAGATAAATAT
TTTTAAAAATAGTTAAATTTTCAACTTCAAGAAAATTAATCTTTAACCGAGAAAGGAATG
AACTTTCAACAAAATAGATAATTTTTAATTTAAAAAGATTGTTTTTCGTAAAAAAAATTA
TTTTCAACAAAATAGTACAATCTCAACTAAAAAAGATTAATTTTAATGAAACAGTTTTTA
ACCAAAATTTTGTTAAAAATTTAACCAAAAACATGAACTTTCGATTAAAATAAATGATTT
TTTTAACCAAATATACTAGTTTTGCAACTAAAAAAATATAAATATTAAACCGAAATTGGA
ATAGCTACATTTTCAATAAAAAGATTAACTTTAAACCTAAAAAAGAATAATTTTTTAACA
AAATATTTAAATTTCCATCCATTTTTAGCAAAATAATTAAACATTGAACCAAGGAATTGC
ATTTTTAAATAAATTAGAGAAATTTTGAACAAAAAATTGAATAGTTAAATTTTCAATAAA
AATGTTTAATAGATAATATTTTATACCAAAAAAAATTTCAACTTTAAATTCAAAAAAATC
CTTCATTAAAATAATACGATTTTTAATTAAATAGTTAAAAGATTTAAAGAAAAATTTATA
CCATACCAAAACTGTAGAATTTTTTACCAAAAAAGATTTTATCAGTCAAAAAGGAACTAA
AATGTCAACCAGTTTTTTGAATTTTCTAAAAAGAAACATTTGGAATTTGAACCAATTCTT
GAATTTTGTAAAAAAAATTGTAGTAGTGGAAAACAAAATTATAAATATTTTTAAAAATAG
TTAAATTTTCAACGACAAAAAAATTAATCTTCAACCGAAAAAGGAATGAACTTTTAACAA
AATAGTTAAATTTTCAATTTAAAAAGTTAATTTTCAACTTTATTTATTTAGTTAATTTTT
ATTTTTAATTAAAATTTGTTTGCAAAAACTGTAAGCTAGACTACAAATTGCATACCAAAA
AAAGTGTAACGATTCCAATAACACCAAATAAGTGCAAAGAAAAAACGGAAAGCATGTTTG
ATAGAAAAATAGAATCAACCTCTGTCAAAAATATTTGTTGGCCCTGAAAAGGACCGATTG
TTAATATTTATTGCAGATGGAAATTAAGTAAAATCATTAAGTAAAATCATTTACTGAAAT
GCTGTAGCGTACTCCTGAATTTCTTCATCTGATGAATCTTCTCCATTAATATTAATAATA
AGCGGATTTATTTCTCTTTCTAAAAGATCGTCAGTTACTCTGTATTTTCTTTTTACCTCT
TCCACGTGCCTAACACAATTTTCCCATAGTGTTGGTGGCACAGAGTTCATCACTGTCTTG
CAAAGCCTCTGTACGTCGTTAATTTTGAATGTTGTATTTTGAGCAGCTACTTTTTTCTTT
ACATATGCCAACACGTACTCTATCGCGTTGAATTCGCAATGAGCTACTGGTAGCCAAAGA
AGTTTAACCTCATTACCTCTTATTTCCTTGGAAATTTTGTCCAATAAGTAACTCTTTTCG
AATTTGTAGGGTACACAAAGTTGCAGAAGATTCACTCTCCTTAAATCCTGAAACGAATTC
GCCCCAGTCGGAAGTCGTATATTCCTCTGCGTCAACCACTGAATGATATTTTCCTTTCGC
CAATTGGAGGTAGGATTGCGTCGTTTAGGATCCAACATCGTACGGTTAAGTACCTGGTCA
ATCACAATAATTGATTTTGGTGGTAACTTGCAGAGCACGTCTCGAAACCATTCTTTGAAA
TGAGCAGCATTCATTTTATCATGGTAATCAGCAGAACCTTTCTTTCCAATGAAACATTTT
AGACTGCCATCCACGAACCCATCTTTGCTCCCAGTGTGAAGAATAATTACCCTCTTTCCA
GAACCTAAAGGAACCACAAAACCCCCTCTGTATCCATCTACTTCTTGGATACCAGAGCGA
TAAACGTCGAAATTGTCGTTGTGCTTTTCATAAACTTTTTCAAGCCAACCGTATTTCAAG
TGTTGATTAGCTCCACACCAAGTTTCGTCAGTATAATAAATGCAGTACCCTTTTCGCCGA
TAATGATGAATCATGCTCAAAAATTCTGCTTTTTTCCCTGCTATTGAAGATTTCTCCATC
AGAACTGATCGATTCTGTAATTTTTTAAACGTGAAATTCATTTTTTTCAACAATTTTCGC
AAGGTAAAGTCACTAATTTCTGGGAAATCATCAACATTTTCTTGGACGTTACGCAAAATT
TTTGTTACGGTTGGATACTCTTTACTAAGATACGTTTTGAAAATAGTTTGACGCTCGACT
CCTTGTATATGTTCGTCGAATTCAATAGGTTTCCTTCCAGCTCTGTAATTCTGAGGACAT
TGAACTTCACCTCCATTCCTTATATACTCGGCAGTAACCCGACAGACACTTCTTACACCA
ATATTTAAACACCTTGCTGTCCTTTCTACAACCTTGCTGATATCTTCAGACACTCCTGCA
TCCTTCTCAGCTTGGAAATAATCTCGCGCACTGATGATAATTTCCTTCGGCTTTGGAAAA
GTTTGATCGTGTTTCGCATTCCGCGCTACTAGAAGAACTTTCAGAAAGTGTGTTTCGCCT
TTTTCGTTTTGTCGCACTTGTGTTAAAGCAGTCAATGAAAGCAGGACTGTCTAAAACTGC
CTTAAAACTGTTTGAAGAAGTAGTGCGATCACTCATTTCGCAATTAGAGTTTTTGTTACT
GGCAAAATAGATGCTCTCACAATGAATAAAAGGATTGTGGTCACTACTCTCTGAACAATT
CATTTCTTGATTCAAGAAATTGCTAGCATCTTCTGTGGCCCCTTCATTTTCCTGCAGTTC
AAGAGCTCGGTTCTCCTTCAATTCTACCTCTAGTATAAATCCTATTATCATGCGTAATTT
GTCAAATATAAATGAAACTGAATTTCTAGAGCACCTCTCCACATATGACTGGAATAGCAT
TTTCACTGAACAGGATATCAATAGAAAGTTAATTTGTTTATAAAAATTCTTATCTTCAGC
TTTAGGTAAGTTCGCCCCTCTGCATACCTTGCAAGCAAAAAAGAAGTCTACTCCTTGGAT
TTCTCCATATATTGAAGACTTAATGAAAGAAAGAGATAAAAAACATATATTAGCCCAGAG
AACAAAAAATAGTTTCATTAAAACCGAATTTCTAAAATTAAGAAACTTAGTATAGACAAA
CATTAGGGATTCATTCAATCAATATAATTATAATTCTATCAAAAATAGGGACAAAAATGA
AAATATATGGCATCTCTTGACAAGGCTTGGTCTTATCTCCCATAAGCAATTGGCTCCTGA
TAACAATTTCTCCCCTTTTGATCTTTTAACTGCATTAAACACAAAACTTACATCTCTTGT
GAACCCTATTCCTTTCCCTAACCTACTTCCCTACTCATTTGATGATACCAAATTTTTTTC
TCTGATATATCGCAAGAAACCCTAATTAAAAAAATTCTTGAAGTAAAATCAAATGCTCAA
GGTTTCGACGGTATTTTAATAAAAATGATTCGTCTTGCATTACTTTTCATTTGCCCTGTT
CTTTCGCACATTTATAACGCATGTCTCCAAGTGGGAATATTTCCGGATATCTGGAAGGAG
GCGATTACTCGCCCTATTCCTAACATAACTAACCTCAAATCTTCCAAAGACTTCCGTCCC
ATATCCATTCTGAGTGCCTTATCTAAACTCTTCGATCGTATTGTCCATCAACAGCTTACG
GCACACCTTGAAACTAACAATTTAATTGACCCACTGAAGTCCGGATTCAGGGCTAGACAT
AGTACGCTTACGGCTTCACTTAAAGTAACTTCAGACCTGAAACTGGCAATTGATAGAAGG
GAGATAAATGTTGTAATCCTGTTTGATTTTTATAAGGCGTTTGATACAGTTAACCATAAT
CTACTTCTGACTAGGCTTAAATCACTTGACCTCGCTAAAATGGTGGTCAAGTGGTTTCAA
TCGTATCTGAGTAACCGCTCTGAAAGAGTACAAATAAGCAATGGTGAGCTCCAAAAGGTG
CAGGAGGATATCGATATCGTGGTTCAGTGGGCCTCAACATCTGGTCTCACTCTTAACCCT
GCTAAAACTATGGCTATAATTATAGGACCTTCTTCTTCTCCATCCCTAATACAATTGCAG
CCCTACCTCTTTTCATTGATGGGCGTGTCATTCCTTTTGTGGAATCCGTGAAAGATTTAG
GCTTTATTCTTAATCGTACTTTTTCCTGGAATCAACAGGTCTTGGATATCTCAAGAAAAA
CCTTTAGAGTCCTTCAACAGCTTAACAGGAATAAAGATTCACTTTCTACTCCAACTCGTA
CACTCCTAATTAAAAGTCTCAAACTCCCTTTCTTTGACTATG
>NJRN01001020.1:18866-21810 Aphaenogaster miamiana strain apg0004 scaffold01020, whole genome shotgun sequence Positions 1 to 2526
CTGATCAGCCAATGATTAAACTAATAACTAGTAAACTAGTTATTTACTATTTAATATGCG
TATCAAACAATTAGTGTAAACTAGACCATTATCGCAGCTTAGAAAATTGAACGGGTAAAA
TAATCTCGACATTTCAATGTGATATACGATAAAACCGAAATCGTTATATTTTTTAATTAT
ACTGAATATATACTTATATATATACTTATTATAGCTGAATGGTTATGATTTACGAGATAA
TTAAAGCTATAATACTAACATATTTTTATTAGGAGTCGTTCATATTGTGAAGGATTTTCG
ATTACGGTTATAAACTGAATACATAGTCGAGCGAGGTTAATATCAAATATATATTTATTT
TGATGGATCTGTACAGAGGAGATAAAATCTATCTTTTCTGAGGTAAGTCAGCAGAATATG
AACTAAAGTAATAATAATATATACGAAGATAATATAAAATTAAAAATAAAATAAAATAAT
AAAATACAAAATAAAATACAAAAATACATAAGTGTATAAAACAAAAATAAAGTAACAAAA
TAATAAAATTAAAGAAATTAAAACACACACAATAAACTAAAAAATAAACAAAAAAATAAA
CTAAAAATATTACGACATTAACATACGACATTAACATTAATCGCTCTCAGAAGTTTCAGA
ATCTGTTTCACCTGTGATATTAATTATTAGTGGAGATATCCTATCAATCATTCTATCAGT
TATATGGTCGACCTCCCACATCTTTTCCTCTTCATCTTTAACATGCCTAACAAAATTACT
CCAATGTTGAGCAGTCACCCGATCAACACCTTGTTCAAGTAATAATTTTACATCTTGAAT
TTTAAAAGTGTTGTTATTACTCTTAACGTATCCCTTAACCATTGACCATACCATTTCAAT
CGGATTAAGTTTGCAATGATACGGAGGTAATCTGAGAACCGTTTTATTATTCTGTTTTGC
CATTTCGTCTATAACATATTTATTAAACCTGTCTTTTTGTTGTGCAACAATTTGCAAGAG
CTCGGCCTTTAACATAGTCTCTGATATTTTTTTTCCCTTAACTTCTAACCATCGTATTAT
TTCGGCTTTTTTCCAGGAGGTATTAGGCACTTTTTCCACTTTCACCGAATGATACGGAGC
GTTGTCCATGACAATAACAGCATTATCGTCTAGCAATGGTAAAATATTTTTGAACCATTC
TTGAAATGTGTCGCCATTCATTTCGTCGTGGTAATCCCCCGTATGTTTCTTCGATTCGAA
ACACAGAAGCCCGCCAGGAACGAAACCAGCAGCACTGCCAATATGCAAAACAATTAATCG
TTTGCCTTTTCCGCTTGGATTAGCTGGCCCCGTAGTCAATCCTCGAAGAAATGCGTCCTT
CTTGGATTTAATTGTCTTATCCATCCAAACTTTATTCGTGACGTCACCGGCGTTAACCCA
AGTCTCGTCCAGGTAATAAATTTGTCGACCTTCTTCTCGATATCTCTTGATATTCCTCAA
GTAGTTTCTCCTCCAAGTAATTAGATCTTCTCTTTCTGAAAGGATGCTATTGCGGTGTCG
GGTACTATATATAAAATTTAGTTCCTTTAATAATCTGTAAAAAGTCGTTCGTAAAAAGTT
TGGAAGATTTTCGTCAGTATTTACAGCATACAGAAATTTGTCCACCGTTGGTAATTTTTT
ATTTATATAAAATTCGTGAACTTTTCTCCGAATAGCATTCTTGTCAAATTCATCGATTTT
TTCTATAAAAGATAGACGACGTTTCCTTTTCTTTGGGGATGTAACCGCACCTGTCTTGTT
ATACTCTGACAATGTTCTTTTTATGGTTGCATAACCAATACCTGTCTGTTCTGCCAATCG
AGTAATAATATTTGTGTAAAAAATTGTTGGATTTTTGTTCTTTAATTTTTTATATAAATT
TATAATTATGAGCTTCTGACTACTGTGGACTGGCTAAAAGTACAAATAAAAAATATACGT
AAAAAAAACAAGTAATAATAAACTTTGACTATGTAATTTTAAGTTGCCATCGTATTAGTG
GGCATGTCAATTTTTCATAAACGTTATGTTATTATCAAATCGTGCAGATTTAAATAACTT
CAAAATTTAGTGTATTCAGAGGCACGAAGAAAAATTTTGTTCCTTATTAAATTTCAATCA
AAACAAATATACATTCGCATTGTAGACCCTACATTAATCTTAGTGACGGTCTACAATGAG
TCGGTCTACAATGAGACGGTCTACATTGTAGACCGTCACTTACACTTCATAGAAGCAAAT
GTCGGTTAAGGAAAAATGTCAAATCAGTCAATCAGATCAACAAAAATAACCTCAAAAAGA
CACTTTAAACTTTAAAACTACAGCCTTCGATATACTACAAACAAATTAATAATTTTTATT
CATTATTATTAAACTGGCCTTTTTTGTTTTTCTTGATAAAAGACGACATTTTAATATTTA
ATTCTTTTCTGGTGTTTTGGGAAGGGGCTTAGTATCACTCGCTCGCGCTGGCACTGGTAA
GCTATA
>VJMJ01000073.1:5392-10411 Aphanomyces euteiches strain ATCC 201684 scaffold11_374807_502633, whole genome shotgun sequence Positions 1 to 4694
AACGAAGCGGCATTCCTCCATTCCTCTTGGCACGATCAAGAGATTCAGGGCGACGGAAGT
TGGATGGAATGTCTTCGTCGGCGCTGTGATTAGTCGTCGTTTTCTCCTCTTCTCCGTCGA
CCAAGTCGATTATGCATGCGGCAGATCCGTAAAAAGGAGATTTTGACGTTAATTGGCGTT
AGTCTTTAGATTACCTGTGGGTTCCTGGTATATTGAAGTTTCAATATACCTGGAACGGCC
AAAGCTGCTGGCTCGCATACGAGCGGCTTCAACGGTGGTGTATTAAGAATAGCAAAGCTC
TCAGAATTGCACAAGGAATCGTTTTTTGTCGACAGATGCGGTAATTAGAGGCTGTGGATC
ACCACTGATATGTTATCACTCACCGATAATATTCCAGAAGTCGTAGGAAATTGACTGTGC
TATGGCTTAGGTTATTGGATCAATTTTGTTCAATTGAGCTTCGCTTCTCGCCTTTAACTC
ATCAAACTTCGATTGAATTTCAACCACACGAAGACGTGGCGACTCATTCTGTTCCCGTTC
GTTGTTTAGGCTCGTGGATAAAGCTTCAATTTCCCTTTTGAAGTCATTATCTATGCCAAT
TTTCAGCATATTAAAGTCAATTGAAGAACCTGTGTGATGTTACCCATCAACCGTTTTGGT
ATGAGCTTGCTTGGTGGCTTTAACATGACATGCGTAGCAGCGTTTTCCAGTTTCAGTGCT
TCAGTGGCCAAGTTACAGGCCGCAAGTTGTTCTTGGAGCTTTACGTGTTGGCCTATGAGT
AATCGTGCCTGTACTCTCTTGCTGCGACACAATTAATCCTCGGGAGTACCCTCGTTCATG
AGGGACATGCGTGACAATGGCGGCTGTTTCCTCGGTGGCGGCATTCAAATCGCCCTTGCT
AACTGTCCAATCCTCGCTCATGACAGATACATGTCCTACAGTGACACTGGTGTTGGCCGG
ACGGACGTTCGTTTGCTCGTGGGCTTGTTCCAATAAAGAAGCGGTATCATTCACTTGGTG
TGTTCGAACGCCGATCTATGGAGTCTCAACGCTTGCGCCACGCTCAGGAACATTTATGGG
ATTCTGGATGCATGACGATTCATCAGCAGGGGGCTACCCGGCTGGTCGGTAACTCTTCCT
TGATTACCTAGTCCGATTGGATAACTCGCCTTCTTCCCTTGGTGCCGGCTGACTGTCCTC
CCCAGTTCCTCGCTGGAACGCTCTTGGTTTTCGGACTCCATCCAACGTGGGCCTTGGATT
CTATGTTGGGGAGGATGTCAACTCCACTGTACGTCATCCGGACGAACTATATTCCTTCTG
AACGACCTTGCTCGACCAGAAGCGAGAACAGCAGCAAGACTATGTGACTTCCATTTTAAG
GTCCTAGTGTTTAATACATTCGTGTTAAGTGTTAGAGTGTGGTGACATACTAAGATTAGC
TACTATTGTACTGGACACTTGCGATCGTACACGCTTTCAGCATCAATAACTCATTCATTT
CTTGGCCAATTTAAACAAAAATTAGATATAAATGAAATGCATGCATCGCTTGAAAATGTT
ACTATTGAAAACAACTCGATTTGAGTAGAGGAAAGCAGTTCTAAATGAAGTTGAATCTCG
ATGAAGTTTGACTGAACCCGAAAGGAGATTAGGGGAATATTTGGGAGTTTCTACTGGCTG
AAACGAATGAAGGTTTAGGGATAAATGTCGATTATATTAAGTCTTAGAGAAAAACCTTTT
AAGCAAATAATTCGTCTATTCACTGTCAGAGGAGCCATCCAGGAAATTCTCTTCTTGGCC
ATCATCTGCGTTCTCGTTGTCGCTATCCAGCATGGGGGTTTCTTCGACGGCGCTTTGGTA
CTTGTCCTCGAAAAACTGAGCTTTGCGATACGCCGATACCCAATCACTTGAAGGTATTTG
TTCAAACATCCGCTCCAATCGGGCTATCAATTCATCCATACTGCTTGATGGACGGCGAGC
GATCTTGTTTTTCACCGTTCCCAAACAAGCTCGATGGGTTGCAGCTCAGGGTGGTATGGC
GGCGTATATAGCAGAGTATGACCGTGTGTGGTAGCTATCACCTGTGTTGCGTACTTTGGT
GGCGGTCGGTTTGCACGAGCAATTAGAAGCAGCTCAGCCTTCGTCAACCTTGCTTCAAAA
TCAATTGAACTTGCTCGGAGCCAGTCCTGGATGTCACCTTTTTTCCATTGCGCAGAAGGC
GACGGGTTCAGAAGCCTCTTGTGGTATTTTGCACCATCCATGTGGATGACACATTTGCCG
TAGGTTCTCTCCAATGTCAAACATAACTTCTCAAACCACCTTTCGAACAGGTCTGCCGTA
AAGTTTCCATGGTAATCGTCGTCTTCATTTGCATCTTCTCGGCCTTGCTTTCGTTTCTTT
CGCAACGACGACCACATCGTAAGCGAAGTCTCAACCCATGCACCACTCATGACTCCTCGA
ACAGTTGACGATATCACACCCGCTCCAACAATGCACATCCTTGGGCCTTTGCTACTTTTT
GTCTTGCGCAATTTGGTGTTGTCGACCCACGTTTTTGGCGGCGAGTGGTTCAAATTGCAA
TACGATTCATCAAGGAAGACTTTGGGGTAAATTGGATTCGTCGAAGATTCATAACGGTTG
TCCAATTTCTTGCGCAAGTACTTTGCACGAAAGGCAACGTTTGCATCCGACTCAGCTAAG
TAGAACCGGCCGCGACCCTTTACGAAAGTGTAGCCCATTTTACGTAAAACCCGACGCATG
GTGCGCTCGTTTATATCCACGTCGTATTCCATTAGAAGTTCATTGCATAACGACTTCGAC
GTGACAGGCAAGCACTCGTTGTTGGCATTCATGATAAGTTCTCGTATATCCGCAGAGAAA
TGTTGGCTCACTGCGTTTGGGCGACGAACGCGAGGGCGAAAAGTTGACGCAAACGTTGGA
TCATGGTGGGCATTCCAGTGTGCTATGATTGAACCGACAGTCGATTTGGATATACCGAGA
CATTCTGCAACACTATCTCGTACGCGAGCTTGGGCACCGGCATGCACAGACGTCTTGCGT
TCCATGAAATATCGGTGGCACTTGACAACCATCAGCTTTTCGGCGGCAGATAAAACATGT
TTATTTTCCATATCTATGTGATCAAGAATGTCCAAATTGCAATTTGATGTGCTAAATGTA
GAGGAGAAGAAACTCGACAAACCAGTCATTTATCAAGCTCTGAAACCCATTACTATTGGA
GAAAAATGAAAATGAAACTCCCGTGTACGATGCCATGTGTCCAATACAATAGAAACAAAT
CTTCATATAGAATTTGTATAAGTGCTTAAAATGAGGGGGGTATTCTGGAGGAGCGCCAAG
TTTTCGTTTTTACAGATACTACTCCATTTGTCGGTCCATTCTGTGATCTTCATAAGGAAG
TCATTGTGAGGCTTTATCCCTTAGACGGCAGCAGATTCAATGCAGGAATGAATCAAATTG
TCAATACAATTATCAATATTAAATGGTAAACATACGACGTCAACGTAGTGTGCAACGCTC
AACATATTATGCCCATCACACCTTTTGGTGAAAATCCATAAAGCAATTTTGCTTTTTGGA
CAAGTAGAGAGCAACATTGCAGTACGAGCATGCAGTGTCTGTTCGAGTCGTAAGCTTCGC
TCCATCTGAGCTTGACATATTGAATCAACACAGGAAACACCGCGTTCTAGAGTTTGAATA
CGTTGGCAAGTGGTCAGTTGAATGAAATCGGTATTTGGGCAAATCTGACATTTTTATGTA
ATGTATGTAGCCGGTTCTGGCTGATGTGGCCTGTCTAGTGCACCACCTGCCTGGCGACGC
CGCTTTCGTGTAATACCATCACTAGAGCCTACACGTAATAAAGACCAAGCTAGCTCCAAA
CGAAAGTCTTCATGGTTGATTCTGCTTGATTTCAGGGTCTCGAACATCGTAAAAACGTTT
ACAACAGAGGTGTCAAGTAGCCAAAAAATAGTGGCATCCACGTTCGGCTTGTTTTCAGCT
GTAATGAGTTGTGACTACGGTACACAAATATCGACATTGTTCATACAATAGTTGTAATCG
TCAATAATGCGTGGTATTTCAATTTTCTGCTTTGTTCTCTAAATACCTTTCGAACTGTGT
TTGCATTTGTTGATGTCTCTCTAGGACGTCTCCGATCGCGAGAAACAAACCATTCTGGCC
CATTAACATTATGAAATGTACTAAGCATATCTACAGGACCATATTCCATCCTAAATACAA
CCAAGACATTACCAAGGCCCATCGATTTCAATGTGTCCCAATCAATTTTCAAATTCTTTT
TGCCACGAAATTCATCTCCTGTGGATAGTGTCTGGAGTTCGACCGAATTGTACCGCAAGC
ACCAACGCCAGTCTTTCTTAAACACTCGAATAAAGAAATGGTCGAGTAAAAGTTGTCCAT
GTAGATGTTGAAATGCATCCGACGATAGGGAAGACATGAAGCCAGTTTAACAACAACAGC
ACCAGTATTATTCAGGCCAGAAATGGATGGGACATCTGGCTTATTAACACAGGGATTACT
CACGTGTAAGTAGCGTTTGATCTGACGAAAGCGATCGCGCGTCATGAAATCAATAAAGGG
ATAACGGGGGAATGTGTTGTCAGTTCTCCAGCAATCCAAAGGGAATGACACTCGAAAAAC
ATCCATGTACAATA
>CADCXF010002751.1:225421-230644 Aphantopus hyperantus genome assembly, contig: 000576Fp01_arrow_arrow, whole genome shotgun sequence Positions 1 to 5060
ACTACGTTTCTTTAGAGCGCGCTGAGAATAAACTACTTTTAACTTATCAAACGCATACCA
ATGTAGAAAGTAGAAACGAATCAAAACGAAGCAGCGTTAATCATTGTTTATTACCCACGT
GTTATACACAGGTATATGTGTAAGTGAGGTTGAATGATTAATTGCATCGATTTTCTTTAT
TGGCACGCGTTATACCGATAATCAAAAAAACTGTTTCAATTTATCTATCTTTTTAATCAT
GTCTTAGGAATGGTGCTAATTTGGTTGTACCACTATCTCTAATTTAATGAGTTGTCATGT
TGTACAATGTTTCCTTCAAAAGGACAGCATTGCATTGATTTATTGATTGATTATTAGATC
TGTCAATTTAGAGCTTGTATGCAACCAGAGTATCACCATTACATAATTAAAAATTCTGGA
AGCATACTTTTTTTTTTTGTGGAAACATTTTAATTTATTAGGCACCTGTCTTTCTAAGAG
AAATATGTTATTGCATACTTATTTATATTACATAATAATAATAATAATTATAATTATAAT
AATAATCATCTTTATTTCAGATATTACATCCATTTTGTTAGTACATAGGAATACTTATTT
TTATTTTTATATCTATGACTTGTTTGTACATAACATAAGTATTATTTGGAATTTTAATTT
TAAAAAGCTATTCTTTTTCTTTGCAGATGTAAAATGCTGTTATTAAGTTTCTTTTCTTTT
TTTAAAGATTTTATAATACTTGCATATTTTTCACTTTAGGGAATATTTCATTATAAATTG
AATTAAAAAAAAAATGAATTTAGTGCATCCATTTTATTATATTTCATAAGACTCATTTTG
CTACATCATTTTATTTTTGTCCCTTTTATTTTTATGCCTTTGGGGGCGTCCATAAATTAC
GTGAGATGTTTAAGGGGAGGAGGAGGTCGAGTCAAATCTCATCTAATCTCACGTTGGAGA
GAGGGGGGGTCTCGGCAAATATCACGCAATTTTTTTTCTGATTGAAACAAAAAAAAATTA
TACTATTTTGGTCCTTTTAATCCAGATTGTACATGCTTAAGATATTCTATTGTCAAACTT
TTATTGCACTTATAACTCTCAGCAATATTGATTACTAGTCTTAACTAGTCGTAAATAAAA
GCACGAAGCAAATTTTTTTCTTTTTACAATAACAATCCAACGCGTTTACGTAAGAAACCC
AGATTTTGAGAAATCTCACGTGAGATTGGGGGTTGGGCGAGGGGGGAGGGGGTTGAATAA
AATCTCACGACATCTCACCAGGGGGGAGGGAGGGACAGAAAATTCAAAAAAAACACCTCA
CGTAATTTATGGACGCCCCCCTTACACATTTTTATTATTTGAAATCAATTTTAATTAACT
GACAATATTGTTAGCTCTAAACTAGCGGCACGCTATGATGGCCGGTTTGACGTTTGTCCG
CTCATGAAGTTCCGTATTAATTGATAACGACTTTGAAGGAAATAATTGTATTACTTTATT
GACGATAGTGATGTGCAGAGATTCATAAATTTTATCGAATGTAGTTTTAGGTTTAGGACT
CAAAATTTATTTATTAAATTGATTTCTTAAATGTATACAAGTGTAGAAAAATCAGTTTGC
ACCATTTAAGGGGTGAATGTACTTGTGAATATGAACAATTTTCACTATGTGGACAAACCT
CTGAAATCGCAAAAAAATATCAATAAATTTTTAAAAATGGAATCTAATACGATCGTCACA
TAGGATCGCTGGCTAGCACAACTACTACCTCCGGCAAACTCGCGTCAATGCTCAATGCAA
AACAAAGCAGTTTCGAATTGACGTTGCTTCGAAAAGTATAAACTGTCAGTGCAATGCGAT
TGTGATATAGTTTTGACCTGGCTTTGGATTTCAAATATTGATACTGCATTACTGTTGACC
CTTGCTCGTTAATTTGGACTCTGTTCAAGCCCTTTGTTGTGGATTTCGTCGATATGACCG
AACGTACGCAGAGAACTGTTCTAAATAGTCAGACACGTGAGTTCCTAATACGCCTTCGTA
ACTATTTCGATCGTGAAGCTCAAAATGGAGGGCCAATTTTACCTATAACGTCAGTGGTTG
AACGCGTAGCTGATGCGCTTAATATTGGACAACGAACTGTTAGACGGATAACTAAAAAAA
AATATGGCGAGACTGGCACAGAAGAAAATAAACTTCACACACCAAAAAAGAGAAAACGAG
CAAAACCAGTCGTAGGCATCGATAGCTTTGATGCCGATGCTATCCGAAGACATGTTTACG
GCTACTATTTACAGAAGGAGTATCCAACAAGAAAAAAGTTGGTGCATTCACTGAAGGAAG
CTGGATTATTCTTCGGTGGGGAAAGTTCTTTAACGAAGATTTTGAAGACCATTGGATTTC
GATACAAAAAATGTAACAAACGCAAAATATTGATGGAAAGATTTGATATAGCGATGGCAA
GGTATACTTTTTTACGGCAAGTGAAAGAAATCAAAAATTGGCAAAATGTTGTGTTCTTGG
ATGAAACATGGCTTAATGCTAACCATACTGTAGGCCGTTCTTGGAACGATGACACAGCAG
CATCTACTTCCAAAGTTCCTGTAGGAAAAGGATCGCGACTTATAATTTGTCACGCCGGAA
CCATCAACGGGTTTGTCGAAGGTTCTCTCATGGCTTTTGCGTCAAAAACCACTGGAGACT
ATCATGAAGACATGAATGGAGAAAAGTTTACTGAATGGTTTACCTCAATGTTGTGTAGCC
TCCCTGAACCATCTATTATAATTATGGACAACGCCCCATACCACTCGATGCAAATTGACA
AGCCACCTGCCCAATCCCAAAAGAAAGCTGATATCGTCGCATGGCTTCGTAAAAATGGCG
TAGATGCAAACATGAATATGTTAAAAGCGGAATTAGTACGTCTTTTAAAAGAAAACAAAC
CAACCAAGATCCGATACGTCATTGACGAAATAGCATTAGAACATGGGCACAGAGTTATAC
GGTTACCGCCTTACCATTGTGAGTATAATGCGATTGAGTTGGTGTGGGCTCAAATTAAGG
GATATGCTGCAAGACACAATACAGAACCCCCATTTACCACAAAAAAAATGCTAAAATTAT
TAGAAGAAGCTTGTGAACATGTGACTAAAGGAGACTGGGAAAAGGTTGTGAATAGAACTG
TTAAATTAATAAGGGAAGATTATGAAATAGATGTGAAAATAGATAATATTATAGAAAACG
AACATATAATTATTAATGTATGTGATGATAGCAGTGACGACAGTGAAAATAGTAGTATGG
ACGAATCTGATTAATTATGGCCTTTTGTGGCACCTTTTTCGGTATCTTTTGTATTCATAT
GTTTCTTGTGTGCATATAAAGTATGTATATTCATTTTCGTTCAAATATTCAGTTCGTTCA
AATAAATTAAATAAACATATACATTTTTGTTTTATTAAACCTATTTAATCAGGTACAAAA
ACAAAACTTAATTGTTTTTTGTTCGAGAATAAATTGACATTCCACATCACTATTGTAATG
TGTCAAACCGGCCATCATAGCGTGCCGCTAGTGTAGTGTAGTAAGTATATTACTCATTTA
AGTTGAAGAATAACTTTCTTTTACTTTTATTTCTAATACACAATACTTACTTAGTTGTTA
TTAGAGGGTAAGAATGAGTAGAAAGCGTATACAAATATGTAACTAAGATTATTTATACTG
GACATAGTATAATTTTATAAAGTACATTTAAAAACTAAATTAGTACTTATTTGTAAATAT
TGATGTAAAATATAATATTAAATATATAATTTAGATGACTGAAATATTTTGTTTTAAACA
CAGACTGATAGCCTGGAATTCTAATTTATAGAAATACGACTTCACGAGATCTATCGATCT
AAGTATACAGGAAATATAAAAAAATTGACTTTATACTTTGACGTAAGATTTTTGCACCTT
TATTACCTGTTATCTCCCAAAGCCACCATGGGGACTATACATAGAGAAACTTTCAGCTTT
TATGAAATAACGAAGGTCTGGCACGCGCTGGATCATAGTCCATAATAAAAAGCGGAGAAA
AGGTGGTTCCTTTCTAAGGGCATAGGTACTCTCAATTTAATTTCTGATTAGATTTGATTT
TTAGTAATTTGTGCTGACAAATCAAATAAGCTCTTTTTCGAATTAAAATAGATTTTTTTC
AGAAATCAAAATGCTGACTGACATCGGTATAAATGATATATACAAAGAACATATAGTCAA
TGTCATATACACAAAGAATTTGGACGTACTACATAAGGTCAATGTTGACTGCACGAGTTG
ACTAATCTGATAAATAACACATGATCATCGACATAGGAGGTAATAATCCTTATTAAAAAA
ATCTTTGCACATGATATAATAAAATCGTGAGTGATCATCAACTGTCACGATCCGTTTCCG
TATGTAAAAAGTACTCTGTGGTCACGATCTTCTGCCGTCACCACCCGTCACTTTGACAAT
GTAAAAATAAACAATGTGTTTTGAGGTTATGTTTATATTTTTATTATGTTTCGTTATAGT
TTAATTATAATTAATCATTATAATGTATCATATTACAAGGGTTAATAGATTCTCCAAATT
AAAATCACTCATAAAATCAATAGTTAAAGTGAAAAGCTTACAAACTGTAGGCATAAATGA
TATACCAAAAGTAGTAACCGCCGACATTCGAAAATTATTACGACAAAAAGGATTTGCCGT
TCAGGATGGCTTCACATCGGTGACAACAAAATGTACGATATGCTCAGATGAGAAAGGTGA
ACCAAAGAAAAGTGAAAGTAAACTTTATGTCAACAAAACAACAGGTATGTTTTAGGTTAG
TTACTATTAGTTTTCGTGTATTATTCATCAAAGTTATAATTTTATCAAACAATGATTTCT
GCGTATTAAGATATCTTACATTCGTAATTAACTTCGTAAGTAACTATTTGTAAAAAAAAA
ATTCTAGACTAAGTAATCAAAAATAAAATTAACATTTGTATTTGACAACATGCTGCTGCT
GAAAAAGAGTTTATACTATA
>VUJU01005113.1:7274-12557 Aphis craccivora isolate 180601 1437257, whole genome shotgun sequence Positions 1 to 4993
CGTCTAAACCTGCACACAAAAAGAGGTGTTCCTCGTCGTGAAGGGAAAGTAGCTGTGGTA
TCTTCGTCTAAGCCTACGTCGTTGAAGTGTGTGGTGTGTTCTGGAGCGCACCAGTAAGCA
GATTGTCTCAATTTTAAGGCTTGGTCAGTTGAGCGTTATAAATCATTAAGCATATATATA
CATATCGTTTTAGATGGTTTCTTTCGGTGAAGGTCATATGTCATACAAGTGCCCTTCTTC
CTGCTCTGTAAGAGACGCCATCATGCATTGCTTCGTCGAGACCCTGATTTGAAGAATATA
AGTCCGCCGGTATCAAGCCCCTACGGTGCTGCTTGATACTGCTGTAGTTCATGCTTGAGA
TACCGTGGGCATTTGTAGATCTGTACGCGTCTTGATTGATTCCGCGTCACAGATAAGTAG
TGCGATCACTCTGCGTGTTGTGACCGGTTAGGGTTACAGCCCTCGCGTTGGACAGTACCT
GTCACTGATTTGACGGGTCAAAGGTACAGGGTGTTGTCCAGCTGACGATCCAGCCTCATG
ACAGTCCCATTCCGTCTGTTCAGGTGCGAGCCAAATGTGATCATTTGTCGTTGGCTGATC
CACACTTTGATAAACAATCTCCGTTTGATCAACTTATCGGAGCTGATATATTCCCTCAAA
TTTGGAATAACCGTAGTAGTTTGCTAGGTCCAGAATTCCCTTCCGTCTATAGCTTGATTT
TCGGTTGTATCCTAATTGGTACCGTTCTGGAACAACCAGATATTGGTGCCCAATTCATGT
TGACGTCGCTGGAGTCATCGATGGAGACCATCATGGAAAGGTTCTGGTCAGTCGAAGAAC
CTGAGGCTGCCCCACCTCAGTTCACGGAGAATTGGTTGTGTGAAGAGTTGTTCCGCTCTG
ATATGTGTCGAGATTCTCATTGTCGATCTCTGTCTCTCTTCCCTTTCGCTCGGGTCGGTC
AGTTGAAGATTTTCCAGGCTCTAAACCGATACCTGAATTTGGAGTGAAAACTGTCTGCAG
ACTACATCCTATACAACGGATATCGAAAGTTCATGGCCAAGTATGAAGAATTAAATCATA
TGTCCCTTGCTGATGGTGATGGCCAACACTTTATCCCTCATTATGCGGTGCAAAGGATCG
AGGCAGGTGAATTGAAGTTGCGTGTAGTGTTTGATGCCACAGCGAAGTGCCATTCTGGTG
TATCCCTCAATCAGTGCTTGTTGGTTGGTCTGAAGCTACAGCAAGACATTGTTGATGTCT
TGGTCGAATTTCGGATTCATAAGGTAGCATTTACGATCGATATATGCAAGATGTATCGCC
AGATCGTGGTATTACCACAATATCAAGGATACCAGTATATCCTGTGGAGGGATTAGCCTC
AAGTAATGGTCAAGTAGTACATAGTAATCAGTAGTATACGGTGACATATGGGGTAAATAG
TGCTCCCTAATAAGCTCTACGTGTCCTTCGCTTTATTGCTGACAACGACTGCGAAGCTCT
TCCGAACAAAGCAGCGTTATACAACCCAACATATATGGATGACATCTGTGTTGGAACTGA
TTACTTGGAGGCAAGAAAGAGTCTCTATTATCGCAGGCACGAAAAATGAGCGTTGGCACC
CGCGACCCGTTGTTCGTACCCACTCTTGTAGCCATTGGTTCTCAACTTTGTACCATTACA
CTACCGTATTCACGGGCACGAATAATGAGCGGTGACCGGTTTTATAGCCAGATGGTCACA
GCACCTGGGTGGGCCAGCAGTAGTTCTTTCAATTCTTTTGTATTCCTTATATATCCCTTA
TAAAAAAATAGACCTTAAATGCTGGAGGGGAACTGCAGGCACAGTTGTACAGCCGTACAA
TGTTTTGTCTGTTCTGTCGTTTGTACACTGTGCTGTAGTAAACATATATTTTGCGCGTGC
CACGTTTTTATAAATTGTGAATATTTTTATTTGATAAACCGTTTTATTTGTATAAAATGT
CGTTTAAAGATCGTGACACTCATAGCCAGAGCAAAAAAATAATTTATAATGTTTATAATT
TTATTAAAATGCTGTCGGAGAAAAAAGATTTGACACCGGACTTTTTCAAAAGTAGCCAAA
AAGTCGCTGCTGAAGCTTGTGGCGTTTCATATATAACGCTGAGGCGTATATGTGTAGAAG
CCAAAAAATTTACAGAGCAGAATGTTGAGGAAGGACCATCTTTTAAATCGCCACGAAAAT
TATATAAGCGTCAAAAGAAATGTTCGGAAATGGATGACTTTGATGCTGACGTAGTTCGTC
GAACGGTACATTCGTTTTACGATAAAGGTGAATATCCAACTGCTTTATTAATCTTAAACG
AACTTAAAAAAAAAATGCCAAATTATGAGGGATCCGTTTGGTCAGTCAGAAGGCTATTAA
AAAACTTGAATTTTTCATTTAAAAAATGTAATGATGGTCGAAAAATTTTATTAGAACGAA
ATGATATTGTTGCTTTACGTTGTAAATTTTTACGTAAAATTTGTACACTTCGACAAATGA
AAGATTGTCGACCAATGATTTACCTAAATGAAACCTGGGTAAATCAGAATCATTCACGAT
CTCATATTTGGCAAAATAACGAAGGGACAGAAGGGTTAAAAGTACCAATCGGTAAAGGAG
GTCGTCTAATTATTACACATGCTGGGTCATCTCGATACGGGTTCATTGAAGGGTCAAAAT
TAGTTTTCAAATGTCAAGCGAAAAATTCTACTGACTATCATTCGTCAATGAACGCCGATG
TGTTTAAAGCATGGTTTGTAGATATGTTAAAGCTACTTCCCGAACCATGCGTTATTATTA
TGGATAACGCACCATATCATTCCATGTATATTAACTACCCAAAATGTAATGCACGGAAAG
CTGATGTGCAGAATTGGCTGAAAAATCAAGGCGTTAATTTTTCACCACTAGAAACATTAC
CCGAATTGCGTGAACGACTTAAATTGCTAATACCGTCGTTTAAGAGGTACGAGTTAGACG
AAATCGCGAGTTCGATGGGTCATGAAGTAATTCGGCTACCACCGTATCACTGCCAGTATA
ACCTTATCGAACTCATATGGGCGCAAGTCAAAAGTGAAGTGGCAAAGAAAAATAACACTT
TTAAAATGGTGGACGTCGAAAGACTTACAAACGAGGCGTTGGATTCGGTATCAAAAAGTG
ACTGGGAGAAATGTGTTGAACATGCTGAGAAGATTCAAGATGAAGATTACGAAAAGGAAA
TATTGAGAGACAGTTTGACGGAGCCAATGATTTTAACATTTGCATCTGATGACAGTGATT
TCGGTACTGACGGAGACAGCGAAAACTACGTTGAAGAACTAGAATAAAAATTATTATTTC
ATTATTATATTATACTTGAATTTTATTTATTATTAACTGATAAAAATATTGTACTTTTTT
TTACGTTATGTACATTATTTATTTGTTCGTATCTTATTAAAAAATTAATTATAACAAAAT
AACCATGTTATTAAATTCTGATAAATGTATGAATATATTTCAAAAAAAGCGGGTTTTTAG
TTTGATAATTTGATAACCACTTTAGAAAAACAGCCGCTAGGCGCGTGACGGGCAGCGATC
ATTTTTCGTGCCCGCGACTATAGTCGGCACTTCTTATTTAAGTAGTGGTAGCTTAGATGA
TGACTCACCCGAGGGATGATTACTACTGTGTTCGAATTTGATGTCGGATTCCAATTTGAG
GGTTCGTATCTCAAATTTACTTTTATCTTCCGCAGTCATCGTTTTCATAGATGGTAAAAG
AGATAACAAGAACAATAAGTTTCCATCCAGCTGCGAAAGTTTTTGATGCTTTACATGCGG
TTTTTTTAATTAACACGGACTGTGTTGCTAAATCATCGCCAATCGTGTCGCCTACTGACT
CGCCGTGTTCGCCATCAGAATTCGTTCCTTAATCAGTTGGGGAAAGAAACTGTAAAAGTT
CTAATAGATAATACCCGTTTTGGGAATTTTTAACGTAAGTATCCTAAATATTTGTCCACT
TCTTTTTAATATTGGACACTGTAAGTGCGAAAAAATCAAACGATATTTCAGATTAGGAGG
GTACTATTATAATAACTAATATACAAAAACATAGGTTATGATTATATGATATTAAATAAT
ACTTGTTTACCTCTCACGTTTTTCTAAAGGACTAACAGCGTGTCAATCCGGGAAAATGTT
TTCAGTGACCTTTGTCCACGTCCTGGCCATTACTTACCTATTGTGATGATTTATGTCACC
GGAGTCCCATAGGCAAGATCTCTTTTGCACCTCATTTGTGAGTTTTTTGATTATAATGCT
AATGGTTGTATTTGCTATAATTATGTCCTAAATTTATATCTATATTAACCCAACCTGACC
GTCAATTATATTATAGCTGAAGGATTGGTTGCATTAGCCATAATTAAGTCCTAAATTTAT
ATCTATATTAACCCAACCTGACCGTCAATTATATTATAGCTGGAGGATTTTTACGACCAA
AAATACCCTGTACCGGTTATTGTATCGTATAGTATAACTTGATTTAATTAATTAAATTAT
ATTTACCAATTTGGTGAATGAAATATAAATGGTAAATATAATAATATATATAATTAATAT
CGATATTTTTTCATGGCATGAATACATGATGTTAAATACCGCCTTAACTTATAAGACTAA
CTTTTCTCTTAAATTGGACTATCAAACGATTCAAATGAAAAAAGAATTTTTCAAACCCGA
CTAGCTGGTACCTAATTTCAGAAATTTGAGGTCTCAAACAAACCAAAAACTTCTTCAGTT
TTATCCTAAATCAATAAGTTTTATTATATTATTATAAAATATATTAAAACATGGGAGTAT
TCAGTAGAAGCATAATAACTACCTACCCAATGTCATTATGTCAGAGATATCATCATAGAC
CATCACCATAGTTAGACAACAACGTCCAATGTAAGTTTTATTGCATGATGTGTACTGTCA
GTTGTAGACTATA
>PPXK01000711.1:908124-913425 Aphis gossypii breed cotton aphid isolate AGOS-L3 AgSCF0711, whole genome shotgun sequence Positions 1 to 5078
ATTCTTATATTATATTCAAATTACAAAAAAAAAAAAAAACATTACATTTCATTATGGACC
AATTTTTTACATTTACTATATTTTTAGCTGTTTTATAAAGAGAATTCCAATTTGTTTTTT
TAACTGTTGGCACGCCTTTTCGTCAAGTATAAACCAATTGTTTGTAATAAAACTTTTATT
TTTTTATATAATATTTATAAGCGAATAAATAAGACAGTATTCGTAACTTTTAAGGAAAAA
ATCTACGATAAACTATTATTATTATTTATTTTATTATATAACAGTATTTTTAATTAAAGT
ACCTAATCATTTTGTAATTATATATCTTTATAAATTAAAATAATTTAACAATATATATAA
TATACCGACCATATTTGTTGTTACTCAATTTGTGTATGTAATATGTATATAAACTATTGT
CAATATAATAGTCTTTATAAACATATAACATAATAATGAAATTGTCTAAACACGATAACT
GCATTATATACTCATGACTCATGTATATAACTTTTGTACTGTTCTTCTAAAACTTAATTA
CTCTTATGTTTCATTCTGATGATTTTTTTTCTGCTAAGTGACAGCCAAGCATAAACTTTA
TTAAAATGTAAAAATCATGTGCAAGAATTAATATGCATTCAATTGACATTTAGTATACCA
GAAAAAGCAGAGACTACTGCATTGTCACCAATCTGTAAGCTAGTCAACAACTACTAGTGA
CTTTCACTACATAGGTACCTGCATTGTACTTATTTTACCTTAGTTTATCATATAATTTAC
CTTTAAAAATTCTTTCATTTTCAATTTTACAAGTAATATAAGTCAACATTTGATGAGACA
ATCAATATAAATTAAACACTCCATACTGAATTTAAATGTATTTTCAAATTATTTATGGCT
TGTATGCAGGGCCATATTCAAAATAATGATTCGTTTAAAGATTTACCAAAATTTAATGGA
CCAAAGCTACTAAATCGTAATGGTCATTATTTTAAATTTTTAAGTTTAAAGGCTATTTTA
AGGAAGAGACCTGACAATGTATATTGAGAATATTAAATAAAATAATTACCTGTACACCTA
TCAATTCCAAAAATTATTTTTTTAGATAGGTAAATAGTATTTTCATTGTTAAACAATACA
TTACAAATAAATGTATTATATAATGATAAATATACAACTGTATTTATACGACCATATAAG
TATTATACATCTTGCTGATTAGAAGACATTCATATTATATTGTGATACTGTTGCAGCTGA
AATGTTCTTTTTATAAACTCTTCGGCGCTACAATAGATTCTAATTGAACCTAAATAATTA
ATGGTATACATTATAATACATAAACATAATGTTATTGTAGGTACTATAATATAAATAAAT
AAGAATATTTGTAATTTATAATTTTGAAACTTAAAATATGTATAGAAGAATTATGTTCAT
TTTATACAGATATAATAATAAACCTTATATTAAATTTTCAAAAGTGTTGACCCATCAAAA
ATGTTTTTATTAACATTTAAAAAAAACGAAAATTTCTCATATCTATAAATAATTTTAAAA
AATGAAAATTATTCCATACATATACATATATTATTACATATACATATATACATATATTAT
TCCATACAATAATTATATAAACTTAATGAAAATTTCAAGTTTGAGATAATTTGTTTTTGA
ATTATAACAAATAAACAAAATAAAGAAATCAATTTACAGTCCTTTTCACGAAAACTGGCC
CTCGACGTTAGCGCGCCTAGTGGCGGTATTTATGAAAGCCAGTGGTTCTTAATATTGTCC
GGTAGCTCTACGACACAGCTGTTGTTCGACCACCTGCTATGACAGCCTGCTGCCGGTCGA
ACACCTAATATATTGTTCTAGATCTAGAATACCACGTTAGTCTGTGATCATACTTCGTAT
ACGCAGTGATATCCTATCCGCGCACTTTTTATTATTTAAATACCATCGACAATTAATTTA
ATTTTTTTTTAAAAATGTCTTCACGGTGTGATACACATTCACAGACGAAACAGACAATTT
TCAATGTGTATAAATATTTTAAAAAATTATCATTAGATACGTCTAATCCGGAGATAGCTA
CTTTTTTTAAACAGACACAAGCAAAAACTGCTGAAGCATGTGGTGTAAGTGAGAAAACTG
TGAAACGTATCACCGCGGAAGGAAACAAATCTTCATCTGAATCACAGACTGCTTGTCCAT
CGTTTACTTCCCCACGAAAAACATATAAAAGGATAAAATTTGCAAGTGAAGTTGATGGTT
TTGGTGCGGATATTGTGAGAAGAATCGTTTACGATTTTTACGATAAACGTGAGTACCCTA
CCACATCAAATATTTTAGCTGAATATAAAAAAAAAACCGAGTACAAGGGTTCTAGTACTT
CGATGTGGCGCATTTTGAAAAATCTAAATTTTAAGTACAAAAAATGCAATGACGGGCATC
GGTTCTTAATGGAGCGAAATGACATTGTAGCTATGCGAGTTAAATTTTTGCGTACTATAG
TTAACCTTCGCCAAAATAATGATACTCGGCCCGTCATCTATTTAGACGAGACGTGGGTTA
ATCAAAATCATACCAAAGGGTACATTTGGCAGAATGAATTTAATTCAGAAAGCCTTAAAG
TACCTACAGGAAAAGGGAGTAGATTGATTATTTGCCACGCAAGATCCAGTTCATTCGGAT
TTGTACCTGGATCAAAGTTAGTTTTTCGATGCCAAAGTGGTACGTCTGTAGATTATCACT
CCCAAATGAATTCTACAATTTTTAAAGAGTGGTTTATACAAATGTTACAACATTTAGAAG
AACCTTCAGTAATCGTGATGGACAATGCACCGTACCATTCAGTTCTAGCAGAAAATTATC
CAAAGGCAAATGAAAGTAAAGCAAATTTACAAAAATGGCTGTATGAAAAAGGGGTTGAAT
ATTCACCACTCGAAACATTGAGCGAATTACGTGAAAGGGTCAAACAATTGGTACCCAGAC
AAAAAATATATGAGCTTGATCAGATCGCGTTGGAAATGGGACATACAATCGTGCGTATCC
CATCTTACCATTGCCAATATAACCCAATAGAACTTATATGGGCACAAGTAAAAGAGGATT
TCGCCAAAAAAAATATCTCATTTAAAATAGCAGATGTTGAAAAACTTGTTAACGAAGCGT
TGGATGCCGTGACCGTGGATAGTTGGAAGAAATATGTAAGTCATTGCGAAAAATTGCAAG
AAGATGATTTTATAAAAGAAGGCTTACGTGACGAAATTTTGGAGCCAATAATAATGACCA
TTAACCCAGACGAAGATTCCGACGATTCAGAAGATGAAGATGACATAAATTTAAATGAAA
ATTGCAATTGGTAAAATATTGTATTATAAAATTGTAATTTGTAAAATATTGTATTATAAT
TATGTATATATTTTTTAATGTTAGGTAAATTAATTAATTTTAATTGTATTTGCAAACAAA
TAAAAATTGTGATAATAAATTAGCAAAGCTGTTCATAATTTGTATTAAGAAATATTGCAT
TTAAATTACAAATGAGTAATTAATTTAAATTTTCCGCGCTTTGTTTCGCGCGTGTTTTAG
ATTCCCTGCGTCAAAACATCCACCAGGCCAATGGTCAAGGGCCAGTTTTCGTGAAAAGGA
CTTTTTTTTGGTCGAAAATTGGTTAAGCGTAAAAATTACAGCTTGACCTTACATTTTGTA
TTTTTCCCCATTATAAATAAAAATTTTATTTTTCAAACAAAATCCAATTAGGTACCTATC
CAAAACTACTCTAAAACTGAAAATCGAAGAATTTTATCGAGTACATTCACTTAGGTAAAA
AAAAAGTTTACATCAGTATTAGGTCGCAATACATTTATCGCTATGCTCAGAATCTAAAAA
ACGATGATTTGAAAATTTCGATCAACGATTTATGCTATATTTCCGTATTTACAAGTGCTA
AAATGAATTGGTCGGCGGGTTATACACATATACTTACTTTTACCAGTTGGTTGGCTCTTT
TCAAACCGTCTAACTCTTCGTTTTGACGTTTAATGATCGCGTCACGCTCTTCAGCCGCGT
CTCGATCAATTTGCTGTGTCATCATAGTGATTTTCATCAGCTCAGCCTCTAAAATTTTAT
TTTCAGACCTCAAATAGCTCGCACTCTTCAATAAATCAGACTTTTTATGTTCCCGCTAAA
TCAAAAAATGAAAATGAAACTATAATTTGTTTAGAAAGTGCACTCCAAAAATTGAAAATT
CAATTATAAAATAAAATAATAATGTTGATACAAATTAATACCCAGCTTATATTATTAATA
TCAGCATAATCAGTTAGCAGAATATAATATATTGGTTAGGTTGGGACACACACAGACTAA
TTTCAACGCTGAACGATTAACTTAATGCAAAAAATTCTTTAGAATCAACCACGTATAATG
GAGCTGTATGTAATTTTCCTATAAAATAAAATACAATGTGGTCAGATACGAATCCACGAG
GGTAAGCATCTCTAATATTCCCCCAAAAAAGCATTTTTCAGTTATTTTTTTATATCAATA
TTGTCTAGTAAATTTATAAGCATTTAGAGTTCAAATTCGAACAATATTACATAATATCCA
ACTATGAATAAAGCGCTACAATCATTATTTTGTCATACCAGTTCAAAAACTATTCATGAA
AACATGGAACATTGATAGCGATAGGTACAACTGTACAAGTATTACTAAATTTTATGTAAA
TATTCATATAAATTGTGATACTTTAAATTTTCATAGTATGGTATTTAACAATTTAACTAA
ATTGATATGATTTTGTTTTGGTTACGTACCTACCTATACTGAAGATAACACTTGCCTGTA
ATGACTTTCGAATTCCGTGAGCTAATGCGCTCTCGTACACTTCTTTATAGCCATCGATGG
TTATCTGGAGTTCATCGCGAATCCGGATTAACATGTAACCCCGTTCCGTACAGTTTAACG
TCACTTGTCTTATAACTTCGTCTATGTATAAAGATATATGGGTTACAGTGAGTTATATAC
CTAATACCTATTATAAAATAAATTCATAAAATGCTATA
>WIXP02000012.1:37032369-37037649 Apolygus lucorum isolate 12Hb chromosome, whole genome shotgun sequence Positions 1525 to 5281
TATAGTATCCATGAACAACAGACAAGGACAGTTAGCAGGAGAGTTCAAGAGAGAAGTTGT
TACTATGAACGGAAGTTTCGGATGGTGGTTGATACCAAAGTATTGTGTGAACAACTTCTC
TCTTGAACTCTCCTGCTAACTGTCCTCGTCTGTTGTTCATGGATGCTATACAAAACTCCA
TGGCAAGTGCGTGGAGAAGTACAGATCGGCCGTTATAGCAAGTCCCATGCCTCCTCACCC
TCCATCGATGGACGGGAGGGTGTTGAATCCGTCCTTTCTGAAAACATCGACCACTTCCCG
AAAACGATGAGCGCTCCCTTAGTTGGGTATGGCAGAGGAAGGGGAAGTACCTTTCACATT
TGAGTATTTATGGAATTCTTTGGTAGACTCAGTTGTGTGTTATTCTTTCCTGAAGTGCCT
TCATCGGTTAGATATCGGACAGTATGGGTGACAACTTTAAGTCGAAAGTAGGAGGCAAAG
TTTTGCACAGTCAGAGTAGAGAAATCGTTGCTAATGTTTACAATTTCATGAAAGAAGAGG
CGGAGAACAAGACTTGTGGCATCCCCATTGGTCAGGCTCGCGCTCGATCAGCAGCAGCCA
CTGGAGTTTCAGAAAAAAGTGTAAGCAGAGTGGTTGGCGAGTATCGACGCATGAACGATC
GTGAAGACGGAGAGGCAAGTTTTTCAACCCCCAACAAAAAGCGTACCCCGCGGAAACGAG
TCACAGGCCTTGATGACTTTGACAAATGCGTGGTAAGGGACGTGGTTCATAATTTCCACA
ATAACCACAAAAAATTACTAACGGTTCGATTGCTTCTTGAAGAGCTTAGAGAGAATATAA
ATTTTGAAGGGGGTAAGTCAAGCTTGAAAGTAATTCTGAAAGATCTTGGATTTACATGGC
GAAAGACACGGAACAACAGAAAACTGTTGGTTGAAAAGCATGATATAAGGCACAAAAGAA
TTTCGTACTTGAAGGCTATTACTAGATACAGAGAAGAAGGACGCCCAATAATTTTTTTAG
ATGAATCCTACATTTTGTCGACCCATGTAGCGCCTAAATCGTGGTGTGACGACTCTAACA
AAGGAATGCATATTCCTATTTCGAAAGGCCAAAGGCTAATTATTATTCATGCCGGTGGAG
AAACAGGGTTTGTCCCTAATGCCTTGGCCATGTGGAACGCCAAAAACCATACCGGAGATT
ACCACGACAATGTCAATTTCGACATCTTCATGAAATGGATGCAAGAAAAATTGTTGCCAA
ACCTGGAACAGAGAAGCGTAATTGTAATTGACAATGCTCCATACCACAATGTGGAAGTAG
ATAAAGCCCCAACGACGAAAAGCAGGAAACAAGAGTTGAAAGACTGGCTTACGCAGCACA
ATATTCCTTTTAGTGGCACAATGCTAGTGCCTGAACTGTATGAGCTTGTAAAATTACATA
AACCTCTACATAAACGATTCGCACTTGATGAAATGGTACGAAGCCAGGGGCACGACGTCC
TGCGACTTCCGCCCTACCACCCAGACCTAAACCCAATAGAGCTGATTTGGGCGGATATAA
AGAATTTCGTGGCAACTGAAAACGTCACGCGCAACTTTGCAAATATGCAAAATATTTGCG
AACGAAAAATTTCGAGCATGGGACCGCACGACTGGAAACCCAAATGTGAACACGTGAAGA
AAATCGAAAAACAATATCTGGAACAAGAGGGGAACATTGATGAGCTGATTGAATCGTTCG
TAATTACCCTAGATGATAATTCCGATTCAGAATGCTCTAGTGATGGTGATTCAAGTGGTT
TGAGTGGATTTGAAGATATCGAATGAACTTGTAAACGTTAAGTTATTTGTAATTATTATT
GGTGGATATTAATTTAATTCAGAAACTATCTTATTATATCGTAATTGAAATACAACTCTT
TTAAACGTTAACTCTTTTATTAATATACAACCAAGAAGAAAAAAAAATCAGACGAGAGCA
AAAATCACTTGACGGTGGTGATGCGGTTTGGGGAACCTCAGTAGAACTGGGGACAGCGAT
GTTTTGTGAACGGCTAGTAGAGGGCTCTCCGTGGGCCAAGCTACATCGGCCGATCTGTAA
ATAGGTGCTGCACTCAGACTTGGCGGAATAGGTAGGAACTATCCAGATTCCCGCGTGCCC
ACATATGTATACATACAAAGCATTTATTAAATACTTGACAAGAATATTTGTGTTATTAAT
AGTCCTTCCTTATCCTGATCAGAAAGAAGTGGGTGGCTTACTAAAGAAACTGACTGTGAG
ATCCATTAGTTTAAGCACCCACTTTTTATTCATGCGGTTTACACTCTATTAGATAGAACT
TTTTTTTCCTACTCAATTTTGTTGAAACTAGAAAAAATTACCTTCACAATGCTATTTTTA
AAACATTTTTCACAATGGACAATAACGTAGTTATACATATTTGAAAATGGGGGCTAATAC
TAAACAAAAACCCGTTTTAAGTACATATTGAATAAGCTAAATTTTCTGTTTCAAATGTAT
TTCAGAGTTATTGAAGGCGTCTTCAGGAGTGTGAACAACCTGCTCGAACGTTTTCATCAA
TCCTACTTCTTCTACATCATGACTGACACCGATAGATTCGTCTCCATAGGTTAAATTCTT
CAAGAATATTTATATTTGACAATAGACCATCCCATGTCAATATAATTTGTGTATAATTTA
AATACGAACTTTTCAGGGTATTACATTCCGTGCGTTGGAATGATGGTCGGGGCTCTCCTC
ATAAAGGCATTCTCTATCCACGTATCTCTCAGAGGGAACATCGACGATTCCATCAATTCG
GTGAGTTGAGGAAATATGGGTGTACTTTTAACATGGAACATGTTTTTGCCCCAGGGTAAG
CGGAAGGGGGACGGGCGAGGATCACACGCCTTTTCCAACACTCAGATCATGCGCCATTTT
CAACACTCCGGTTTTCGTGGCGCGAAGCCTAGTTTTTTGATGCATTTTAGATTACGTTGC
TAGGGATAATATAACTTTTGTATACTAGACGTTAGGTGTCGGACCGGCGCTAGTTCTCCC
TGGCCCCACAGGGAGCGCAGAATAATTGGAATGACCGATGTTACCGATAAATTTGGTGTT
AATGAGTGATTGACAAGACAGCCCCGAGAGAGCAGCAGTGCAGCATAGGCAAATTAGAGA
CATTTTTTCTTATCTTGATCTCAAACCTATTTAACTATCAAAGTCTTGTTAATCACGCTT
TAACATCAATTGGACCGCATTATGCAAAAATATCTCTTAAGTGACAAAATACCTACAATA
CAAAAGGATTCATCTCGCTAAGTAGTATCAATTTCTTTGGGTAGGTACCTACTTGCGCCC
TTCTTTTGTTAGAAAATCGAACTATTTCCTCATATAGGTACTTACTAAGCGACTAAAAAA
AGCATTTTGAATTTCAAAATGGGGAATTTGCCTCACATTTTTTTTTTTTTTTTTCCGAAT
GAGGGTTTATTTTCATGGAATAAAACCATAGTGAGCTGCTCGAAAACGCATCCAAAAAAT
TTAGAGAATTTAAGGAAGATGGAAATTTTAAATGTGGTGGCAATGTGTAAGAGGCAGCCA
TGTTTGAAACGTAACGGATATTCTACCAATCTGACTTCAAAGGAGGTTCTGTGGCGCTTA
CCACAGAAGCGGAACATACACGAACTTTTAGCTTACAAGTAGTGCGCACAAGAGTGCGCC
GCGAACTGGCAGGAAGAACCCAGACACAAAAGTGACC
>AWGM01146418.1:1-5652 Asian citrus Psyllid, Diaphorina citri - Florida Strain, whole genome shotgun sequence Positions 2161 to 5652
TATAGTAACCCAGTATTTATTACAACTCTAATATCAAGTTATCATATTTAGTATTTGTTA
TAGGCTCCTTAACTCTCTGAGTGCACATAACCTTAACACTCAGACAAGTAATATTTATTA
ATGATAAGATTTGATAGGTATAATCAATCAAAACTCTATTAGTTGCACATTGTGATTCCG
CATTCGACCAGCGGCTTTGCCATGAACTCGTTCTATTGATAGCGTAGCACAGAATGAAAC
AAACAACAATAACAAATAAATATAATATACCTAAATTAAACAAAAGTTGCAGAATTAAAC
AAAAGTTACAAAATTAAACTAAAGTTACAGAATGAAACAAACAACAATAACAAATAAATA
TAATATACCTAAATTAAACAAAAGTTGCAGAATTAAACAAAAGTTACAAAATTAAACTAA
AGTTACAGAATGAAACAAACAACAATAACAAATAAATATAATATACCTAAATTAAACAAA
AGTTGCAGAATTAAACAAAAGTTACAAAATTAAACTAAAGTTACAGAATGAAACAAACAA
CAATAACAAATAAATATAATATACCTAAATTAAACAAAAGTTGCAGAATTAAACAAAAGT
TACAAAATTAAACTAAAGTTACAGAATGAAACAAACAACAATAACAAATAAATATAATAT
ACCTAAATTAAACAAAAGTTGCAGAATTAAACAAAAGTTACAAAATTAAACTAAAGTTAC
AGAATGAAACAAACAACAATAACAAATAAATATAATATACCTAAATTAAACAAAAGTTGC
AGAATTAAACAAAAGTTACAAAATTAAACTAAAGTTACAGAATGAAACAAACAACAATAA
CAAATAAATATAATATACCTAAATTAAACAAAAGTTGCAGAATTAAACAAAAGTTACAAA
ATTAAACTAAAGTTACAGAATGAAACAAACAACAATAACAAATAAATATAATATACCTAA
ATTAAACAAAAGTTGCAGAATTAAACAAAAGTTACAAAATTAAACTAAAGTTACAGAATG
AAACAAACAACAATAACAAATAAATATAATATACCTAAATTAAACAAAAGTTGCAGAATT
AAACAAAAGTTACAAAATTAAACTAAAGTTACAGAATGAAACAAACAACAATAACAAATA
AATATAATATACCTAAATTAAACAAAAGTTGCAGAATTAAACAAAAGTTACAAAATTAAA
CTAAAGTTACAGAATGAAACAAACAACAATAACAAATAAATATAATATACCTAAATTAAA
CAAAAGTTGCAGAATTAAACAAAAGTTACAAAATTAAACTAAAGTTACAGAATGAAACAA
ACAACAATAACAAATAAATATAATATACCTAAATTAAACAAAAGTTGCAGAATTAAACAA
AAGTTACAAAATTAAACTAAAGTTACAGAATGAAACAAACAACAATAACAAATAAATATA
ATATACCTAAATTAAACAAAAGTTGCAGAATTAAACAAAAGTTACAAAATTAAACTAAAG
TTACAGAATGAAACAAACAACAATAACAAATAAATATAATATACCTAAATTAAACAAAAG
TTGCAGAATTAAACAAAAGTTACAAAATTAAACTAAAGTTACAGAATGAAACAAACAACA
ATAACAAATAAATATAATATACCTAAATTAAACAAAAGTTGCAGAATTAAACAAAAGTTA
CAAAATTAAACTAAAGTTACAGAATGAAACAAACAACAATAACAAATAAATATAATATAC
CTAAATTAAACAAAAGTTGCAGAATTAAACAAAAGTTACAAAATTAAACTAAAGTTACAG
AATGAAACAAACAACAATAACAAATAAATATAATATACCTAAATTAAACAAAAGTTGCAG
AATTAAACAAAAGTTACAAAATTAAACTAAAGTTACAGAATGAAACAAACAACAATAACA
AATAAATATAATATACCTAAATTAAACAAAAGTTGCAGAATTAAACAAAAGTTACAAAAT
TAAACTAAAGTTACAGAATGAAACAAACAACAATAACAAATAAATATAATATACCTAAAT
TAAACAAAAGTTGCAGAATTAAACAAAAGTTACAAAATTAAACTAAAGTTACAGAATGAA
ACAAACAACAATAACAAATAAATATAATATACCTAAATTAAACAAAAGTTGCAGAATTAA
ACAAAAGTTACAAAATTAAACTAAAGTTACAGAATGAAACAAACAACAATAACAAATAAA
TATAATATACCTAAATTAAACAAAAGTTGCAGAATTAAACAAAAGTTACAAAATTAAACT
AAAGTTACAGAATGAAACAAACAACAATAACAAATAAATATAATATACCTAAATTAAACA
AAAGTTGCAGAATTAAACAAAAGTTACAAAATTAAACTAAAGTTACAGAATGAAACAAAC
AACAATAACAAATAAATATAATATACCTAAATTAAACAAAAGTTGCAGAATTAAACAAAA
GTTACAAAATTAAACTAAAGTTACAGAATGAAACAAACAACAATAACAAATAAATATAAT
ATACCTAAATTAAACAAAAGTTGCAGAATTAAACAAAAGTTACAAAATTAAACTAAAGTT
ACAGAATGAAACAAACAACAATAACAAATAAATATAATATACCTAAATTAAACAAAAGTT
GCAGAATTAAACAAAAGTTACAAAATTAAACTAAAGTTACAGAATGAAACAAACAACAAT
AACAAATAAATATAATATACCTAAATTAAACAAAAGTTGCAGAATTAAACAAAAGTTACA
AAATTAAACTAAAGTTACAGAATGAAACAAACAACAATAACAAATAAATATAATATACCT
AAATTAAACAAAAGTTGCAGAATTAAACAAAAGTTACAAAATTAAACTAAAGTTACAGAA
TGAAACAAACAACAATAACAAATAAATATAATATACCTAAATTAAACAAAAGTTGCAGAA
TTAAACAAAAGTTACAAAATTAAACTAAAGTTACAGAATGAAACAAACAACAATAACAAA
TAAATATAATATACCTAAATTAAACAAAAGTTGCAGAATTAAACAAAAGTTACAAAATTA
AACTAAAGTTACAGAATGAAACAAACAACAATAACAAATAAATATAATATACCTAAATTA
AACAAAAGTTGCAGAATTAAACAAAAGTTACAAAATTAAACTAAAGTTACAGAATGAAAC
AAACAACAATAACAAATAAATATAATATACCTAAATTAAACAAAAGTTGCAGAATTAAAC
AAAAGTTACAAAATTAAACTAAAGTTACAGAATGAAACAAACAACAATAACAAATAAATA
TAATATACCTAAATTAAACAAAAGTTGCAGAATTAAACAAAAGTTACAAAATTAAACTAA
AGTTACAGAATGAAACAAACAACAATAACAAATAAATATAATATACCTAAATTAAACAAA
AGTTGCAGAATTAAACAAAAGTTACAAAATTAAACTAAAGTTACAGAATGAAACAAACAA
CAATAACAAATA
>OENV01000035.1:966395-971681 Bicyclus anynana genome assembly, contig: BANY00035, whole genome shotgun sequence Positions 1 to 4955
TAAATTTGAGTACAAACTTTTAACGTTTATCTTTATAATGCTCGTCCAAATTTCTATATA
TACGTTTTTGGAATAAATGTTCAGGTGTTTCCAAGCTCAAAGGCAAACTTTATAAAACAC
TTTCGTACAATGTGAACTGTGAGATCACGAATCCTTTATCTGTTGAAAGAATTTATTAAA
AGGCAACTTTATTCTTCTCGTATCTTGAAAATATATAGTGGTTCATCTATCCCGCACTTC
AGACTTCAAAAATAAAGTTGGAAAGCTACAAGTGTCTTGCGGAGTTTATACAGAATAATT
TTGCTATTATTTTCATAGCAACAACTCAGCAGCTTCAACTGAACATTTTATACAGAACTA
GCAGAACCCACTTATTTTTACCCGTTCCCGAGCTGAATTCGGGTGAATGTTGATGAGATT
AAACGACAGATGGCTATTACACGATCTGCCATGGATCAACTCAAAAGGATATGGAGAAAC
AGGAACTCTGAGAGAAAGCGAGAAACAAAAGATAGACGCTCTAGAAATGTGGTGCTGGAG
AAGAATGCTTGGCATATCCTGGACACAGTTCCGATCCAACATTTCAATCCTCCAATAACT
GAGCATCAAACAGCGTCTTTCTTTAATAGTCCAATTTCGCATACTGACTTTCTTTGGTCA
TATTACAAGAAAAGATGACACTTCCATAGAGAGACTTGTGGTGCAAGGAAAGGTGGAGGG
CACATGAGCACGTGGCAGGTCACCAATGCGCTGGACTGACCAAGTAAAAACCGCTCTCCA
TGGATCGCTCCACGATGTTCTAGGAGAGCCACACTACGGGAGGAATGGCGACGGATAGTG
AGGCTAGCCACCGCGCCCAAATGACGACCACGACCACTCTGTCAAGAGTGTAACGACGAA
TAAGAAGAAGAACTGGAATATGTCTCCTAGGTAAACATATTCGTCTACGATTTCGAGCAA
AGAGTCCTCAACAATAACTGGGTGGAGCGGTGCATGAGCATTACTCATGATCTTCGTCTT
GCTAATGTTCATTTTTAAGCCCACACGTTGAGAAACTCTGCTGAGGTTGTTGAGCATGGT
ACTAAGGTCATCCAGAGTCTCTGTCATAAACACTACATTGTCGACAAACCGTAGTTGAGT
GACGTACTCACCATTGATGTTGATGCCAAATCCGTTCCAGTCCAGAAGCTTAAAGACATC
TTCCAATACAACGGTAAACAGCTTCAAGGAGATTACATCTCCCTGTCGTAATATATAAAT
ATAAGATAATAACTCTCTTCTTCGTTAAATAATTATTTCATAGAAAAATAAGGATTTAAA
ATCATCAATCAAACTTTTAGCGCTGTCTCAAGTTTTAATCAAAATTGTCTGGCATCAAAA
AATATAATCCGTTTCTTCTACGAAATTTCCCAATGGAATAAACCAATGTTATTATTAGAC
TTATATGGATTCATTGACTGACGCCAATATGAAACAAAATATGTTTCATATTATAAACAG
AGTCTAGTAGTTTGTATGTATCCTCAACAAACTACTAGAAGAATGAAAAAAAATATCAAG
TCAACAAAAATAATAGTTAATATCAGCCAATAGTTAATACTAGTTCAGTGCCAACTGTTT
TAGTTGTGAGCTTCTTTTCAGACTTTGGAAGGTTCATAGATTTATTACCAATACAGAACA
AACTAATTAGTAGTGTATATGTCACAGCCTTCGGCTTAAAATGGCTATAGTACGCGCGTT
AACAACTGAGTCTTAGGGCCATAAATCATTTCTCTATATCTATCTCGCTTGCACTTATGG
GTCTTATGGAGCCGTCTAGTGAAGGGTGTAACAATGAAAGACATATTATCGATAAGTAAA
GTTTATTATCGTATCTTGTTCACAAAATTAAAAAAATTAACAATATTTGATTTAATATAA
TACATATTTCATATTATATAATTATTAACTAAATAAAATTAATCTTCATCTGAGTCTTCA
TCATCAGAATCTTCGTCTTCTGCCAAATTTATTATAAGCGGCGCGTGATCTCTAATTAGA
GCTTTTTGTAAATCTTTGTTTTGAAGTTCTTCGGCATGCCTAACACATTTGGCCCAGTCT
TCTCGTGTGACATTTTCTATGGCTCGGTGGAGGTGATTTTCGACATCTGCTATCTTGAAG
GTATTATTATTCTTCGCAACTTCTCCCTTTACTTGTGCCCAAATTAATTCTATTGGGTTA
TATTGACAGTGATATGGAGGGAGCCTTATTACTTTATGACCTCGTTCATTTGCCAGATGG
TCTAAAGCGTAGACCTTCTGCGGGTTACTGGCTTTTACTTTTCTTATTAATTCTTCAATA
ATTTCGTTGCTGGAATATGGAATCTTTTTCTTTGTCAACCATTCTTGAATTTCAGCTTTC
CTCGTGTTTCTTGTGGGTATCTTTTCCAACTGTATCGAATGATAGCTTGCGTTATCGACA
ATTATAACTGAGGGCTCTTCAAGTAGATTCAGGAATTCGGAAAACCATGCCATATATGTT
TCGCCATCCATTTCTGTGTGGTAATCAGCATCCTTTGATTTCACCGCTTTAAATATTAGC
TTCGCATCTGGAACGAAGCCAGTCCTTGCAGAACCCGCATGGCAAACTATTAATCTTTGG
CCTTTTCCCACAGGCTGATTCTTGAAACCTCCTTCATCGTTGCTTCCAAGCCACATCCTC
TTTCTTGCATGGTTTTGATTAATCCATGTTTCGTCTAGATAGAAACGTGGTCGCTGATCG
TTAGTTCTTCTAAGTAAATCCAATTTCCTTAAAAAGTCCATTCTAGCACAAACAATATCA
GTTCTTTCCATTAAATATTTACGTCCTTCGCTATTTTTCTTATACTGGAACCCAACCTCC
TTCAGTAGTATTCTCATTGAAGTGTTGCCGCATTTAAAATCGGGTAATTGTTCACGGAAT
TTTTCTAAAATTTTCGCCACGGATGGATACTCTCCATTCTCATAAAATGAAGCTACAGTT
CGCTTCAACACACTTTTATCAAAATCGTCAATATTAGTGACGGTTTGTGGTTTCTTAAAA
TTTGTTCTTGGTATACAGGTACTGCCTGATTGTGATACTTCCGTCTTGATTCGGTCCACT
GTCGCTCTGCTCACACCACAAACAAATGCGGCCATTTCACGTGGTTTGTTGAAATTTAGA
GAAGCCACTTTATTCGGATCACTTTTCAATTCATTGAGAAACAGGAATACGTTGTGAATC
AGTGTTCGAGCTTGAGGGCTAATATCGCCATGTAATTTCTTCAGATCAACGTTAGAAAAT
AAAGTATCCATAGTGCGCAACGAGTAACACATGAATGTATTTATTTAATTGCAGTAAACA
CATTTATAGCAAAAAAAATATGCAATGCAATTACATTAGAAACCGACCAATCAGAATCGT
CCAAATCATTATTGACTCATCATTAGCACGTGCGCAGGTAGCCGTTTATCGATAATTAGG
GTGCGCAGGTAGGCGCGCTGCACATTCCTATCTTTTTTGACTTTTATGACCGGACGACTC
AGATGATAACGCGCATACTTTAGTTAATAACAGTGCATTACACTATTTTTAAATAAAAAT
AATAACATAAGTAATAAATCATAACGTATCCTTTGTAAGCAAATATAAGTTTTCCTGTAC
ATAAGTTTGTGTAAGGTTTTGGATTAAAAACAGGAAAACCTTGATATCCGACCTTTGCCG
ACCCTTCAGAACAATCCAATGTATTTATTTGATGATTTCCCTTCGTCACAAGGGATACAT
TATATTTCAAGTTGATGCGTAAATAATAGGCATTTATTGCTGACGTAGTTGAAAGCTTTG
ACCTACTATTTATTTTTATTTGTCTACGTAATCTGTACTAATATATAAAGCTAAAGAGTT
TTTTTGTTTGTTTGTTTGCTTGAACACGCTAATCTCAGGAACTACTGGTCCGATTTGTAA
ATTTTTTTTGGTCCGATTTGTAAATTTAAAAAAATTCTTTCAGTGTTAGATAGCCCATTT
ATCGAGGAAGGCTATAGGCTATATATTATCCCCGTTTTCTTATGGGAACGGGAACAACGC
GGGTAAAACCACGCAACGGCAGCTAGTAGTAGGCATTCATTTTCTAAATATTATTAAATT
ATCTTGGATTTTTGTCTGCAACGAAAACGACAATAAAATGGGGGTATTATATTATGTTCT
GCTACAGAATAAATTTAAAAAGAAACATTAAAAGCAGAAAAAAATGTTTTTAGATTTCAG
ACTAAAACTCGAAGTCATGTTTCTCAGTAAAGATACAACCGTAAGCCGTCATTCGCACGA
GAGTTTTTAACGGTAGTCAAAAAGCCTTCAAATATAGTATGAAGTTAAATGAAGGTCTAT
TTCCAAAGGTCAAAATTGAAAATGCAACCCTCCTCGAAAAAAGCGTTATGTTCTAAAAAC
GCTGTCGTGTGAACATATACTTGGGAATACATTTATTGTATTTGAACGCTTTTTTAACGT
ACGTTAAAAAAACTCTCGTGTGAATGAGGGCTTAAACTTTGCATACCTAACCAACCGTGC
TTGCATATAAAAGTTCATTTTTATTTACTAAAAATACTTAATAGTTATGAAATGCCATAT
CTAATCTGGCTTATTATTCTAGGCAACTTTACTATGCAGCCTTAACTGTAGTCTACATAC
GTTACCGACAGTATTGCCCATTCCATTCATGAGACAATTCTCGTGTTTATAAATAATATA
TTACAATGTTCATTTGTTCATAGTATGAAAGCCATAGCTTGCCAAAAACTTCTTACCCAG
AAAATGAAAATAACATGAAAATAACGTGATAATAAATTATTTTCAAACAGTTTGAATAAA
AATATAGGTTTATTTAAGCAACAATTTTGATTACCAATGCTCCTTGGTACATCAAAAATG
ATCGCCTGCATCGTGAACTAAAAATTAAAACTATA
>JPZV02032830.1:40852-46141 Blattella germanica strain American Cyanamid = Orlando Normal contig_32830, whole genome shotgun sequence Positions 1 to 4401
TAAATGAATGACATGAATAATTTAATTGAATGCTCTTTCATATTTACGTTTAAAAATATA
GGGGTGACATTTTAAATTTAAAAGCGGTAAAGAGGCGAAAATAAGACGTGTTTTATTATT
AAATTAAAATAAATGTTCTTCTAAACTGGATTCCTCTACGCAAAAATACGAATAAGTAAA
AGCACAGTGTGAAAAACTACGAGTTGTAGCGTATATTATTTCCAATAATAACACAGCCTA
AAGTAAAGCTGTGAATTAAATATGATTTGTCAGAAATGTCATTGTAAATTCATATTTATT
GGACAGAAAGAAATTCTATGTACAACAGCGTTCGTTAATAACCTTCCGTTATCGCTTGCG
ATACTGAAGACTGAGAACGCGGATTCCAAGACCGACAGTTTCGTACACACAGAATAATAA
CAAATTTTCATCACCGAGCGAGGTGGCTCCGTGGTAAAACACGAGACTCGCATACGAGAG
GTTCCTTGTTCAATGTCTGTGGCCGAGAAAATATCCATTGAGTCAGGTTCAAAGTCTTGT
AACTTATTCTGTACCTCTATTTAAAAATACCGGTTTAGTTATAAATAACTCAATAAAGGA
TAAATTTTGAATAGAATTAAATAAAAAAGTCCTACTCTTAAGAGGATATAGTATATTGAC
AAACATTAAGTAGGCTAATACCAAGTGAAACAGCTGGCTATGCTCAAATGTGTAGTCTAT
ATACTGTATCTATATCGATCGAGAAACAGATAATAGAGCTATCAATATTAGTAGAATTGT
TTCAAGCACTAAGTGTGGATAATTTCTGAAATAGAATTTTACAGGTCAATGAGGGATTAG
CCAGTTGCGTTAAAATGATAAGAAAATAACAATATATGCATTGGTGCATTTAGACGCTGA
TCTCTCACCGCTGCGAGATGAGCTCGAACTCGAGTCGATCTATGTGAGATTTATGCAGGA
CATAATGGTAACTGGGTAGGTTTTGTCGGGTATTAAGGTTTCACCTGCCATTGTAACATT
CCGGCAATTGTTCCATTTCCAGTTCATTAATTCCGCTGCGACACTGATGACAATATTTAA
GTGTATCTTACTGTAATATCCTAGAAGACATGGGAACTGTAATGCCGGTAGGGGAGCAAC
TTGAAAAGATAAGCCAATGAGAGGCGGATTCCAGGACCGCTATCTATTCTCACTTACTTG
AAATAACAGCCTATTAAGAAAATTATTCAAAAGTTCCAAGAAAAAAAAAAATCCTTTTTG
TAGGGTATATCGAAAAAACAAACGAGAACACAGTTTACGCAGGGGCGAATTCTGGTGACG
TGTTTGGTAAGGCACTGACTGTATACAGGCAACAAGCATCGAACCAAAGTCCAGGAGTTG
CAGATAGGCTATACAGGTAAAGCCTTGCCATACGTCACACCAAGGTTCGCCCCTGAGTTT
ACGAACGTTGTGCTTTGTAATTTTTTTTAGGCTACTATTTTGACATATTTTTAAATTATA
TGAATTTTAAATATTTTTGTGAGAAACAAGGTGAAAATTTAATTATGTTCACTTGTAAGA
ACGATATTTCTTCCTTGACCTGAATCTTTAATTGAAATAGGTTTTCATTGACGGAGGAAA
AAAACTCATAGTGAAAAAAATTGAACATTTTTGCTTGATTGCCTGATTGATCATGGTCAG
TGCGGAATTCTGCCAGTGTATGGGACCGGTGCCCACCCAGCATCGTGAGGAAAGTGGGGA
GCTACGATTGGTAGCGGACTCCGATTAACTAGACTACAGAGCAGCCCGCTTGGCGGAAAG
AATGCAAGCGCGCAGGAGATTGTGACGTCAACTCCATCCCTCGAGAACCAATCACGTTCA
TTCCGAAGCATGTGCTTGGAGTGAATGCGGGGTGAATATAGTGTAATTTCTGTTCGTTTT
GGAAGAATTTCGTAGTTTTTTCACAGTGAAATAGTATAATAGTGTTATACAAAATTAATA
TGGAAGGTGAACCAAGTAAACGACAAGTTCTACATAGGCAAGCAAGAGAAATGGTCTTAA
AAGTGCATAGTTATTTCGTAGAACAATATGAGCAGCAGAAAACATGCACCGACTGCAATG
TTACCACTCCGCAACAACAGACGGCTATGGCTTGTGGTGTGGGAATTCGTACGGTACAAA
GAATTATACAAGAAGTTAGTACTTCATTAAATGAAACCGGTACCGTGCTTCTTCGTTCTC
CGGGTAAAAATCCACGTCGCAAGAAGCCTGTTACTGAAATCGATGATTTCGATAAAAATG
TACTGAGGAGAACAGTCTTAGATATGTATGCCCAAGGAGAATTCCCAACGGCATTTAAAT
TAGTTTCAAAACTAAAAGATAATATACAATTTGAGGGAAGTAAATGGTCCATGCTTCGAA
TCCTGAAGAAGATGGGATTTAAATATCGAAAATGCAATGATGGGAGGAAATTGTTAATGG
AACGTACGGACATAGTTGCTGCTAGGACTCATTTCCTTAAAACTATGCATAAAGTGCGAC
AAGAAGGAAATTCGAAAGTGTTTTACTTGGATGAAACCTGGGTAAATCAGAATCACACAA
GAAAAGCTTGTTGGCAGATGAGTGACGGCAGAGGTGGACTTAAAGTGCCGGTTGGCAAGG
GAGGCCGACTTATTGTGTGTCACGCGGGTTCGGCAACAGGCTTTGTTCCGGAGTGCAAAT
TGTTCTTCCGATCGAAATCGAAGAACATTTCTTCCGATTACCATAATGACATGACCTCAT
TTGTTTTCAAAAAATGGTTTGAGGAAAAGCTTATTCCAAATATCCCTCCAAATTCTACAA
TAGTTATGGACAATGCAAGTGTCCACTCAGTCCAACTGGAGAAAATTCCAACATCAAATA
CCCGTAAAGCAGACATAATATCCTGGCTAGATAAAAACAAAATATCACATTCAAATTCAG
AAAACAGGGAACAGTTGCTCGAAATCTTGAAGACACATAAGCCGAAATACAAAAAATATG
TTATTGATAATCTGGCAAAAGAACATGGTCACAAAGTAGTCCGCCTTCCGCCATATCACT
GCCATTACAACCCTATAGAGATGATCTGGGCCCAGGTAAAATCAAAAGTAGCAGAATTGA
ACAAAACATTCAAAATTGCTGACGTAGAGAGGCTGACACACGAGGCTATTGGGACAATAA
CATCATCTGCGTGGAGAAATTGTGTGAGACATGCAAAAAAACTGCAAGATGAAGATTACC
AACGGGAACTTCCTAGGGACATCATAATGGAGCCATTCATTATAAACTTGAACGATTCCG
ATTCAGAATCCGATGACTCCGAAAGCGACGAATTGGATTAGACACCATCAAGTAACATTT
TATTATTATTATCACTTTGCACAAATTTTGACACCATATCCATATACATATTAAAACTTT
CTTGAGCTCAACCAAGTGACCCACGTGGGTGAGTTGGCAACATCTAGCGGTATATCTCTG
TCTCACTCTGCGCGTACCTGAATGGCTTCGCCGCCTTCCGGACTGCTCTGGACTATAGCC
GGCTGGGAGAATCAACGTGCTAACCACATGTCACCCCTTCACCTCCATGTCTTAGGACAC
GTGTGACCCTGAGGCCGGCAGCCGGCTGGTAGGCCTAGGCCCTTCGGGTTGTTGCGCCAC
GGAGTTAGTTAGTCCCTTCTTTGGGTTTGTTAAACCGCATTGACGTTTCCTTACTTGGGC
AACTTTTTATTTATTTGCACTTATAAACATGTCCTAATTCTGTTTTTCTCCTGCTTAGTT
CTTTTGACAATCCACAAAATTAAAAGTAAATAATAGCTCTCATAGATATCTGATCACATT
ATAAAATACAAATTACAATAGTGTACCCTGGCTTTTTTGAACAGGTAGTTTTCAAAAAAA
TATTTCCACAAATAATACATGGGTACATTTATTTTAGACGATTGTTTTCAGTGTTTCTCA
CTTTAGAATTCCTTACCTGAATTATGATAAAGAATAAATATTCATAAATTTCAGTTTATG
TGAGATTTTGAGGCTTTCGTTATAAAATAGCTAATGTACGATAATTTTATCGCCCGCTGT
AAGATATATCGTACGCAACAACTCTCAAAATAACATTTCAACAAGTAGGCCTAACTCGGA
TATACTCGGATTGTCTCCGTAGTACGGTGGCTTGTAACTCACAGGAACTGAATTCTTCTT
ATGTACGGCATCCGATGTAACTGTTTTTAATATTATTATTTATTATTATTATTATTATTA
TTATATTAAATGTATAAAATGTGATTAATCTAGAATTTATATATTTCGTATTAATCTTAC
TGATTTTCCAGTTCAAGTTGTTCTGTTTTTCTTAACTAGAAGTCAATTTTGATAAATGCA
AAATGACTACTATAGACTATA
>VKGM01028814.1:1-2806 Busseola fusca NODE_24309_length_4098_cov_14.5527, whole genome shotgun sequence
CAAATGACACCAGCCATATAAGTATAAGTTGCACCCAGATCTTGGTACTTGTGTAGATCT
GCGAGTACATGTCATAGTACGCGATCAGAGTGTATCTGAAACAAAACTTAAAGAGATGAG
CATCAAAAGAATCATCTACCATTATACAATGCGGCCGACATAACTTGGCGCGTCTGAACA
TAGCCGCAAGCGTCCTTTCGCGCACGTACATTCGTAAAAAAAGTGTTATTGGCACATATT
TTTTTATTGGAAATATAAATAGAAATTTCCTTATACAGGGACTTATACAAATCAAATAAA
TATTAAAACGCTATGAGACAGAAAGCAATACAAATAAGGTAATGAATTAAGCATTCACTC
ACCTTTTGATATTAGCAGATTTTTCACTACACACAATATTATTAACACTTAAATAAACTT
TTAATTATTTAACCGCTCCAAATTCCGGCCGATTTATTACGCAATCTGTCAATTTTTCAG
CACCTCGCGTCGCGCGCGCGGCTTAAGAATGTTCACAAAAAAAGGGCCGCACTTGAGTTA
TTTAATCACTTTCGCTGAGGAGTGAAATCCCTAACATAAAGTCATCTGTCCCTTGCGTAC
TTTGTGATGTACTTGGCATAGGTGCGTCATCATAATTGTCGTCGCTCTCACTTTCAGATT
CATTTTCTGAGTCTGAACCTGTATTAATGACGAATTGTTCTGTCATTTCGTCAATAATAT
GATCGCTCTGCCTATATTCATCTTCGACCTTTTGCACTTTTCTGCATAGAGCACTCCATT
GTTCCTCACCCATTAAATTTACTTTTTCATGGATGAGCTCCATTGTCCGGGTTACGTTCC
AGTCCACGTTTTTAGCGGCTATGTGCCCTTTAATAGCAGCCCACGCCATCTCAATAGGGT
TTAAATCGGGATGATATGGCGGTAATCTAAGGACATCATGGTTGTATTTTTTAAACATTT
CATCTATCACGTATTGTTTATGCTCGTCTTTGTTTTTTTTTACTAAATCATAAAGTTGTG
GTTTACGCATGTCTTTTTCATATAGTATACCTTTTTCTGTTAACCACGATTCCATTCTTG
CTTTTTTGTCATTGGATGTAGGAGCAGGATTCAAAATTTTGTTGTGGTATGGAGCATTAT
CTATAACCACCACCGAGTTAGGACTCAAATTTGGAATCAGTTGAGTCCGTAACCATTTCT
CATAGTTTGAAAAATTCATGTCATCATGATAGTCTCCAGTTTTGTTCCCAGATTTGAACA
TCAGCAGGGCATTCGGAACAAATCCTGCTTCTGATCCAGCATGCACCATAACTATCCGCT
GACCCTTTGATACAGGACGCTTTAGTCCTTTAGAGGAGCCATCTGACCATGCCTTACTTT
TTGTGTGTGATGAGTGGGCGTAAGACTCGTCAGTGTATACAATTGGTCGCCCTTTATCCC
TGTATTGTTTTATCGCTTTCAAATACAATATCCTTTTTAGGCGAATATCGGTCTTCTCTA
TAAGAACCTTTCTATTGGTTTCGGTCTTTCGCCACTTGAAACCCAAGTTTTTAACAATAG
ACTGTAAGCTCGTTTTAGCTCCTTGAAAATTTATATCTCGCTTGAGTTTCGCTAGTAATT
TATTTATTGTTGGCATTTCTTTTTCTACACTGTGGAAGTTATGTATGCATCTTTTTATTA
CACCTTGGTCAAAATTGTCAATATCAGTAATAGGCTTTGATTTAGACCTTTTCTTACCAG
GCGTGCGGAATACCGAAAGTAAGCCCGAAACATTGCCTTCAGTTGCGATCCGCTGTACTG
TGCGTTGGGAAACACCAGTTGCGTTAGCAATTCTTAAAAAAACTTTGTCAACATCTTTTA
CGCCTTCCTCTTTTTCTTTTTTAAAATACTCCGTTAAATCAAAAATTATTTTTCTCGCCT
GGCGATTTAAAACACTATTATGCTTTGGTGCCATCTTTGTTAACGAATAACACAAAGCAA
ACTTAAAACTATACAAAAAACAGAACACTGAACAAAAACTTAACAATATAATAATAACAA
ATAAAAACGAAAACTTTTGTAACCGCCCGTACTCAAGACTGAGATAGCGACACGAACACG
ACACCAACTGCTAACGTGTGATAGAGAAACATTACTGGGTACCAAGAATTGCCGAATATG
CACGAAGTTATACGATGTAAACAAAAAGGGATGTCCAATATGCGTGTCTGAGAATGTTGT
TTAATCGATTTTTTTTTCAAATCGATTGAAAATGAATTATTAAATATATTTATATTCAAT
TTTATAAGAGGTTTAAAATATTCTCAAACAGTCGTTATTGTAGTTGTCGTTTATAAATAA
CTAATATTTAACTAAATCATGTCTTTCAACCAAGAAAATGAAATGTTTTTAGTTTTTTTT
TTTATTAAAATCGTAATCTCGTTTACTAACGACAACATTCAATAAGTTTGTAAATCTACT
TCGTTCAGTATCTCATATAAACAAAAATTAATAAATTCCAAATCGATAATAATCGATTGC
GATATTTAATTGAATAAAGGAACGATTGTGTTTACATAGAGTCAATCCCTAGCCTAGACC
TCCGCCCCGCGCACGCCGCCTCGTGCCACCATTTGGTTCCTAAAAGACGTTTCTGCGCAG
CCTTCTGCGCTAAGTTCCCATTCGCCAAGTTAAAACGGCTTTACAGTACCATTTAAATTT
GAGTGATGCTTAAATTTAAGTGGCACTTAGATGAGTATGAGATTTGAGTGGCTTTTCAGT
ATTCGGGTGAAAGAAACACGCGCACGCCGCATGGCTTACAACTATA
>NIPN01000334.1:71571-75591 Caenorhabditis latens strain PX534 scaffold_338, whole genome shotgun sequence Positions 471 to 4020
TACAGCAAAGAAATCTGACAGAACGTAGAATCACAAAAAAACGAAAATAATTTATATATC
ATTTCCAGACAACGAAAGTAAAGTCGAAACAATTCTCCGGAAGATACTCTTTGATTATTT
TCTCCTCGTCTGAGACTTGAATTTCGTTTCCTCTCTCCTCGAAAATAACGTCACTATCAA
TCCCGGTCCATTCTTGTTTCGTTTTCTCGAATGCTTCAATAACATTCTTTGGGATCTTCT
CGTGTTCCTTTTTCCCAAGATAATGAGTCCACATGACTGTTCCAATTGTTCCATCGACTC
TCTGAATGTCAACTCCTCCAGAATATCTCTCTGTAATAGAAAACATAAATAGCAGCAATA
AATATTAATTTAACTCACAAATATTGTCGAAATAAAAAAAGTGATACCCGGTGTTTGCGG
ACTCAGTGCAAAATTTTAAAAATTAGCACTAAGTCCGCAAACACCGGGGTATCACTTTTT
TTATTTCGACAATATATATTGTCGAAATAAAAAAAGTGATACTCGGTGATTGCGGACTTG
ATAATTTGTTTTGATGTTTTCGCCCCGCCCCAAAACTTGCAAGCGCGGCGCGCCCATTTG
CAAGCCGCCGCGCACTTATTAACCTCTTTTTTTTTCTTCAAATTATGAAAGGGTTTTGTT
TTAACTTTACGTCTTGAAATGGGAATTATTTCAATAAAGGAAATTGGAAATCACAAAAAT
TGAACTTTTGAATGGGTTAATTGAACATGACACACAGAAAATGCTTATTAAACTGTTAGT
TTTAGCGAACTTGGGCAAGAAAGTTTACTTAACAATCGGAAAAGTCGTCCATCGCTCGAA
AAGAATCGACGACGATCGTGCAAATGTCGGAGATCAATAATCTAACTGAAAATGTGCAGA
AAGGTAAAAAAAAAACACCTGAAGGGTCAAAAATGAATAAATGAACTCAGTAGATATCAA
GAAATCATGCATTTTTATTTTGATTTATCTGAAAAAATTGACGAATTGGGTTAGAATAAG
AACAAAATTTGAAATATTCATTTCTGAAGGAGACCCGCATCCAACTCTTCACTTCCGGAC
CATTAAAACGCAAACACGTCCGTCAACTCGAAGCTTCGGTTCTCAAGTGAAGCCTAGTCG
TATCCCCGACCTCCTTCTTCATCAAAACGTGGCCACTGATTCAATCTACCAAAGTTCCAC
CGGATCACAATGTGACCCGGTTCCCACTTCGGAGATAGAATGCGAATGTGATATTCCACC
TGAAAATAGATTAATGTGGTTAACAGAGGTGATTGGGAAAAATAAAGTTTGCATCACATG
AAACATTTTTAGGAAGAACTGGTTTGTATGAGACTCGGGAAAGCGCTTAAAGATATTGAT
CCATCAACATTTCCGAAACTGACAACTCAGAAACACATTAAAAACAGCGGGGAGGAGATC
ATGAGAAACGTTGGAACAGTAATAAGCAAGATAAAGGAATCATTCGGAGACGACGCAAAA
TACACGTGTTTCAAAAACGTTGCAAAGGCAACTTCTGATGTTTGCGGTATCGGAAGATCC
ACCGTTATCCGCCGAACTCCTCTTCGTGTAAATCCACCGAAAAAAAGACTCCGGGATATG
TCAAAAAAAGAGAAAAATCGACATTATGTACACGAAATCGATATTCTGAAACGATCAAAG
ATTATCAAAGAGATTCATGAGATTTGGAAGAGAGGAAAAGATGTTGTCACTGATGAATTG
TGGAAATGGGCCCAAACTGAAATTGAATTCGATAAGTGTCACACAATTTTTCTTCATGTT
CTTCATGGTCTTGGCTTCGTCTATAAGAAGAAGGGGGAAAATACAATTGTTTTTGAAAGG
AAAGATATTATCCAGAAACGTGCCTTATATCTGAAAAACAAGAAAGAATGGGACGACAAA
AATGCCTACTATGGATCATTTGATGAAACTTGGGTATATGACGGAATGTCAAAAAAGAAA
GGATGGCAGCACGCCAATTCTAACATGTATCAAAGATCGCAGCTAATGGATTTGGAGTCT
CACCAGGCTGGACCATCAAAAGGAAAGGAAAGAGGCAGACGAGTGATCGTTGCAGCAGTT
CTGACAGAAGACGGTGTGCTTCCTGATTCTGAATTATTGCTAGTATCTGGAGTAAGAGAA
GAAGATCAAGCTGCTGACTACCATAAGGAAATGGACGGGGACAATTTTGAAAAGTATTAT
ATGGGTGTCATTCCGTTACTAGCAGAAGCGGCAAAAAAGAAAGGAAGACCGGCGGTGTTC
ATTTGTGATAACGCCCCTTATCACAACAAGGCTATCAAAAAAGTGAGAATGAGAAGTAAA
TTGAAAAAGAGTAATTATTCTTATTATATTCAGCCGCCAATTTCTAACAGCTCAAAAGCA
GAAGTAACATCTTTTCTCACAGAGCAAGGACTGAAGTTCTTTAAATCACAAAACCGGGAC
ATTCTCATTGATTTGGCAAAAGATTTTGTAGAATCCAACGGTGGCCGCGATATGTTCACA
GTCTACAAATTCGACGAGTGGGCCAAATCCCATGGAGTGACAGTATTGAGACTTCCTCAG
TATCATTGTTTCTTCAATGGTATTGAACTTCTATGGGCTCAACTCAAGCAGCATCTCAGA
AAGGAGGGAAGCCCATTGGATACTGTTGAAACAGTGATTAACTGACCGAAATACATAACA
ATAAACTAATTTTCTAGGTACGAGATCGCGCACTACAATTTCTACGCGCTTTTACCGCAC
AATCGGCCGCAAAACTCCTCGATCATCCACGTAAACTAGAACAAGATGTTAGAGAGATGA
CGTTGGAGAGAAATCTTACCTTGGAAGATGATGACTTCGAACTTCTTTATGATATTGACG
AAGATGGCAATTTAGTCAATATTCATATAGGAAGTGACGAAGAGGAAGGCTCGGAGAGTG
AGGAATTTGATGAAGGAGACGATTTCGGGGAGTATGAAGACGATGACTTTCAGTATAATG
ACGAAGACAGTCTTCATTCCGATTTCGAAATGTTGGATGCCGAAGAACTTGAGATCTGAA
ATAAGAATATTATACCAAAACTAGAATTAATATATTTCTTACACTTTACTGATCATCTGA
CTTCATTCCTTCGTTTTGTTTCTCTTCAAATGTCTGAGTTCATCATTTCCGAGTTGAAGG
TTTTTTTGGAGTTTTCACGACTTCTTACCTTTTTTTTTTAACTTTTCACACGTTTTATTT
GCTCTTTTGGCATAAAATTTACTTTTTTTTTTTTTAAATAACAATTAAAAAACTCAAAAT
ATCGATAAACCGGCCAAATTTGAAAACAAAACCCTTTCATAATTTGAAGAAAAAAAAAGA
GGTTAATAAGTGCGCGGCGGCTTGCAAATGGGCGCGCCGCGCTTGCAAGTTTTGGGGCGG
GGCGAAAACATCAAAACAAATTATCAAGTCCGCAATCACCGAGTATCACTTTTTTTATTT
CGACAATAGCATCTAACCACTTGTGTCGGATGTCGTACAACTGCTCCCAATCCATTCAAG
ACTGTCTTCC
>UNPC02003217.1:14660-19625 Caenorhabditis sp. 26 LS-2015 strain JU2190 genome assembly, contig: contigCSP26.scaffold01403_0, whole genome shotgun sequence Positions 1 to 4528
TTTGGCATTTTTTAAATGTTTTTATCCCCTCTCGCCCCTCCCACTCACGAACCGGTGCTT
TTTCTCTCTATCTGTAGAATTTTTATTTGAATTTTTTTTCCCCCACTAACAATTTTGTGT
GCTTTATTTACGGCTAGCTCATGTAAAAAATGTTTTTCAATTTTCATGTACCTTATATTG
AATTCGATACAGCTTGTAAATGTAAAAAGTTGAATAGAGCGAAATTGCATCTCTCTGCTT
CTCTGCGTCTCTTGCAGAAAAATGGCAAAAACGAGCAGAAAATCATTGAATTTCGAAATT
TCTTCACTAAAATTATGTATGAAATAATAATTTAAGTATGAAAACACGCTCTAATGCGAA
TTTAATTGAAATTCCAGCGAAATTAAGCAAAAGTTCGTTAGAGCGCGTTTGCAGCTGCTT
GAAAATTTCGATGATTTTTTCACTAATTTCAACCGCGTTTTCGTTGTTTTGCGTCGTTTT
TTCTCGATTTTTCTGCATTTTTCAATTAAAAATTCTTCAGATATGTTCACTAACCAAAAG
GAAAATCAGAATCCAGATATGATACCCGAGTCCGAAGAAGAAAAATCGCTGAAAAATCTG
AGCAAAATTTCTAGAGATTTTCTCAAGGCGCTTTGCAAGAATCGTGATGATTTGAGAGTG
GAAAATGGCGATGAAAAGTATAGCGAGGAACCTCAGTTTGAGGTTAGCTGAAAATTCGGA
GAGAAAAATTTTCAAAAAAAAACTTTTTTTTTTCAAAAATTCCAAATTTAGTCTCAAACA
ATTCCTAATTTTGTGGGAAATCGAATGGTACTAAAATTGTCGCTGAGAGTTGGCTAAAAG
TGATTTTATGGAAATTTTGAATTCCAAAAAATAATTTTTCGAAAAAAAATTGTTCAAAAA
TTTTTTTTCCAAAATTTCAAAATTAGTCTCTAAAGTTTCCTCTTTTACAGAGGAGTCGAA
TGGTGCTAAAATTATCGCTGAGAGTTAGCTAGAAGTGGTTTTATCCTCGATTCAAAAAAA
TCGCACGGAAAAATCGAGTCGATTTGAAATTCTTAAACCCCGCCCACAGTCGTTTTTTCG
CAACACTGCCGCACGCAGTTTCGCAACTTTGCCGCACGGAGTATTTTTATTGATATTTTT
CGCGTTTCAGGGTGGTTTTTTTGTCGTTCAATTCACTGCTTCCGATTTTTTTTTCAAATT
TTCGTTGTTTTTTGCCTACTTCCATCGCTTTGATAAATTATTAGATTTATGTGTGCTTTC
TGTGTATAAAATAGTATTGTTTCAGAACACGCGATTGTGGCTCATAAAAGGAACAACAGA
GAACATCGATTTGAGGAAAAAAATCCGAAGACGGTTGAATGCGGTTAGTCACTCTGTAAC
TCTAAATACTTCTCCGCCAAAATTTCAGATGTTCGCTCTTGGCTTAATGTGTGTGCTGCT
TCCGAAGAGATATTATCTCTTTTTTGATGAACTACAACAAGAGGGAATCGAAATTAAAGA
AAGAAGGTAATCTACAATAAAATTTGAAAAATCTAAAAAATATTTGAACACTAAATAGAA
ATTTAAAGAATTTCACAATAAGAGTGAGAACCTAACTAGAAAAAACAAGTGAAAAAATGA
GTGAAATTATGCCATTTCATCTATTTCAGACTCGGAATCAGTCAAGAAGTCATCGTAGAT
GCCTCCATCATTGTCCTCGTCAAAGTCATCGTATTCATCTTCATCCTCGGAGATGTGGAT
ATTGATGAGGTTGCCTGCCTCATCATGTTCGTAACTGAGTCTAAATGACTCGTCATGGAT
GGTAGATTCCCGCTCCTTCATCATCTCTCTGACTTCATGCTCATCTTTTCTTGTATGCTC
TAATAGCTTACGTGCTTCCTCCGCTGGAAAGCTCTTCAAGAAATCGAGGGTTCTCTGTCT
GACCTGAAATTATATTCAAAAATTTTGCTCTTTTTCTACACATTTACGAGTTGCAGAGAA
TCAGAGACACATCCCAAGCTTCGGAGGTGATGCTTCATTTGCGCCCAAAGCAATTCGATT
GGGTTCCAGAAACAATGGTAAGGGGGCAAGCGTAGCACTTGAACCCCCTGACCCAAAGCC
CATTCGTCCAATTCGTATACTGTGAACGCGGCACGTCCTCCATTGCTCTTTAAGAATGAA
GTCATGATCTGAACAAGATCTTTCTTGAGTTGACCAATGTGATGAGGCACGTTGTGCTTC
TGAAGGAACTGAATAATATCAGCTTTAACAGCATTCGCGGTAGGTGGCCTTTCCAATGCC
TTGTTATGATAACTGGCGTTATCTACAAGAACGGCAGCCGGCCGTCCTTGTTTGTCAGCA
GCGGCTTTCAGCAGAGGAACAAACTCCTTGAAATAAGCTTCGAAAGTGTCTCCACTCATT
TCCTGATGATAATCGAGCTTTTGATCCTGGATTTTCACACCCGAAACAAGAACTGTTTCA
GAACCGGGAAGCACACCATCTTCTGTGAGCACAGCCAGGACGATCCCACGGGTACCACGA
TGTTTGCCTTTACTTGGACCCGCAACAGGAGTATCCAAATCGACCATTCTCGACCGCCTA
TACAAATCGCTGTTGTTATGTTGCCACGCTGTGTTCTTGGTCATTCCATTATGATTCCAG
GTCTCATCGGTGGCTCCAAAATAGAATCCAGCTCTATCCATCTCCTCCTTCTTTTTCAAG
AAAACGGCACGGCTTTTTATGATGTCAACCCTCTCATCGATCACTGTGTCGAGATTTCGC
TTTCTATCACAAAAACCCATTCCTTTGATGATATGATAGAAATTGGTCCTGCCGCCAGAA
TAGCCTATGTTGGCTTTCGCCCATTCCAAGACCGACTCAATTGTTACATTATTTCCGTTT
TTCCACATCTCGTGGATTCTTTTGGTGACTTTGAAACGGTTGAGCAACGAGAGCCGAGAA
GCTGCGCGACGGTTACGTTGCTTTTTTGACAAGTCCTTTTGAAGCCTTCTCGATGGAATT
ACTGGTTTCTCCGAGTGTCTTTTTATCGTGGTACGATGAACTCCAGATAAGGCAGCAGCC
GATTCTACAGAAGAGCGAAACGGAGTCGATTTAGCGTCATTTCCGAGGAGATTCTTGATG
TAGTCGGTCACAGCCAGAATATTTCTCAGCACATCATCACCACTGCTTTTAACTTTTCCC
GAAAGATCGAGGGTTGGCAGATCTTTCAGATCTAGGTTTACAAATGTTTCACCGACTCGG
AGGTACAATTTTTCCGTCTGTAATTTCTACTTCTGTTTTCTATAGTTATTATCTAATCTA
ACCTCATCTAAAAACTTGTATCTGTCTGTGGGTGCGATTGAACAACTAGTGGACTTGTCT
AGATGCTTTGTGGAAGCTTGTACTGCGGTGGTGTAAGATTTGAGCTTGTCTGTCTGGGTG
TGACGTGTGGTTTTCGAGTCTTTCGGAGTTGCAGTTGCAGTAGAAATGCTACGAAGCATC
GTGATGCGCCCGGCGGCTATAAGTTTTTTTTAAATTTATTTTGTTCTTTTCAGCTGATAT
TCTCAAAATCCATGGCAATTTCTAATCTTCAGAATCCAATGAAACATTTTCTACTAATAA
ATTTATTTTTTTACTAATAAAGTTATATTTTTTTTCGGTAAAAAAATTCAGGTTTTTCAG
AATTAGGAGATATTTCTACCTCTTCGCTCTCAGAATCCTTCGACAGATAGCAATTTTTAA
ATCTTCAGAATCCAATAATACATTTTCTACTAATAAAGTTATATTTTTTCAGAAAAAATT
CAGGTTTTTTTCAGAATCCGGGGATATTTCTACCTCTTCGCTCGTAGAATCCTTCGACGG
TGACCTCAGAAGTGCGACTCCTTTTCATTTTCTCCGTTTTGTATTTCGAAATCCGTTTAA
AATCGAAAAATACTAGTAATTTATTGGAAGAGTGCTTACAAAACGCGAAAAATATCAATA
AAAATACTCCGTGCGGCAAAGTTGCGAAACTGCGTGCGGCAGTGTTGCGAAAAAACGACT
GTGGGCGGGGTTTAAGAATTTCAAATCGACTCGATTTTTCCGTGCGATTTTTTTGAATCG
AGGATAGAACATTTTTTAAATTAAAAAAAACGAAAAAAAAATTTTTTTCAAAAATTTCAA
ATTTAGTCTCAAAAAATTCCCCATGTCATGGGGAGTCGAATAATATTAAAACCGTCGCTG
GGAGTTCACTAGAAGTGATTTTAGGGAAATTTTAAATTTTAAAAAATCGAAAAAAAAATT
TTTTTCAAAAATTTTAATTTTATATTAAAAATGTCGCAAAAAACAGATTTTTTTCCAGTT
GCAAACTCTCGAATGTCCAACATGCTCGGCACCCCAGAAGGACACTCGTGGGCTCATTGA
GCACCTAGTCGAAGCCCATGGCTCAAAAATGGATCAGTTTTGGTGGCGGAATTACGAAAT
AGTGACAGTTGAAATGAATAAAATATATGAGAAAGAAGTGAAAAGACAGGAGGAGAATAG
TTGGGTGAAAAGGTATGGGATTACTGTA
>NJDC01000525.1:79611-84825 Calephelis virginiensis scaffold744_cov74, whole genome shotgun sequence Positions 1 to 4951
AATATAACTTGAACACCGTCGGTGGCGCTGCATTACGTACCGTATCAAATAGTGCCGCGG
TAATGAAACTGGAATCGTTTTTGACTGTCTTTAAATAACTTACCAATAGAGTAACGAATT
AATATTAGCTAATGAAATAAACTTCGAGCGAGTTGGTATACGAGTTCAAGTGGAGCCGAG
CGGGTCGGACCAGGTCGGACCAGGTCGCGCAGTGTCTCCAGCAGCCACCTCACCTCAATC
TTGTCCTCGGAGGAGTGCGACAAGTCGACAACGACCCGTCCCACCGCCAGTTACAATATC
ACCGGTACCGTACCCTGTCACCACATTGTTCAAGAGCGAGAAAACGACGCACGACCAGCT
AGAGGTGGCGGCGGGTGTGTGTAAATGAAATACACAGCGGTTACGACAACTCGTCATTTA
AATCGATATTATTTGTTTTAAATAAAGTTTAAGTAAAATACATTGTCCGTACATATAAAT
TATAATTACAATAATCTGATAATCCGGCGGGTGGCCGGTTCTACGCTATGTATAAACTAA
TTACAGCTACTGAACTATCCCAAGTTTGTGTTTTTTTCTGAACTTCTTGACGTAAGCTTC
TACCAACGCCTGGATCTTCGTCGGGTTGATCTCTCCGGTCTTGTTGTGGCAAATCTGTCC
AACACGAGCACAAATTCCATATAAAAATCAAATAATAAAATATACCACAGAATAAAAAAT
ACTCGTAACGTACGGGTAAAGATTACAGTATCAACACCCTCAAACGGAACTGTACCGGGC
CCGTAGCCGTCCCCCGGTACGGTACCAGGGACCGTGACGTCACTCATGGGTGTCCCGGCC
GGTGTGACGGTCATTATTGTACACAACCGGCAATTTGACTCCCACCTCGGCCGCGGGACG
GGGACTACAACATCTATAGGCCACAATTATCTCTCAGGTACCATCAGGAGTCATGTTTCT
TTTACTAGCATTGTATTTTTTTTAAATTCAACGCAACGTTAATCACGTTACATAATCCTT
TCAAGGACTAATGAGTTTTATGAAAAAATATCCAGTAATAAATACATCTGTACATTGAGT
AAGCAACCGAATTAGTGGCTGGCAAATTATTGTTTTGTTTATAATGTAGCAATAAAATAA
TATGAAAATACAAACATTCTAAAATGGCTTCAATTTATATATATATTAGAAAAAATAGCA
TCTGGTACATTTTTAGCAACTATAAAAATGTCTGGCAATGATGAATTCATGCTTCTAATC
ATTATTCTCAGCTTTTAAATACCTGTGCGTCATAAAACGATTCATAAATCCCTTTTTTTG
CAGTAAAAATGTTAGCTGCTAATCTACGGCCGTTCAGAGAATGCGTTCCTGACACGTCGC
GATTGAACTGACGACGTAACGTTGTAATGGCGTTGCAGTTACGATAAAAATATTATTGCT
GATTGTTTACCGTTTTAACAATTGATGAGCATTAAAACATCATTATATCAATAATCAATT
AATGTTATAATATTGTGCCAAACTGAGTGTCAAATAACTTGGTAAACAATATTTTTCTAA
ATATAAACTGCGCTATTACAAGGTTATGTCCGCGCTTTATATTTGTAGTGCTGTGCTAAC
AATAACAGGCAATCATAGTATCGTAATCTGTTCTTATACAGTTATACTTTATAAAATAAT
ACGTTTTGTTTATCTTTTTAAGATAACTTTTATTAAATATAAAAATAAAACTACGACCAA
ACCGAACGAAAGAAAGTAGCATTTTTATACTTAGATTAAAAACGGTAACCCCAAATGGCG
TTATGGGCCGCCATTTTGTGACTCTAAAACAGTCGTCTGTTGTCGTTTCGTGCGCATAGA
CCACGTTCTTCAAGTGTTTTCAATCTGTTTTTATTTGATTCGGCTTTCGTTTAATGGACT
GTTTCTGCTTTTCAAACTGACATCGGCGCTAAATCGGACTTCGATTGTGTTTTTGGGACT
TTTGGTGCATAATAATGCCTAAACGTGAACAAACATTGAAAAGTGGAGCCCGTGAGTTAA
TCATCAAGCTGCAAGATCACTTTGAGCGGGAGCGGCAAAATGGCGGACCCCTGGTACCTG
TCGAACAAGTACAAGAACGCGTCTCTCAGGCGCTTGGAATTAGCAAACAAACGATAACAA
ATATTAATAAAGAAAAGTTCGGCTCTACTGGCATGGAAGATAATATTTTACGTACTCCGA
AGAAGAAACGTAGAACTAAACCCGTGACAGATATTGACACCTTTGACGCCGATGCAATCA
GAAATCATATATATGGTTACTATTCCAGAAATAAATATCTCATCAGGAAGAAGCTTTTGG
CATCATTAAGAGAAGCTGGACTGTTTAGCGGGGGTAAAACTGCCTTAACTAAAATTTTAA
AAGATATTGGTTTTCGTATAAAAAAAAGTCAAAAGAAAAATTTTATAGAACAATACGACA
TAATTTTAAAACGGATAAGTTTTGTGAGTGAAGCAATAAAAATTAATATCTGGGATAGTG
TCATGTTCATTGACGAGACATGGCTAAACGCCAATCACACGGTTTCCCGTTCTTGGACGG
ATGATACACAAGCGTCGACTTCGAAAGTACCAATGGGTAAGGGGGCCCGTCTGATCATAT
GCCACGCAGGTTCTGCAAAATACGGCTTTGTGGAGAACGCGTTACTGGCATTTCAATCAA
AAACCACAAATGACTACCACGAGGAAATGAATGCCACTACATTTAAAGAGTGGTTCCAGA
ACGTGCTTTCGCCCAGCCTACCAGAGCCTTCTGTAATATTCATGGATAATGCCTTCTATC
ACTCGGTTCAGATACAGAAAACACCTACCCAGGCTAATAAAAAAGAAGAAATGGTGGCTT
GGTTACAAGCAAAAGGCATTGACGCAAATATGCAGATGCTAAAAGCAAAGCTAATTAAAT
TAGTTAAAGAAAATAAAGCGGCAAATGTGCGATACGAAATCGATGAACTGGCTCTGGAGT
ACAGTCATCGCGTTGTAAGAATTCCACCCTATCATTGCCAGTATAACGCGATTGAGCTTA
TCTGGGCTCAAATAAAAGGTTACGCCGCCCGTCACAATACTTCCCCGCCGTTCAGCAAGA
AAAAGACGATGACCCTATTAAAAGAAGCCTGCGGGAAAGGCACAAGAGATGACTGGGCAA
AGGTTGTTGAGGAGACTAAAAATCTGATTGTGGAACATTTTGACCGAGATATCAGGATTG
ATTCTGTTATTGATAATAATATAATTATACATGTGGGCGAAGATGATGATGAAGACACCA
CCTCCTCAAGCGAATCGGAGTCTGATTAATATTCTGTACGCTCATTCAATTCAATGTACT
TGTTGTAATAGAAAAACAGATTGAAACAAATATTAAATAAAACAATTTTATTATAAGTAT
TAATATTACCCTTTTTTGGTTTCCACTTAAATAACGAAAATATAAATTTTAAATGATTCC
GTTAATTTAAAACGAAAATAATCTTAAAAATAACGCGGCGGTTCATTTTGGAGGAACGGT
AACGAACTCAGTGTTATGTTGTGCCCATCACTAGTCCTGACTAACGGATAGGTGTCAGGA
ACGCAATCTCTGAACGGCCACAGTATAGTAGCGAACACTACCTCTCTCAGCTGCCAGACC
GTCCGCACAAAATACATTTTAAAAAACCAACCTTTCCTAAAACTCTTTATAGAAAACGTT
GCTACTCTCGTGTGATAATATTTTCAGAGTATTCGTAATTGTGTCTATCAGCAATAGCAT
AAACAACAAACATATCCACTAATAGCAAAGGGACAAAACTGAGTTAAGTTAAAAGAAAAA
GCCAGGAGACTGATTTTTTTCTAATTCTGGTAACGGTCAAACTACAGTCTACAACATCTT
GTCCAACACCCCTAACACAAGCATATAATTTTCTCACTATACAATAACTTCCACAATAAA
TTGCTTAAATTACAAAAAATCTGCAAAAATAGGTGATCACTGGGATGTTTTAAAAGAATA
TTTCCTTTGAAATAGAATGGTTTTTCATGTTATGAATATTCATGTAAATGTAGCTTAAAA
TAAAATTTGTACATCAATTAAATCTGGTACGATACGTGAAACATAAATGTTTGGAACAAC
CACATTTCTACACAAATAAAGTATCATTATTATTAATCAAGGGATCAGTTTGTATTTACC
GTAGTCGCTGATAAGCCTGGAGTACTTGGGCAAATGATAAATGATTAGTTTTGAAGTTAG
AAGAGGTCCCGCTCACCTTGGGCACGGCCCGGCGCAGGATCTCCTTGTATTCGTCCTTGG
TGACGTGCTTCTTGTTGTAGTGCGGCTTCAGCACCAGCTTCACCTCCTCCACCACTCGCT
CCTGACGGTTCAACTTCTTCAGGAACTGCGGACAAACACACACACACGCTGTACCGACAC
TACCCGCAGAGCCGACACACAAATAGCCTTGTATCCGAAAATATAATTGGCGGTTGATAC
TTTCCTTTTTTTAATATATCTGATATTTCATTCAATATTCGATCAGTAACAATATTATTT
ATGGATTTTTGAAAACCTATTTTAATTTGATGAAATCCTGCAACACCTGTTATTAGCCTA
ACTGTCTATGTATCGAATTGTTAATTATTTTTTGAAAACGCTGTTAATTTTTTACAGTAA
TAAATATTTATATGATACCGGCCCCTTTCTCATTTTAACTTTATTAATTGACTTCAGAAG
ACTCTCTTAGAGGCCGGTACATTAAGCTGAGAGTCAGCAACATTTGGCAATGACATTTCA
GTTCTTTGTTAAGTGTCCAACCTCCAGCAGTAGTTCATAACTTCACGGTTTAGCCGGTGA
CACCACCTTGCGGAATAAAACATCACTGGATTTGGTCTCAAAACTCCCACGATTTCAGGA
TGTTTTTATAGAACCTCTAAAATTTACTATA
>VUNT01018022.1:68813-73886 Campodea augens isolate MM-2018 Scaffold_18023, whole genome shotgun sequence Positions 1 to 3394
TCTATCAAAATATTGAGCTGGAATGTTTAGATTTAAAAGAGCGACTTAGAAAGTATGACA
TTGTATTGTTTCAAGAAACCTGGATCGATAATAATAATTTTAACAGAGTAGTTAAATATT
TATGTAACCATGAAGTGAAAATGTGTGATGCTGTTAAACTTAAAAGAAAGGGTAGAGCAA
AAGGGGGACTCGTTGCTGGATTTAACAAAAGTAAATTGATACTAAAAAATGATATATCAA
ATAAGTTCGCTCAGGTTCTGGAATTCGAAATCATTGATTCTAGCGCTTGTAAAAAATCTG
TGGACACTTTTGTTACATTTAATTGTTATTTAAATCCTAATATGAATGTATATTTATTAT
CTCAACAAAAAAATTATCATCGCTGGTGATTTAAATGCCAGAATTGCGTTAGAATTGGGA
TACAATAAATTTTATGTCAATCAAAAGTTAAGCAGCTTAAGAAACTCCAGGGACGCTAAA
TTTAATTGTTAAAGGAAAAAATTAATTGAATTAATGGAAGATAACCGGTTTAGTATAATA
AATGGTAGATCAACTTCCGAACTTACTGGTGGGTTCACATATTGTGGGGCGAATGGGTCT
AGTGTAATTGATCTTCAAATAGTTAATGAAAATATTATTCATCATGTTCACGATTTCTCG
GTGCTGAACTGACTTGAATCCGATCACTTTCCTACACTATCTACATTAAATTTTGCACAC
TTATGTACAAGTCAACAATCTTCTGAAAATAGTAATGTACGGAAATTGAAACTTAAATTT
TTAAATGAAGAAGATATTAAAGCTATCATAGATTGCTTAGAGGAAAAATTTATTATTAAC
GAGAATATTGATGCATTAAACGTTTATGAAAACTTTTATACGGTAATTAATGAAGTGTTG
GGTTCCGGTAACTATTGCAAATTAATGTCAACGAATCATAATAGTATTAAACCTAAAAAG
AAATGGTTTGATAACGATTGCGTAGAAAGTAACCGCAAACTTCCAAAAGCATGCAAGATA
ATGTTCAAAACAAACTCTGTAAACGACACTAATATATATAAACAACTTAAAAAACAATAC
AAGTCATTAACAGCAGCGAAAAAGGAAAATTATTTTCGGAAGTTGGCAAATGAAATGATG
AATCCAAAGAACTCCAGTAATATTTCTGGAAAAACGTTAAATCATTATTTAATAAAAGAG
ATCATATGGATGGCTCAAATATAGCTCAGTGGGAAAAATGCTTAGAGAATGTCATGCATG
TAAAAAAAAAAGTAATTCCTACCATGTAATTAGGCTTGTACCTGTTTGGTGGAATAAAAA
GGATTATGATTATGATGATTATGATTAAATTATTTCATAAATTGTAAATATAATTTGTCC
TTGGATCTGTATGTACAACTGAACGATAATGGTACTGTCCGCCCACCAGAACTGTGCCGA
TGGAAAAAGTGTGGGGGGAGAAAGAAGGGAGGGGTAACAGAAGGGGTAGGTAACAATGTT
GTCCAAAACATTGGTCAGTGGAGAGAAAGCATGGGACCCGTAAAGCAAGGCCGTGGTGTT
AGAAGTGAAGCTAGAGAAATTATTGCAAATGTTATTAAGTTTTTTGATCATGAAGCGAAA
AATAATAAGTCATATTTGATACCTGTAAGTCAAGCAACGAAACGAGCTGCAGCGGCAATT
GGTTGTTCGGACAGATTGATTGGAAAAATCAGAAAGGAATCTAAGGTAAGCCACGTGTTC
TAATATGGTACGTGTCACTTCAACTTTGTTGATCATATTCGCCACTTATTATTTACTGCC
TGAAGGTTATGACTAGTGATCGGAAACAGCATAAAACATTATTAATTTATTTTTAAATAT
AGAAATTGCACATGAAAATTTTCATTTTTATCTAACACAAAAATTCTAAAGGATTGTGTG
TTATAATAGAAGTAGCATGAATTAATAAGTTAAATAAATAAATCTTTTTTATATTTAAAA
TAATTTTCATATTTTAGGAAGTAGAAGAAAATCCTGGAAAAAAGTTCGTTTCCCCTGGAA
AGCACCACAGTGTTCCTGAGCATCGGAAAGCAAACATAGATGATTTTGATAAGTGCGTGA
TTAGACAAACTATACATGAGTTCTACACCCGCGACAAAATTGTGCCAACTATCACAAAAT
TGTTACCTGTGTTGCGAGAAAAATTGAATTTTAACTGGAAACGCGAAACGTTACGGAAAA
TATTGAAAGAAATGGGATTTTCATTCAAAAAGTGTCAGAATAACAGAAAAATTTTAATGG
AAAGACAGGACATTCAGTACTGGAGGTGCTCTTATTTGCGTGAAATAAAACGTTTGCGAG
AATCCTGTGGACCTGACAAAGTGGTTTACCTCGACGAGACTTGGATCGATAGCAACCTCA
CGTTTGGAAAGTGTTGGCAAAGCAGCACAACGTTCGGTGTGAAAGCGAACGTAAATTCCA
GTAATAGACTTATTGTTGTAAATGCTGGAACAGCTAGCGGATTTATTCGAGGTGCGTCTT
TAGTATATAAAGCAACAACAACAAGTGGTGACTACCATGGTCAAATGAATTATCACAATT
TTTCCAAATGGGTGTGTGACAAACTTATTCCAAACCTACAACCTAATTCGGTAATAGTGC
TGGATAATGCGCCGTACCATAGCCTGCAAGAAAATAAATCTCCAACTTCAAGTGCTAGGA
AAGACATTTTAATTCAGTGGCTAAGGGACAATAATATTCCTTGTAATGAAGTGATGTTGA
AAACAGAACTGTACCAACTTGTATTAATGAACAAGCCAAGAAATAAGACATACAAAATTG
ACAATATTTTTAAGCATCATGGTCATCACGTCGTTCGCCTACCCCCATACCATTGCGACT
TGAATGCTATAGAGTTCGTTTGGGCAGCAGTGAAAAGATACGTTCGAGAAAGAAATTGTT
CTGGTGATATATGCATGTCAAAACTGCAAGAACTTACAAATGAAGCAATTCAATCAGTCT
CTCCACAAGACTGGAAAAAATATTGCGAGCATGTCGTAAATTTAGAAAAAAATTATTGGA
CCAATGACGGTGTAACAGAAAAAGTTATGGACTCTATTATATTTTCTGTAAATACTGGCA
ATTCAAGCGACGATATGTATTCGGACGAAAGTGATAATTCTGACATTGACAATGATCTGT
CACCAATAAATTACTGTGATTTGTAACGAATCTGTTTATTGTATTAAGAGAAGACAATGA
CTTAAAAATTACAGGAAGTTACATAGCATAAGCTATCATAATTACAAAATATTTATTAAA
AATATTAAAATATTTTTTCAGATCGAACTAAATAATTATAAATTGTAAAATGATAACATT
CATTAAAATTATAATAAAAAGCGAAGAAACTATA
>JPDT01001203.1:3861-8844 Candidatus Magnetomorum sp. HK-1 HK1c1206, whole genome shotgun sequence Positions 1 to 4204
CGTTCCCTGTATTTACGATAAATTGATGAAATCATCTCTATTTTAGCTAACTCAGAAATT
GAAAGTATATCGTTACCCTTATAAAGAGTTAGCATTTTTTCTGTTCCCACTTCTTTATGA
TAAATTTTAACCAATGCTGATGTATCAATGAAATAATTATTCATACTCTATCTATTCTTT
CTTGGACAATGTTTTCAGACCAGCAATTTTTAGAGGAACTGCTCATTTCCAAAATTTTTT
CAATTGGTATCGTTCTTCTTTTCTGTGATTGATAAATTTTTTGCTTACTTTTCTTCAATA
ATGAAATATGCTGATACATAATTAGTAGCTCTTCTATATTCATCATATTTATTTCATTAT
ATATTTTTTCTTTAATTTGCATGTCTTTTTATCTCCACTTTGTTTATAGAATTTTGGACC
TGTTTTTTGTTTCCTCGTATTTGGGTGGACAACAGTTTACATAACCGTGTGCGTTATTTT
CAGGTGTTTAACTCCTTTAATCGTCTGAAGAGAGCTAAATTAGATATTAATTTTTTATAT
ATGACTTATCGGTGTTTATCAATTGAAAAGTTTTATCAAAAGATGTTCGAAAAGGATTGC
ACCGATTCAACACAATTTTTAAATTTTTTCAATCAGACCTTCTGATTTTTTTCAATTTAA
GTACTCAAAAATTGCTATTGGTGAAACTCAATTTAAACAATAAACATTTAATATTAATAC
ATATTTGTTATTTTATTAAATTGTCATATCAAAATTGACCTTTTCGCATACATATAAGTT
TGTTGCCTTTATTTTTATAAATTACAGCGTGTTAACTTAATCGGTGCCAATATGGAAATC
TGCCATATTGGCACTGATTGCAATTTTTATACTTGTTTTAATAGATAAATTAAATACTTA
TGTGTGTAACCGATTGGTCTCAATTATAATAAAAAAATGCAAGGTTTTAAATAAATGACT
ATCAAACAGGTAAATTTAAACCAACTTGTCATAGATGAAAGCATTTATCCAAGAAATGAC
ATAAATATAAAGAGAGTTGAGTTATTTGCTGAAAATCTTCGCGATGGTTTTCGTTTTGAT
GCCATTGAAGTAGAAACTCATCCAGATGATAAAGATAAGTATCGAATTCTGGATGGTGCG
CATAGATTTAAAGCGCATCGTGCAGCAGGTTATACTGAAATGTCTGTAAATATTCAAAAG
CTTGATGGGTATAACGCATTGCTTTATTCAGCAAGTAAAGCCATTGGTCCTCAACAGTTA
ACTGAAGAAGAAGCAAGAGAAACTGCCAGACATGCATATAGCGATGATACAACATTAAAG
CCAGTTGATATTGGTAAAGCGATAGGAAGATCCAGACGAACAGTTGATTCATATATTGCA
AATCTAAAAACTGTCAATGAGCTTGAGCTTGAGGTTAATTTTATTCGCATGAAGCGTTTG
GGATTACCGATTGATCGTATCGTCAAACGATTAAACACACCTAAAAGAACATTGCACAAT
AAAAATTCCATACTTACTGAATTATTAGAACCGATTATGAATGATATATCAAAAGGGTTT
GCTGTACCTCAAATTGCCGATAAATATTCATTTACAGAGCCAATGATATGGTCAATAGTT
CTTGAGGGCAAAGATGATATAGATCGTTTTAAGCGCCTATGTCAAATAATTGATTTAAAC
CTGCATTTGTTTCCTCAATGCAAAAGAAGAAAACAGTTGGTGTTGTTAGAGTCTTTTTCA
TATGACTTGATATTTTTTTGTTGAATTATGTTACATTCCTTGATATATTTCATTTTTGTT
TGACTCTACATTTTTAAGTTGATACTTGTTTTTTTTATATATAATGAAATGAGTATTTGA
TTTTATAATAATATTTGGAGTGTAAAGTGTCTTTTCAAGGAAAAGAATTCACCCAAGGAA
TGAAACAACTTGTAGTAAACCTAAAGCATTTTTATGATACAGAAAGAATTAAAAATGGAA
TGAATGCTAATTGGGCTATTGAACAAACAGCTAAGGGACTGAGTATTGGAGAAGCTACAG
TTAGAAGAATCATGGCTGAGTATAATAAGAATAAATATTACATCCCAGACAATTTGCCGA
AACCAAAAGGGAAACCAGACTTTTTAATAACTAATGATTTATTACCTCCAGTCCGTAAGT
ATATACGTTCTCAAAATTTGGCTGGTCAACATATATCAATTGAAACTGTTCGTGAATATA
TAAAAACAATAGACCCAAGATATAATTTTTCAACGACAACATTGTGGAGAACATTAAACA
GATGGGGATTCACATATGGTAAAGAGAAGCGTCGATCTGCATTGAAAGAACGCGATAATG
TTATTCTTAATAGGCGACGATATCTACGCCAAAAGCGGTTAAATCGAAATCCAGATGGCT
CCTTTAAAAGAGTTGAAGTATATCTTGACGAAACCTATGTTAATAAAAATCATTCCAATC
AATTTACATGGTTTTTTGATGAAGATGGTCCACATGTCAACAAACCATCTGGCAAAGGAG
AGAGGCTAATTATTGTAAATGCGATAACACAGAAAGGATGGGTTAATGATGCAAAACTAG
TTTTTGAGGCAAAAAAAAAGACAGGAGATTATCATGGTCAGATGAACTGGGAAAATTTTT
CAAAATGGTTTACCAAACAATTACTCCCCAATATACCTAAAAATTCTATTATTATAATGG
ATAACGCAAGTTATCATAATGTTGTTGAAGATAATTCCTTTCCTAAATCGAACTCTAAGA
AGGACAGCTTTCGCAAATGGCTAGATGACAATGGAATTCCATGGAGCGTGGATATGTTAA
AACCTGAATTGTATGTTTTGTGCAAATTATTCGAACCTAAACCAGAATATAAAATTGATA
AGATAGCAGAGGCAGCTGGACACGCTATCTTACGTACGCCTCAATACCATCCAGAGTTGC
AACCTATAGAGAAGTGTTGGGGAGTGCTTAAGAATTATATGGCGAGAAATTGTGATTTCA
CTCTTACCAAGTTTAGAGAGAATCTTCCAGATGCCTTAGCTCAAGTTAAGCCAGAAACAT
GCAGAAAATTGATTGAAAAGACTATAGTTGAGGAAGATTTGTATTGGAAAGAAGATGAAA
AACTTGATAATAATCAAGGAGTTGATACTCCTGTATGAGTACAAAATATTGTTTCAGTTT
TGATTATAACTGTAGTGTAACAATATTTTACAAAAAAATATCAAGTCATATGAAAAAGAC
TCTAGTCGATATGTTCTTATGTTATGTTGAAGAAGGATAAATGATATGTGTCTTTGAAAA
AAACCTTTGAATGCGGGTGAATTTTTTGGCAATGGCAGAGAGGTGCGAAAAGTATTTGAT
GTGATGATTTCGCGCCAGGCCAATTTTAATTGAAAACATTCAAAGAAAGTTTAAAATAAT
TTTTGCTCAGAACGAGTTGATTATTGCTATTTTTCCTGTTAAATAAATATTTCAAGCATT
GCGAAGTTTGGAAAAAAGAGGAGGATGTAATAATATACTTAAAAGATATGTAACGAGTCT
AAATTTTGTTACTGTATTCTATCATTAAATCTTAACCCTTTTCATACAAGGCAAACCTAT
GAAATACCATTTAATATGTTCAATCGTAATTTTTTTTCTATTTTTAAACGTTTCCTCAGG
AGTTTCAGCACTGGAACTGGAATCACTAGACCCCAATACGGTAAAAATCAACTTTCCAAT
GCAAATTCAACTGAAAGGAAGTGGTTTTACAAATACAATTAAGGCATCACTGTTTCCAGA
TATAGGGCATCGCAAATATATAGTAGGCAATGTTCCAACGATTGGAAAAGCGCATCGTAT
CATATCAATGGCCCCATACCTGTACGTCCTTTGTTCTTCGACTGATGGTTGGAATGGAAT
TCATATTTTCAATATTCAGCAACCCGATCAACCGGAAACAGCAGGTCTTATCGCTTTTGA
TGAAAGGGTTCATGATATTGCTATTTATAAAGAAATGGCTATCGTGATTGCACAAACAGA
ACTTCAAACAGGTAAGTTGATTATTGTCAATATTTCTCAAGCTGAACGTCCTAAAATCAT
AAAAAAAATTGATATCAAAGGCCATCCTCTCGGCCTGTGCGTAATGAATGATCGTGTCTA
TATTGCCAATGGTATTGGGTTGTTGGTTTTAGATATAAGTTCCATTGAAAATTTACAGAC
TGTA
>BDMR012739516.1 Caridina multidentata DNA, contig: Cm_gen_AS01_contig_136105, whole genome shotgun sequence Positions 1 to 3258
GTCGGTAGAATTGTGTTGTCGCCATTTCCCCTGAGTATCATGTCTTGCCATAACCAACAG
TGCCCAGAAGCCCCACCACCCCTTCTTGACTCCCTCCCTGCCCTCTCAGCAGCTCTTGAT
GTGTAGTGTCGGGAGGGTGTATTGCTATGCTGTGCATAGTTTTGCTCCGCGCTTTTCAAC
TTTTCGGGGCTTTCTGTCAAATTTTTCAACATGCCTTTAACATCAAGAATGAAATACACT
GCTCTTTGATTGATTCTTGAGGAGAAAGATCTAGTGCAAGTAAAAAAGCTAAAAAGAAAG
TGTGAGTGGGTAGGAGAAGGGGTCTCCCTCACAACAGCTCATCTCCCCAACTAGCATTCC
TGTATCTCCCAGTAGATGCCTGATTTGCATGCCACAAATATTATTTTGACTAAATTGACA
CTTACCAACATATTCCACCTTTAAACATTTTTCTGAAATATGATTATATATCTACCAAAG
TCGGATAAACCAATGAAAAACTTTTAAGAGGCTGTATCTCAGAACTATGTTTCTTTACTT
TCAATATAAAACTCGCACTTAATTCATGCGCCAGTGTCAAACAAAAACTAATAGAAATGC
AAAATACAGTAGAATAAAAGTATGATACACTTTTTTTGAATATGTTTATATGTACTGTAA
TTTTTGAACGAATATTGTATACGAGTTTTTTCTTGAAAATGGAACACCTCAATAAAATTT
TATTTTGTAAAAAATTAAAAGCTTTTTCAAAATACTTATAGGATACATTTGTACATAGGT
AAACTACGTTTTATTGGGAAAAGTCAGCTTCATAAACTTTTTAGTAAAAATGGAGTTAAT
ATTAAGAAATTTCAACATATGAAATTTTTTTTATAGAAGTAGGTAAACTAAAGTCTTCAA
AATTTGTAGGAATCTATTCAAAATGTATTTAATGGCTGGTCAAATAATAAAAACACCTGG
ACAGTTTTAAGGCTGGGTGGGTGTTGAGCCTGATGCTCCCCTTAATATTGCTCAAAAATT
ATTGTTCCTATATGACATTGATATTTCAGATTATAAAACTAGAATAACGTAGCTTTCATT
TGAGATCATACAGAACAAAACTGGAGACTATTGTGCATAGGTTTTTCTTCTGTTCTTCAC
TGGTAGACATGTCATAAAGATTCCCACTCTTAAGTGTAACTTATCAAACGTGAAGATTAA
TGCACGGTATACATTAAGTGTCAAAATGGGAACAAGCAGCTGTAGGTGGTGTGTTTTGGA
CTCTCTTAAACCTGAACTGTCCCAAGACTTTTGGGGACACTAAGCAAACTGTGATGTAAG
GCTCATCCTATCCTGCTTTCAGAAGGGAAACCAATCAGCATAAAACCTATAATTTGTTCT
GGGTACTACTTATTGTTACTTTTGTTGTTTAAGGCTTTTGGTGTGTGTGGTTTCTTTTTA
AAAGTAAATAGTGTACATGCTAGAGGACATTTCTTTTAGGAAATATCAGAAGGACTTAGT
TTGCCTTAGCATTGAATGGTTCCAACTTCAGATCCTTTTGACAGAAACAACTAGTGGCAA
ACCAGAATTAACCAGAATACAGGTTATAGTGAATATCAGAAGATAATCAGTGCACCCTGA
ATGTCCCTCTGTTATTATTCAGTCTTCAGATGATGTAGGCCATTTTGGGTTCCTAGGCAT
TAGATTTTACTTTCTTTGGGCACATTAACAGTAATATAGTATTTTGAATGAAAGAAATAA
TACAGGAGGTGAACACCTTAGGTAACAACTCTTTAAAAAAAAATAGTTTTTTGTTTTTAT
AGAATTCAAAATTAATTTTTATTTCGTTTTCTAGAATTGTTTGTGCGGGCAATCCTAGCA
AGCCTTTAACTCTTGCAAAGCTGAAAAGCCAAACCAAAAAAGTACTTCTGAACATCCACC
ACTACTTTCTGCAACAAGACGATTACACAATGTATTCAGATATTGACAAGAGAACAGCAG
CTGCAACGCAAGTTAGTCTAAGCACCATAAAGAGGTTAAGATATGCTCTTCGACGCAAGA
ATGTTGTTGCCAAACCATCAGGCAAAAGGAAGAGAAGTGGCCCTGTCACTTGCAACCTTG
ATGATTTTGACCGAGAGTGCATACGGAGAGAAATACTTGCATTCTACGAGAGAGCTGAGT
TGCCAACTATATATGCATTACTTGAAAGAATTAAGGAGCCTCCTGTCAATTTTGCGGGTA
GCATTGGGTGCTTGAATAGATTTGTAAAGACACTTGGGTTTCGCTTCAAGAGAATGGTTG
GAGGTAAAACTGTTTTACTTGAACGATACGATATAGTGGTAGCAAGGAACAAATACCTCA
GAGAAATAAAGAGAAACAGAGACAGTTCAAATCCACGGCCAGTAATATACTTGGATGAGA
CTTGGGTACCACCAAGTGAATCAGAAACAGATGGATCAGCAAGTTCAAAAACAAAAACAG
TAAAAGGCAGTGGTCTTATTATAGTGCATGCTGGGGGTTATGAAGGATTTATTCCAGGCG
CACTACTAATATTCCTCTCAAACACTGGCAGCATGGGTAATTACCTGGACTCCATGACTC
CTGAACGTTTCCAGACATGGTTTGAAAGACAGTTGGTGCCCAACATTCCAAGGAGATCAC
TCATTATAATGGACAATGCCCCCTACCACTCAAAAGTCATAAATACAACACCACCACGAA
GTTTTAAAAAGCAGGAAATAATTGAGTGGTTGACCCTGAACAACATCCCTCATGATCCAA
CATTTACCAAACCTGAACTTCTGCAAATAGCAAAACATCATACAGACAAAGAGCTATACC
AGATAGATCAGATTGCTGCTTCTCATGGCCACCAGGTGTTGAGGGTACCCCATAATCATT
GTGTTCTCAACCCCATTGAACTCATTTGGTCAAGAATCAAGACAGATATCAAGAGGCAGA
TCTCCAGTAGCAGCCAGACACTCAAGAGTGTTCAAGATATGACATTAGAGGCAGTCCTTA
CTGTCACCTCAGAGGACTGGAAGAATTGTATAGAACATACTAAAAAAATTGAAGAGGATT
ATCGCAGCAAGGACGCAGCCCTTGAACAACTATTTGAAAATGCCACCATAAACTTAACTA
ACTCAGATGAAAGTAATGAAGAGAGTTGCAGTGATGATTAATTACATTACATGAATATCT
TTTACTGAGGGTGGAAAGAAGAGGGTATTTGAAGTCAAGTGAGTTGTGAATTATTGAATA
ATGTTTTGTATTACTATA
>JYFJ02007076.1:505-5731 Catajapyx aquilonaris contig_7076, whole genome shotgun sequence Positions 1 to 4653
TCGAAACCAAGTAACTCCTAATAATAATCATCATCATCATAAAAATAATAATAATAATAA
TAATGCTGGGGTAATGTGCTTTCGCCCCCCACCTGGGGGCATATCGCACGGACCTTTATT
TAAATGAAGGTACATTTCGGCGCCTATTTATTGAAACGCCCGGACCCACGGGCAGAATGA
CAGGAGGGGATGTGCAAGGTGCAGTGCATGGTCATAGAATACTCAGGTCTGGACACTCCC
ACCTACCCCCTGCCGGGGCGTTTTGCAGGAGGAACTCACCTGAGAGCGCCATGAGACCTT
TCACTCCCCAGGTATGTGGCGACCCTACCGGACTACGCTGAACTTGATAGGTACAAAAGG
GAAGCGCTACATTGGGGGACCCAACATGGTCGCCGGCGGCCAAGTTGGGCCCGCATGTAT
AGTCCCCGGCGGGTTAACTTGGCAGTCCCCCCACCCAACACTCTCAGCCAATGGCGTGCC
TGGATTGTGATGGGGGGGGGGGCGGGGGATGGAGGAGTCGAGGTGGAGCTGAGGTGGAGT
GGGGATGAGTGACATCCACCGGAACATCCGCAGGATCAGTCGCCGGATGCTTCGCCGGAA
GCTTCGCCGGAAGCTAGGCCGGATGCTTTAAACTATGTGTACAAATTGTCATTAAAGATT
TGCTTTAAGATGTGCGTAGCAACCATTCACGTTATCAATATATCCAAGTTTAATTATCAT
CACAGTAGGGCTTAAGAGGTCTAAATTCTGGCACCCCTCCTTGCCAGGCAGGGGACTACT
TTCGTTGTTTCGCCGCGTGCTGCCCTCCATGAGGAGTTGGCAAACACCTTGAACCTTCAC
TTCTGCGTCTTGAGCCAGTAAGTGTGCACATGGGATCGGGGGTTCCTTTGTGTTTTCCTC
CTTGTTCTCGCCATGCCTCCCACGCCCTTGTGGCCACCACCTCCCAAGATTCCCTGCCAT
TTCTCCCTCCCCGTCCCTCACCCCAAGTCCCATTCCGGCCCGGACCCACCTCACGCCCGC
CCCTCGTGGACCCCTTTCCGTCAAACCCACGACACACGTGTCCATTCATGAGATCGCCAG
GCCTGTCGCCGCTGATGTGACTCAGACTCAGCACAAGGTATGTGCTCGGGCTGCACCATC
TCGGGTGACCACCAACGTAACGTGGACCGTCACGACAACGACACCAAAGCCAGCAACGCG
ACTGCATCCAACTGCTGCATATGATGCTCTTATACCTCTTCTAGTTTCATCGGTGATCAG
GTACATATCCACCCCCACACTAGCTTTCCATTCTGCTGCCTTCTCCATTACTTTGCCTGC
CTGCTACTGGTGCTATTACATCTGCTCCATCATTTTCCAGGCTGCCAGCAAGCCACGGCT
CAACAGTGTCGCCAGCTGGCCTACTGTCTCCAACTCCACCATCAAATCTTCAGCTGAAGC
ATACGGTAACACCAGGAAATATCCTACAGCCTCGGGTCATGACATCAGTGCTGAAGCACC
CTGGTCCACCCCAGCCATCCATCATGCTCCCACCTGTGACACAAAGCCAGCCTACAGGTA
CCATGCCATCTGTCATCATCCAACGGCCAATGACATCAGTGCTGAAGCATCCTGGTCCAC
CCCAGCCGGCCATCATGCTGCCTCCTGTGACACAAAGCCAGCCTACAGGTACCAAGCCAT
CTGTCATCATCCAACGGCCAATGACATCAGTGCTGAAGCATCCTGGTCCACCCCAGCCGG
CCATCATGCTGCCTCCTGTGACACAAAGCCATCCAGCTACGGGTGTCGAGACATCTGCTG
CTTCCTCCAATCACATTCTGCCGCCTTCACCATTGTCAGGCTTGTCTGTTAGCACCAGCC
CATCCCCTATGCAGCCGTCATTGTCTCTTCAGATTCTTGCACCATCGCTTGGAGTTGCTT
CAGCTGGTGATTTGCCCACAGCTGATTCAGACCAAGGAAAGAAGCGCAAGGCTCCATGCA
TCAGAAGCAAGCGGGGACGTATGGGCAAGGGCATTGGACTCCAGAGCCAGGCGCAGATGA
TCATCATCAAGGTCTTGGCATATTTTACAGCACTCCAGGAACGTCTGGGTTCACTGAAGG
ACGTACTCAAGGATGGTCTCAGCCTGAAGGAGAGGGTTTGTGCTGCTACAGGAGCAGTAT
CAGAGCGCACTATTTACCGCATTTTGGCCACTCTGAAGAAGGGGGAGGAGTTGTCCACAC
CAGGGAAGAAAAGGAAGCGCTGTTTTCCTGACACATCTCCGGATAGCTTCATCAGGGAGG
CAATCCGGCGAGTCATCTACCGGGAGTATACGAAGGGACTTCTACCAACAGTGAGGTCAA
TCCTGCCTTTAGTCAAAGATGTGGGCTTCACAGGAGGTGAAAAGTCACTGCGCAAAGTGC
TTCGGAAATTGGGGTTCAGGTGGAAGAAGGGGGACTCGAGACTCCATCTGTTGGAACAAT
CACATGTTGTGACGATGAGGATCAACTTCCTGCGCCGCATGCACGAAAACGCAAATTCCG
CTGAGCCTCTTCCTGTCATATACCTCGACGAGACGTGGGTGTTCTCGAGGGGATGCCAGA
CAGGGCGATCATGGTTTGATGGCAAAAAGGAGAGCACATTGAGGAACACGGGATCGTGTG
GTGCGCGGTTCATTGTCCTACATGCTGGTGGAGCAAATGGGTTTGTTGAAGGGGCATCAC
TGATATTCCAATCGAACAGGACTACAGGTGATTACCATGGGGATATGAACGGAAACACTT
TTATTCGGTGGCTTAATGAGCAGCTTCTCCCAAACCTAAAAGGAAAGTTCCTTATTGTCA
TGGACAATGCCGCTTACCACTCGACGCAGAAGGAGGAGCTGCCCTCGCAGAAGTGGCGGA
AGGAGAGGCTCCGGAAGTGGCTGGAAGAGAGGAATCTGCTCCCCCGTGGTAATCACCTCA
AGAAGGAGCTCTATGCATTGGCTGTCCCTCACAAACCTGCCTACCGCAAGTATGTAGTAG
ATGAGTTGCTGGCAAAAGATGGTCATGAAGTAGTGCGGCTTCCCCCATACCACTGCCATT
ACAATCCAATTGAGAATGTATGGGCTAAGTTAAAGCGGTATTATAATGGCCATGTGTTAT
GTAGCCGCAGTATTGGTGAGGCCAACACCAGGGCGGTATGGGAGGAAGCTGTCGCCAGTG
TGAGCCCTGCAGACTGGAGCAAATATGTGGACCACTTGAAGAGGCTTTATCAGGCTTTAT
GATGAGGACTGGACCAGAGAGGTTGTATGTGAGGAGCGAGTTCAGCCACTGGTGTTTCCT
GTTGGAGGTGAGGACAGCAGTGATGAAGAGCAGGAGGTGGAGGTAGAGGACGAAGCCCAT
GATGCGGAAGAGAGTTGGAGCAGCGACTGGAGTGGAGAGGATGATGACTTCAGTGACTTG
GCACAACCCCTTCCTGGAGAATAAATCACCAGACCAGCCTTTCATCACGTCCACTGGTTC
CATGTTTGGATGGAACCATAGCCTGCGGTAGCTTCAGCTGGTGATCCAGATGATTCAGAG
CAGGCAGAGAAGCCCAGCGCTTCTTTACGCAGTAGGAAGTCCTTTCATCACGTCCACCAG
TTCCATGTTTGGATGGAACCATAGCCTGCGGTAGCTTCAGCTGGTGATCCACATGATTCA
GAGCAGGCAGAGAAGCCCAGCGCTTCTTCACGCAGTTCTAGGATACCAACCATTCATCAC
GCTTCCTCCACTGTCACTTAACCTGCCTGCTCCTTGTCTTTACATCTGCTCGTGTCTTAT
TTCAGGTTGCTAGATGGTCACGTCTCACCAGTGCCGCCAGCAGCCGTGCTGCCTCCAAGT
CCGCCACCACATCCACATCATCGGCCGAAGCTAAGAATAGATGCCCTGAAGCCCCCAGCC
CTCCGTGTGCCATCCCCTGTTGTCATACAACGGCCTCATGTCATGGCATCTGTGATCAAC
TGTCCAGCGCCACAGAAGTCTTCCTAACCTTTTCACTGGAATTCAAGCTCTTTCCACTTG
CTCGCATCATGCAGAATTCCCATTGCGCCCAGGATATATTTATGTAAATGACAGGTGGAT
CTAATCACTATGAATAAAAGCGATATATAATGTGAGGCCTTCTTTATTAAATCCTGGACA
TCTGGCAGGAGTTATTTGATTTTTCTCTTGCATGACATTTCTAGAAGTGAAGAAATAGGC
AATATGAAACAAGAATAAAATTTTCCATGAGAAGACATTGTATGAATGGTGAGATACTGG
TGCCAGGAATGCTACTAGTGGTTGGAATGTAAATTCAGTGATTATAAAAAACCATTTAGA
ATGCTGAGCTAATTATGAATGCCTTTTTACAGAACTGGAAGTGAATAATTGGTATCTCAA
GTGACAGATCACATTTCCAGGTGTGCATCTGGACTATAAACTGCCTAATTCCAGGACTAA
CAAATGAAGGCCTCTCCCCGCCTCTCTCTCCCTCTCCCCCCCCCCCCCGCCGCAGCCTCC
CCCCCTCTGGGTGGTGGAGTGATACACAAGAAGTGACGTAGAAGGCAGTCGTGTCGGCGG
GAGGGAGGGCAAGAGGCGTTGCCAGAAACCCCCACCTTGCCACGTTAGGGGGGAGTCTAC
TTTTTTATATAGCGCTTCCCTTTTGTATCTATA
>JAABKK010007667.1:7939491-7944069 Catotricha subobsoleta isolate FBL1L1UB45 7667, whole genome shotgun sequence Positions 1946 to 4579
TACAGTTCTATCATCAAACGATGCTTTTTTAAAAGGTTTATCCTGTGGTTTAACAAATCC
AACAGGGAAGGGTAAGCGGATAATCGTCACTCATATAGGATCTGATACTGGTTTTTTAGA
CGGTGGCTCATTAGTTTTCGAATCAAAAAATACAACAGATTACCATGAAGAAATGAATGG
TGCTGTTTATGAGAAGTGGCTTGCTAAAGTGTTAAAAATTGTTCCAAAGGGCAGTGCAAT
TGTCATGGATAACGCAACCTATCATTGCGTAAAAATGGAAAAAACTCCTACAACAGCCTG
GCAAAAGGGAGATATTGCAAACTGGTTGTTAAAAAAAAATATTCCATTCACTAGCAAACT
CCTTAAACCAGAACTCTTAAAACTCCGCAATATGCACAAACACAATTATAATAAAACTAA
AGTTGATGAACTTGCAAGATCAGCAGATGTAATAGTTCTGAAATATCCACCCTACCACTG
TGAGCTGAATCCCATCGAATTAATATGGGCACCAGTCAAAGGTGAGATAGCTCGACAAAA
TACCACCTACAAGTTTAGTGATATGAAGGCACTGTTTGATGCTACAATTATGAATGTTAC
GTCACAAAATTGGAAAAAGAGCGTTGACCACGTCATATATAACGTAGAGCCAAAAATATG
GGAGATCGATGGTTTTATTGAAAAAATCGTGGAACCATTGATTATCAATCTACAAGAATC
ATCATCTGATTCCGAATTTTCAGACTAATTTTAATTTAAAAATTCAATCAATTACATTTA
GTTTTAATTATTAAACGTGATAAAACATAATATCTATCATATATTTATAAATATTTATAA
ATGTTTAATCACCATTGTTATTGTTTTATTTTATTAACGTCAAAAATAAATAAGTTTCGA
CATGATTTTGGCGAACCCTAATAAAATTATTTCAACCAATGACAAACCTTCATTCAAATT
CAAAAAAAAAAAACGTTTGCAAGTTTTTTCTGAATAGACTATAAGTATTATATTAATTTC
AAGGGCGGCAATTTTAAATTCAAAGTTTAACAGTTTGTCTCATTTTGTGCTACAATATTA
CTGAAAAAATATATTTTTGGTTACAAGTCATATATCATTCATTCATATATTAAAAATAAA
TGTATGGAAAACTTTGTATGTTCAGTTAGTGCAGCAGCATTTACATTACCATATTTTTTT
GTTTACTTTTTTTTTTATCTATATGAACCGGTGTATTTAGTATATTTATATTATACTGAA
TAATTTTTGAATTGAAAAGATAAAAAAAGATGTACTTATAATGTATATAAATTAAATAAT
TAAATTAAATGTACTACTTACACATTTCTTTTTTCATTTATATTTTACACGATGATTGCG
TACTATTCAACTTTGAATTCAGTTTTTTTCTCGTTCAAATTTAATATTCTTTGTAAAAAA
AAATATCATAGTTATATATAATTTTTAAACATTAAAAACACAATATTACAAATTTAAATA
AAAAATATCTCATTTAAATCATTTAGTATTAAAATAGATATCCCACAAAAAATTATTCTA
GCTTTCATATTATACCTATACCTTGAATAATCTACGGTTTTCACAAAAGAGAAAAAAATC
TTTCTTAACAAACGCCAAACGATTTCAATTTTTGTACGGACCCATCCATAAATGGTATGG
TATCTAACAATTTTAGTTTGACGGGCTCTGCTGACCCTAATGTACTTACATACATATCAA
ATGTACGGAGACTCTCAGTTTGTGTCACGAGGATTTCAACTAAAATCCAAAGTTACATCA
ATCCAAATAACCCCCATCAATATAATAATACAAATGATATTAAAAATACTTAAATGGTTA
ATTTTTTAATATAGATTTTTTATTTTTGTTTATTGTGTAAATTTATTAATGTTAAATAAA
TAAAAATAATTTACATACACCTAAATACTAATATGTACTAAATAAAACATAAATGGTAAA
CATCATTTTCTTTATTTAATATTTTGGCCTTCTTCCCATCCAAGCTTTGAATGTTCTTTT
TCTATCATACATGATATCATCCATATTAGCCTTCCACCCTTTACGTTTTCGTTTTGGAAG
TCTGCGTAGATCGGGTAAGTAATGAAATTTGTTAGCTTTGTATATGAGCCCACCAGCTAC
AATCTTGAAAATAGTATAAGCAACAGCAACTGCCCAAGCAGCAGTTTCTGATATGTATAT
AATTCCTGTTTTAATAAGTTTGATTACAATGCCATTAACAGTACCATCGAAATAAATTCG
TCTTCTACTTTCTATCGTATGTATCATAACATCGAAATTGTGAATCATGGTGTTACAAAT
TCTTTCTATTCGAGTATTAATTCTACTAATTTTCCTGAAAAAAAGATTTAAACATAAACA
CTTCTATTTACAAAATCATCTTCAAAATAGTTTAAATACTCATTATAACAAAATAGAAAT
CGTTTATTTCTAACAATCACAATTGATACTCACATAGGACGAAGAACATCGTATATATCA
CCCAGATATTGCAATTCAACTATCAATGGTATTGCCCTTCTACACCAATTAAAAAACAAA
AACAAAATGAAATGAAATATTCTCAATAGTTTCCTGGCTTAATAGTTTACCTTA
>JACEFZ010009449.1:908905-913906 Cepaea nemoralis isolate C981 contig_5161, whole genome shotgun sequence Positions 1 to 4686
AATCGCAAAATGTAGGCCATAAGGCTGCCTTGGTAAAATTGCTAGGCAAGAAAGCCAAAC
CACAGGTAGATAGAACTTGTTACCTTGAATGGAACCTGTCTAGAGGAAGCCAGTGTACTC
TCAACTATGATACCACAGCTCTTGTTACCTAATACCAGTTTGTAACAAGATGTCCAGTGA
ATGATACTTATGATCACAATATTTTGAATGGCTAAATAAAATTAAATGTTAATGTTTGGG
TTGTTTCAGATTAAAGAAATGATGGCCAATGCCCAGAAAATGATTCAGGAAAGAAAAGCA
CAACTACAGGTTGTTATGCCGATGACTCATATGCCTCCTCCTGTAAGTTGACATGTTAGA
ATCTCAGGGCAGTCATTATTACACGTGTTAGATCTTCATTATTTTATCTGTCTGTCTTCG
TGAAGTCATTAGCCAGAGTATTATTATTTCGCTTCGGAGGTCACAGGTGGCAAGCATCGC
CTGGATCTTTTCTCCGGGGCATGCCAGTGTGCTGGGGAATGAACAGGCGGACAGATTGGC
TGGCTCTGCAAAACTTGGTGGAGTATTGATGCATGACAAGGCAGATGTGGTTGCGGCCTT
GTGGGAGCACATGTACACCTCGGAGGAGCAAATGGATCACCATGGTCTGGCAAGAATGAG
ACAGAGAGGTGTGACATGGGGATCTGGCTGATGCTCGATGCTCAGAGGAAAGGCGAGATG
GACATATAATCAGATTGCTACTGGTACTATTGGTGTTGGAACTCTTCGCTGGCTGCTAAG
GATGGGGACGGAGCGCTTATGGGAATGCCCTGAATGCTGTGATGTCGGTTCCTAAATCAA
TCAATGAATCATTATGCCCACTCCTGTAAGTTGACATGTTAGAATGTCAGGGTAATCATT
ATACCTGTTAGATGTTCATTATTTTATATGCCAGCTTTGTGAAGCCATTAGCCAGAGTAT
AGAGTAACATTTATTTCAAATGTTGCGAAAGAATGACCACCAAACTGTTGAGATATGCGT
CTTGTATCTGATATAACCAGTGGTCCCTTCCCTGGTACTGGCACATGTTTTTATTTGAAG
GAAAAGATCATGTCTTAGCCTGCAAACTGCCAGTCATCAGCAAGGATGGATAGTTTGTTA
ATGTCAACCCACAAACATTTTTCAAGTACATGCCTTCATCTACTAAATGTTTTTGCTGTT
CATATTATAACTTTTAACAACAGGTGATATTGTGATGGCCTATCAAATCACAGACCCATA
AAAGTAAACTGCTTCCGGACGAATTTATTTATTTTATTATATTGGACAGCGTAGTGTTTA
TTGCTTCTGCTAGTGCACTGGTCCATTGTTTCGGTGTCTGCCACTTGCTCTGTTTTCAGT
TGTATCAAGAAGTCAATGCTGTAGTGTGTTTATTTTTTTTTTGCCCCAATATAAAATTCA
ATATCTCAGTAACCAACTGAGGGAAAATGATGAGATTTAGCATATAACCTTATCATTATG
TCCACCCAACAAAAAAATTGTTGTTCTGGAGATTGTACAGCAGATTTCAATGTTTGTTTA
TATGCGGTATATAATTTACGGCTCCGGGATTAATACCATCATTTTAAGAGTATTACAGCT
TCAGCAAGACACATCCGCGCTATTTTTGAAATTGTCTCGCGGTTTTCGTTTTGGCACAGA
CTGAGCGCATTTATATGGGATTGTTCAGAGGTGTCGTCAAACTGTGGGTTATTTCATGAA
ACGTGATTATATAAATAAATCTTACCATTAATGTAATATTAATAGCTAATATTTGAATGT
GTTAATATTGTTCAATGGGATTAAAAGTGAAATTGTGTACACTTCAAAACATCGCTATGA
AGTTGTACACATATTTTTGTCAAGAAGCTGATCCCAGGAAACTGTTTCATACTGTTACAA
ATCCCGAAAAAAGAACAGTGCATGCATTGGGTTTGAGTAAACGGTCGTTTCGTCGTTGGG
TGCAAGAATCTGGAATGAAACCAACACGCGATAAGCAAACGGTAGGTAGAAAGGCAATTG
TAGACAGCTTTGACAAGGATGTCATCAGGCGAGTTATTATAAAAATGATGGATGCCAAAG
AAACAGTGACTGTAAGAAAACTGAGGGTTTTGTTGAGAAAGAACAATAACATAGAGCTAT
CCAAAACAACTTTGTGGAAAATTATAAGGACATTAGGCTTCACTTTTAGAAAGTACAAGG
GAGGTAGAAATATCCTTTGCGAGCAACCGCATTTAGGAGCCATGAGAAGCAGATACCTAC
ATGAAATAAGGGAAATGCGCAAAGAAAATTATGACATAGTGTATTTGGATGAGACGTGGA
TCAATGCGCACCACACAAGTGAAAAGGAATGGCAATCAATGGATGGAAAGATAAAGCGTT
ATGTGCCCAGTAGTAAAGGACAGCGTTTGGTCATAGCCCATGCTGGTAGTACTCATAATG
GCTTACTACAGAATGCTGGGCTCGTTTTCGTATCAAAGCATACAGACAATAGGGATTATC
ATAATGAGATGAATGGTAATGTATTTAGAGATTGGCTCGAGAATACAGTACTTCCATCCC
TTGATAGACCGTCTTGTCTAATCATGGACAATGCATCATATCACAATGTTGTTGCCCAAG
AAGACAAAATACCTACGGCATCGAGCGCAAAGGAAGCAATAAAGATATGGCTCCGAAGGG
AAAATATACCATTTCCAGAAACATATTTCAAGCTACAGTTGTTGTCCCTTGTAAAACAGG
CGCAAAAAAGCAAGAAATTTCAAATCGACAAGTTGATAGAAGAGCATGGCCATAGGTGCT
TGAGACTTCCTCCGTATCATTCTCATTTAAACCCTATAGAACTTGTGTGGGCTAAAATTA
AAGGACAAGTGGCATCTGCCAATACTACATTCAAATTGTCTGACGTCAAGATACTAACCC
AGTCCGCGCTATTAAATATTGATAAAAGTTACTGGAAAAAATGTGAGGACCATGTGTTGA
AAGAGGAAGAGGACTACTGGAGAAAGGATGGATTGAATTTTATGCAACCGAGAGCAATCA
TCAACCTACTGGAATCGTCCGACACAGATTAAGGTCTGAGCAGATCGCAGACCTTAATCT
ACGTACACACTTACTGGGATATTTTGCTCCAACTATTCAGACGAATTGCTGGCCCTAAAC
ATTACAGCATCAGCACAATGTCAATGGCAACAGTTTATATTCCACAGTGATGAATTTTCA
GTTCCGCAAGCCCTCAGCAGTGACAAACAACTGTATTGAAGGAAAAAAAACACACACACA
CACTAAACGCATTGAATACCAACAGAAGAGTAATATTGCGGTGGAAACTGACATATTGTG
GCATAACAAGAAACGTGAGAGCAAACACGTCAAATTAGGGGACAACACACGTGCATACGA
ATCTATAAACTTCAATGAAAAGAGGACCAACATCTTGGTCGTTAAGAAGAAAGCCCACTA
CAGAGACACTGACAACTATTTTCATAGTGCAAAACAGGTAATCATGTTCCGTCTCTGAAC
GGTAAACAGCAGAGTAGACAATCTTTCACGGAGACTCAAAGCGGGTCTGTCACCCATGTG
TACGTGTGAACAAACTACACAGACAGCTGAACAGATCCTTAAAAATGGAAACATGATGAC
TAAATTGCGGTATCATTTCTGGTCACTCCATACGCACATTAATGCACAGCTATTTGGAAG
CTTTCACGAACTGAATATAAAAAGCTTACATGAATACTTGTGTACACATTATTAATCAGC
AGCTGAAGAAACAAGAAGGAAATGAAAAATAAGGTAAGAAATATATTCCTTCTACTTTCC
TGTTAATTTACAAATTATTTACCCCATTTTTTTTTTTTTTTAAAATTCGCATATCCTTTA
CAGGACATCGCTGTCAACAGCAGCATCTTTCAGCTGTCTGTTGATCTCTTGGCAAGATTA
CGCTCAGTAGTTTGCCATTGCTTTCTGAGCGGCCGGCTCAGTATCCCGCAAGTCACGAGC
GGGGGTCTCGCCCCGCTACGAGGCTCTGCGTGATAAACGGGATTACAGAGAAAGTGTTGT
AACCCCACAGCCAGAGAGACTGGCCATGCCTCTGTAAATTCTGTCTTTACTAATATTACA
CATTACACCCCTCTTGGGATTCTCGGTGGTGAAGTGGTCAAGCCGTCTGACTCGGGCTCC
GAAGGTTGTATGTTCGGTTCAGGGCCGCGTCTTCATTTCACAAGTGCATTTTTTTAGACT
TCCGAGGGTCGTCGCTGGAGCTACGGAGTTCATGCTTTGTGCGACGCTTTCCGCACTGCG
GAAAGAAACTGAGCCATATTGGATAAAAACCCGGTGCAATGCAGCCGACCCTGTCGACTT
TTAAGCTACTTCTTTCATTGCACCCACTCCCATATGAATCCGGATACGCCTTGTGTGTCA
TCTGAATTGGCGGAGCATCCATTACTGTAAACACAAATTTGTTAGCGAGAAATCACTAGT
TTTTCAGCAAAACATCAAAGAAATGTCGCCGCTTTCGATGATTTAAGTTGCTTTTGGACC
TATCAAAGACATATTCCTTGGGTTGGGGTAAATATAAGACGGCAGGAAAAATTTCATAAC
GATGCAACAGACAGTTTTCAAAATAATTGATCGTGAATGAAGGCATTCTTTTCGGGACAT
ACTATA
>VNWX01008300.1:35-4365 Ceratophysella communis isolate HNZHMD Ccom01_Sc08300, whole genome shotgun sequence
ACGAGTTGTCGCTGCTATGAGTTGGGCGCTATGAGTTGTCGCGCTATGAGTTGGGCCGCT
ACGAGTTGTCGTAGATTCAATTACGACTACAATTTTTTGTTGAACGATTGAGCGCTAGGA
GCGTTTTTCGCACATTACATAGGCCAGACAGCATCACCATAAATTTCCAGTGGCCATCTT
GAGTAGTGATGGAACGAGTAGTGATACTCGGCCAAAAACCAAGTACCGAGTACTCGCCAT
TTTACTTATTCGAAAATACCGAGTACCGAGTGCTCGGCCGAGTAGACAATTAGCAAAGCT
TTCCAGTAGCGAGTACCGAGTACTCGGTCAAATACTCGGTGTTCGGCCGAGTACCGAGAA
CTTCTATTGCTTTGATGTGCAATTTTTGCTTAACTACTTGGCTACCACGTACATGAAAGT
CATGCATAAGGTTAACGTGCCCCAAAGCCCACGTACATGACTCTCATGTATTGTCCTAGC
CTGACCACTGAGCCCAATACATGACAGTCATGGAATCAAACGCCCAGCGTTTGCAAGCGT
AAAATTTGGCGCCGAATTTCAAATTTCAGTTACTTCATTCATTTGCAGTTATTGAATCGG
AAAAACACTCAATTTTCATTTCTCTATCGACATTCGTCAAGGTCGAATTTTGAAGCCATA
ATTAGACTTTCGGTCGTAATTTTCGCTGTTCTCTTGTTTGCTGCGAGGTCCGATTCCACT
TTGTCGACTTCAAGCAATCCGTCGTCATCTGATTCTTTCTTCCTTGTCATTTTTCACTTT
GCCAGGGCCAGGCTCATGCTTCGAAGATTTTCATAAGCATCGAAACAAGAGCCCAAGGAC
AGAAGTACTTGCGAGCATGAACGATGAAGTGTACTACGATTTTGCCTATTCACAGCCAAT
CTTGGAAACTCAAATGGGCTCAATCGCAGCAGACCATGATGATGAAAACTCTATGATTTA
CAACTGCATGAACATTTGCCTAATTTGCATTCGGGTACGCTCACGCCAGTCTTCGCAAAT
CTGCGAGCTTGTGTAGCTGCGCAACTTTGCGGAGGCTGGCGTGAAGAGTCTTATTGAAGC
TTAGCGTACCAAGAATGATTCAGTACTTGAAATACCAATTAGTTAGTAGTAGTACGAGTT
ATCCGGCATTATTTTCGATAAAATAAAAAAAACATTTTCTTGCTAATTTAAAATCGTGGG
CTCTGGCACAGAGTTCTGAAAACACACGCCCGCGGCGGTTCCGCCTCGGCTCTCTCTCTA
CATAGATCATAGATCTCATAGATCTCTCTACAGCGGCCACAAACCACGGCCCTGCCGTGG
GGGTGTGGCTTTTCAGAACTCTGTGGGCTCTGGGGTGTTTTAACTGTTTCTTTGACTGGT
CTCAGTGTTTGTTATTCATTTGTAGCTACTGGGCTTCTGTGCAATGTTTTGCGACCGTTG
TTTGGGCTCTGACCGTTGCCAAGGGTCGCCGAGATAACGAGTAACGAGTACTCGGTACTC
GGCGAGTACTCGGCCGACCGAGCACTCGTTCCATCACTAATGTTGGGTCACGAATGCCGA
CTTGTGGATGAAGATGTGCGTAAATAAAAAAAGTAAAGAAAATTCAGTTCTACTGGTAGT
TCTGTCAATTTTAAATTTTCAAAGCGCTCGTACGCCCAAACGCTTCTGAGGCCCACGGGT
GCCTGGCTAAAGGGAGATAGGAAATTGAATGTAGATTCAGAAAATATTGCGAAAGTTATA
TATTTCTCCGGATAGGAGCGAATCCAGCACCGGGCCCGTAGAGCCCGGCCCCCCCCCAAA
TGTTTCAGAAAACCTTTAAAATTGGACGTTTTCCAGTAGACTCTAAAAAAATTTGCGCCT
GCGGCGCCTTTAAATCTTTAAACAGTAGGTACAAATTCTGTAGAACGAAAATAACTCTAC
AAAAGATCATCACGGTCACCCTCATCAACCTCAATTTCGCCGTCTGTATCACTTTCTTCG
GTATCAGATTGCTCCGAAAGATTAATGATAAGGGATGGGATTTCTTTCAGAACATTGTTT
ACGATATTTTCCTTTCGAATTATTAACTCCTCCAAATCCATCACGTGTTTCACGCATTTT
GGCCATATTGCTTTGATCTTCTCCGAATTTATTTCTTGAATGGCTAGGTCCCTGACATCT
TTGATTTTGAACGTGGTATTGATTTTGGCAACATTTTGTTTGATGCGAGACCAAATAAGC
TCAATTGCATTAAGCTCACAATGAGCAACAAAGAGCCAAAGAATCTTAACATTTTTCCCA
GACTGCTTTAAAATGTCGTCGACTTGAAATTGAGGAGTAATTCGATTTGACTTGGCCAAT
TTGAGTAGTTCTGGTAGCAGCAGTTTTTCGTGAAAAGGAATGTTGTTTTTTCTTAACCAT
GCTATATCTTCTGGTTTTCGCCAATTACTGGTTGGATTCTTGGTATCCTCTGTTATTTTT
CTGTGATAGGTGGCCTGATCCAAAATTAACACCGACTTCTCTGGTAGCTTTTTAATAACA
TCTGTAATCCACTCTGTGAAGTGTTCTGAATTCATTTCACTGTGGTAATCTTGTGACTTT
GGATTTTTCTTTCCAATAAAAATTTTCGAAGTTCCATCTAAAAATCCATCTTCTGATCCC
ACTGCAATCATCACGATTCGCTGACCAGCAACGGACGGCTTGCTGGCTATACCATCAATA
AGTCCATCGCTGAACCTATGGCCAACTCCTTTCAACCAAATATCCACCTGAGAGCGTCCA
TTTCCCATACCCAGTATTTCTCGTTCAGGTATATGCCATCCTTTTGAGGGACTCTCGTTC
GCATTGATCCAGCTTCCATCCTGATAGTATATTTTATAGCCTTGAGCTCGGAGTTCCTTA
ATCTTCAAAAGATAATCGGATCTATGCTTCACAATATCTGGCCTTTCGAGAGGCACCGGT
TTTCCTTCGAACTTCACGAACTTAAATTTTAACTGTTTTTTTATCACCCTCCAAAGTGTT
GTTGTGCATAGTCGCAGAAAATTAGGATCATCTTGAAGTTGATTGTGAATCTTGGACAAA
GTAGGAAACGTCTTTTTTGAGTAGAACTCCATTACTCACCTCCTTATTACACGTTCCGTA
AAGCTATCGACTTCAATTCGACGCCGACCACTATTTTCTTTCGATGCATTTTTAAAAGTG
CCTTGAGACTTGTGTTCTCGGATGACTCGAACCACTGTACTTGGGCTGACCCCAAGGACT
TCGCTTGCTTTTTTATGCAAGTCACCGTAGTTAATTGGAGCATCTGCCTTCTGCATTTTT
CCTGTGGGTACAAATGACATTTGTTTGCATAAATGCTTTCAAAAACTGTGTGTTTGAGAA
TAGTCAAACGAAATTTAAGTGTTACACCAGAGTTTTGAGTAAACATGCTAACCAATTTTT
ATTGCAGCCTTGATTTTGAGTTTTTCGCTTCTTAGGTGCTGGAACACAGAGAGAATCTTC
TCCTTTTCTGAAATACGAACGTCCGCTTTCTTTCCCATTTTATACTGATGCCGAGTAATA
ATGAAAGTAAATGGAACTGACGGAAACTATTTTTTTAAACTGAAACTGTAGTACCCAATA
ACGTATGAAATTCTAGAAAAGTGACAATGAATGGTCAGGAGAATTTTTCGTAATTTCAAA
TCCAGTCGCATTACCGCTCTAATTGATTTACATAAATAGGAATCCAATATGTTTAATAGA
ATAAATGAATAAGCTACTGCTGCGACTGAACGTTGCAGACGAACAACGCTGAAGGTGAGC
CAATCCAAATAACCTGTGTTCTACTACCTACGCGAGAGGCTGGGGTCAATGACCTGAGTT
GGCTGCTTCCTGTTTTGCAGTTTGTTTATAAACAGCGAAAGAGAATGAACGGGCCAAACA
ACCTCGCATATTTTTTTATGGTCTAATTTTTTGAAATTAACAGTAGAAGCATTTTTATGA
GAATAGCGCATCTAGGCGGGTTTAATTGGGTTATTGGTAGTGCTGATGGAAGCATCGCGC
AATTAGGAAGATGTATTATTAAAAAAATATGAATTTGTGTATAAATTTATAAATTAGTAT
TACAATTGATTCACTCGAATAGTTAAATCGTAACATATGTTTTAGATATAATTGTGGTAA
AGTATTACGCATTTAATACTTTTTGTTGTAAAATATTAGGAAGCAAGGTTGTATCATATT
GCCTTAAAAAAAGTTGCATGTAAAATCGTTACTTTTGTGCAGCTGATTCAATGTATAATG
CTATAACATAGCTGTGGTCGCGAAGCAATAGTTTCTCCGTTTAACGTATTTAAAAGGCTA
AATGCGCTATA
>CABPRJ010000017.1:697254-702555 Cinara cedri genome assembly, contig: cinced3_s0017, whole genome shotgun sequence Positions 1 to 5123
TTATACGGTTTGTAGTTTAAGTAAGTTATAATTAATAAATAAAATGTTATGAATGTAAAA
TGTATTGACACTAGTGGCACGCTAATTTTTGTGAAAAATACTTATGAATTATTAAATTTA
AAAAAAATATTGTCATGTTCAATTTTCTACAAATTTTTGTTTAGTTTCTTCTACTTGTGA
ATCTAGTAGTATACATGCATTATACTTCCATTATAATTTTGTGATTTTATTTTTATGGTA
ACTATTGTTTTAATGTTATTTTAATTTTTGTACAAAAGCCATAATAAAATTAAAACCAAA
TAAATGTGTTTTTATTTTTTTTTACAATATCATTAACACAGTGCCAAGTTGTATACATCT
CATTCTCAACTTATTATGTAATGCATTACATAGTTTATGGTTAAAAATGAATTATTGTTA
ATTACAGTTATTATTTTGGAACTGTCCGAAATATTTTTTACCCAACTATCTCAAAATGTT
GAAGTATATAAATTATTCATCACCACTGACTTTATAATAGTGAATACTTATTTTTAATAT
TTGTATAAATGATTAAAATACTGTTTTTGAATATCTAAATAACTAGTAATTGTTTAATTA
TTAGGTACTTGTATACAGTTAATATAAAAAGTTAATTTTTCATGGTAGGTACTTGTTACT
TAATCAATTTAAAATGTTATCAAATTATATTATTATGTATAAGTTTAAAAATGTTTTTTT
TAAAACTTATTTGTATCATACAAATGTATAACGATAAAACAATTTTTTTTTTTTAAATTG
TCTTACTGAGTTATGTGATCATATGGTTAAGTTAGCTTACAGAGGTGCATCCCTGGTTTT
AGCACCTAAACGTCCTAATGGGATATTTGGGAAGTGAATGACAAGGTAGATTATTTTATA
TTATAGGTTGTGGAAATGGTTTTGTGTTCGTTAAGGAATTAAAAATTTTCTTTTCTATAG
TAAATTGTTTATATTTTTTTTATTGTGTTTTTATATGGTCTTAGATCGTGATATATACTG
TTTCTACTTTTCTAGTACAATAAAATATCGGGAAAAAGCTCTTGTTCCAAAAATCATCAG
AACAAGTATCTTGTGGGAAAAATGGTCAATAGAAGAAATATATTATTTTGGAACAAGTAG
GTATGAATGGGAAAATATGTTTTATGGGAACAATGGAATTGGAATAAATATTATTTTAAA
TACAACTTCAAGAGAACAAATAGGTATTCATAGTACTTTTGATGTTTTAATATAAATGTT
TTCAAAATCACAAAATTATAGTTGTTCCAAATCATTGCCGTCAGTGTAAATATATTAATC
TACCCGGGTATATTCATGGAGTGGTATTAATTTGAGTTGTTATTAAAATATTAATTTTAA
TATAAATACCTACACCATAACAATATTTCTGTACTTACAAAGTGAATTTCATTTATTTGT
TATACTTAGTAGGATCAATTAGTTTATCTCGTTTTTTACTAATTCATGGTTGCTACAATT
TTAAAGTTCATCAATTCCCTGATTCTGAGTTAGAAATAAAAGATGAAATATCCAAATTCC
ATAACTGCTATTGAAACATAGATACATTGTGATGTGTTTTATTTAAACGGCCAAACATTA
AAATTTTACTGCAATTTTTTCAACAATTACCATAACATCACCAACAATTATCCAAAAGAT
CATTTTTCAAAATTATAAAATTTGAATAAATCTTCTATTTAACTATTAATCATACACATA
GGGTGAGTAATGAGCATATTGCTGTGTCATATACATTTTAATCAGAGTTCAAATTGGAAA
AATAAAAAAGGAACTATATGACTTATTGTATAATATAGTTTATTAAACATTAGATTATTT
ATTATAATATACATTTTCTTTTGATATTTTAATATTAATATTTACAATAATTATAACACA
TTTTAATATTCTAACATTTATATTTACAATTGAAGTGATTCATCGTCGTCATCCTCGCTT
TCGCTGCTGTCTTCCGGGTTAATTGTCAAAACTATTGGCTCTAAAATCTGGTCCCTGAAT
CTTTCTTTAATAAAGTCTTTATCTTGAAGACGTTCGCATTGATCAACACATTGTTTCCAA
TTGTCTAAAGTAATGGATTCTATGCCAATATTTACCATGATTTCAACCTCTGAGATTTTA
AAACTGCATTTTTTATTTGCAATTTCACCTTTAACTTGGGCCCATATTAATTCTATCGGG
TTGTATTGACGATGATATGGGGGTAGACGTATGACTTCATGCCCCATTTGCGAAGCAATT
TCATCAACTTCATATTTTTTGTTTTTTGATTTTAAAAGTTTTACCCGTTCTCGCAGCTCA
CTGAGTGTTTCAAATGAAGCGAATTCCACACCATTTTCTGTAAGCCACGTTTGAAAAGTA
GCTTTATTGTCATTTAATTTAGGATAATTTTGAACGAGAACAGAATGGTAATTGCAGTTG
TCCATTACAATGACACAAGGTTCTTTCAAGTTTTGCATCATTTCAATGAACCATTTTTTA
AAAATTGTAGAGTTCATCTGAGTATGAAAATCAATATTTGCCCCTGATTTACATTGGAAT
ATTAATTTTGCTCCTTTTACAAACCCAAATGCACTCGACCCAGCATGACAAATTATAATT
CTACTGCCCTTTCCAGTTGGTACTTTTAATTCTTCTATATTCTTTGAGTTTTGCCAAATT
GTTCCACGTGAATGATTTTGATTCACCCACGTTTCGCTTAGATATATGACCGGACGAGTA
TCATTATTTTGCCTTAAGTCGTGCATTTTCCTTAAAAACTTGACACGCATGGCAACAATA
TCGTTTCGTTCCATAAGAAAACGACGGCCATCGTTACATTTTTTGTACTTAAAATGTAAG
GATTTAAGAATGCGCCACATGGAAATCCTAGATCCCTTATAACTGTTGATTTTTTGTTGA
TAAGCAGTTAAAACTTTTTGTGATGTGGGAAACTGACCTTTATCATAAAATTCGTGCACC
GTTCTTCGAACAATATCTGCGTTAAAATTATCAATATTAGATGCATATTTCATTCGTTTG
TATGATTTTCGAGGAGATGTAAATGACGGACCAGCCACGGGTTCTGCAGTAATCGATTTG
GCCCCTTCAGAAGTTATCCGTTTCACTGTACCGACACTAATACCACATGCTTTTGCAGTC
ATTTCCTGACTTTTTCGAAAAAATGTAGCTATAACGGGGTTATTTTTGTCATTTGCTAAT
TTTTTAAAAAAATTATACACATTAAAAATTGTGTGTTTGGTCTGAGAATGTACGTCAGGG
CGAATGGACATTTTGTTCAAAAATTTTTTCGCGCTTTTTCTCGGATACGTAGGTATGCAA
TGCAACCACAAACACAATAAAAACTCACTGATAAGTCGTACTAAAGTTATAAAGTTGTCT
ATAAAAACAATCGTCTAGATAACTCGAACGAATTAACATACCAACAAAATAATGTGGTTA
TTATCGTTATCAACAGTAATACGTTCACCAATCACCATGCGACTGTGTGCTTATCATGGA
TTAGTATCTATATGGTACCTATATGGTGGTTATAAAATGTTTGGCAGTGGAAAGTAAAAT
TCATATTAACAGGGCCAGCTGTTCGATGGTTGATTGCCGCGTCAATTTTAAATTACCGTG
CTTTTTTAATCATATGTTTAGGAAACCCTCATAAAAATCTGCTACCCGAAGCGCTACTGC
GGAGTCGCTAGTTTCGTGAAACGTACTGTAGTTTGCTAAGTAGTTGCTAATACAGTTTTT
ACTCTTTTGGTGTGTGTTGGGCACTTGGTCTATAGTTGGCAGTTGGACCAAGGTGGATAT
TCATATTAATATGTGTATGGTTAAAATCATCATAGAACCCAAAATTAATTAGTTAATCAG
TTAAAATTAATTAGAAACCTATTGGCCAATATAAATATTTTATAACAAACTACTCGAAAG
TAAAAATAATTTAAAACTTACATACCTACATTAATATCGACAGAATTGGATCAGTAAAGG
TGAAAATAAATGTTTATAAATAGAAAACCTATAAATTTTCCGGTTGCCGAGTTGTCACGG
CTTTTGGCGACAAGAACTTGAGTCAAGAAACCGTCTCGTAGAATATGAATGTATTAAAAT
TTTGAACAAATGTGATTTGGAAATTGGAATAAGAAACCTAATATAGTTAGAAACTAATAC
GAGTTGGAATAAATGTCTCTTCAGCAGTGCCGAATTAAGAAATTTAGCGCCTTTAGGCCT
CGTATAAAATGGCGCCCTTATTATATTTATTGTCATTGTGAGTCTAAGTAAAATTACTGG
TAGAAACGTTGTGCATAGGAAAAAAAAATAAACATCATTGTAAAACCAATACATTTCTCG
CTCCGCTCAGAACCAAAAATCTCTTGTATTCTTTTTTTTAACATGGATTTTACATTGAAA
ATTGTATAAAAACAAACTACAAGTTATAAGTACAATAAAAATAAGTGTTTAATAACTAAG
AATTATACTAATTACTTATAGTAATTGCATTTACATAAAATACTAATTTCAATTAATTTT
TTTTTTTGATTTTCTGATCACGAATTCAGTTACTATATAAGAATAGTCCAAGCTTTGAAG
AAGTTCATTTTCTATATTTAATAGAGATAATGCATTCAATCAATTTGATGTTGTAAACCT
CGTATAATCATAAAACATGATTAGATAAAACGATGAAAATAATTATTTACGGTTTCTTAT
GTAATATAGGCCACTGGCAGCCGCAGACTTCAGACACCATCTATGAAGATATAACTCAAC
TAAAATCCAATGAAACTACGGGTGTTCATTGTTTGTTTTTAATGGAAGAAGAAAAATATT
TGCGTTCCTTATAAAACTTGAAATTATGGCGGCCCTAGGCCCTGGCCTGCTGGCCTATTC
GTTAATCCGCACGAACAAAATGTAAAATGTGGAACAAAAGCATTGTGGAAAAAGTATTTA
GTGGAACAAAATGTGGTGATCCTAAAAGATCATGCTTTCTAGATTTGAAATCCTAATCAT
AATGATCTGATAACCTAAAAATGTAATATACATTATTGATAACTGGAAATGCCAAGTGGA
TACTGTATTACTGTATTACTATA
>NQII01002153.1:120914-126125 Clitarchus hookeri isolate CLI525 scaffold2159_size392443, whole genome shotgun sequence Positions 1 to 4093
GACTACATCATAGGGCAGTACTTCATTGAAGGGACAATTGACCGGCTGTACGTACTCCCA
TTTCCTCAGACCTTACCGACCCTTCTGTAAGATATACCGCTCGACGTACGCCCTGATATG
TGGTTACAGCATGATTGTTGTCCTGCACATTTTACTTTGGTGGCGAGTCNTAAGACATAC
CGCTCGACATACGCCCTGATATGTGGTTACAGCATGATTGTTGTCCTGCACATTTTACTT
TGGTGGTGAGGCAAGTGTTTAAAGAAACTTGTAGAAACCGGTTATTAGGGCGTGGTGGTG
TCGTAAGATGGCCAACTCGCTCCCCCGGTCTCACATATATGGGTTATTTCCTGTGGGGAG
CACTGGATGTACAACACGGTTCCCACGATGCCAGAAGACATACAGGAAACTACAGTGGCA
GATTTCAGAGACATTACGCCAGAAACACTTCAGGCCGCTCGTCGCTTGCTACATGTGCGT
TTACAGATGTGTGTTGCTGTCGATGGTAAACCCCTTCGAGCACATGCTGTGAAGAGACCT
AATGTGAAGCATTTCAACCATAACTGTGCTCTTTTGTACTATGCTTGCGGATGCGATTGC
ATTTCCCCTTAGGTTTGTTTGTTATATTTTCGTTGTGCATCTGTACGCACTTGTTACTCA
GGACAGTTAACGACTATAGGCCATTCCAGTTACCTGTCACTTTTCTGAAACCCTGCTAAA
GTTCTGNTTGTTACTCAGGACAGTTAACGACTATAGGCCATTCCAGTTACCTGTCACTTT
TCTGAAACCCTGCTAAAGTTCTGCTTTTGGTTACTGATTAGGTATCCTTCCGCTACATGT
AAACATAAAAACTGCAATGTTATTACGTTGTAACTGTAAATGCTTGTTTACTGTTTTCAA
CTTTTCAAAGAATTTAGTCATATTTAAAAAACCATTTCGTAAGAATGTCCACCATTTAGG
CCTATAACNTTGTTACTCAGGACAGTTAACGACTATAGGCCATTCCAGTTACCTGTCACT
TTTCTGAAACCCTGCTAAAGTTCTACTTTTGGTTACTGATTAGGTATCCTTCCGCTACAT
GTAAACATAAAAACTGCAATGTTATTACGTTGTAACTGTAAATGCTTGTTTACGGTTTTC
AACTTTTCAAAGAATTTAGTCATATTTAAAAAACCATTTCGTAAGAATGTCCACCATTTA
GGCCTATAACCATATCTATAGTCCAGAGCTCAGGAGAAGGCGAGGGTCTGGAATTCGGGC
AGGGTGGGTGAGCGGGAGGGTGGGCCGCAATGTCGCCACCGTCGCCTCCAACCTGTACTA
CCAGTACTGAAACTATCAGTTCGCAGGGAGATTTTCCTTTCATACGACACGCATACAAAC
ATACTCTATAATGTTATGGTATAAGCCTCTATTATTTATTTTAACAGTAACCTTTAAATT
CGCCATTTTAGGTGGCCGTCTGCCTGGTGCGCGAAATGTTTGCATTGTGTTTGAAGTACA
CGTTTTTAAAGCAAGCTATTTAGTGTACGTATTCGCAATCTGTTCCCGTGCGAAAATTAA
TCACATTTCATAATAGTTACAATTTTCAAAACATCTTTCACATTACCGACACTAATTTGA
AGACTTTCAGCATGGCCAAAAACAACATTTCCAAACTGTTTTAACTTAAATAGTTTTACT
TAAATACCTGCGAAACAACCATAGTGACCTGAAAACAATTTTGATGGCATAAATTTAGGG
CGAAAACAGTTCAGATCAGGAATGCATAACTTTAAAATATTTCGAAAGGACATACTCTTA
CCGCTTACCTCAAACAGTGGATGTTGTTGTTCGGTGATAATTTATTCACTTTCTGAAAGT
GGCAGCGCCAGTTCCGATTCGGAAGAGGAAAATACGTCGTCAGATGAATCACTCGAGCCA
CTGGAGTCACGGCCTAGGCATATCACAAAACTGTCTATTGCGTCTTCCACACGACAGTCC
TTTTGCCAGTAGTCTGCTTCTATATTTTGGACATGCGAACAGTATCCTTGCCAGTCTTCT
TCAGCGACGGAAGATATTGCTTCCGTCGTGATTTCCATTAGCTTTGTTAACGACAAGCTA
GCAGTAATGTTCTTTTCCCGCACTAGTCTCTTTGTTTTAGACCACGCTAGTTCAATGGGA
TTAAGTTCGCACATATAAGGAGGAAGTCTAAGAACATCGTGTCCGTGCAGTTTTAAAAGT
TGGTCAATGCGAAATACTTTTTCAGGCTTCCTGTTCTGCGCAATTAAGTCGAAAAGCTCT
GTTTTTCGCATTTCATGAGTAAAGGGAATGTTGTTATTGGTCAACCATGACTCCATTTCC
TTTTTCACTGCATACTTCGATGGGGGTTTATTTTCTTGCACTGAGTGGTAAGGCGCATTG
TCCATAATAACAACAGACTTTTCCGGTAGGTTTGGCAATAACTGATTATGCATCCACTTT
TCGAAGTTCGCAGAATTCATCTGCCCATGGTAGTCCCCCGTAGCTCTGCCTGCTGGAAAA
ATTAGCAGTGCATTTTCAATGAATCCAGTTTTAGCACCTGCATGAACAACAATTAAACGG
TTCGAAGAACTGCTGTTGGTTAACACACCACGTTCAGTATCACTTTGCCAACATTTGTTA
AATGTGATGTTGCTATCAACCCAGGTTTCATCAATGTAAATTATGGGGCGCCCCTCCATT
CTGTAGTGGAGAATTGATTTTAAGTATTTACAACGCCAGTGGACAATGTGCGGTCTTTCC
ACTAATAGTTTCCGAGAACTGTTACACCGTTTCCATTTAAACCCCATTTCTTTCAGTATC
CGCCTGAGCGTGTGAACACCCCATGTAAAATCAATTTATTCTCTCAAAGCAACGAGAAGC
TTAGGACATGTTGGTACTTGTTTCTGTACCAAGTAAAAATCATGAATGACGTCTCTGATT
ACTCTCCTATCAAATGAGTCACAGCGCACATTTCTTTCATGCGGACGCTTTCGGTGTTTG
CCTGGTGTTGACAGCGAACTGTTACAAGCATCGGCACCTTCTTTGCGAATTCTGGAAACA
CTTCTCATAGAAATTCCAGTGTATTCTGATGCACGCAGATTGGATTGAGATAATAAATGT
TTTATTTGACCATCAGTAGCTTCTTCGTCACATTTATTTATCACATGTCTGATCACCTCC
CTCGCTTCGCTATGTATAGTTTTCCCTTTCTTCCTAGACTGCGCCATAATATACCGTCCT
GATACGCACGCAACCGACACTAACTCGTGACTGACTTCCAGAGAGCTGTTTCTTTTGGGA
TGACTAGTAGCGAGGGTGACCCGTTACTCTGACAGTGGTCTTTAAATGCCGGAAGGGGAC
AAGGGAGGGTTTGCGGCCCCGACCACCACCCCGCCACGCAGACTTGCCTTCTCGTCAGCT
CCCTACTGTAGGTGAACATAATGACTTTTTAACAATGTCGTTGTTGATGATAGTTCTTAC
GGTTATTATTTTACATTGTTAACATATTTGTTAAACACGACATAGCACATTACACATAAT
ACACTTTTGTGCTTATATTTGTTAACTGTAACATGAATTATGTTTCCATAAGGGCTACCT
AAAAATTCAAATATATCAATAGGGAACGTTTAATTTACAAATAGAATACCAAAAAAGTAG
GTTAAGACAATATTGATCGTGAACTATTTCTTACTAGCTGTGCCAACACATCGCTGCTCT
CACTGGTTTTAATTCGTATTTAATACGAAATAAATATTACAAGTTATAGAAGATACTAAG
TTAAAGTTTCATTTATTCAAGAATACGGTACTTTAAAGTTAATAAGTGTTATATGTTTGT
AGTTTACAAGTTATTGAAAAAAAACAGGTTCACATGTGACGCCTAGGGTGATTTTTCAAA
ACATCCGAACAAACCGTGAATGGACTATAGAAAACAAATCTCCTGAATTACATTGGTATC
TGAATGAAATGTAATGTATTGATATCAGACTCGCACTCACATTCCCCGTCTTGCCTCCGC
TGCGGTGCTCTCCTTTGTCCAATATCGCATTCCGAGCCCTTAGCCCCATTAAGGTAAGCA
CTACGCTACTATA
>SJJU01001145.1:1-4110 Conopomorpha cramerella isolate LKM Madai Ccr_001145, whole genome shotgun sequence Positions 1 to 3556
TAAGAAGTCAAATTTGACAGGTGATTGACGGCCGTCGTGGGGGTGGGACAACCAATTTTT
ATGGAAAACGTAATCGATTTTTTTGGTCAATCGAGTGCATTCGATAAATACTTATTACAA
GTTAAATTATGATAATGATACCACAACCATTTTCACTCACGCATGTCTCATGTAGGTACT
TAAATGCATAATATACATTTTGATGGATTGGTAATTACATACATACACTTCACGCCTGTC
TCCCAGAGGGGTAGGCAGAGACTACAGATCTCCATTTGTCACGATCCTGACATACCCCCT
TCGCTTCATCTACATTCATACATCTTTTCATACACGACCTCCGGTTTCGAGTACTTTTCA
CGCCACCTTCGGTCAGGACATCACCAACCTGGTCTTTATATGTATGGTCTGGTCTTTGTA
TGGATTGGTAATTAAAAAAAATAAATGCAGTAGGCAGTAGGTATTTATGAAATAAAAAAA
CAAAAACAAAATTATAACATAAATTTAATCACTTTCATCATCAGACAAATAACTGTCAGA
ACTTTCGTCGTCAGTTAGATTAATAATCATTTCATTTTCGATTAAATTGTCTACTCTAAC
ATCCCTCATAAAATCATCCGATATAATTTTTTTTGTGTGATTGACAACTTTGATCCAGTC
ATTTTGTGTCACATGGTTGCAGGCTTCTTTTAATAAATTCATCATTTTCTTGTTGGTGAA
TGGTGGCTGTGTGTTGTGGCGAGCAGCATAACCTGTAAAGACAAATTTAATACTTACTTA
AGCCAAAACAGAACGTAAAAAATATCATACCTATTTGCATTCCAAGTAAATATTAATAAC
ATTACATACACTCACGTCTTTTCCCAGGAAGGGGTAGACAGAGACACTTACATCATAAGC
ATCCACATTTCACCAAGCGTTTGTTGCCCCAACGTGATAGGTGCTGAGCCCATATATGTA
TAATATTAATAGTTTCTCAATAATTGTGGTGAATAATAAACGATTATTATTATACTATAC
CTTTTATCTGAGCCCATATCATTTCAATAGCATTATATTGACAATGATAAGGAGGTAAGC
GTATAATCCTATGTCCATACTGCTCAGCCATACTGTCTATTTGATAGACCGGTTTTATGG
GTTTATTCCTTTTTACCAAGCTTACAAGCTCTGTTTTTAATAGTGACATGTTTGCTGTCA
TTACATTGTGTCTCTGCAACCAATCCACTAAATCTTGCTTTTTGTTGGCAGATGTTGGGG
CCTTATCAATTTGCACTGAGTGGTATGGTGCATTATCCATGACTATGCAACTATTTGCAG
GAATATTCTGCAGTAATACTTCAAACCACTCTTTAAATCTAGATGCATCCATCTCCTCAT
GGTATTCCTTTGTGGTCTTTGATTCAAATGCCAATAGGCAGTTTGGAATAAATCCAATCC
CAGAGGACCCAGCATGACAAATTATTAGCCGTCCTCCTTTACCAATGGGAACTTTGGATG
TAGAGGCTTGTGAATCATCTGTCCAGTTTTTAGACACAGTATGATTAGAATTCAACCATG
TCTCGTCCAAAAATATTACTTTATTCCAGTCGCTTATTTTATTCATTTCTCTTAAAAATG
TTACTCTTTGCAAAACTAAATCATAGCGTTCCATAATCACTTTTCTCTTGTCCACTTTGC
CATACCGAAAGCCAATATCTTTCAAACACTTCCTCAAGGATGTTTTCTTTCCTGAGAACA
AGTCAGCATCTTTCAGCGAAACAAGTATTTTTTTAACCGTGGGATACTCGTATCTTGTGT
AATAACCATAAATATGGTTTCTAATGGCTTCTGCATCAAAGTTGTCAATACCTGTAACAG
GTTTGGTACGTTTTCTTTTTTTAGGAGTCCTCAAAATATTGTCTTCTATTCCTGTGGCAC
CATATTTTTCTTTAATTATTTTAGAAACAGTGTATTTTCCAATACCCAATGCATCACTGA
CTCTATCTTGCACTTGGGTCACTGGTATTAACGGACCTCCATTGTGGGATTCTCGCTCAA
AATACTCGTGCAACTTTACAATCAAGTTGCGAGATTTACTGTCCAGCGTTGATCCTCTCG
GCATCTTATTGGCAAAACCACAGTATTTGTGGTCAAATTCGCAAATATGGTATTGTTACG
GCCCGGGGTCGAGAATCACAACGGCTAGAATGCCGTAGAGGTACGTCGAACATTCGAGAG
GCTTAAAGAACATTCCAGTATCCAAGTCGACGCATACAAACCACTACACAGTGTCTATAT
GCGTCAGAATGTAGTAGAAGGATCTCGAAAGATCGAGAAAAGTGTGGTATATTTCGGAAG
CCACAAGTACTTCCCTCACCACAAGTAGGTATACTTACCTACTGTTGGGTGTAGGTATAA
ACACGCGAGCCGTCGACGCGACTCACAAGTAGGTATAAATCTACTTACCTACTGTGGGAG
TAGGTATAAACACGCGAGCGGGCCGACGCGACGGTTAGGTATTTAATTATTATTATTAGA
AGTCGACTCGAGAATGTACCTGAACCTACTCGAATGTTCTGGATCGTGTACCGTTGGTAT
ATAAAGAGCGACGATCGAGTCGGCGGGACAGTTTCAACTAAACAGCGATACAGTGAACAT
GAAGAGTGAAAATTAAAGAGAGTTGACAAGTGATTGTGTGATTGTAAAAGTGTTTATTAG
CGATTTTAGTTTAACGATTGTAATTAGTTTGTGTAATTACGGTGTCGGAATAAAGTGTAA
TTCTTGATTTTCGTAATAGTGCAATTTTTCTATCGGTACCCACCCCCCACGTACGTAACA
TTTGGTGTCAGAAGTGGGATAGAAAATGCCTATCACTCCACGAGAACAAGAACCGGAGGG
CGTCCAGACCCGGAGCCAACGTGCAGCGGAGGGTTCTACGGCAGCCGTGGCTGGTCCATC
TACGGTCACTGCACCGGCATCGTCACCAAGACCGAAGGCCGAGATTGACCTCAACACTAT
CCTGATTTTATTAAAAGAACAGTCCCGAGCCCAGGAGAGGCAGGCTAAAATACAGGAGGA
GCAGTACATGAAGCTGTGTATCAGTCAGCGGGAAGCCGAGGAGAGACAAGCTAAGGCCCA
GCAGGAAGCCCGGGAAGCCCAGGAGAGACAAATTAAAGCCCAGGAGGAACAGTCGTGCAT
GCTCCGTGAAGTACGGGAGGCCACGGCAGACTGGAAAAGAGAGATGGCGGAAGTCCAAGA
GAAGCTGAATGATATGGATATAAAATTTGAGGGCCGTATACAGAATGTCAACGAGAAGGT
GGAGGACTACGCCGCTGGCCTACAGGGGGTAAAAAATGATATCAGAAAACTGGAGGCCAA
GGTGGCTACGGGTGCCTGCGGATCCGACATTGCTGTTCCTGTAGGTGGAAGGGTTAAGGT
TCCCCCATTCGATGGCACTTCTTCATGGACAGCATACAAGCTGCAGTTTGAGTCTGTCTC
TCAGGCGAATGGGTGGAGTAAAGACCAGGCGAAGACAGCACTCACCTTGGCCTTGCGAGA
TGAAGCCCTCACTATA
>AFTI02000442.1:313954-318721 Crassostrea gigas strain 05x7-T-G4-1.051#20 scaffold416, whole genome shotgun sequence Positions 1 to 4649
GTATGATTAAATAATGAAATGTATTGAAATAAGCCCTACATTTACGATGACCTTAAAATA
TTGATTTTAAATTAGATTGTTGTATTGATTGACATTCATTTATTCCATAAGTCATCGGAA
TTTTCAGTTTAATGAGTTAAACTTGATCAGATGTACTTGTCTTGCAAATGTTTCAGTTAT
ATATGAGATTGAACAGTTGCATAAAATTAATAACAAATGTCTTCTCCAGGTTGTAGACCT
TTTAACAAAGGTTTATAAACAGTTCTCCATAGAAAGTCAGGAGGGAAGGGTAAAATACCT
GCAAAATCCTCTGAAGAGATTATCAGTTGCTACAGGTAACAATGATTTTGTTTCGAATAG
ACAACTTTATTTCTGTAATAAAAATATCTAACATTAAAGTAAAGTACTTTTAATTTTACA
AATTATTTTGCATCTATATAAATCAACTGTATTTTGGTACACGGCACTAATAAATATATA
TCTACCATGATTACTGAAATCTATTTTTACATATTTAGGAATATCAGAGAAAACATTGAA
GGGGAAAGTAGACCCTGATCCGGTCGAAATGGTGGTGGAGGACATGCAAGTTCTAGCTCC
AAAGAAAAAACGCGGTCCCAGTAGAAAGCTTGATGACTTCGATGAAGACTTGGTGAAGAG
GACCATTCATGATATGCAGTTGAAGGGCCAGTACGTTTCCCTTCGTCGACTGTCAGATGT
TCTAGTAGAAAGGAGAGTCAGGATCACTAAGACACCACTGGAGAGACTTGTGAAGGATCT
TGGGTTCAAGTAAGCACTTTGTCATCATGCAAAGATGAAGATTCGCATGCTCTCTGTAAA
ATAAAAGATTTAATTACATAGTGATAAAAGAAGCAGATTTGCAAGTGACACAGGTGATCT
AAAACATAACATGGGACTGTTAAAGCTTAGCAAAATTTACATGTACACCTGTACACTTGC
AAATATTTATCTTGAACTTTATAAAGAGCAAAATGTTCTTTTTTGTCATGACATCATGTC
AAGAAGGTATGTTATAATATATAATATGGATAAATTTCCAGAATAACAAGAGGCTCATGG
GCCTATTCACTCACCTGAGCAACAATAAGCATGATAATATCAGCTTTATGGAGTCATAAT
ACAAAATATCTGGACAATGTAATATATTACATTAGATCCTGTTTAAATAACAATCCAATT
TCCCGTTAGATATTTTTATGTTTATAATTAATTCCCTATTCTAACAGGATGATGATTTGA
TAGTCATATCACATGTTGAGGATCAGAATTCTCAACAAGATCCTAGACAATAGTTCATAC
ATGGGATATAAACCTACATCAAACTCTGAACCCCTTGTGAGGCCAAAGAATTGTTCACAA
CTTTGAACCTACACTACCTGAAGATGCTTCCACATAAGTTTCAGCTTTCCTGGCTGATTA
GTTTCTGAGAAGAAGATGTTTAAAGATTTACTCTATATATTCCTATGTAAAAATTCAACC
CCTTATTGTGGCCCAACCCTACCCATGGGGGTCATGATTTTCACAACTTTCAACCTATAC
TACCCTGAGAATGCTTTTACATAAGTTTCAGCCTTCCTTGCCAAATGGTTCTTGAGAAGA
AGATTTTTGAAAATTTCTCCAAATTTTCCAATAATTCCCAATTATCTCCCTTTGAGAAAG
GGCGTGATCCTTAATTTTCTCAACTTTGAATCCCCTTTGCCTAAGGGTGCTTTGTGCCAA
GTTTGGTTAAAATTGGCCCAGTGGTTCTGGAGAAGATGTTGATGTTGAAATTGTGAAAAG
TTTACAGATGAACAGACTGACAGACAGAGGGAGGACAGACAAAATGTGATCAGAAAAACT
CCCTTGAGCTTTCAGCTAAGTGAGCTAATAAAAAGCTAGTAAAATTAGAAATGACAACCA
AATTTCTTTTAGATGTAAGGTGAAATATGGAATGCACCTATAGTATTAAACTACATGTAT
TAAAATTGTCTGTTTTTATCTTCAGATTCTACAAAGCAGGTTCCAACCGACGTTACATCG
GGGAGAGGAACGATATCGTAAGTATGCGACATACTTACCTGAGGTCCATTAGGAAGTTTA
GAGAGGAGGGTCGTCCTATTGTGTATTTGGATGAGACTTGGTTGAACACCAATCATGTAG
CGAGGGGAGATTGGGTGGACTGTCCTAGGACATCTACCTCTGCCTTTGAGTCACATCGTG
GAGGTCATGGGCGTTTTGTCCCATCTGGGAAAGGCTCTCGTCTGATAATTGTGGATGCAG
GTTCTTCGGCTGTGGGTATGATCCCGGGATCTGCCCTCATTTTCGAGTCGAAAACAGGCA
ACCAGGATTATCACGACGAGATGAACTCGGAAAACTTCACAAAGTGGTTCACTGAGCAGT
TGCTCCCTAACCTACCGGCTAATTCAGTCATCGTGATGGATAATGCTTCCTATCACAGTC
ATCTGGATCCTGAGTCCAGGTGTCCAACTTCCTCGGCACCGAAGGCTGAGATCCAGTCTT
GGCTTGATAGAAAGGGTATCCATTACAATCCGCGAATGATCAAGGCTGAATTGGTCACAT
TGGTGAAGCAGCATAAGCCTCGTCCTAAATATGTGATAGACGATTTGGCTTCACAGTCAG
GTCACACAGTTTTGCGTCTACCTCCCTATCATTGTGAGCTTAATCCTATCGAGTTGGTCT
GGGCTGAATTAAAAAGTTTCGTCGCCAGGAGCAATGCCACATTTAAGAAAGAGAAAGTGA
AGGAACTCTTTATTCAGGCTAGATCAGCTTATGGGGTTGAGAAGTGGCGCAAGGTGGAGA
GTCACGTGATAAGAGAGGTCGAAGAAAAACTGTGGAAACTCGACGGAGTCCAGGATGAGG
AGGTTGCTCCTGTGGTCATAGACTTGACGGACTCGGAAGACAGTGACAGTGACATGGACA
CAGATTCTGGTGATGACGAAAATGACTCTGACTCTGACGAATCCATGGGCTTCGTTGAGG
AGTCTGACGATGAAGTCACTTGTTGCATATGTGGTGATTACAATGCTCCTGGAAAGTCTC
GAAAGATTGTTTGGGTTGAGTGTGAAGTGTGTAAGAGGTGGAGTCACCGCATATGTACCA
AGCCCTCTCTAAAGTCAGGTAAGTGTGTCCAATGTTGGAACGCTTTGTATGGATTGAACA
CCGTTCCTTCATGAGCCTCCCAATGGTGCCTGGAGAACTGCTCCCCTTTAAAGGTAAAAG
AAAGGAAACTAATCACTGATTTTCACCTAAGTTTTATATATAAAAATCATTTTTTCAAAA
GATATTCTACACTATACATGTAATTCGATTAAATTAGTGGAAAAAACATCTCTGAAAATG
TCTTAAAGTATATTTTAGGTAATGTATCATATCTTTTGTCATTTTAACAACAACAACAAC
ACATCATTTGAAATATTTAAAATGTTGTATCAAGTTTAATTAATCCAGATAAGAATCCAT
AAATTCCACAAAGTATTGACATGAATACAGCGTACTCCACTTATATTGAAATTGCTTATT
ATGAAATTCCGCTTATTTTGAAATAGAAATAAATCCCCAGTTTTTGCCTCTCAGTTTCTT
TGCATTGATTTAACGGATATACTGAAATCGGCTATTTTGAAATATCGCTTATATTGAAGC
CACTGATCGGTCCCCGTAGGGGATATATAGTTGTTTTTAAAACGGTTATGTTGAAGTACT
CCCTGGCGGCTGTCATCACGGTTGTTGACAGTAATTATGCCAGATTGATATACAAAGATG
TGAATTGATAAGTTCTCATCATGTGTTTTTATATTTCTTTTAAAAAAAGAAATTTATTCG
GAGATTATGATGAGGTTTAAGATATTAACAAATTGAAACTTACAAAACTTACGGATAAAA
GTTTAATCAAACTTTCAAGGAATAATATTCATGTAATCTGATTACTGTAATAGATAAATG
ATGACCAAATAATTTGTTCGGGTTTGGTTTTCTATGCTTACATCCGAATTGAGCTTTCAA
ATAATGGCAGCTTCACGTCAGTCAATTTCGCTTATATTGAAATACGGATATATTGAAATA
ATTTGCATGGTCCCCTAAATTTCAATATATCCGGAGTAGGCTGTATATGTATATTTCATT
AACAGTTGATAACAATTTTGTCGAAGTTTGGTATCAGTGATTAGTTTCATTTCTGAATAC
ACGGGACTGCTACATATAACTTAGCATCTTTAATAGTTTTATGAAGGTCAATACCAATAA
CCAGTTTCTGAAGATGAAGAGGATGAAATAAACTCATGGGATTTTAAAAGAATTCTTGGT
TTATATCAATTAATCTGATACCAAAATAACATTTCTTTGAGTTCTTAAATATATCCTACA
GATTTCCCTTTAAGTGATTTATACCTTGATTTATCAATCTAGAATATTTTGATGATTTTC
AATGGTGGGAGACATGCCAGTCTCTAACTGTGAAATCATCTTATTCTTTTTTTATTCATT
TCAATGATTGTATTATATATAAAGATGGTAAGTTATAAAAAGCAGTCCAATTACTGAACT
AGTATACCTGACTTTTGATGAGTGGTGAAACTTTTACTATTCTTCTGCTGCATATTATGA
ATGGCTTCGCCAGCAGGCCTTTATCTATA
>NEVH01016348.1:65692-70732 Cryptotermes secundus scaffold898, whole genome shotgun sequence Positions 1 to 3890
ACATAGTAACACAAAAGGATAATGCAAAGCATACAGGAATTATAATAGACGTTGTTTGTA
AATAAAATTATTAATTTACACGTAAGACTGCTGCGAGAATATTAAAATGTAAAATTATGT
AAAATCATGAAAAATAACACGTTAGTGTCTTATGTACTCGTATACATAACCCTGAGGACG
ACATTATAGTCGAAACAATCCAATTTCAGGAACTTGTGCTGTAATGGACTGTATGTATTA
TGACAATAAACAGAGAGATAACTTTACTTTTTTTTTAATTCGCTTAGCGGAGGGTGGAGT
CCAACTGGGTCAACTCGGCACGGCGATCACTGTTTAGCCCAAAGTAGCCTGCCCCGGGTG
ATTATGATGATGGAGAATTTGGTGGAATGAAGATTGGCAGGGGAAACCGAAGTACTCGGA
GAAAACCCGCCCCAGCGCCACTTTGACCACCACAAATCCCACATGACCAGACCCGAGGCC
GGGTGAGAAGCCAGTGACTAACCGCTTGAGCTATGGCGCGGCCTAACTGTACTTGTTTTA
TAAATATAAACAATCACTGCCGCCAACTTAAATCCAAACGAATTTTCACAGTGCTGTGGA
ACGGCCTGCTTTGCGCTGGAATACATTTGCTGAAAGCCTCAGGCCGAATACGTGATAACC
CTGAGCGACAGGACTGTTACCTCTTCACTCATGTGCCTTGTCGTGTGTTTCAGACGTGTG
CACATCACCAAGGCAACGCTCTTGCAGCTAAATGACCGCTTCCAGGTTGAAGCTGGTGAC
GGTGGCCAGAGGGAAGGCTACCTGGCGGACCACAAGGTGGAGACGTTCCTGATCGTACCC
CCAGCGGTCAGTAGATTTCAAGAACTGGGTTCGCGATCTGGCGCCGGGGGGCAGCAGGTT
CTCAAGAATTATTTAGAACAGTTTCTGCAAGTCAGTAATGTATAAGGGGTGGGCCTTCTC
CGCCCTTGCACCGCGACCTACAGTGGTCTATTGTGCTTCAGCTGCAATTTAGTAAGATTT
CATATACTGCAAACTCTCGCTAATCGGTAGTAACTGCGGGGAGATGTCATCCGGATTAAT
TGAGCAAATGGTACGCCTAAAAGACAGAAAAAGCTTAGAAGAAAAATTAATTGAAGATAT
AGTGATAATGAAAATAAATAAAAATATCACAATAAAGTGTTTATTTTAAAACTATAAAAA
GACATTACATTTATTTATTTATCTACAGAATAGTCAGAAGTAATAATAAGTAATAATGCA
GGTTTGAAGACACTTGTCAAGTTGTGTCTGAACAGACAAATGGACTCATCTGCCTTCCTA
AATACCATGTGTCTCTTGAAGTATGTACTCTACTGTGAGCAACATTCTTCATATTTCGAT
ACGTATTATCCGACGTCCGGATTAACTGTAACCGGATTAGCGAGGGTTTGCTGTAGATGT
TTTCTGAAATTGAAGAATCGACCGACGAAGCATTTCGCGAATTCTTGTATAGCTGTACAG
GAACAGTTTGTAGTACTTAGAGCTGACAGTCCTCCGACGCGGAGTAGAAGTATTGGTAGG
GGCGGGGAATGCAGTACAGGCGTTCTCAAAAGGAAATAACTTCTTACCTCATTGTGTTGC
ATAGTGATGCTGGTTTAGTCTCGTTCATGTTCACGCATCCAATGTTAAGTGTTAAATGCC
GAATGGCCGACTATTATGCACTATACACTGTTATACACATGAAGAGTTTATTTACATATT
ATACGGGTCTATTCTAAAGGGGCAACACCGGCAGTGTCCGCATAGATATCATCTCCACAT
GCCTGTCTTTCCTCGTCACTAGCAGATGAATCGGAGCTATCATCAAAACTGTCATCACTA
TCACCGCCAACATGGAAGACGAACTCCCGTCCTGCGTCCAAAAGGCCTTCCCGTGCCATT
AATTGTTGCTCAATGTTCCTTACATGTTGGCACCTATGTTGCCATTCTTCTGCAATTATG
GAAGCAAATTTTTAGTCTGCCAGTTTAACGACGTCATCCATCTTAAATGTGGTATTATTT
TGAGCAACCCAATTTCTTACGGTGGCCCATATTAACTCAGTTGGGTTGAGTTCTGGGTGA
TACGGAGGGAGTCGTAAAATATTGTGATTGTGTTGTGCAAAGATTCCATCTATTTTATAG
GAAAGGTATTTCGGTTTGTGTAGTAGGATCATATATATGTCTGGATTCCGCAATGATGAA
AAATCAATGTTATTGAAAGTAATAGGTGGAAGGTGATATTTTAGCCAGGATATCATAAAA
TCCATTCTTGAATTTGAGTTAGGGGCTCTGTTTAGCTGTACATTATGGTAGGGAGCATTA
TCAATGACAAGGACAGAATTTGGGGAAAGGTTAGGAATAAGTCGCTCCTTTAACCATTTT
TCATAATTGGTGTAGTTCATGTCACTGTGGTAGTCTCCTGTTTTTTGGTGGGATTTGAAG
CGGACATAGGCATTAGGGATGAAACCTTGCTCCCCCCCTGCATGGATAACAATGAGCCGT
TGGCCTTTGGACACAGGGGAAAATAATCCCTGGATGGATCCATCACTCCATGCATATGGG
GTGGTGTGCGATGAATGAATATAGGTTTCATCCATGTAGATGATTGGACGGCCCTCTGCC
CTATATTCTTTAATTTGCCGCAAATACTGAAGACGTTCGGCACTGATATTATATCGTTCC
GGCAGTATCTGCCGATTATTTTTTGTTTTCTTCCAGCGGAACACCAGTTTCAAAATAATT
TTCTTTAATGTGGAGATGCATCCCTGAAAATCTAACGTTTTCTTCAACTTTTCGTGAACT
TTTTTCAGGGTAGGTCTCCGTTTTTCGACTATGTAGAAGTCATTAATTGTTCTTCGCACC
ACAGACTCGTTAAAGTCGTCCAAAGTGAGTAGTGGAGATTTCCTAGGTCTTCCTTTATGG
GGTGTCGAAAAGGAGGTGGAAGCCCCAGATTCGATATTTTTTGTTTCTCTTATTATTCTT
CTGACACTACTTTCCGATACACCTGTTGCCTTAGCTACTTCCACTCCTTTGTTCTTCACT
GTAATTTTTGGCCCACCCTCTTTCATATACTTTACTAACAATTTCTCTTGATTGTGAATG
TAACACTTTTCCACTCAATTTACTTCGTGTAGGTGGCATGTTAAAGGAGATAGAAAAAAT
GTACAAATATAGATAAACAAAAAAGAAAACGAATAAAAATGAAATAAAATATTAATGCAG
TAAATAGAGAATAATACACAGAAATACGACTCCAAGAGTCAGAACTTTTTAACTTGACTG
TACAAGGAAGAATGCGCTTGAGACGTCAGGTCCCACTGAATGCAGACGAATGACTAATCA
CAACACCCCTCAACTTTCACGAATGGACCTGCCATCCACTGCGCAGCTTTACCTGGACTG
TCACTTCTAAATACTAGAACTTAACTGCAGGCACTGTTGTCGCCGCACAGCCTGACGGGA
ACCTGAAACACTGCATGTGAATCTCTACAGGCATGCGCAGATACTGCGATTTGGTGGCGA
CCCTGCGACGAACAAGTCTATCGGCTCCATTTTTCCAACAGCATGTGCTCACTTCGTGTC
TTTGTATAACATTTTGGTAATTCTCGCAATTTTTCATTATTATTACGTTTATTATGGTGA
TCTGTGACTCGCTGAATTCTCAGATGATGTTTAGCATTTTTTAGCAATAATGTATCTTTA
ATTAAGGTATGTACATTGTTGTTTAGTTATAATGCTATTGCACACTTAACAGACTACGGT
ATAGTGTAAACATAACTTTTATATGGACTGGAAAAACAAAAAATTCTTGTGACTCGCTTT
ATTGCGGTGATCTGGAACCGAACCTACAATATCTCCGAAGTATGCCTATA
>JAAONU010000005.1:35246753-35251628 Cyclina sinensis isolate QG-2020 Hic_asm_4, whole genome shotgun sequence Positions 1 to 4546
TAAATTCATTAGCAAAGCCTATGTAACCTTTAAGGACCGCTTTATAAAACTTCAACTTCA
CTTCTTCAACTTAGTACTGTCAGTATTTTCAAATCGTATAGTTCAAATAAACCTGATTTT
ACAATTCATGAGTTTTCCAAATTTCATCAAGTGATCCTGTTATTAACAACACATATTAAT
ACAGTCATAAGAATTAAACACGTTCTATCCAACTCTTACATTGCTGACACGGACGACTTT
TTGAAAAATGCGCCTCTAAACTACACAAATACATAACACGCATACTCTATATCCAATCAG
TTTTCAGTATGCACCCTCTAATATCTGACGTCATAAATTATCACGAGTGACGAGAGCAGA
TTATGTGGTGTATTTGTACAAGTTGTAGAGGGGTATTCTCAAAGTCGCTAATTACATTCA
GATTAATCTGAAAACCGTTGAGAAAAACTTAATTCCCCAGTCAAGTGTTTGTATGCAGGG
TTGTTGAAATGAAGGGTACTTTGATATTTAACACGTTTGACACGTGAAACATTATGATTT
TCATTATAAAGGACTGTAAACAATTCCCGTACAACAGCTTAATTTCCAATTGTCATTTTT
TTTGTTTCTGAACCACGTAACAGGCGTATATTCGTGAGGGTGACTGTGGCTCGGTCAAAT
GGGCAGTCTTTGCCGTAGGTAAAGAAAGAAAGAACATTTATAAGGGATGTAAAGGACTGT
AGACAGTGCCTTATATGACCGTAGAATATAGTGAAACATGTTTAAGTGTACATTTCAACC
TTTTTTGTGAAATACTTGCTTCATACATCAGACTTTAAAGTTACAAATATAAATATCTCA
CTGACACAGGTTGTATTAATACAATTATAGGAAGGTATTCTTAAAACCGTATCTAGTGTT
CCTTTTCAGAACGCGCGACGCTTCATAATTATCGCTTTTGCCGGTTCCAATTAACTCAAA
TACGTGCGCGCGGTAGTTTTTATATCTTGTTTATTAATGAAATTGCAATAAGTGCAAACC
TGATCAATATCCTTGAATACAAAACATTTATTCCATTTAAAGCAATAAATTCAAACAGTG
CAAAGTAAAAACATTACACACTTAAAGGTAACACGCCTATTCAGTGGTGGAGGTGTATGC
TGGAAAATGGCCCGTCAAAGAAGTGTTCTCAGTCTAACTAGCGGACCTATTGTTTTATGA
CGTTGTAATAATGATATACTTTAGAAACCAATACATTGTACTTGCAGTCTCCGGCTTCTA
GTATCTGTTACACCAGACCAACAGCCAGATGTAAGCTGGACAGCTTCGACCTTGCTGTAG
TAAGAAGGATTATTCACGAATGTTATTCGGGAAAAGTATGTCAGATTCTACATAGAATAA
ATATGCTCAGGTTTAACAGCTGTGGCATTTAAGAAGTAAAGTACGCATAACAAACAAAAC
ATTGTTTTTTGCTACATATACACGTCTATACTGCTTCCAATAACTTTAACTAGAACTGAG
CTTAGTACAAACGCATCAAAGTATCCTTTCCTGTAAAACACGTAAATTAGCTTGTTCGAT
GTTTTACCTTGGTTTCTTCTAGGAACATATCACTTTGAGGTCGTTACAGACAAGGCTTGA
GACGCATGGCATAACTATATCAAAATCAACGTTGCATCGTACAGTCTCGAAGATGGGTTT
CAAGTAAGTGAGGAAGTTTTAAGAATGCCATTTCTCAATACATTTTGTACGTTGAATGTT
AAAGATGAAAAAAATGTATGTTTAATTCACATATAAAAGTATTTTAAAGGCGTCTCGGTT
AACAGATATTTGCTAATAAAGGTGTTTCAACTAACTGAAAATTTCATAATGTGTCTATGT
TTGTCATAACTGTTATTAGAATACGGATTACATTGTAGTTTCCTCTAAATTTATAGATTG
TGCTTTAGAACACAACACTCTTCTAAAATTGAAATAATAATTCGTTAAAATACGCTATGA
AAAGAAATAAAGAATATAATAGTAAAGGAAAATATACAATTGTTTCTGTCTTTTCCAGGG
TTTACAAAGGCGGAGTTTGGAAAAGATTTTTGAGGGAAAGAGATGACTTTATATGCAGTA
GACAAAATTATCTGAGAGAGATTAAAAAAGCAAGAGAGGAGGGTTATTTGATTGTGTATG
TGGATGAGACCTGGGTGAATGCAAACCACTGTGTGAAAGGCGAGTGGAGTGATAGTAGTG
TGAACGATATGTCTAGATTGTTAGGTAATGAGAAAGGTGCATGTGAGTTTATCCCGTCCG
GTAAAGGTAAGCGTCTGATTGTACTTGATGCTGGTTGCCGGAATGTTGGTCTCATTCCGG
GAGTTGGAGAAGTGTTCGTGGCTCAGAATGAATCTGGTGATTATCATAATGAAATGAACC
ACGAACATTTCTTCAACTGGTGGAAGAATACCCTAATTCCGGCACTACCTGGTCCAAGTA
CAATCGTCGTTGATAATGCATCGTATCATTCTGTATTAACGGATGATACAAGGTCACCGA
CAACTGCTACAAGAAAGGACGACATCAAAGTATGGTTACAAGAGAGACATATTCATTTTA
CAGACGACATGGTTAAGGCTGAGCTGCTAGAAATTGTCAGGAGAAGCAAACCACGTCCGA
AATTCGTTATCGATGAATATGCTATGGAATCTTGTCAGAAGGTCCTTCGTTTGCCCCCGC
GCCATTGCGAGTTGAACCCAATAGAACTCGTTTGGGCGAAAATGAAGGGTCATGTGGCCA
GAAATAATTCCTCTTTTAAACTTACTGATACCATGGTTCTTTTTAAAGAGTCTCGTGCCC
TTATTACCCCAAACTACTGGAACAAGTGCGAGGACCAAGTGATCAATAAGATTGAAAGGG
AGCTATGACGCATCGATGGTGTTCGTGATGACGAAGTTGCTCCTGTTGCCATTTCTGTCA
GCGAAGCAGATGATACAGACGACGAGGACGGACTGCTTTCTGACGGGGACGACAACGACA
CATGGGATGATGACAGTTCAGACCTGGACGAACCTTTACAGAATGGGATAAATGAAGATG
CTGGCATGAAAGATGTGTGTGAGTGTGATGAAGGGAATATTGTTTGCGATGTATGTGGAT
TGAGAGAACCAGTCGAATGTGAAGATAATGATATCGAGTGCGTGTGTTGTGATGCGTGTG
AGAAGTGGAGTCATTATGTGTGTTTGGGAATGAAGATAATTATTGTCAATCAGACCTTTT
TTGTAATAAGTGCAAAATAATTATTGGAACATCTTTTTAAATTAATGTATTGTTAAACTT
AATAAATTCTCTTTTTTTTTAAAAATATTTTTTAAGTGTCCTTTCAGTTTCGTTCATACA
ATAAAGTCATCTCTTTCCCTCAATAGAAATACGTCGGACATTGGTGTGCTTATGGATTTC
AAATGTTAGTGGTGTTACATGTGATATATTAGTTATTGTGGGTGATTTTACAATGAAGGA
TGTAATTAAAATCAATATAGGTTTTATATTTAAACAAAGGCATATAGTCTATACAACACA
ATGTTTCTTTGTTACATATGCTCGTAATTGTTATTTTTTAATCTATTCATAAAGTGTTAT
TGTTATTTCTGTGCTCTGTAAAAATAATGCGTATAATTTTGTGAGTGAATTTGTACAGTT
AAAATGTTTACTTTACTAATTAAGAGTGTAATTTTTAATTTTTACTTTAATTATTTTCAA
TCATGGAAATACATCGACGTTTTTGATTTTCGCAATTATTTGATGTCTGTTTGATGAAAT
GTATTTTGGATAGTTTGTGAGAATCGGTGTGAGAGTGATATACAGAATTTTCTGTTATAA
ATTATGTAACCAACTGTGTTTCTTTTTGTTGTTTATTAAACATCCATGTCTCTCGTTAAC
TGCTTAGAATATACAAAAATTGCCGCGCTTATCTTGTGTGCAATATCATTATAGGGTTAA
CGCACGTTTTTTCGTGTTATAACATCTGCAGAATCCCGAGGGATGTTTGGTGCCCGAGCC
CGTAGGGCATGTAGGGCGAGGGCAGCAACATATCCCGAGGGATTCTGCAGATGTTATGAC
ACACACAAAAAACGTGCTTTAACGCTATTCTATCATAAAATGATAAAGAAAAGACATGTT
TACAAAAAAAAAAAAATAATAATAGTACAGTCGCCTTTAGGTTGTTATGGATATGTGTTT
TAAATATGCGTTCCACAGTTCATGTCTAAAAGCCTTTCTCGTCTCACCGCTGGATCTGGA
TTTAATCAGATAATGTGGACAAGGCCAGCCATTTATTTTATCAATAAACAAGAATGTTAC
GTCTACGTTCCGACCTGCAAAGTTACATAAACTGCCGATTTGGATCAGCGTCCATTATTT
ACAAAGGCCCTATAACGCACATAACTGAAAACGGGTAATAACAGCGCGTGAGCGCGAGAA
CTTCCTTGTTAATACACCTTTTTGCTCTCGTTACAACATAGGAAAAACTGGCAAAAACAA
GCGATTTTATGCTAGAATTATATAACAACTTATGAGAGATGCTATA
>JAABQY010000010.1:13575-16513 Desulfobulbaceae bacterium isolate S06.Bin146 Scaffold_10, whole genome shotgun sequence Positions 1893 to 4831
CGAAGATATTTAAACGATTCTCAAAATCAATGAGCATCGCTGCTTTGTCTTTTATTTGGT
CGGCCGGAATCATCCCCGACAATTCCGGTTTATAGAAAGTCGTCCGCAGATGGCAAGCGC
CGCGTGGCGAGGTGCCGAAAGTCAAACCCATGCCCTTGAGCACCCTCGGGTCATAACCAG
CCGGTTCCAGTCCCTTGACATGAATAGCCAGGTCGCTGAGCCCCCATTGTTTGGATGCGG
CAATGATGCCGTCCGCCAGGATGTTGCCGATATCCTCACGGGCGGCGATCTTTCCGATCA
GCGCCGCGACCTGGTCGGCATCGCCGTATTCGAGCGGGTAATCGAGCCGCCCCTTGGTTT
TTGCCTCCATGACCAGGGCACAGAGGTTGCCGGCTGTGATGGTATCCATGCCGAGACGGT
CGCAGAGGTCATTGAGATAGGCGATCTCCTCCATTTCGGTGATCATGCACAGTCCACCAA
AGGAGTAGATGGTCTCGTACTCCGGGCCTTCGAGTTGCAGATCCTTGTGCCGCCCTTTAC
GCAACGTGGTCATGCGACCGCAAGCCATAAAACATTTGGCACAGGCATGCGGTTTGACCT
CGTGCTCCTCATGATAGCGTTCGCCGCTGATCTCCTCCACATGGTCGCAGGATCCCTGGT
TCCAGTATCTGGCCGGGAAAGCCCCGACCTTGTTCATGAGGGTGACCATCATGGTCGTGC
CCATCTTTTTGTAGGCTTTGACCCCGGGATGCTCCATGTGGGTTTTGGAAAAAATCTTGG
CATATTCGGCAATGCCTTCCGGATCGGCGTATCGCCTTTTCCGATCTCCCTGGAATATGA
TAGCCTTAACCAACTTGGCCCCCATCACCGTTCCAACCCCGGTCCGCCCGGCACAACGCC
ATTTATCGTTGGCGATAATGGCGTACCGGACAAGTTTCTCACCGGCCGGACCGATGACCA
CGGCGCCGCGCTTGGCAAATCCTTCCTGATTGTGGGCAAAACGCTGTACTGCCGCCTCTT
CGGCGGCAAAGGTCTCCATGCCCCACAATTCTTTTGCAGCGTGAAAAACTACTCCATCCG
GATGAATAGATAACACCGTCGGCAGAGGTGATTTGCCGTGCAAAATAATGGCATCGAAAC
CAGTGGCATCAATAGCCTCCGGCACCTTGCCGCCTGAGTAGGATTCGCTATAAAAGCCGG
TCAGCGGCGATTTGGTGAACACCCCATAGCGGCTGCCGCCCCACAACCGGCCACCGCAGA
AGGAGCCGGTGGCAAAGATCAGGTGGTTCTCCGGCGCCAGCGCATCAACGCCAACCGGAT
TGCGTTCCAGAAGCAGACGGGTGGCGAGACCCTTGCCGCCGAAAGACTCAGCCAGGACTT
CGTCTTCGAGCGGCTCGATGACGAAGGTTGCGGCACTGAGATCAATTGTCAGAATGCGAT
TATAAAATCCGAACATCGTTCTCTCCTTTTTTTGTTTGTCGCTCAGGCGCGGATAGCGGC
AAGCCCGTCGCGGACGATATCCAGCCCCTTGTCAATTTCATGTTTGCCACCAAGGAGCCA
TATTATTACATCATCCTGATCATGCTCCTTGCCGTCATGTTCCTTACCTATGTCATCTCC
CGCTCGAAACTCGGCTACTATCTCATCGCCATGGCGGTCAGTTCCTTTCTCACCGCCCTG
GCCGGAACTTTTTATGCACAATTTTCCATGTATATCCATCTGAAGAGCATTATTTCTTCT
GGGCAGAGCCGGGGGACAATAAAAGTATGACAGTTCCTGGAAAACAATGAAGCCTCCAAC
TTTGTGAACCGATCAAAGTCACGAGAAGGAGGCTTCATGAACAACGTTGAAAGTTTAAGC
CACTCGAAATGGGATTGCAAGTTATGTTCAGCTGCACATAACTTGCAAACTCAATGCAAA
CAGTTACCAGAGAGTATGTACGCACTGCAAATAGAGAAGGGAAGCATGTCACCCTTGAAT
TGTTATACCAGCATCTCAAAGAGTTAGAAACTGAAAACGAATTTAGTGTGCGAACGTTAG
GTAGAGCACTTGACCGTTGGGGGTTTACATTTGGCAAGGGAACACGAACTCAACGACTTA
AGGAAAAAGATCATGTAGTGGTGGCACGACAACGCTACCTGAGGCGGAAACGTTCAAATA
GGAAAGATGAGGGAACCATTCGACCAGAAGTTTACCTTGACGAGTCATACGTTAACAAGA
ATCACAGCAATGACTTTGTTTGGTACTTTGACGACGATGGTCCATGGATACAGAAGCCGA
CAGGTAAAGGTGAACGCTTGATTATTATCAATGCGATCACGAAAGACGGCTGGGTTCCCG
GTGCAAAGCTAACATTCAAGAGCACAAAAAAGACAGGTGACTATCACGGGCAAATGAATC
AAGAACTATTCACAAAGTGGTTCAAGGACAAGTTGCTTCCGAATATTCCAAAAAGTTCGC
TTATAATCATGGACAATGCTTCTTATCACAATATTTTGTCAGCCCATTCAGTGCCGACTG
CCAAGTGCAATAGGGAGAGGATTCGATTTTGGTTAGAGCAAAACAACATCCCGTTAAGTG
AAGATTGTTTGAAGATTGAAATGATTGAGGTTCTTAATAAATTTGCACCATCTCCCACGT
ATATTCTCGACGAGATTGCAGCAGAACACGGCCATGAGGTTCTGCGGACACCACCGTATC
ATCCAGAGTTGCAGCCAATAGAAACTTGCTGGGCTGTAGTTAAGAACCATATTGCACGGA
ATTGCGATTTTACTATGGCCAACCTTGTGGCTCAACTGGAAGATGGCTTTAGCGCAGTTA
CTGCTGATACATGTTCAGGTTTGATCACGAAAATCCGTGAGGTTGAAGACAAATTTTGGA
AGGAAGAAGTAATGCTTGACGCCCAATATTGAGTATCAAGTCATTTGACCGGCACTATA
>PXJM02351350.1:1-5754 Diabrotica virgifera virgifera isolate Ped12-6-A-3 Dvir_v2_scaffold_03126_contig24, whole genome shotgun sequence Positions 1 to 5629
TTTTCCCAATTCTTTGCTGCTATTGCTCATATTTTTACATTTTTTCTTTCATTTTTAGTT
ATTGCAGCTCTCGTTTGTTTTATCTTTCAGATATTGTTTCCATGTTATTTGCTTCCCTTT
TACTTGCTATTTATTTTTTTGAACCACTGCGTTGTCTGTTTCTTTGTTGAGTATTTTTAC
TTATTTCACTTACTTCCTTAGCTGACTCCAGTAGTAGATTCTTATAGTTCTTCCATAGGT
TGTTTACATCATTATTACCTTCTGTTTCATTTATTGTTGTAAGCTTTTCGTTTAAGTTTT
TCTGTATAATAGTTTTAATATAAAAAGTAGCCATACCTAAATTAGTGTTATTTAATTGTA
GCATGGAGTTTAAGAGCAAATTATATTTACGAAAGTACAATTTACAGAGTCTCGGTCGAA
CAAACAAAAATTGAAGACGGTATGTAATATAGAAAGTAGTAAAAAAATACCTACATAGTT
CAAGCCAAACCCTTCTGTCAGTGCGTCATTAATTTTGCATGACCTTTTAGTCAAATCTGA
CAAATGCCGATTCAGAATTCGATAAACTATGATACACTGAAAGAAGGGTTTGGTTGATTT
TATATGATATCAAGAGCAACTTCTATACTCTAACACTAATGGAATATATTTATCTAATTG
CAGGACAATGCTCATCGTTTTCCTCCCCAAGGAAACATATTGTAAAAGAAAAAAAGATGC
AGACTATTGACGACGTCGACAAAGGGGTTTTAAGGCGTATTATTCATAATATGCATATAA
GTGATGCAGAAGTACCTCAGCTGAAGAATATTCTTTCTAAATTCAAAGATGCTGTAGGAT
ATCAAGGTAGTCGAGAATCTTTAAGATTGATTATAAGAGACATTGGCTTCCGTTGGAGAA
AAACAAAAACCAAGAGAAAAGTTCTAATGGAGAGACATGACATCCAAAAGCTTCGTATAC
ACTATTTAAGAGCTATTAATAGGTACCGAGAAGAAAGTCGCCCTATAGTGTATATGGATG
AAACATACATCCACTCAACACATACCACACGCAAAAGTTGGAGTGATGATTCGAAGGAAG
GTGTTAAGCAGCCCACATCAAAAGGTAATCGTTTGATTATTGTACATGCTGGTGGTGAGT
GTGGTTTTATTCAAGGGGCTGCTTTAGTTTTTAAATCTGGTGTAAAAACAGGCGACTATC
ACGACGATATGTCATTTGAAAATTATAGTAAATGGTTTGAAAACAAACTAATACCAAATC
TTCCTCCACAAAGTGTTATAGTGATAGATAATGCACCTTACCACAACAAACAAATTGAGA
AGGCACCAACATCAGCATCAACAAAAGAAATTATAAAGAAATGGTTAGAGGCTATAAACA
TTCCAATAAACAATGGTATGCTAAAGACGGAACTCTACGATTTAGTGAAAATACATAAAC
CAACATATGTTCGCTATGCAATAGACGAGATTGCAATAAAACATGGACATTCAATTTTAA
GATTACCTCCCTATCACCCAGATCTTAATCCAATTGAGCTGGTCTGGGCCAGCTTAAAAT
CGTATGTAGCATCAAAAAATGTCACATTTAATATAAATAATGTAAAGGAGTTATGTGAAC
AATTCTTTGCCACTTTCCCTCCTACTGAGTGGCAAAGCCGATGCAACCATGCAAAAAAAT
GCGAGCAAGAATTTTTGCTGCAACTAGCAACCATAGAAAATAATATGGAAAAGATTGTCA
TTACTTTGAGACAGTGATTCGGAATGGGATCTTTCCGATGATGTATCAGATACCGGGGAT
CACTAAGCCCCATGGGTAAACAAATCTGATTTATTTTTAATAATATAATTTTCAGTTATA
TTTTAAATAGTGTTATACTTTTTGCATTAAAAATAATTATTTTGTAGAGTGTGTTTCTGT
TAATACATAAGAAGTAAGAATCATATAATTATTGCCTTATTCAAGTTAAACCATTAAATA
CTTACTTATCTACCACTAATGAATTTTTCCAAGTAGAATCTTTTAAAATGAAAGCCTCTT
AATTGTATCGTAATGATATCATAATTATCTATGATATTTTTAATAATTTTGTCGAATGTG
TAACCGTGAATATAATGAATAAAATATTATTACCTTATTTAAATATTGTATCGTTAAATA
CTTACAAGTAATGAAGTTTTCCAAGTTCTTTTAAAGTGAAAGTCCCGTAATTGTATTGTA
ATGACCTCATAGTTACTATTGTTTGGTAAATAAATAAATAAATTTTAATCAAATCATTTT
GTTTTCTTTCTATTCTACACAAAATTCCCCGGCACAATATTTGTATTCCGACTTTCAAGA
TTTTTGCATCAGTTTACAGGTACATGTCTTGACATCGCTTGTTATTATTCTGGTAATAAC
ATTTTCTACTTAGATGGCATTAAATGGGGGTGAACAGAAATGTTGTATTTTCTCCTAACT
TTAAAAAATTCTGTGGAAAAATTGAAAAGCTGATTTTTTTTCATAAAATTTTTTATAGTC
ATAATCTTAATCTTTTTGTTTCATAATTTTTATTTACAGCTTTTACAAAAAAGCATATGT
TCGGATAATGCAAAAAAAAACAAAATCTTAGGGATGCCTCCGAGATAATACGAAAGGATT
ATGAAACAAAAATAGCCCTTGAATTTTTTACAGAATTTTTTAAGGAGAAAATACAACGCT
TCCATTCATCCCCGTCTAATGTTATCTAAGCAAAAATTTTTTGTTGCCGGTATAATAATA
AACGATGTCAATACATGTACCTAAAAACTGATACAAGAATATTGAAAATCGGAGTAAAAA
TAAATATATAATTTGTCAAACCTAATCAACAATTTTGAGTGCCGGAATTTTTTGCCGGGG
AGTGTATCTTTAAAACATGTCACGTTATGTAGAGCTTTTTCACACTGTATATCATACCTA
TCCAAAAATTTTTCCCTTATTCCTTTAATCATTAAATTATTTGAAAATCTCTTTTCTTTA
GCAATTTACCATTTATATTTTCCTATCATAAATATTGACAATATCATTAAAATCATCCAC
TTTAAAATGTAGGCATAATATATTATGTCTGAATTTTCAATATGAATGAGTCAGATAAAG
CAACCAAAACAACATTTGTTTAGTTTATTGTTTTGTATTTTGATAACAATTTCCGAAGTG
AAAGTCGAAAAGTCAAATAAATTTAATTTCAAACTTAAATTGTGGCTTATTCCCAAATAA
AATAGTAAATTTCATAAGATACCACAAGTAAATAGCTCCGGAACAGTATCATTTCTTTAG
ATAGTATCGTACTAAAAATACCTAATTTTACTGTGATCATCTACATATTGACAACATTGT
AAAAATTTTAATGATTCTCCAGCGTGAACTCGAGCGTAAATCTTCCAGTATACTCCATCT
TTCTCTGCCCTAAAGTTTTCTCAGTCTGCGTAGTACAAGCTCCGCCTATTCACGAGATCC
CTGTTGGACAGTACCTCCATCACGTTTTTTTTTTATATATTATGCTTTAGTATATATGCT
TCGAGAATTTAGCAAAAAATTGAAAAAAAAAGTTGACTAACGTACCAACCATAAAGGATT
TTTAAATTTGAGACGTATTACCGAATAGCCCGCAATACATCTGTTTCAGAATTTTTTTCT
CGTTTTGGAAAATACTTCCATCACGTTTTTTTATGTTATGCTTTATTATATTTACTTTGA
GCATTTAACAAAAAATTGAAAAAAAAAAGTTGACTAACGTGCCATACATAAAGGATTTTT
GAATTTGAGTGGCATTATCTACTCACCGTCAATACATCGCCCGTTTAATTTTTTTTTCCA
AACATATATAACATCCAAAAATTTTTCCCTTATTCCTTTAATCATTAAATTATTTGAAAA
TCTCTTTTCTTTAGCAATTTACCATTTATATTTTCCTATCATAAATATTGACAATATCAT
TAAAATCATCCACTTTAAAATGTAGGCATAATATATTATGTCTGAATTTTCAATATGAAT
GAGTCAGATAAAGCAACCAAAACAAAATTTGTTTAGTTTATTGTTTTGTATTTTGATAAC
AATTTCCGAAGTGAAAGTCGAAAAGTCAAATAAATTTAATTTCAAACTTAAATTGTGGCT
TATTCCCAAATAAAATAGTAAATTTCATAAGATACCACAAGTAAATAGCTCCGGAACAGT
ATCATTTCTTTAGATAGTATCGTACTAAAAATACCTAATTTTACTGTGATCATCTACATA
TTGACAACATTGTAAAAATTTTAATGATTCTCCAGCGTGAACTCGAGCGTAAATCTTCCA
GTATACTCCATCTTTCTCTGCCCTAAAGTTTTCTCAGTCTGCGTAGTACAAGCTCCGCCT
ATTCACGAGATCCCTGTTGGACAGTACCTCCATCACGTTTTTTTTTTATATATTATGCTT
TAGTATATATGCTTCGAGAATTTAGCAAAAAATTGAAAAAAAAAGTTGACTAACGTACCA
ACCATAAAGGATTTTTAAATTTGAGACGTATTACCGAATAGCCCGCAATACATCTAAGTT
TCAGAATTTTTTTCTCTTGTTTTGGAAAATACCTCCATCACGTTTTTTTTTATATGTTAT
GCTTTATTATATTTACTTAACATTTTTCTTGTCAATATTATCTGTTTTATTCATTTTTGA
TAAATTTATACCAAATTTTTGTGAAGATATGAAAAAAAAAATATGGATGAAATTTATGGC
TAACACCGGTAAAAAAATTGATTTTGCGGTGGACAGAACTCATCACTGGATCATACGAAA
CAAAAAATTCAAAAAGATTTAATTAGCTTATGAGTTTCACGAGGTAACAACGTCGACTTT
TTTTATTTTTAATGATTTTTGAATTTTTAGTATCACTCGAAAGTCAAAAATACGAAATTT
TTGATAAAAATTTTGTGAAAACCAACAGATTTAATATTGTTGAACAAAAAATATGCACAA
AACGAAAAATATCTCGACGTTGTTACCTCACGAAATGTCTAAAGAAAACCTGTGCAAAAT
TTCAGGTAGATCGGTAAAGTAGTTTTTCAGTTACAATGTCCACCACATTTGAAAAAGCAG
TTTTGAGAAAAATGCGTTTAAAGTTTTGACAACTGCATCTTCATCTTCTTATTTGTCTGC
CAAATCGTAAAGTGATGAACATTGGAATATGTTTTTTAAATTGCGGAGTAATCTACAAAA
GAAAAGGCAAACAGTTGTTTAACGTTTCTCACTACGCTCAAGCGTGCTGGCGCGAAGCCG
CGGCAAAGTGAGTCGAAGGTAGGGATATTCAACACCCTGTATCTGGTAATTTTACTCAGA
TTATTTTGAAATTTTCGGAGTATTCTTGAAAGAATGCACTTTTATTTGAAATAATAAAAA
AAATTAAATATTTCAAACCATACCCCCCTTAATTTTGACACAGATACTCCTAAAGCTACA
GACTATTTTTTTAAATTTTGGGATCAAGAAATTATGCAGCTAATTTTTTATTCAATGAAC
AAATACTTTGAAATATTGACTAATGTAAATAGGCCCAAGCAAAAATACAGCACACAAGCA
TCCATTAGGCCATTTACTATGGAGGAACTTGCAATCATTTTTAGCTATA
>LMYM01000614.1:42493-47806 Diuraphis noxia DIURNOX_SAM_v1.0_CON0000614, whole genome shotgun sequence Positions 720 to 4165 Positions 1 to 3103
TAAATAAATTTGTAAATATGTGTTAGTTGGTTTTATGCTGCTGTTACAGCACACCACTTA
TTTTAGTTTAGATTGTTATGTACTTTGTTTTTCTCTCGTTGGGTGATAAGTGGTAACAGG
CCAGAACTGACTCCGTGAAGCCACCGTCTTCAACTAGTTCTACCATGCATTAGCGGATGT
GAGGCTGCGCCTCCCATGGGGGGGGAGTATGTTTGGGCAGCAGCACCGTTGCTCCGCTGT
ACCTCGCGTCGGGTGTCGAACATTCGCGAACCCCGTCCCCCTCCACCMCCCGTGACCGCG
CTTCCAGCCGCGGGCCACCGCCGTCAACCAGYTGTTGTCAGTCCAGGCCCTTATCACCCT
CGGTGTTCAGATAAGAATTGTTTTTGTCTTTGTTATTGTTTATATTTACATATCATTTTG
TACTTCGCCATTCCCGATGCGTAGGTCATTGTAAAGGTATGATCATACCCCCCGTTTGTA
ACACTATTGTTAAGTATATGTATTGATAATAATAAGTTTGTCTTAGTGCCATAAGAGCAC
AACTTTCAATTTGTATCACAATTGGTTAAAGGTACCTACTCCTCCTTGACACACAGGTTA
AAACCAGATACAAATATCCGCCGCGAGTGTCTTGCGGCCAGCTAACGATATTATTTCAAT
AGCTCCGTGACGGTGCGCATTCAGTATCTTTAACACACAYWAYWKTATGTTTATTTTTAG
TACTGAATATAACAATTTTTTGGACAAATTCAAAATAGCCTATTTGTGAATCTGATTAAA
AGAACAATTTTAATGGTAAAAAGATTTATCTAAGTCAATTAGTTTATTTTTGCTTAAATT
AATTATGMATTACAATTAGATGTAATVACTAGATATATATAAATAACATATACTATAGTG
CGGCCAGCGAAACTAGGCGGGTGATCGCCGCGCGCCTGGTGGCCAATTTTCGTCAGTGTT
TCCAAGACTTCATTCCCGCGTAAAATAATTTTAAAAAAGCTCTGGAGTTGTAATAAAAAC
TAAACGACAAACGTTCGATATTTCTATACGTAAAACTTATTATTTATTAATTATCACATT
CGCTAATAAGTAATAATATTAATATCATTATTTTTTACGCAATTATATAATATGTATGTA
CATTTAAAAACTAATAACTAAGTAATGAAACTTAAAACTATTATAATAATATTTACATAG
AAAAATGGTTTTCCGAATTGAAATATTCTAGTCCTCACAGCTGTCGTCTTCATCTTCACT
TGAGCTGCTTTCGTCAGGATTAATGGTCAATATTATTGGTTCTAATATCTCATCCCTTAG
TCCCGCCTTGACGTAGTCCTCTTCCTGGATCTTGACGCAATGCTCACCACATTTGGCCCA
ATCGTTCGAAGTAACTGCATCGATCTCTTTATGCACAAGTTTCTCGACATCTGCAATTTT
GAAAGTTGAATTTTTTTCAGCCACTCTGCCTTTAACTTGCGCCCAAATAAGTTCTATTGG
GTTATACTGACAGTGGTAAGGGGGAAGCCTTACCACTTCATGACCCATTTCGGAAGTTAG
TTCATCCAGTTTATATTTTTTTCCGCGCGGCATCGAAAGTTTCACCTTTTCCCGTAACTC
GTCAAGTGTTTCTACAGGAGAAAAATCTATATTTTTATCCCGTAACCACTGTTGAACATC
TGACTTTCTACTGTTGGACTTCGGATAGTTCTCGGCCAAAGAAGAGTGATATGAAGCGTT
ATCCATGACAATAATACTCGGCTCTTCTAAGTTAAGTAACATTTGTGAAAACCAACTTTC
AAAAATTGTGACGTTCATTTGTGAATGATAATCCTTGTCACCAGAATTACATCGAAAAAT
AAGTTTTGATTCTTTAATGAATCCGAAGGAAGGAGATCCGGCGTGGCATACTATGAGGCG
GCTGCCTTTGTCTGTAGGTACTTTTAAGCCTTCCGTATTTTCTTCATTTTGCCAAATACG
TCCACGCGTATGATTTTGATTAACCCAGGTTTCATCTAAGTAGATTACCGGCCGAGTATC
ACCGTTCCTACGAAACTCGTTCATTTTTCTAAGAAATTTAACGCGCGCAGCTACTATATC
GGACCGTTCCATCAAGAATTTGCGACCGTCGTTACATTTTTTGTACTTAAAATGAAGTTG
TTTTAAAATTATTTTTACCGACGATTTTGATCCACGGTAATTTAATTTTTCACGCAGTTC
CGATAATATTTTAGCACTCGTTGGAAATTCACCTTTGTCGTAAAAGCTATGGACAACTCT
TCTGACCACTTCATTGTCAAAATCATCAAGTTCAGTGACAGATTTCTCGCGACAGTATTT
TTTTCGTGGCGATTGAAATTTAAGGTCATTAGAACTTCCGACACATAATAGTTCTTCTCG
ATTTCCAGTTACTTTACTTTCATGACATATCCGTTGTACAGTTCTCAGACTCACCGCACA
AGCTTCGGCCGTCCTCTCCTGTGATTGTCGAAAATAATCTGCTAATTCCGGCTTATCTTT
GCAGTTGGCTAAGGTTTTAAAAAATGTATATACGTTGTATATTGTTTTTTTCGTTTGGGA
ATGTATATCGGGTCTAATTGACATTTTGAAAAAATAATTTACACAAACGATCAGTAAAAA
AAACAAACACAAAAAAAAATTCAAATATTGCAAATATTAAAACAGCCGTGTAAAAAAATC
ACATTAAACTTAAACGATAGCAATCAACAGATACACGAAGGGCAGAGGATCGAAGACTAA
CACATTATGAAGAAAAAAATGGTTCTTGTACACAATTTGGTTTCAATAAAATTACAATAG
GTACAATAACTGTCTCTTATACACATCTAGATGTGTATAAGAGACAGGTCTCTTATACAC
ATCTAGATGTGTATATGGAACACTACATTATATAGTGTTCAATGCTTATACGCTAATAAA
ATATTTGTGTTGTAAGGACACCCAAAATTTTTTATAAAACAGCTGAAACACAACTGCATC
AGCTATTCATTTAATAAGCAATACTTTTAGAATCCCTGGTTCACATGAAAACAGCCACCA
GGCGCGCGGCGATCACCCGCCTAGTTTCGCTGGCCGCACTATA
>BGZK01000345.1:321529-326659 Eumeta japonica DNA, scaffold_344, whole genome shotgun sequence Positions 1 to 4472
CTTTTGGGGAAAAGGTGTGAGCTAATGTTATTTATATCATGACAAAATTTAAACATACAG
ATAGCTTGACAAGTGACCAGTGAAAATCTCGCTCACCGAGTATACCGGATTGCGGCATCC
AGGGCCTGACGTGGACGTTCTCCGGTACGCCCTTCAGCTCCTCCTCGAACTTCCAGAGAA
CGGTGTAGGGCAGCGAGCCGAAGATGCGGAGCAGCCCCTTCCTAGTGTCCTCGCTGAAGT
GCGCCGACTTCAGCACCGACCCCATGCTGAAGTACACCACGCCGTTGGTAGATCTGTCCA
AGATTGACTGCATGTCCTGCAAATATAGAATTAATTTTACAAATTCATATTGAGTGATAT
TTTTTTTTGAATTCATATTAAGAAACGATTTACAATGTAATAAAAAGTTAATAAAATCCA
TACTATGGCATAAGTAGGTGATTTTTTTTACATTAATCAAATTGAAAGTTAATTAATTTG
CCAAAAATATAGATTATAATTAAAAACATAAGATGTTGAAATTTGAATCTTCGATAAATA
TAAACATAATGCCCATAGCAATTTAAAGATTGTAAGTTTCTACAGGAATGAGAATGATAT
TTTTGCAAATAAACCAGAGGACAATGATCAAGAACAATATGAAATTATCAAATAAAAAAG
TTGCTTTAATTTTTGTGGCTTTGCTTTAAACAGTTTTCATTGCGATGATCTCTAGAAAAT
TAGTTTTTGATTTCTGTTTTTAACTTTAAAACTACATAGTGAAGAAAAGGCACGGCAGAT
GTCCATCGAGACAACTCCATGACGTGTGACAGTTCTGTTACCCTGACATTTTTTTAATTT
TCATAAGAATGATTGAAACGTAGGCCTATTTTTTAATACACTGTTGCTAACTATGCTCAT
AATCAAAATAATAAAATATTTTTTATTGAAAAATAATGGATGCCACCCTATTTGTTTAAC
TCGAAATGCGTGCACTTGGCGTTTACATTTGTTGAGCATTTTAATTGATCAATAAATTTC
AGATTATGGTAGGTATTGCTTATTTATGTAGGATGCATTATTTGTCCTTTATTATTATAA
TGGATTTATGACCTTGTTCACATTCGAAGAATATACTAGATCACTCACAGAAGCTAATGT
ATATGTACCTAAAATCATGCACGTAACACGAGTTACATTTCTTTTGGTGATCAATGAATT
CAAAAGTTAAGTGCGATTAATTAAGTATTAAAGTGCTTCATAGTATTTTTTTATCTCGGT
ATTGCCAACTATATATCTGTTGTTCTGAGTGTTCATTTTTCATCCTATCTCAATCCTAAA
ACCCCTACAGGATTATAATGTACCAATATCAACAATATTTTTTTCCCACCTCTGGTAATT
TTGGCACGCCTTCGGGTATGTGGTAACCACCAATTTCTACTACGTTCAATGGTAGACTTT
TCGGCGTTCCAATAGCGTGATGCGAATTCTCAAACAAAATGGAGACATTGTGCAGGGCTT
CCTGGTAGCTCGGCAAGCTCACGCCTCTGGCCCGGGCTAGGGGCTCGAACAAGTTTTTGT
AATCCGCTTCCATGTACGGGGTGTCATAGTAACTGAAAATTATATTTTTATTTTGAAAGT
AAGAAAATTTTGTTTTGATGTTAATACATTCATTTTAATTATTATAACAATATTATGCAA
TCATTAAAAAAGTTGTCACTCAACATAAATTGTGGTAGGGGTCACTACTACAATGCTGAT
CTTCCGTGACACCAGCATGTGTGCAATGGTAGTCGAGTATAAAGTCGCGTCATGTAAAAA
GAGCGCTGGCTGTCAAACTGCGCATTAGACGATTTATCGATCTATTTGGTGGTATGAGAT
GCGGCGCGGGGCGGGCGGGTGACGCGTCGCTTGCTTGCTGGTGCGCTATTGGTTCGCCAG
TCGACCTTTGCTTCCCGCGCTGTGTCTACGTTACGTTCGTTCTCAAAGTACTACCGCGCA
CAAAAGTTAATTACGAAATGGTTTTACACAGAAGTGAAAGAAAAATGATATATGATGTAT
ATTGTTTTATGAAGAGAGAGGCTGATAATAATGCAGTTGATAATTTAAAACAATGCATGA
AACGAACCGCAGCGGCAACAAAATGTTCCGTGGCTACAGTGAGACGAATTGTTAAAAGTT
CAAAAGATTCAGAATTTCTGACTGTCTTCCGAACCCCCGGAAAAAATAAAAGAAATAAAC
AAAAACCAATAACAGACATTAACAGCTTTGACCAGGGTGTTATAAAAAGAATCATCCACA
ATTTCCACGTCACTGAAAAAGAATTGCCTACCATAGGTAAGTTGCGAACGAAGTTACAGG
AAGACCTACATTTCCAAGGATCTGTAGCAAGTCTCAGGCGAATAATAAAAAACTTGGGTT
TTAAGTGGAAAAAAACTGAAAACAATAGAAAAATTTTAATTGAGCAGTCACAAATTCGAT
TTCAAAGGATTGAATATCTGAGAAAGATAAAAAAATATAGAGAGGAAGGAAGACCTATAA
TTTACACTGATGAATCATACATCGATAGTTCCCATGCGTCACACCATTCTTGGACAGACG
GCCCCACCAAAGGCAATAAAAAACCTCTATCTAAAGGTAACCTCTTGGTCATAGTGCACG
CGGGTGGAGAAGCGGGTTTTGTACCGAACGCTTTGCTGACATTCAAAGCCGGTACAAAAA
GCGGCGACTACCACGACAATATGAATTCGGAGAATTACGAGCGGTGGCTCCGTACTAAAT
TGATACCAAATTTACCGCCTAATTCATTCGCAATAGTCGACAATGCATCGCACCACAACA
AGCAGCTCGATGCTGCACCAACGTCCAATACTAAGAAAGTAGACATGCAAACCTGGCTCC
GACAAAAAGAAATTCAATTTGAAGAATCCATGCTAAAGCCGGAGTTGTACAATTTATTAA
AAAAATATAAAGAGCAATTTAGGAAATTTAATATTGATGCTATATTAAACGAAGCAGGTC
ATGCTGTACTTCGTTTGCCTCCATATCACCCGGACCTAAATCCCATCGAAATGGCCTGGT
CCCAAATTAAGGGATATGTCGCCAACAAAAATGTAAGTTGGAACCTTGCACGGATAACCG
ACTTGGTTAATGAAAAAGTTATATATATATGATGACAGAAACATTTATTATTCACGTAGA
GGATGATGATTCTGAGTCAAATGACGATGAGAGCTCAAGTGACCGCAGCGACGATGATGA
AATGGCCACGTCTAGCACCAACACCGCGTCCTCACTTGGATTTCACGTCACCCATGACGA
TTTAATGCAAGGAGTTTCACCTTTAATTTAATTTTTTTTTATAATCTAGATTAAACTTTT
TACACTAAATCCAACATGTTTTCATTCTATTTATATTTATCAATGTACGTAGCATTAACC
AATATACAAAACCGCAAGCGAAAAGATCGTTCAAAAATGAAACAATAGGCCTAATACTTT
CGTGCGTGAGTGTACCCATGCGCAAAGTTATGCTTTTTATTTTCTCCCAGCGCTCTTTTT
ACCTGACGCGGCCTGTAGCATAGCTAGCATCAGTGCAAAACAGTCATACGCAATGAGAAA
ATGAAATCAGTTATTATACACACTTAGAAATGTTAGTGTTACCTGAATATGCGGCTGGAT
AAGATGTGGTCTTATACACCTTTTATCAATAAATAGCTTATGAGAAATACATGAACAATC
AAGAAATCATAGACAATCCCATTTCAGAAAAACCTTTTATATAAAACTTCCTTGAATATG
TAATAAAAAGTAATTGAAGGTACTTATATCTATACCACTTCGTTTTAACATACATTTAAT
CCATTTCTTGATTGTTTGTGGACTAACTACTGAATGAGGATTTCTATAGCTTATAAAAGG
TTTTCTTTATTTTTTTTTATTGATTGAGTGACATCAATGTACCTTAAAAGAGGCTTAGGA
GGGTAAATTTGTGACTTTACAGAATAAAAAGGTAACGAAAGATTAGGTTAAACCACATTA
GTTTTTGAACGCTACCAAATCTGGAATCTATATATTAATTCTTTCAAGGAGAATTTAAAA
TACTGGATTTTTATTAAGAAAATATTTGTATTCTGGGTGTAGTTACTAAAGCAAGTAGTA
TAACTAATTATTTTGTCAGCATTCCTAAATTCAATTCTTCAAATAATCCAATACTACAGA
TGAGCTCCAGTTGCAAATATATTTCGGAAGGGATAGTCTCATTCTAAATACTCCTTTCAT
AAATCTTTTGATATTAACAGTCATAATTACTATTGATCGCACTATTAATGATGAGGCTGA
TCAATGTGAATTAATTGTACTATTAAATACAGTACAAAACCTTCATGGACATTCGTGGTT
ATGCCTACTTGCGAATAGGTCGATATCAGATTGACCATAAGAACCTATCTACAATTGTGT
CTAAGGCTGTTTCAGCAAAGTCCTATTCTATA
>RCWM01000039.1:4840946-4845716 Euschistus heros isolate 2730 contig00039, whole genome shotgun sequence Positions 1 to 4611
TGCGGTTATCAGCAAACACGTTTTTTGACACGTTTCTGGCTATAACCCCGAAACTGTTAT
TCCGATCTAAAATTCATTTTTTTTCATCTGAAAGCTGATTAAATTTTTCTATTAAACCAC
ATATATGAAATGCCCGTGACATTTGAAGGCCAAGGTTTTGCTTCGGAAACATGTTCAGGG
TAGTTAAAAAGTAAACATACTAAAAGTCCTGGAGTTTTCGGGCCTAAGAACAGGAAGGGA
GAGGGGGGGGGGGCGCGGAGCATGGAAGGTCCCTTTTTTTGGTTTTGCGCTCATATCTCG
AAAACGGTGCGTTGTATGCAAAATATGACTATTAAATAAATTAAAAATAATTAAATTGTC
TACAACTTTTGTTATAAACACGTTTTCCATATTCTGTACCGTTTACGAGATATACGCCTG
GCAAATGTGAAGAACGTTTAGCATGTTTTACCTAGTTCAAAAAAGTTAAAATTTATGTAA
CTTTTGACACGTTGGAGCTAAATTAGCATATGTATGTGTATTTTGAAGGAAATTTACTTT
TATACAATATTATTTATGAAGAGTTTTGTCGCATGATCTTAGAAGATATGGAGGGAGGTT
TAACAGAAAACGTGAGGTAAAAATTTTATTTTCGGAAATGTTCACGCTTTCTAAGCGTAT
ATCTCGGAAACGGTACAGAATATGAAAAATGTGTATATAATTAAAGTTGAAGAAAATTTA
ATATACATTAATTTAGTAAATAGTCATGTTTTACATACGACGTACCGTTTTCCAGATATG
AGCGCAAAACCAAAAAAAAGGGAATCTTTCGCGCCCCCCCCCCTTCCTGTTCCCAGGCCC
GAAAACTCCTGGAGTTTTGTATGTTTACTTTTTAACTATACTTTCTAATTGGCTACAGGA
AAAAAAAAACCTTTCGTCAGAAACTTTGTTACGGCCACTTTGAAAATGTTCTACCCATTT
ATAAACGTTGAAACGATTCAAACAATTGTTTCCGTACACTCTTAACATTCTTTCCTCGAT
TTGACTATCTTGCTTATCTTCCGCGACTAAAAATCTGATCGCGGCACGTTGTTCTTCCAC
AGTAGCAATTCTCGAGCGGACTCGACATCGTTATTGAGTAATGAGGTTATGTTTACAAAA
TATGTTTGAACAGCTGATCAGATGTCATCGCAAGGTTGCCAACTTGATAGAAAATATAGC
CTTTGTTATGCTTCCCGAGATTATGGAAGGCCACTGGCTCTGAGTAGTGGGGGTAAGGCG
TGGTCGGCCTAAGCCAATGGGCTGCGCCGTTGCCAGCTCTCCAACCTATTACTTCATTCA
ATATCCATTGTTGCTATAGACAATTTCTCTGCGATCTCATTTTACCATTTTGTTTTATTA
TTAGTTTAGATTAGTTATTAGTTATTATTAGTTTGAATTTCGGTTACGTTTATAAGTGTG
TAGGTAGTTAAGTTTTAAATGAGTGTATATTTTAGAATTTGTGAAAATAACCAAAGAACT
ATGTCTGGTGAATGGAGTTCGTCAGTATCAGGACAGAGTGTCAAGAAAGAGCGGAAAGTA
TTGAAGTCCCAAGCACGAGAAATACTTTTAAATGTTAAAAATTATTTTAATAAAGAAAAA
TCAATCAGTGGTCCTCTTATACCTTTTAAAAAAGTTTTGGAAAGAACTTCGTTGGCTACA
AATATTTCTAAAAGAACGGTTGTCAGGATTATGAGGGAGGAAAGGTTGAAGAAAAATGAA
GAACCAGTGCTGAGTACACCAGGAAAGGGACCAATTCGAAACCAACCAAAATCTTCATTA
GATTCCTTTCAAGAAGGTGCTATAAGAAGACACATATACTCATACTACGAGAAGAAAGAG
TATCCGACAGTACCAAGATTATTATGTACATTAAAAGAAGCTGAGCTATTTAGTGGAAGT
GATTTTACACTTCGGGTTATTTTAAAACGTCTCGGCTTCGACTGGAAAAAGGTTAGTGGA
AATAGAAAGATGCTATTAGAGAGCGATCTGATATTAAAGCTTGGAGAGGACGATTTCTTA
GAGAAATGTTAGGTCATCCTCTAGAAGAAATCATATGGATTGATGAGATCTGGGTAAACT
CGGGTCACAGTAAATCACTGATGTGGACTGATGACACATCATCGGGAACAATGAATGTTC
CTATCGGAAAGGGTTCACGAATTATATTGCTTCATGCAGGAGGGTATGAAGGATTTGTCC
CAAACGCCAAACTATTATTTAAGACTATGAAAGGCACAGGTGATCATCATGAAGAAATGA
ATCACTCAACTTTTACAAAATGGTTCCAAGAACAGCTTCTCCCGAATATTCCTCCTAACA
GAACCATTGTTATGGATAATGCTCCGTACCATAGTGTGGTTAAAGAAAAATATCCCACAG
CAAGCTGGAGAAAAGAAGAAATCAAACATTGGATTATGGAGAAAAAAATTCATTTTGAAG
AGGGGATGTTTAAACATGAACTTTTAGAGATTGTTAAATTTCACAAGCCCAGGTTTCCAC
TTTACGAAATAGACGAGATAGCAAAACAGCACGGACACAAGGTTGTACGTCTCCCGCCCT
ATCATTGCCACTTTAACCCTGTAGAATTAATTGGGGCACAAATTAAAGGGTATGTGGCTG
AAAAAAACCAAAGTTTTAAAATAAGTGAGGTGATAAAACTTACAGATGAAAAAATCAACA
CAATTACTACCGAGGACTGGAGAAAAGTTGTTACACACATCGACAATGTTGTAAAAAACA
CAAACCAAATTAGAAGGGATTATTGAAGAGCGAGTGGAAAGTATGATTATATCACTTTCC
AGGAGTAGCAGCAGTAGTGATGATGATGATAACGAAATGGAAAGCGATGAAGAAGATGAT
GTTTTTGGTATGGAAGGTGTTTTTCCATTACCAGAGGAAGAAAAATAATTGTTTTATAAA
ATTATAGTTATTAAAATGTTAGCAAAAATAATAAAATTTTTTCATATTTTGTAGTTTTTG
TTTCGAACTGATTTGAGTCAATATAATTATTTTAGTGTTGTATATATATATATATATATA
TATATATATATATATATATATATATATATATATATATATATTATCCATATGGATAAATTT
TTTGACTGTTACTATTAAATGTTTAGTAGTTCAGTAAGATTCTTGAGGTTTAGTCAATAA
ATAAAAAACAACTATTTTGGCGACGTTTCGAGACTATATTGTTCTCATAATCATGCCAGT
GTTACTAGTGAATATGGAAATATCAAATAATTGCCAGAGGATAAAAAAAACAAAAACATT
AAATATAGTAAATTCTACAATTTGCAAGATTAATATAGTGCTAAAACCCATTTTTGCATT
AAAAATGTGAAGAAAACCTACATTGGAATTAAATGCGCCAAGGCGTGGCCTTATTTTAAT
CCACTAAGCCTGCGGACTTGAGGGTTAAAGCAATTACTTTTAAAGTAATCATTTGATGAT
AAAAAGTAACTGGCAGCCTTAATGTTAAAAAGACCACATTTTGTTCCAAAAATAAGGCAA
TTATCCTTTACTTGAGAAATAAAAAAAATAAAATAAAATAAGATCTACATTGAAAGAGTT
CAAGAAAGGATTTAAAAGATTTATAATTTAGATAGCAGTAAAAAGGAAAGGCCTATGTTT
TTGTTTGTCAATTATGTTACGCCTAAAGGGGCTGGCAGTGTGATGGGTCGGCAACGATAA
CGTAGATCCGGCTAGGTCGCTCCCTTCCTCTCCAAAACTCAGTGGCCATCCGTAATCTCA
GCAGCTGTAGTTACATTTTTAATTTTTTCAGAACTATGCTTCATTATGAACGATTTTAAA
GATGGGTCAGTTCACTACAAACCAAACACAATAAAGTGTTATGTATAAATAGCTAGCTAA
AACATATCTTTGCTTGCATATTATTCTATTGGTGTATATAAAGTATGTTTCTATATCCTT
TATTATTATTTTTATTTTTTTTTAATGTTAATATAAAACTTTTATTATAAATTTTAACTA
TAAAAAACATAAGTTTCATTGATATTTCTGGTAAATCTGTCCTTTTGGCTGATCGGCCTT
ACCTTTGGTCCCTTAGGGGTCCGATCAGTGAAGTTCTAATGTAGTTGATTAGGGAGAATT
TACTATATTTCATATAGTTGTTTAATTAACCATTCAATTATAATTTTACAGGTATTAGAA
ACAGTATGACTGGGCAATCAGTTGTCGTAGAGTCTGTGAATACCAAAAAAGAACTACTTA
TTGCCGTCCAACCAAAAACAGCTGAAGAAGCAAAAGCTTGTGATGTGGGATACCTTCCCG
GTGACCAACTTGGTGCGGCTGGTCTCGATTCTGATATGTTTGTGTATGTTAAACTTTATA
ACTGGATTTTCCTTTACTGAATTGCGTTATGTTATGGAACTGACGCAACTGAAAATAAAA
AAAAAAAAATCCTGTTAAATATTGGGTTATCATTATTTATTATTATTATTATTATTATTA
TTATTCCTTAACTACTTATCACTAATCATATCATATACATATATTTTTTACACAATGAAA
AAAAAAAAAAAAAAATTGAGACTTCTTGAATTATAATTAAACTAGACTATA
>LNIX01000051.1:414285-419259 Folsomia candida strain VU population Fcan01_Sc051, whole genome shotgun sequence Positions 1 to 4206
GTATAGCTTACTTCTTTAATTTAGGATTCAGAGTGTATTTACTCTACAAAATGAGAACAG
TATTTTTAAGAATGTACACTGTGAATAAGGTTGAGTAAAATTTCCCACTATTGCGGATCT
GACTTATGTTGACGGTGGCTTTACTACCGCTAAAAAGCAGGCACACCATAACTTGGGGAA
ATATGGAACAAGTGCCGTACTCGTTCAAACTTGTCCTTATTTATTATTATGTCAGCAAGC
CATTTCGCTCAGTTTACAATTTTACTGTATTATAAAATATTGCTGGTGTTAGAAATATTT
TAATTTATCAACATAATGGCTTCAGATTTCACGCCAGTATATCGAATAAAAACAAGGGAA
TACAATAGCCAGGCAAGGAAGATAATTTCAAATGTGTGCTATTTTTTCCAACAATACCTA
CTCTGTTCACATAAAGTGTTACTGGGATAAACAGGAACCGCTTTTTCAATTTTGGGAATT
TAAATTTTATTTTTATTTCATTGAAAAGCCAGTTAAATTTTGAACAGAAAACATGTGTCA
CACTTCAAAATTTGACCCCCCTGCGGCGACGCATTGTTGAAGACGCGAACGCCAAGCACC
CACCGCGGCACGCACTTCATTTGTTGACAAAGTGTTGCATGCCGGGATCAGAAATTTTTT
GATGACCCTGACACTAATAAGGGGCTCAGAACGGACTTTTTCCTCAACTTTTATCGATAT
TTGGTGGTGAAGAGGATTGCGACCCGTAAATGCCAAGGTCAAATCTGACCTGGAAATGAA
GTCAGAAATGTGGATCCTTAGCCTTGTTTTCACGAATTTCGCTTTATTTGCTACTATAGA
GCCGTGCACAAAGGTTAACGGCTTTCCACCCAATATGGACTTGTTGAGGGGGTGTTCCAT
CTTCACTAAACCGTTAACTAAATATCTTTTTAAACATTCGCCTCTTCGTAATCGAGGAAA
TTGGGCGATTTTTGCCAAATTCCGCCGATTTCCGCCTAAACGATAACTAAACCTGGATGG
TGCGATATTTGACCTTTTTTAGTTTTGGAGGTAAATCCTGGACAGATTTGGCATAATATC
TGCCATTTCGTTTATTTTTATAAGCCTCCGCCGTGAAGATCTACTCATCTGTAAACACGG
TGGAATTTTATTTTTTTCTCCGTGCCGCTTGAGGAGGGAGTTTAATTTTCTGACCACAGC
TTAGGTTTGGAAAATCTTTAACATGTGACGCTTACTACACTAGAAGGCATTTATCCTGGG
GTCATTTTTCAGTCCTCATCTAATCGCTGAAGTTGAAAGGCCTTATGTAGAGCCAAAGTC
TTCGGCGTGCAACAGAGATTTTCTGTTATTCTGGCGCTCGAAGCGTCAGACATCACTGGA
GTCCTCTATGAACTTGGACCAACGGAACTTGTATGCTCATGGATAGACAATGTCTCTAGG
AGTATTTTAAAAGTTTGGCCAAACAAATAATACGTGTACTTGGATTGCTACACTAATGCA
AACATTGTGAATTTTTCTTCTCTCGTAAAAAGTAAAAAATTATTGTCGCGCGCGCGCAGT
TAAGCTCCTACAACTTTTGACCCAATGAGGTCAGGTAAAAAGAGTTAATATCAATGATAG
CCACTCAGTTCACGTACAAAATGCAATTTATCTTTTGATTTTATCTTATCGGGTTCAAAA
GTAATGGGCAAGTAACACTTTATGTGAACAGACTAGGTATAAAAAACATCCAGATTTAAT
GTCGGGAAGCCCAATAAAAATTGCTGCAAAGACATTAAATATTGGAAGTAGAACTGTTGA
AAGAATAGTTAAGAATGCTAACATTGCGTCTCCTAAAAAACACCTGGCCGTATTCCCAAA
CTATTTGATGACTTTGACAAAGGTGCAATTAAAAATATTGTACAGACGTTCTACAAGGAT
AGGTATGTAAACTGGGATATTTACTTTTGTATTACAGAACTATGACATGAATTATTTGTT
GTCTAAAAAATAGAGCCCCACCCACCTTAAACATGCTGCGGAGCAAAATCAAGGAGCAAA
ACATCGGTCCACCGTCGTTCTCCAGAGACACACTTTGGAGGTTACTACGAAATATGGGGT
ATAAATTCACAGCGATAGACAGACGGATCCATCTTATTGAGCAGCCTAATATTAGACTTT
GGCGACAAAAATATATACAGCGCCTGAATCAAAATTCTACTAGCGATAACCCACGACCCG
TCATCTATCTAGATGAGTCGTGGATTGGCTGCAACTCCGTAGCAGTTAAAGGATGGATGC
CAAAAATTATGAGGACCAAGCGAATGAAATTAGACCACAGTTTTCCTCAAAAAACCGGAA
GAGGACCACGGCTAATTATGCTCCACGCGGGATCAAAAGACGGATTTGTCCCCGGAGCTC
TCCTATTAAAAAGTAGTACAACCAAAGACGAAGACTATCACTCCGAAATGGACTCATTTG
GATTCGACAATTGGTTCCGAAAATGCTTACTTCCCAATATTCCACCAAGTTCAATAATAG
TTATGGACAACGCATCTTACCATTCTACGACGGATGCTCCCAAATCGGGTGACAAAATTG
GGGTCATGAAATCGTGGCTGAAAAAAAAGCAAATTCCCTTTGATCAAAAAATGATAAAAA
AAGAAATATGGAAACTTGTGATGGCCGAGAAAAAAAATGCAGAGCACTTGTTCATTGACA
GACTCGCTAAAACTCATGGACATGAAGTTCTGCGCCTTCCCCCATATCAATGTGACCTTA
ACCCGATCGAGCTTGTTTGGGGACATATTAAACAGCATGTGGCGAAATACAACACAACAG
GAAAAATTAATGATATAATTGAACTTGCTCAAGAGTACATAGAAGCGTATGATCCGGACG
TTTGGAAGAAAAATGTTGTTCATGTTGAAAAAATTGCAAATAATTATGAAATTTTGGACG
GATTTCCAACACTCCCTCCTGAACCGTTCCAAATTGTCATTCCGTTAGATGTAGATGACA
CTGACTCAGAAACAGATGTTAGTGACAGCGATGACGACAGTGACCAAAATGAGATTAGTG
ACGATCAGGATGAAAACGATCCCATTGAACAATTAAATAATTTAACTGACGAAACTCATC
AATTAATTCATGAGACACCAACACAGTCATCAAAACGACGGAAACAAGCTCTGGCTCCTC
GTGTTTTATTTTAATAATACATATTTACCATTGAGAATTTTTCACGATTGTCTTTTAAGT
ATTATTTTATATATGTATGCTTGACGGAATTTAATGTAACTAAATGTGAGTAAAAATGAA
ACAGCAGTCTCATTACGGCACTGTGTAAAAGGGAGTGACTTTTCTCACAAGGCGGTGAAG
ATTTGAATTTAAAATTCCGTCATTAGAAACCGGACGGACAATACCACAACTACTTGTGTA
AAATTTACTCAAGGTTGAGCTAAGTTGGATAAATTTTAACTTTTACTCAATAGTTGTGTT
GGTGGAAATTTCACTCAAAGTTGGGTAAATTTTACTCAGATTTTTTTAGAGTGTAAAAAA
GTTTTACAAATTTTAGATATGTTTATACCTTCAACGTTGGACGCGAGACCTGGAAAGAGA
ATTTCTTCCAGAATAATGAAAAAGGGTGCCGCGAGGATTACAAAAATTAAAAACTTTGTC
TCCATCTTTCACCTCGTTTACCGCGAGTATGTATTTAAATGTCTACGTAGGTGCTCACTT
TCGGAACGACTTTGAGAGAATGACCAGTTGACAAGGAATGATTCCCCCTTTGTATCGTAC
GACTCTGATAATGGATACCCACAGGTTCATAGCGTGACAGGAATATGCACATGAGTGAAT
AGTGATACATGTGAAAGGTTGCTTCACTTTCTCCGAAAGTGAAATCACGTACAAATTTAC
ATAAGCTCAACTGGATCGGGGACTTGTATTTGGGACATGAAGAGATGTTCTCTTAATCTT
AATTCTCACTGTCCCAGGGGTCGGATTCTGCCTGCAGATAATAATTACGTACATACACTC
TTGGGCAATTGGTATTAAATAAAATTGAATCATTACCGGAGTACATTTATGACTCTACCG
GCTTCGGTAATATCGACAATTACGATTTACGTAGTAATGCCGAAATATTTACCGCTCAGG
AACAAATTAACACCAGTCCGGTAGGGAATTATTACAGAATCAGTACGGGGAATATATGTG
ACTGTA
>JMDY03046458.1:1-5223 Frankliniella occidentalis isolate FOCC.00 contig_46458, whole genome shotgun sequence Positions 1 to 3449
CCCCCCGCCCCCTTACCTATGCACTCGTCCTTGTATTGGGACAAAACAGAGCACGTTGCC
GCTGAAGAAGTGAAATGATTGGCATATCGCATGCAGAGTGCGTTGCTGGGCCTCATTGTC
TCGCCCGCGCCTGTCAACATGTGTCGTCCAGGCCCGGCCAAAGCACGGCCGCGCCAGCCG
GGAGCAATAAAGCCTGCCCATCGCCGGAGGTCGCTGATAGCTGGAGAATGGCTCAAGGAG
TGCCGCCGCTGTTTGCGCTGTGCCGCGGGGGTGGCGGGGCGCGGCGGTACCGGCGGCTCG
GCTTGTTTACAGCAATATTTCTGCATTTTTGAGTGTGGCCTGCACATGGTGCAACAATGA
GTCCCAACAGAAACAGAGGGCACAGCACAGCAACGCGGGGGCGAGTCCTCAGTCCTGCAC
TTGTAGCGAAAGCGGAAGGATCTCTCTGCTCGTTGCGACGAGGCCTTCTCCTCGGCCCTG
TGCCGCGACAGAGAGGAGCTCGTGCATCGCCAGTGGCGCGAAGTCGCGCGCCCCCGTGCG
CCCCCGCGCCAGCGCGCCCCCGCGCCAGCGCGCCCCCGCGCCAGCGCGCCCCCGCGCCAG
CGCGCCCCCGCGCCAGCGCGCCCCCGCGCGGCCCTAGCCTTTGCGCCAATCGAGGCGCCG
CCGTGTCTCCCTTCGCTGCCCTGCTTCCTGACTGCGAGTGAACTTACGAGTGTGATTGAA
GTGTTGTGTTTGTGTTTTACTTCTACGTATCGGTGTTGTGCGTTCGCTAATATGCAACCA
GACAAGGAAAATAGTGCAAGGAAGAGAGAAGTTTTGGGACACCAAGCTAGGCTTATGGTG
TTCTCTGTCTTGCAGTTCTTCCGAGCGGAGAAGAAAGCTAAATGTTTATTAGTGGACATT
AAACAGCTTCATAGAAGGACTGCCAGGGCGTGTGGTGTCAGTCGTACTTTAGTTCAGTCG
ATTGTCAGCGAGGTGAAGCGCCAACGCCAGCAACAACCCCTTCAACCCCTGCAGCCCATG
CCCTATCAGCACGCGGCCACGCCCACAGCCGCGCCCACGACCGCAGCAGCCCAGCAAGCT
CCGACTCCCCTGCAGCCCCAGTTCAGCACACCTGAGACCAGCACCGAGCCCCCGAAGTTT
AGCACCCCTAATAAGATAAGGAAGAAGAAGCAGTCGGTATGTGACGTCGATTCATTTGAT
ATTGCAGCCATTCGAAACCTCATTCAGTCATTCATAAGTAAGAAAGTTCGTCCGACTCTT
CAGAAGTTACTAAAATCCCTTCAAAACACTGGAATACTGGTTAACAGGTCAAGAGAAAGT
CTGAGAAGATTGTTGGTTAACTCTATGGGCTTCCACTTCGAGCGGTACAATGGCCGAAAA
ACACTTATGGAAAGAACAGAAATCGCCCTGTGGCGGTGTCGGTTTTTGAGGGCAACGAGA
CATTTGGACTGGTCGAAAATGATATTTATAGATGAGACATGGGCCAACGCCAACGATTGT
CACCAAAAGGGGTGGACCGATCGCACTTTGAAGGGCTCCATGAATAACCCTATTGGTAAA
GGCAGTAGGATTATCGTGTGCCATGCGGGTGGCGCCAACGGGTGGATTCCCACGCCACCC
CTTATTTTTAAATCAAAGAAAACGACAGACTACCACGAGGAGATGAATGCGGCAGTTTTC
GAGGAGTGGTTTGAAGAAGTCCTTTTACCAAATATCCCTGCCGGCTCTGATATAGTAATG
GACAACGCCTCTTACCACTCGCGGCAGCTGGACAAGGCGCCAACTTCAAACACGCTGAAG
CCTGACATAGTGGCCTGGCTGCTGCGTCATGATATCAGGGAGGACGAGTACGGCAACAAG
ATCGAAACTTTACTTAAGATTGAGCTCTTGGACCTAGTCAAGCGGAAGAAACCTCGATTT
CCGTCTTATTATATTGACAATCTGGCTTTGCAACACGGTCACCGAGTCATCCGCCTCCCG
CCCTACCATTGTCATTTTAATCCTATTGAACTGGCATGGGCCCAAGTCAAATTTTACGTG
AAGGAACACAATCAGGCGAGAAACTTGACGACAGTGCAACAGCTTTTTGAAGAGGGCGTC
AACTCCGTCACCCCTTCCGCTTGGGCAAAGCTCGTCGATCACGTAAAACAGGCCGTAATC
AAGCAATGGGAAGACGATGGGCTTCAAGAGCGAGCAATCGGGCAATTTGTAATCTCTCTG
GCCGACTCGGATCCCGATTCGGACGACAACAGCGAGGGGCACGATATCGACGGAGTGGTG
AACGACATCGCGGACGAGGACGGGTGGGACGAGAGTAATGAATTGGTGGACTACGAGGGT
GGTGGCGTGGACGACCCGGCCAACGATGGTGTCGGACTTATGGATGAGTCCGAGGGCGGC
CTTACGGATGAATCGCACAACGGCAGCGGCTGGGATTGGAACCACCTCGCCGTGGATGCG
GATGACGAGGGTGAGGACTTCCTCCTCCAGAGAGCTCTCTTTCCGGCTGCTTACAAGCGA
CAAGATTCATCTGACTTGGGCGTACAGCTCCTTCCTTCGGTATGTTAAAGCTAACTCTGC
AAAATACCGGGTGTATCACAACGAACGCAGAAGTGCTGTGGGTTTGTCTTCTCCCTCTAA
GGCTGTCCGAGCCGAGGCCCCGGGCCCCCCCTGGCGAAAACGGTAACTCTTGTTTCATGT
TTCTTCAGAGTTTTCAGAACGTTTCCAGCCAGTTTCATCGGCGTAAACGGCGTGAAAACT
CTTAATGATGAAGAAGAAACCGGGATATGGCTGTTTCTACAGAGTTTTCAATAACCCTGT
AGAAACACGGTGCTGTAACTCGCCGGAAACAGCCGAGAAACATGTGGTACCGAGTTATTT
AGGAGTTTCCAGAAACACGGTTATAACTGTCACCAGAGTGAGTTTCCAAACGGTTTCCAC
AGCGTTTCGAAAAACCGTTTGCTCGTGGTTTCTGACAAACGGTCTGCAAACTCTAAGAAA
AGTAGGTACAGTGTGTTTTTGTGTGGTTTCCGTTAACATGGTGATAACCTCATACGGCAT
AAGTTTCTAAACGGTTTCTTCCCATGTCTCTGGTTTCTTCAACGTTATGAGAAACTTACC
CAGCCAAAACTGATAATTTCTTTGACGTCGATTCGACCTCGACACTTCGATTTGAGTGGC
AAAATTGCGTTTTTCGAGCATCGCAATTTTGCGTTGGTTTTTGAAACATCCCGAACAATT
AGTACTCAATAAGCAGAAATCTCCCTGAAAAGCCTTCATACAATTTTCCAGAAAACTGTG
ATATCTTCAGAAACTGCGTAAAATCCTAAACTGTTAACACAAATGTTCAACTGTTCACTT
GCAAGTGTGCACCTCCCTGTAACACACATCTAAGTGCTCAACTTACTAGTTATACACTTG
TAAGTGTTCAACTCAGCAGTTGTACTGTA
>WTPW01002404.1:76698-81177 Gigaspora margarita strain BEG34 scaffold_2403, whole genome shotgun sequence Positions 1 to 3798
AGTAGGCAGTTTGTGCGAGGGTAAAGTAGCCCTAAGGTTGTTGATAAGTAAAAGGGTTGT
GGCCCTACAATATCTGCTTAAATAAGTGGTGCGTCGGGTAGTAATAGGAGGATCATGAAC
CAGAGGGTTTAAATAGACAATTCCCGTAGTTGGGTTGTAGGTATGGCAGCTAGTGTAGAA
CCTCTAGGCGGACTACTTAAATTAGGCACCAAAAGTGCACGTGTGGCTAGTTGTATCCTC
ATTCATGTAACAAATACTACGTCACTATAACTCATAATAAATCGCGGCCATAGCACACGG
CCTTTAAACCTAAAAAAAATAAATAGTACTAAATATCAAAAAATCTACAGTAATATTTAT
ATAAAATATAAAGTAGTATAACTCAAAAACAAATAATTTTAACAAAAATCTCTTTAAAGA
TTTGTTGTCTTAATCCAAAGCCACAATTTTGTTAAAATAGATATTTATTTAATTTATAAT
TATATAAGTTATAATATTTTAAAGTTTTTATATATTCAAAAAATTTAGTATTTAATTGAT
GATTCGCCAGTCATCGAGTGCATGATCATAGTGTAATGTGACACAGATCACTATGTAAAT
TACTATATATGTGAATGCTACGATTGCCCAAGGAAAAATATTTTTTTACTAAGTTAATTA
ATTTTGTCAACTAATTAAAAGTTGTAGAGCTCGTCGTTGCGGTTCTAATGGTAGTTAGAT
CATCCAAATCGGCCTAGTAGAAGCCAAGATAGCTTTAAAAAACATGTCAATGACTATATA
AATCTCCATGTAAACAATCTATTGTTTTGATACTAAACGAACATTCGAATTTTTTAATAA
ATTTATTAAAATAATTATAGGTAATCTCATATATTCTGGCACGACGATGCATTTATTATA
AGTAAATTAAATCTATAACAAGCATCCTAACAAATTTATATTAAAAGAAAGCTAATATTC
TAAAAAAATATATATTATAATATAAAATTGGATATATATATATATTATACGCTGGCACGT
GATATGCGTTGCCTATACCGCAGCTCTATAAGGATAAATTATATAAAAATATCCAATGTA
TTCACTACAAATAAAATTTTTTTTTATTAAGTAAATCGCATTTTTTTTATTAACAAAAAA
TGTTTCCAAGAACATTTTACATATATAATAAAAATTTTATAAAATTTTAAGAACTTTTTA
TTAATAGGTTTTAAGGTATGAATGTTAGCAAAAAAAACAACTTGGATTTTTTAAGAAAAT
ATTAGTCTTTGAAAATCTCTAAATCTTTATTATGTGTGCTTATTTAATTTATCAAAAAAA
TTATTCTTCATGTTCAAAAATATATAACTCTGAATTTTTATAATGATACATAAAATTTTT
TTTATAAAATGCTTTAAATTAGTTAAGCGACCAAAAAAAGAATAAGCTTGAATAAATTAT
AACTATTTGTTTAAATAATTAAAAGCATTAATAAACAAAATTTTTATGCATCGTTTCAAA
ACTTTAATTTTATATATTTTTAACTCTGGCGAACAAGTTTACTTAATTGTTTAAGTATGG
TTTGAAATAAAAAATCATCAGCTTTTGCATGATAAAAATTTTATTTTAAGTTTTTTAACT
TTTAAAAAAAATTTTATCGATATTTAAGCCATAAAACATATTAATAAAAAGTTTTTTAAA
CTTCATAAAAACCTTTTATATAATAAATCAGTATAATAAACAACATCGCTTAATAATATA
ATAAATGATTACATAATAAAAAAAAAATTTTATATATAGTGAATTTATCATATAATTATT
CGTTTTTAATCTGAGTCTGAAGTATCCAAAATTTCACTATCACTATTATCAATTTCATCA
TCTAGTCCATATTAAATTGTTTCCTAATAGTCTCTCGCTTTACTTAAGCACTTTTTCCAG
CATGAAATAACAACTTTTGATGTAATTTCTTCTTGAAAAGAATGAAGTAATGCATTTCAG
AGAGAAAGAGAATTAGAAAATTTTTGTTTTTCTGCAATTATGTTTTTAACAGTTCCCCAT
ACTAACTCTATTGGTTGAAGCTCACAATAGTACAGAGAAGTATAAAGTACCTTATGATTA
AACTTGTTTGCAATATTAACAACAACATATTGTTTATTTTTTTTGATTAATTCATATAAC
TCTACTTTCGTCATTTTTATATCAAATTCAATATTTTGAGCTTCTAGCCAGTCGATCATA
GCCTGCTTTTTCCAGTTAGAGGTTGGTGCAAGTTCTGCATGACGCTTATGATACCTTGCA
CCATCTATGTGAATGATACAAGGTCCATAGTCTAAAAAAAGATTTTTACATAATTTTTCA
AAAATTTTCTCAAACACTTCCACATTAAAGTTTCTATGGTAGTCTATCTTGTCAGATACA
ATACCAGCTGACTTTACTGCATCTGGAACTACTTTCCATGCATCCGCATCTTTCTTTTTT
CTGCCTTTTCCAGTTGGTTTGGCTGTTGGATCCCAAATTAGAAGTAATTCATAAACTATT
TCACCTTTTACCTGATTACTATTTCCATTTTGAAAAACAATAATAGCTCCAAAAATTACA
ACTATAACTCCTCTTCCTGTTTCATAAACAACATTATTATCTTGCGAAACCCAAATAAAA
TTTCGATTGTGATTAGTATGACAATAAGACTCATCCAGGAATACTTCAGGAGCAGTTGGA
ACGTCATTCTGTCCTTGTATATTTATAAAACGCCAACGAAGATAACATGCTCGATATGTG
ATATTTTGAAAAGATTCATGAAGGTAATTTTGTCTTTCGCCTTTTCCATAATAATAACCA
AGCTTTTTTAAATGGCGCGCAAGTTGTGATTTCGAAATTTCAAAGCCTAAGTCGAATAAT
TCTAAAATAAGTACGTGTATAGAGAGTGGCTTGCCACATTTGCTCGCAGATAAGATGATT
TCACGAATTGCAGTAATATATTCTACTTGAAACTCTTTAGGAGATCGATGATTATACTTA
GGTGGTAGAACCTGACTAATTTTTTTGTATTCAGCAAGAACACGATAAACAGATCTTTTA
CTAATACCTGTTGCTAAAGAAACTTCTTTGGAAAGGTTAGATTTTTTATAAAGTGCATTT
TTTTGAAAATAATGATAAAGTGATATAAGCATAATTTTTTCATTAACAGTTAGAGCAATT
CGGTCATGCTCCATAACTATATACCAGAATTCTCAAAAATAATAGTAAATAAAGTATTGG
CAATAAAATTTTTGTGTTATTTATATATTGATTAAATTTGTGATACTATTTTGAAGTATA
CATATTTATTATTTATGAATTTTTTTAAATTGTATATTGATATTGAACAAATTTGTAAAG
TTATTTTGAAACTATTACATATTTACTACTCACAAATCTTTTATAAGATGTATTTTAAAT
ATAATAAATATGAGAAATTATATATTGTAACCGGTTTATAATTAAAATTCAAAAATTACG
TGACTATATTATAAAATTATTCGCAAAGAGACTTTAATATTATGAAACTTCTTTTTTTTT
TTGCTAAAGCTTTTTTATCTGGTTTTTGCAGTTCTAAAGATAACAAGATCATTAAAAACA
GCCCAGTGAATCAGTCATAATTGCTATTTAAAGTTAAGGATATTTGCTATATGATCTACA
AAATGTAAAATTTGCGCAATAAATAGTAACTAAATTTTGGAACACTATTGTGCCTGATCT
ACTGTGCCATTTTGAATGATCCAATTATCTTTAGAATCACAAAGATTAAATAAAAAAAAC
TTTAATTAAGAAGCTATA
>VFIW01000019.1:174823-179785 Globisporangium splendens strain rgcb-1 scaffold20size602842, whole genome shotgun sequence Positions 1 to 4225
TACACGCTAGACATACCTACACGCATGCGTCTACACCCAACATTTTATGTGGGTAGACTG
AAGCCTTACCTTCCAAGTGGATCTGCGGATCCTACGAGATCTTCTGCAAACGATCGAGCT
GATCGTGAAGCTTCTCCACTTGATTGCGAAGAGCAAACAGCTCATCGCTCTGGAGATTCT
TCTCGGCGTACAGGAGTTGCAGGACGTCGAAGGATTGGTCCTTCACTGCCTCCAACGCTT
GAAGGCGAGAATGGTACTCACCACGAAGTACCTCGAGAGCCGAACCTGCCTCTCCCACAG
AGCGCAACAGGCGATCGTGAGCCAACTCACGAGACTTCTCGTTCTTCTGGAGTCGAACAA
GTTCGTCCTGAACCTGTTGGAACCGTTCCTCATAACGGGACTCCAAAGCCGAACACTGGG
CAGAACCTTCTGTCAGATCGTCGATCTTCGACTCATGATCGGCGACAAGGTTCTCGAGAC
TCTCGCAGCGTTCCTCAAGCGTCGAACAACGCTGCTGCAGCGCCTCGATTTGCCCACGGT
GAGCACTCTTCCACTTCCAGAGTCGCTCAATCGTTTTCTCGTTCAGCCCCACCCCCGTTA
TTAGACTCTCAGGGAGAGCATCGCTGGGTGGTTGAGTCGATTGTTGGTCATGAAGATCGA
CCGACTCATCGTCGAGGAAAGAAGCGGTTGAACCATCAACGCTTCTACAGAGTTCGGTGG
CGTGGATATCCACCGAGCTCGGACACGTGGGAACCTCGTCAGACATTGGAGTCTGATGTT
CCCGACGTGGTCCGCAGCTATGAGAACTGCTTGTAGCGTCGCCAGGGGCGACACTACGAC
GACCAGAACTACGGTTCGCTCTGTCGTCAGCGGGAGTTCTTCTTTCAGGACGAGCATTGC
CACGACGAAGAAGACGCTCCATCTTGTTCTCATTCTCAAGACGAACAAATGTTCGCCATG
AGTCTCGCTGGGCTGCGGTGTGTTGGCTCGGATCATCGCGATCGTTGATCCGACGCCAAC
TGAAGAACCGCTCCTTGTAGAACTCGAGCTCCCCCTTCTTCTTCAGAATGGGAGAAATGT
CGAAGAGTTCTGGAGCTGTCTGCTGTCGCTTGGACGACGGACGTTCTTCACGGTTCACTT
GGTCACTTGGTCGCTTCATTGCCAATTGCAAAGTGAACTGCTCCGAAAGGTCTGCAAAAG
TACGCAAGGTACTTGTGGCTTTAAGGAGGGGATGATGTAATGGGCTATAACCAGCCATTA
CATGAAGGTGGATCTGTCCCCAGATCTAGTGTGTCACACACCACCTTCAGCGTGCATTGT
GGAGACACAAATAACAATGGGATCACGCTAATACAGTCCCCACATGCACGTGTGACGTCA
TTCGATGATGTCACGAGTATTCTCTGTACTAATCAGTGCAGAGTGGTGTTCTCATGTACT
GATCAGTACAGAGCGATAACATCCATGTACTAATCAAGTACTGAGTGATGGTTCCTGCTT
GGGAAACTGGGCTGGCGACGAGACCGACGTGTTTCTGCCACCTGGAGTGAGTGGTGCGAG
CCAATCACTTTGCAGGTATTTTAAACAAGACTTGAAGTTCAAGCTTCTCGAAGATCCCGT
AGGTTCAACCTCAGTGTACCCAAGGTTTTATATATCATATTCATAGGTTTTATTGTGTAT
ATTTAGGTTTTAGTTATAAAACCTGTAGGATCCCTTGGGGTTCATTTGTAAGTAGCGACA
GGAACCATAACCTTTTTAATTCAGTTGCAAATTTTCCTCCAAGCCCTCAAGTCTTCTTCC
TCCCTCCAAGTAGGGAGATCGCTTCCTCTGGCACAAGCGTGTGTGCCGTGTTTGAGGGAC
TGTTGTTAACAGCGCCCTCTTACAACAAGTTGATGGCGCCTGTGGAACGCACCGCCGCTT
GTTTCGATATCAGCACACGATCGGTACTGCGTGTCCGCGACCACCTCGATGACGGCGACC
AGTATCCAGACATCGACGAGCGAGCGCGTGACATGAACGTTCCAGACGAGTTCATTCCTA
TCGTCCGGCAAGTCATCATGGACATGCACACAGCCAAAGAGCACGTCACACTCAACACCC
TCCTCGCCAAGCTACAAGATCAGTCAATCACGACCCGCTCAACAACATGGAAGTGGAGCC
GAGCAACGCTCCACCGATTCCTAACAGCAAAAATGCGCTACTCATACGGCCAGCGACGCT
CACACTACGACAATTTGAAAGAGGACGTCTTCGTGGCTGCTCAACGCGTTCGGTACATCA
AGCGAATGAGGGACTTTCGCGACCAAGGACGGCCTATCTTCTACCTGGACGAGACGTGGG
TCAACCGGAACATGAGTCCGACCCTTGTCTGGCTCGACGAGGAGGGCAAAGGAGGCATCA
AAGTGCCGAGCGGGAAGGGCGAACGTTCCATCGTTTGCCACATCGGCGGCGAGACTGGTT
TCGTTCATGGTGCCGAGCTTGTCTTCCGGGGGAAGAAGTCCCTCAAGGACTCGGACTATC
ACACGGAGGTGAACGCCAACGTCTTTCTCGACTGGATGGAGAAGAAGGTTCTCCCTAATG
TACCAAGAGGGTCTGTTCTCGTGTTGGACCGCGCAACCTACCATACTACGCTCACGCCGG
AGTCGAGACCAGTTCGCTCGGACTTTCGTAAAGCTGAGTTCGCAGAGTGGCTGGCTCAGA
AAAATGTACAGTACAATGGCCTTTCGACTGAGGCGGACTTTATGACCCTGACGCGGGTTG
AACTGCTCAGCCTTTGCAAGCAGAACAAGCCACGGCCGATCTACGAGGTGAGCATACTGG
CGCAGCGCTTTGAGTGCGAGATTATTCTCCTTCCAGTTGCTCACCCGGAGCTCAACCCGA
TTGAGATGGTCTGGTCCGGGTTGAAGTGGTTCATGGCACGAAACAACCGAGATTTCTCTC
TTGCGAAGGTAGAAGAGCTCACACGCACGTATCTGCGGTCGTTTGATCAGTCACAGTGGG
TGAAAAACGTTGCGCACTGCATTGAGGTAGAGAACAAGTACTTGCTGGTAACGGACGATA
[truncated: 362,797 more chars]
