# Supplementary material for: Prokaryotic and Eukaryotic Horizontal Transfer of Sailor (DD82E), a New Superfamily of IS630-Tc1-Mariner DNA Transposons
Source: Biology (Basel). 2021 Oct 7;10(10):1005. doi: 10.3390/biology10101005 (PMC8533490; doi:10.3390/biology10101005)
Supplement: Supplementary file 1 [file biology-10-01005-s001.zip › Supplementary Material/Supplementary Data S10.fas]

>St-Aphast
atgtcatctacatttagca-----------------------------------------
------------------------------------------------------------
------------------------------------------------------------
------------------------------------------------------------
------------------------------------------------------------
------------------------------------------------------------
------------------------------------------------------------
------------------------------------------------------------
------------------------------------------------------------
cttttcagcttcaatttagcatgcctacgacccacgctatggaaaaaagacacgtgc---
---------------------------------------------------tatcgccag
ccgaaaagtggctcatcgttaaatgccatcagtacttcatcgaacacaaggc--------
gctaaacctccctgggaagcaagcacgcgttcg---------------------------
agacagtgtgtccaagtgcctggggtttgccaaatcgacagtaagcagcgtc--------
-------------attgctgaatggaa---------------------------------
--------------------caaaaaccacgaccgct--ctttcaaatcggaag------
----------------gaagagtacgtggacaccggcct-------------cgttcttc
cgtcgaacaccttgctaccgagatacgccaaatcatacaagaatcaaac------gctgc
ttgcttgccagtgtctgc-------------gaagtcgctgtcagctgagatcgccgaac
aagaaggcgtcaccatac---------------ctgttcgcacaatgcggcgagcgcttc
---gtcgcatggggttctgctttcaaaaggg---tcaaacccgcttttttctggccgagt
caagcgaaaacgtggcgtttcgaacgacctacttgcgaaagaaattgtccaatcgaacac
agtccggcggcgtacg---------tctacccgaggtgtacttgcatgaatcgtactgca
acttaaaccactcacctggcaagacatgggttgacgaaacaaaacga-------------
--------------------------------------------------------cgac
tgagcaagagcggcaaaggaccacgtatgtgcattgttggtgctggaattgtgtccaccg
---acgctgacgga---------accaagtgtggtgaatgggcatgcaattcgcttgtga
tgtggccctcacagaagcgaccgaaacggcaacgtaagcaagcct---------------
------------------------------------------cgttggtggacgacgatg
acgacgactaccatggcaatttcaacagcgaattgtttgagaagtggtttacccaattgt
gtggc------------gcgctacagactgcgcacggggcttgtgtgattcacatggatg
gggcaaagtatcacaagcgcgtc------ttgaatccttg--------------------
-------------------------------------------------tacaacgacag
caacaaagaagggggagatcatcgcgtggttgacgtcgaagggtgttgcgtttg------
------acc---------------------------cgaagcagaccaaggcagagctgc
ttgtgattgta------------aaggccaaccgcgagcgt---------cc---atcct
atgcatctcaggttattgcgacatcatacggcca---------tacactgttgtttaccc
caccgtaccatccagagctgcaaccgatcgaggtcatttggggaatcgtcaagaacaaga
ttgcatgccggccatcttcagacatggcg-----------------gagttggagcgtc-
-----------ggctgaagatccactttgcagaggtgacatcttcacagtggttgtcagc
acatgacaag---tcg------------------------tgttcgtttgaaaatgcgta
catggaagctgctgaagatgtgatcctggcacaagaggaggaa-----------------
--------------------------------------ccgtcgga--------------
------cga-----t-------ggcgaagg-----------a-------aacctgcttga
tgtttcctctgaaagtg-------------------------------------------
------------------------------------------------------------
------------------------------------------------------------
------------------------------------------------------------
------------------------------------------------------------
------------------------------------------------------------
------------------------------------------------------------
------------------------------------------------------------
--------------------aa
>St-Aphinv
atgcc-------------------------------------------------------
------------------------------------------------------------
------------------------------------------------------------
------------------------------------------------------------
------------------------------------------------------------
------------------------------------------------------------
------------------------------------------------------------
------------------------------------------------------------
------------------------------------------------------------
-------------------------tgaaaccaacgcaatggaaaaaagacacgtgt---
---------------------------------------------------tatcaccag
ccgaaaagtggctcgtagttaagtgtcatcaatacttcgtggaacacaaggc--------
aatgaaccttcctggaaagcacgcccgcgttcg---------------------------
agacagcgtgtcaaagtgcctcggattcgcgaagtctacagtgagcaatgtc--------
-------------gttgccgattggaa---------------------------------
--------------------ccaaaaccacgaccgct--cgttcacgcccaagt------
----------------ccaccacacggggacaccgtcct-------------cggtcatc
cgttgagcactttgcaactgaaattcggcaaattattcaagaatccaac------gctgc
ctgtttgccgatctcggc-------------aaaagccctgtccactgagctggccgaac
gtgaaggcgttatcattc---------------cagtacgaaccatgcggagagcgcttc
---gtcgaatgggcttttcgtttcaaaaggg---ccaaacaaggtacttcctagccgaat
caagtgagaatgttgctttccgaacgtcttacctacgcaaaaagatctccaaccgttccg
agtctggcggcgtctg---------tttgcctgaagtgtttttggatgaatcgttttgta
atttgaaccactcaccgggaaaaacttgggtcgatgaaacgaagcgt-------------
--------------------------------------------------------cgac
tcgcaaagagtggaaaaggacctcgaatgtgcattgtcggtgccggcgtcgtgttgtcaa
---atgaagacgga---------acaaagcggggcgagtgggctggcaactcgttggtca
tgtggccgtcgaagcgaaggcctaagcggagacgcaaagctgata---------------
------------------------------------------ttatcgacgacaacgacg
atgatgattaccatggaaacttcaacagcgttctgttcgagaaatggtttgaagaattgt
gcagc------------tccctcaagaatacgtacggaacttgcgtcatccacatggacg
gggcgcggtaccacaaacggata------ttaaatccatg--------------------
-------------------------------------------------tccgacaactg
ccacgtctaaggcagatatcattgcttggttgacatccaaaggcgtcacgttcg------
------agt---------------------------caaggcttaccaaggcagagctgc
ttgtgaccgtg------------aaggccaatcgggagcgt---------cc---gtcat
atgcatctcaggtcattgctacatcacatggtca---------tactttgttgttcacac
ctccttaccatccagagctccagcctatcgaggttatttggggcattgtgaagaacaaaa
ttgcgtgtaggccgtcgtcggacatggca-----------------gacctcgagcgac-
-----------gcctgaagactcacttgctgaag--------------------------
------------------------------------------------------------
------------------------------------------------------------
------------------------------------------------------------
------------------------------------------------------------
------------------------------------------------------------
------------------------------------------------------------
------------------------------------------------------------
------------------------------------------------------------
------------------------------------------------------------
------------------------------------------------------------
------------------------------------------------------------
------------------------------------------------------------
----------------------
>St-Aphste
atgccgtccaacc-----------------------------------------------
------------------------------------------------------------
---------------------------------------------------------gat
cacgt-------------------------------------------------------
------------------------------------------------------------
------------------------------------------------------------
------------------------------------------------------------
------------------------------------------------------------
------------------------------------------------------------
------------------------------------------------------------
------------------------------------------------------------
------------------------------------------------------------
------------------------------------------------------------
------------------------------------------------------------
------------------------------------------------------------
--------------------cgaagctccttgcctctgatctctttgaacggtactccac
a-----------------------------------------------------------
------------------------------------------------------------
-------------------------------tgactctctcgtgtctgatgtattgaaca
gacatggcatcaacatcg---------------tggagaggacattgcgtcgattattga
---cgcgaaatggattctacttcggtcgtgg---gaagcgccggcagttctgtgcagagt
ccgtgggaaacctggcgttccgatcggtctacctccgcaccaaagcgaccaacctcaggc
-----gacgaaatcta----cccaagcagccagaaatcttcttggacgagtcatattgca
atttacaccatgtctcacaacttgcttggatcgactcggaagcccacga-----------
-------------------------------------------------cagcgttcagt
acgagcacagcggcaaaggaccccgtgtttgcattgttggtgtcgagtcatctcggggca
-----------aaa----------ttacaagcgcagaatgggtccccgggtcctttcaat
gttcgtcgaagaagaaaaatcgcaagcagaattgtgctgatc------------------
------------------------------------------acgagtcggacgaaggcg
acgacgactaccacggcaatttcaacgccccattgtttgaaccgtggtttgacatgttgt
gtcgc------------accgccaaagaacggtatggcccctgtcgtatctttatggacg
gcgcttcgtatcacatgcgacgc------ctgaatcctgc--------------------
-------------------------------------------------gcccagtgcaa
aatatcgcaagcaagagatcattgaatggcttgacatgcatggcgttatccgtc------
------aaa---------------------------caaatgcgacaaagccggagttgc
tgatgttggtg------------cgtgcaaacaaacccgct---------cc---cattt
acgccacaacagaaattgctgtcgggcatggtca---------tacagtccactggacgc
cgccgtaccatcccgaattgaaccctatcgaattgatttgggcgaacatcaaacgccgca
ttgcgtccaacccagccacaactatggtg-----------------gacttagagaaca-
-----------aggtatgtgtgaggtctgacat---------------------------
-------------gccg-------------------------------------------
------------------------------------------------------------
------------------------------------------------------------
------------------------------------------------------------
------------------------------------------------------------
------------------------------------------------------------
------------------------------------------------------------
------------------------------------------------------------
------------------------------------------------------------
------------------------------------------------------------
------------------------------------------------------------
------------------------------------------------------------
----------------------
>St-Phycam
atgaagccga--------------------------------------------------
------------------------------------------------------------
------------------------------------------------------------
------------------------------------------------------------
------------------------------------------------------------
------------------------------------------------------------
------------------------------------------------------------
------------------------------------------------------------
------------------------------------------------------------
------------------------------------------------------------
---------------------------------------------------ttacccccg
ccgaaaaaaacctgattctcaagacccatcgctatttcctcgccgaagctaa--------
gcaaggactcgaccccagcagacgagccgtacg---------------------------
gctgcgtgttcaccagtgtcttggcttcgggatggctactatcgctcgagtc--------
-------------gttgcagccgagaa---------------------------------
--------------------caagctcagtcgcggcg--agaccgcagcaagtc------
----------------ccgctgaaccacccgctcaactg-------------agagagac
agttcaaaaatacggtaatatattcggacaaatcattactgaccgaaat------atttc
aggcaagcccgccacgtc-------------tcagcacatcgccgatgttgcacaaggtc
tgacaggtgaagctattt---------------ctgctcgcactgtccgaagaacgctac
---gcgcgatgaactgctcgttcaaggttgg---tgaaaggcgggatatccgcgccgaca
gcgatgccaacgctgcttttagacagaagtacctgcagcgcaagcgagcgaacttg----
-----aacaagcg---gactgccatcaggactgaagtatacctagacgagtccttctgca
acctgcatcacgtcgctcaacgcacgtggctcctgcccgaaatgaag-------------
--------------------------------------------------------cgcg
tgcttccatctgggaaggggcggcgattttgcataattggagccggcgccatcacgcgcg
ttggcaaccatcga------------acgcgcggcgagtgggtgaaaggatcagtcaaag
tgtgggctgctgataaagcggcc-------------------------------------
--------------------------------------------------agcgccgcaa
cgggtgactatcacggaaacttcaacagcgagaagttcgagaggtggtttgggcagctgt
gtgag------------acgctgtctgatgagtacggcgagtgcaacatcattatggacg
gggccaagtaccacaagcgcgat------gtcgacgcagc--------------------
-------------------------------------------------ccccgctaaga
gcaagaataaggacacacacgtgaagtggttgctgcgccagggcgtgccggcga------
------gca---------------------------tgctcatgaagaagaaggtgttgc
agcagctagtc------------gaggagaagcgcggctcc---------gc---gaaat
acgagaccgtgactattgcatcgaagtggggtca---------caaggttctcttcactc
caccctaccatcctgagctccagcccatcgagctgatctgggctgcaatcaagaatccca
tcgccaagaacccgtgcagcacaatggcc-----------------gagttggaggcga-
-----------agatccacgatggcatcaacagcgttacttcgaagacttggctcaaggc
atacaggcat---gtc------------------------cagaacgtggaggaggagta
catggaggcgatggagacggacgaggacgtgttgg-------------------------
------------------------------------------------------------
----------------------agcgg---------------------------------
------------------------------------------------------------
------------------------------------------------------------
------------------------------------------------------------
------------------------------------------------------------
------------------------------------------------------------
------------------------------------------------------------
------------------------------------------------------------
------------------------------------------------------------
----------------------
>St-Physyr
atgaaaatttggcacaacagaatcggacc--------------tcctgtcttctcaggtt
gtccaatcaac-------------------------------------------------
-------------------gtgaaacacgcggc------------------------aat
cgctgcagctcacctcggcacgtcta----------------------------------
------------------------------------------------------------
------------------------------------------------------------
------------------------------------------------------------
------------------------------------------------------------
------------------------------------------------------gccgtc
cttgtttcatccgaatcggctcattattcgatccactacagatgccgcaacacatac---
---------------------------------------------------tttccgctt
ccgacaagtactacatcgtgcgcctccaccgcacgttgaaggccgaattggc--------
gcaggggcttcaccgcagaggacatacgctacg---------------------------
ccaaatgatgcgcgacgctacaggctacgcaggcagcacacttgcgctcgtt--------
-------------ttggcccactggaa---------------------------------
--------------------caagcaccacgacccct--tcttcgcgagcacct------
----------------cacgccctcgaggccaccgccac-------------cggtctac
cgccgaaaattacaaggatgaaattcgcaaaataattacgggccgtaat------ctaaa
tcagcaaccaactaccgc-------------gtgtcacatcgcagctgaactacaagaag
tggcaggtatcactgttt---------------cggcgagacccatgcgtactgttgtca
---agaggctcggtttctcctacgcggcggg---gcaaaagcgtaacatagcggctgacg
cagcaggcacagtcaagtttcgtgaggcgtatctgctcaagaaggttgccaatcgc----
-----gaccatcatcgcaatcctcgtagacctgaggttttcctcgatgagagctacgtga
atgagcaccatgtagcttctcggacgtggcttcctgctgaccgcgtt-------------
--------------------------------------------------------cgct
acgataagagtggcaaaggtcgccgcttttgtatcgttggggctggcattttgcaccgca
---agaatggcggt------------ttacgcggcgactgggtggagggctcgttgaagt
tttggcagtcggacctcgctgca-------------------------------------
-----------------------------------------------------agcgagc
aagaggattatcacggcaacttcgacagccaaaccttcgaagactggttcaagaaactct
gccgt------------actttgaagcgcgaacacggtgcgtgcaacatcgtcatggacg
gtgcgagctatcaccgccgcatc------atcaacccgtc--------------------
-------------------------------------------------tccgaagaagg
ggtggaagaaggcacgcatccttcgttggcttatcgagaacggtattccgtggg------
------gtt---------------------------gcgacaccaggaacgcgacgctgc
tcaagcttgtc------------tccgccgccaagccgaag---------ac---caact
acgtagccaacgtcattgcccaaaagcatggtca---------tttgttgttctacacgc
ctccatatcaccccgagctgcagccaatcgaggtgatatggggcgtggtgaagaatcgta
tcgcaatggaaccagcgaagtcgatggca-----------------gacctgaacaaga-
-----------agcttgaagcttcacttcagaaagtgtcaagccacacctgggtgggagc
ctatcgcaag---gtc------------------------cagaggatggagaacgaata
catggtgaaagctcgaaatcgccaggaaatccgccgagagatcacagaggctgaggatca
gc------------------------------------tcgtagaa--------------
----------------gacgcagtcgag---------------------gacaccgcgca
ggactctgccgaggagc------------------------tggaagagtacg-------
------------------------------------------------------------
------------------------------------------------------------
------------------------------------------------------------
------------------------------------------------------------
------------------------------------------------------------
------------------------------------------------------------
------------------------------------------------------------
-----------ccttccagtgc
>St-Phytub
atgtcgtcggaga-----------------------------------------------
------------------------------------------------------------
---------------------------------------------------------aag
cgcgtcgt----------------------------------------------------
------------------------------------------------------------
------------------------------------------------------------
------------------------------------------------------------
------------------------gaagg-------------------------------
------------------------------------------------------------
--cgacgatgctgctcgagcgatggcgtttgtgaaggttcaccgcggcaggtccc-----
---------------------------------------------------tcacggtag
aagaaaggctggatatcctcgctgctca--------------------------------
ggcaaatttacgtgcaggtcgcactgtaattcc---------tcgaaaggagagtgtaac
caacaaaattgctcgattacttggtcgttccaacaaaacgtgtggtgaagtttggtct--
------------------------------------------------------------
-acatttctgtctgatggcactgtattaacagctgctccccctggtaatcgtgg------
----------------cgatcgcatgacacggttgccaa---------actcagtgacaa
tgcaggatttggttcgtcaattcgcccgtacccgatgtgaaacccgtactaggacgacgg
caaaggacgtcatgcatttgctagcggaggaaaagtatctatcattcgatcctacagata
atagcagtactgaagctg---------------cgcttcggactgtgcagagatttttgg
---agcagagtggatatgcgcgcggagc------tcataaaggcaagggattacgcctgt
caccagctaatgatttagccagagctgagtacgtgcagaaaatgaccggcgtcgactgta
tgtc---------------------aagtcgcatcgtgtacatggatgaaagttatattc
atcaccactatgcaagacataacgattcactagtcgacccaacagatgacac--------
-------------------------------------------------ctacgtcaaag
agaagcacaaaggcaggcggctttgcttcattgcagctattctcgacaaggatcccactg
tagaagatgaagggcgaacccccgagcaatctgctcaatttttgcaggacactgtggata
tttttgagggggaaaagcagaca-------------------------------------
------------------------------------------------------------
--gcagattaccatggcatgttttgccacgtctattttgttgtttggatggacacattac
ttcgcgt---------cctaagcgacatgcgcttgtcaaattgtattatagtgatggaca
acgctaagtaccacaaggttcta------cctgcatcaac--------------------
-------------------------------------------------accaaagcatg
gcagcagtcgggccaagatgctcgaagccatgaaggcgtatggcatcaacgttc------
------ctg---------------------------acaacgctacgaaggtcattctgt
ggcaattgctc------------tcagcacacatcgaaaaacat------gt---tgtcc
ccgtgatagtgaaaaaggcaagagacaaagggca---------cgaagtggtgttcactc
caccttaccattctgatttacagcctatagagcttgtttgggcgcacgtaaaaggtgaag
ttggccgccagtacactacaaagacgagt------------tctccgacattcgccctc-
------------------------------------------------------------
------------ggct--------------------------------------------
------------------------------------------------------------
---------------------------------------------------------gg-
----------------------agcga---------------------------------
------------------------------------------------------------
------------------------------------------------------------
------------------------------------------------------------
------------------------------------------------------------
------------------------------------------------------------
------------------------------------------------------------
------------------------------------------------------------
------------------------------------------------------------
------------------gctt
>St-Pilapi
atgctgttttattcaaaacacttccaactgcaatttatcgaattgatcactatttttatc
gttcaaac----------------------------------------------------
-------------------------------------------------------acgat
cgaattt-----------------------------------------------------
------------------------------------------------------------
------------------------------------------------------------
------------------------------------------------------------
------------------------------------------------------------
------------------------------------------------------------
-------------------catttatttttgcaaaagttatgcgcaggagaatatattac
tcatggtgacaggtaacggcgagcagaaacgaaagagaatgtgctgccgcattacgagca
aggtggcagctgtcgtgcgagacgtgcgttctttcttcaatgaaaagagcctccacgga-
----------------------------------aagagaattaatgtctcccagccgtt
agcgcggacggccacctgtactgggctttcagtggcatcggttaagcgaatttgcaag--
-------------tctgaagacgatgaagccacgtt------------------------
-------------------------------------------cccaaccagcg------
-----------------atgagcctgaacaacgcctcaa---------gcaacgccaagt
tcccgaatccgtgtatccagttatccgtcgtgcaatattcgatatgttc------agcgc
aaacaagcacgtcacgct-------------cgataccttgctacacgaactcgcaacaa
atcttttaactcgctcgacggcgtggaagtggtcgcgagccactctccatcgcgtcttga
ctgaagagatgggctacacttgggggcggaggtgtacacactacgagcagctcagagaaa
agggacccattgcccttcggcgcttgcggtacatccagaaggtacggcagtaccga----
-----tcagaagg------------gaggagcatatactaccaagacaaaacttgggtta
ataagaatatgacaccatcgaatgtctggacggatcaaaacggtaa--------------
-------------------------------------------------aggtggcggta
ctgttccgccttggaaagggtcttgctctattgtttgccacattggcagca---------
------------------------------aggaagggtttgttcaggagacagagctga
tttttcgtgggaagaagtctcaa-------------------------------------
--------------------------------------------------------cgta
acgcggattaccacacggaaatgaatgcggatgctttcctggattggctagagaaaaag-
-----------------gttttacctttactgcccgaacgctcggtacttgttttagacc
gcgcgacgtatcacactacgcgc------acagaagaaacg-------------------
--------------------------------------------aaaccagccagctcac
aattcctgaaggaagaatttattcaatggctcctcggcaaaggaatccagcaca---ctg
agcacgacaggacgtatacaacattcaatgactaccagatgatgaagcgggtcgagctcg
cgagcttgtgc------------aaggagtacaccccagtc---------cc---gaaat
tcaaagcacaggagttggtcgagcgatataaatg---------tgacattcttctgctcc
caacatcacaccctgagcttaatccaattgagctcctgtggtcggatgtaaaaagttacg
tggcaaaacacaacacgacgttcagtctg--------------acagaagtggagcggc-
-----------tgacacagcaaagactgagagaaatcggcacagagcagtgggaaaaatg
cgttcaacat---tgc------------------------gttaaggtggaagatgaata
ctacaataaggcggacagtctcgactttgaaatg--------------------------
------------------------------------------------------------
------------------------------------------------------------
------------------------------------------------------------
------------------------------------------------------------
------------------------------------------------------------
------------------------------------------------------------
------------------------------------------------------------
------------------------------------------------------------
------------------------------------------------------------
------------------------------------------------------------
----------------------
>St-Pytoli
atgac-------------------------------------------------------
------------------------------------------------------------
------------------------------------------------------------
------------------------------------------------------------
------------------------------------------------------------
------------------------------------------------------------
------------------------------------------------------------
------------------------------------------------------------
------------------------------------------------------------
------------------------------cagcagcagcggcggaacaggacccccc--
--------------------------aagcgcaagcgccgctttcgcatgatctcgcacg
atacagcggtcgcaatcaatgactgtagaacgtattttgaacgggaggcaagtgacaac-
----------------------------------tcgcgccggaacctctcgcggcctgt
cgatcgtacagccgagtgctttgatatcagccgccaaaccgttatgcagatc--------
-------------agaaaaaagctagagagtggcga------------------------
------------------------------------------------------------
a---------cctttctacgacgaggaagagcgcgaccg---------cgcaatggaggt
ccctccctcctttgctggggatgttcgtgatgcgatctttgacatgtac------gctgc
caagcaacacgtcacgct-------------cgacacgctgctcaagacactgcaagaca
agcgcgtcacgcgcacatcggggtggaagtggagccgatctactctgtatcggtttctga
cggacacaatgcattacacgtayggcaaacggcgcacgtactaccagaatctgaaggaga
acgtgtcaattgcggctcaacgcgtcgcgtacatcaagaaggtgcaggagtatcga----
-----gctgaagg------------tcgccctattttctaccaagatgagacgtgggtga
acaagaacatsacgccagccaacgtgtggttggacgatgagggcca--------------
-------------------------------------------------gggaggtcgag
cggtgccacaggggaagggcgagaggtcgattgtctgtcatatcggagggc---------
------------------------------gtgatgggtttgtcgacggcgccaagctca
ttttcagaggcagcaaggctttg-------------------------------------
--------------------------------------------------------aagg
actctgattatcacaccgagatgaactcgtccgtctttctcgactggatgcgacgcaaa-
-----------------gtactccctgcggtaccttcgcgctcagttatcgtgatcgatc
gtgctacctaccacacgacgttg------actgaacaaaca-------------------
--------------------------------------------aagcctgccaagtcaa
cgttcagaaaagcccagttggcggagtggcttgtcgcacacggtgttgtgcaca------
------atggcatgcgtaccgtg---gacgagtatatgacgatgacgaagccagagctcg
ggcagctctgc------------aaagagaacaaaccaaag---------cc---agaat
acgaggttgctgtcactgcacgtgagttcgactg---------cgacgttctcttcctcc
ctgtcggccacccagagttgaaccctatcgagatggtgtggagctacgtcaaaagctacg
tggcaaagcacaacaccgacttctctctg--------------tcggaggtcgagaggc-
-----------tatcgcacgccgctcttgactcatttgactcagaagcgtggcagagata
tgtcgatcat---tgt------------------------gtgaaagtagagcgcaggta
ccttgagctggctgatgatgtgccgctcgatatgg-------------------------
------------------------------------------------------------
------------------------------------------------------------
------------------------------------------------------------
------------------------------------------------------------
------------------------------------------------------------
------------------------------------------------------------
------------------------------------------------------------
------------------------------------------------------------
------------------------------------------------------------
------------------------------------------------------------
-----------------atgac
>Fu-Lobtra
atgtcttcagcac----------------------------------aattttctttaat
ccccaaagaacttagt--------------------------------------------
-------------------gcggaacaggcaagccg------------------gagaag
cgagtctt----------------------------------------------------
------------------------------------------------------------
------------------------------------------------------------
------------------------------------------------------------
------------------------------------------------------------
-------------------------------------------------------ttatt
tatgaagagtccaaccaatccatgttttctcaagaacatgagaatgataatcccttcct-
---------------------------------------------------catcagcat
ggatgaaggtggtcttcatgcaccgccacgact-------------------------ta
gtaagacaaccgtagcggaggaggaataccgcctaatcgcacatatctacgcaaagctca
gcaatgcgccgccagagtttcaaaaatggatgagacaatcgtttggcatgaaagagtg--
-------------tgtgcagatggctaagcttaccggggtaaatgcacattc--------
--------------ctgtctagcagctatcaactact------caaggacaggggtattg
a-------agttgcccaacaagggtgtgggacgtggccg------taaagcacaagcaaa
agataaagtgctccagggacatatcacggatatcatcaggagaactaat------ctggg
aggtatcccgaatacact-------------tggacgagtggtgaatgagctcagaaatg
agcatggtatcaggacgt---------------caaggtcaacagttcatcgatacctac
---atgcaagtaacttttactggggaaaggg---ggttcgaaggaactttatgcacgatg
cacctcacattgtgcaataccgactgaaatacctcacagagcgtttcaagaacctggtgg
agcttgacgatggtttaatccctatgatgccagaggtatttcttgatgagtcctattgtc
acctggaccattcctcaaaaaatcgatgggtagaacgggacggaggc-------------
--------------------------------------------------------attg
tgtgtgaatcatctcggcaaccacttctcgtcatgttcgctgcatttgtcatctattacg
---accgtgacgaaca------gaaggtggtggggaagtttgttgagaacagtgttcaca
tctgggcggcgaacagcaaggcatctcttcagggaaacgccg------------------
---------------atcatatgcagcccaatagt---------cagattcttgcaaatg
atcatgactatcatggtcattttaaccacgaggtgttcgaagagctgtttacgacggttt
gccaaag---------tctggtaaagatgaatctcggtccttgtaaaatacacatggatg
gtgccaggtaccatttccattgc------cctgataggaa--------------------
-------------------------------------------------gccaacggccg
ccaataagaaatcggagataatggaatggcttatatctcatcaatttggaattccacccg
gttctaacggtgatc---------------------gaacgccaagcaagtcagaactac
ttgcttatata------------aggacccttgattaccag---------cc---acggt
acacggtctgggacatcgcattagagaatgggggcca------ctggattattaggacac
ctccttatcattgcgaactccagcccattgaattaatctggggcgttataaaaaacagcg
tagcttacatgatatccggatcgatggctgccgatcaacttatccagatgctgaaggaac
-----------tcttccgaaatgttcaagttaaaactttcgtttctgcctggaaaaaaac
ccttagtttt---gcc------------------------tacagatacatgcaggaaat
tcgtggccagacattcgagacggccgaggtgcaggaagagttggaacaaatttttcattc
gattgatttttccgaggccacattcaacaggctttttgggattggtgctgccaga-----
----ggccgatacaatgtcttaattga---------------gcccatggaagatggtga
tattggtgatgaagttg------------------------atgaagttgaagaagacgt
tgatcttatcccgacatctcga--------------------------------------
-----------------------------tcctt--------------------------
---------------ggctcctgatgaattggaggaagacgataac--------------
-----------tcaatgccggc--------------------------------------
------------------------------------------------------------
------------------------------------------------------------
------------------------------------------------------ttcacc
ttcagcccgtttttaccgccac
>Fu-Morsp.
atg---------------------------------------------------------
------------------------------------------------------------
------------------------------------------------------------
------------------------------------------------------------
------------------------------------------------------------
------------------------------------------------------------
------------------------------------------------------------
------------------------------------------------------------
------------------------------------------------------------
------------------------------------------------------------
------------------------------------------------------------
------------------------------------------------------------
------------------------------------------------------------
------------------------------------------------------------
------------------------------------------------------------
------------------------------------------------------------
------------------------------------------------------------
------------------------------------------------------------
------------------------------------------------------------
------------------------------------------------------------
--gagtatctgaagcgtcgctttgagaacct-----------------------------
-------------------------------cgtccaaaaagatggaaagtggaga----
--------------------ccagtagtgccggaagtattcttagatgaatcgtattgcc
acctagaccatacgacagcaagcaggtgggtaactccgggcatggcg-------------
-----------------------------------------------------------g
tgtctgaagcaggaaagcagccaatattggttattttcgcggcattcgtggtttatttcg
---atcaggacaagca------agaagtcatcgggagatttgtaaaagatagtgtacata
tctggccagctcttggtaaagcgcacctccagaaagcaaacggaaggcggactggtgcag
acgcccaactttggcacgatgtgccttccgagattagagaggcagggatcattgctacag
atcatgactaccatggtaatttcaacgccgaacttttcgataaactcttccaacggctat
gcaacaa---------cctcaccgaaatgggacttggtccttgtaacatccatcttgatg
gcgcgtcataccacttccacaag------atgaacaagaa--------------------
-------------------------------------------------accgacatcta
gctgtaagaaagaagacatcctgaagtggattaatgaccaagggcatgaaatcccccctg
gcacagaaggga------------------------gagatgcgaccaagacccagctgc
tggagtacctg------------aaaacgctcccagataca---------tc---ccagt
tcaccattcataatattgcaagagataacggaggaca------tcgtattttgaagactc
ctccatatcactgtgaacttcagccaatcgagaaaatatgggccgtcgtcaagaatatcg
ttgcttcaagaacagcaggacgtatggcttct-----------gttgacctcaagagaat
gctaatgggaattttttttggcatccctagcaggatattcatatctgtttgggagaagtg
tattaaaact---gccctggattacaccaccacgactgcccagtcggcaccgataattac
tcataatgaggctacgacgatggctgaaactgcag----------agacccatgccatct
--------catctgagtactgggcagagattctcagagaggtggagtcgtatgat-----
----acccagctccaaatcactattga---------------ctcgttagaaatgagtta
tgactttgatgagttatt------------------------------------------
------------------------------------------------------------
------------------------------------------------------------
------------------------------------------------------------
------------------------------------------------------------
------------------------------------------------------------
------------------------------------------------------------
------------------------------------------------------------
------------------tgag
>Mo-Batpla
atg---------------------------------------------------------
------------------------------------------------------------
------------------------------------------------------------
------------------------------------------------------------
------------------------------------------------------------
------------------------------------------------------------
------------------------------------------------------------
------------------------------------------------------------
------------------------------------------------------------
------------------------------------------------------------
------------------------------------------------------------
------------------------------------------------------------
------------------------------------------------------------
------------------------------------------------------------
------------------------------------------------------------
------------------------------------------------------------
------------------------------------------------------------
----------------ggtgtgataagaaggagagtaatgaggtgtttt------aggga
acgggaaaccgttacgat-------------agaccgcttagttgaacggctgaatgcag
aggtaaatgacaccaatttct------------caaagacttcggtatggagggccctta
---agattatgggatttaaatttaagaaaacaaaggatgacagaaaaaatgtgtttgaaa
ggtttgatgtaatagccagtagacattcctttctcaggacaattaaagggtacagg----
-----gagcaggg------------gttccaaatcgtgtacgtggatgaaacctgggtaa
atgaaaacgattctcccttcaagaaatggacaagccctcagggtga--------------
-------------------------------------------------aacaagtaacc
cccctcccagtggaaaagggaaacgccttattattcttcatgaagggtctgcc-------
-----------------------------gactcgggtttcatagatgggtatgaacttg
tatttaaggcaaagaagggggag-------------------------------------
------------------------------------------------------------
--ggagactatcatgccgaaatgaataccaccgtgttcatggactggtttaccaacaca-
-----------------ttaatccctgctttagattctcccagcgtaattgtgattgata
acgcggtttaccacaacaaaatt------acagaacaatct-------------------
--------------------------------------------caaagtccggtttcaa
gtcacagaaaaggagaaatgatcggttggctggagttacagggaataaatgttg------
------acc---------------------------caaaacttataaaatctgaaattt
atcaaattgtc------------aggcaacacaaaccaaac---------cc---gaaat
atgttacagatgaaattgctatggaaaatggaca---------tttcgttcttagaactc
ctatcagacattgtgaacttaacgcaatcgaattaatttgggcaaaaattaaaacagaag
tccgcaaagaaaacaaaacttacaaaata--------------aaagatgttgaagaat-
-----------tatttaaaactgcagtgacaaatattacaaaggatgattgggttaaatc
agttaaacat---acc------------------------atttctgttgaaaaagagta
ctgggatacggatggggttatggaggaggaaattg----------aaccagtcgtgatat
--------------------------------------gggttggg--------------
----------------------gccga---------------ttcg---gactccgagtc
tgatgaagggtccgagg------------------------ttgaaa-------------
------------------------------------------------------------
------------------------------------------------------------
------------------------------------------------------------
------------------------------------------------------------
------------------------------------------------------------
------------------------------------------------------------
------------------------------------------------------------
--------------------at
>Mo-Halrub
atg---------------------------------------------------------
------------------------------------------------------------
------------------------------------------------------------
------------------------------------------------------------
------------------------------------------------------------
------------------------------------------------------------
------------------------------------------------------------
------------------------------------------------------------
------------------------------------------------------------
------------------------------------------------------------
------------------------------------------------------------
------------------------------------------------------------
------------------------------------------------------------
------------------------------------------------------------
------------------------------------------------------------
------------------------------------------------------------
------------------------------------------------------------
------------------------------------------------------------
------------------------------------------------------------
------------------------------------------------------------
------------------------------------------------------------
------------------------------------------------------------
------------------------------------------------------------
------------------------------------------------------------
------------------------------------------------------------
------------------------------------------------------------
------------------------------------------------------------
------------------------------------------------------------
------------------------------------------------------------
------------------------------------------------ttgaggaacaa-
-----------------ttgtttccagctctgccctacaaaagtcttgtcgtcatggaca
atgctcgctttcacagtgttcgagatccaaacaataggtg--------------------
-------------------------------------------------ctcaacttcca
atacaaagaagtcagatatgcagcaatggctaacaaataacaatatacaatttt------
------caa---------------------------ttaaggccactaaaccacagttgt
actctttgatt------------aaacctcacaaacctcca---------cc---cacat
ataacattgacaacatgctacgcaaacacggcca---------taaggtcttgagattac
caccgtaccactgtgatctcaacccaattgaacttatctggggagaccttaaaagtacag
tggcccggaaaaatcaatcattcaagttg--------------aatgatgtcaagcaca-
-----------ttgtcaacactgctatgtgtgacattgacattgcacgctggcatgcatg
tgttgaacat---gtc------------------------aagaaggtggagaaagagta
ctggctcaaagatggcttgaaggagcaaacagtta----------atccagttgtcatta
--------------------------------------gccttgac--------------
----------------------actga---------------------------------
------------------------------------------------------------
------------------------------------------------------------
------------------------------------------------------------
------------------------------------------------------------
------------------------------------------------------------
------------------------------------------------------------
------------------------------------------------------------
------------------------------------------------------------
---------------------t
>Mo-Limfor
atgc--------------------------------------------------------
------------------------------------------------------------
------------------------------------------------------------
------------------------------------------------------------
------------------------------------------------------------
------------------------------------------------------------
------------------------------------------------------------
------------------------------------------------------------
------------------------------------------------------------
------------------------------------------------------------
------------------------------------------------------------
------------------------------------------------------------
------------------------------------------------------------
------------------------------------------------------------
------------------------------------------------------------
------------------------------------------------------------
------------------------------------------------------------
------------------------------------------------------------
------------------------------------------------------------
------------------------------------------------------------
------------------------------ggatcaaaacacgagatctggtttctgaga
ggcaagacattgtttcttggaggcatacatatctccgaaaggtacgcaagtttcgg----
-----caggaagg------------tcgtaatattgtgtatctggatgagacttggttga
acaccaatcatgtagtcaagggtgactggctggatcatcccagtaca-------tccatg
tcagtcttt-----------------------gagccaccatgtaaaggctgtggtcgtg
tgttaccaactggtaaagggacccgcatgataattctagatgctggctcctct-------
-----------------------------caacaaggcctcatccctggatgtggcctta
tatttgagtcgaaaaccagtagc-------------------------------------
------------------------------------------------------------
--tcggattatcatgatgaaatgaattctgagcattttacagaatggttcagagacaag-
-----------------ctcattccaagactactgcctcggtctataatcgtaatggaca
acgctccttatcacagtcacttagttcctgactcgaaggt--------------------
-------------------------------------------------tcctaatactg
gttccagaaagtcagagatctcggcatggctggaaaggaacgatgttcagtatg------
------ata---------------------------aagaaatggtaaaggccgagttgc
ttgatttggtg------------aagcaacacaagcct---cgt------cc---tagat
atgtgatagacgagcttgcgtcagatcatggcca---------cgaggttttgcgactac
ctcctcaccattgtgagctcaatcccatagaaatggtctggtctgatttgaaaggctatg
taggaagaagaaattctgcctacacaaaa--------------aaaaatatcttaaagc-
-----------tttttgaagaggccaaatcccgtttcgatgtggagcgctgggctaactt
tgagaatcatgtggtg------------------------aacgaggtagaggaaaaact
ctggcatattgatggtatcagagatgaggatgtta----------atcctgttttgattg
--------------------------------------acttgacg--------------
------------------------------------------------------------
------------------------------------------------------------
------------------------------------------------------------
------------------------------------------------------------
------------------------------------------------------------
------------------------------------------------------------
------------------------------------------------------------
------------------------------------------------------------
------------------------------------------------------------
----------------------
>Mo-Mermer
atg---------------------------------------------------------
------------------------------------------------------------
------------------------------------------------------------
------------------------------------------------------------
------------------------------------------------------------
------------------------------------------------------------
------------------------------------------------------------
------------------------------------------------------------
------------------------------------------------------------
------------------------------------------------------------
------------------------------------------------------------
------------------------------------------------------------
------------------------------------------------------------
------------------------------------------------------------
------------------------------------------------------------
------------------------------------------------------------
------------------------------------------------------------
----------------------------------------------------------ag
gaagcagcttccaacagt-------------gggaaaaattcacaaagaactggcatcag
acattggcttccatggaa---------------gcatcacgtcccttaggaaaatattga
---gaaatttgggttacagatggaagaaatgcggaagcaacaggaaggttttaatggaaa
agccagacgtatctcgtcttagatgcgagtatctaaggaaggtaaagcagtacaga----
-----gatagcgg------------ctacgacttggtctacttagacgagacatggatag
acacttctcatactgcaaagtattgttggcgaagtgttgaagaac---------------
---------------------------------------------------gtggtgttg
cagcacctttcagcaaaggacaacgcttgatagttgtccatgcaggtggtc---------
------------------------------agaatggattcgtacccggtgcagagttag
tttttaaagcaaattgtgctacc-------------------------------------
------------------------------------------------------------
--ggagactatcatcatgagatgaatggtccaaacttcgaaaaatggttgaaggaaaag-
-----------------ttactgcccaatttgcgagtcaaatgtgtgattattatggata
atgcctcctatcattccgtacag------agtgagaaaac--------------------
-------------------------------------------------tccatcatcat
ctaccagaaaggcggacattcaagagtggctgagaaaccgtgatatacctttcg------
------gtg---------------------------aaaaactaacaagaccagagctgc
tgaatattgta------------aaaatgtacaaacctaaagaa------aa---ggttt
acaggattgattcacttataaaagaaaggggaca---------tgaagtgctacgtctgc
caccgtaccactgcgagttcaatcccattgaactgatttgggcaaatttgaagaaaaagg
ttgggcaaagaaacttgacattcaaactc--------------actgatgtccaaacac-
-----------tcacacacaatgcactggcagatattggaattacagattgggaaaatgc
tgtgagtcat---gtt------------------------ttggcaatcgaggagaacta
tctccaaactgaattgttggttgatgaccaaattg----------atcagtttgttatat
--------------------------------------ccctcagt--------------
----------------------gatga---------------aagt---gctaccgatac
agccagcgaatttgatt-------------------------------------------
------------------------------------------------------------
------------------------------------------------------------
------------------------------------------------------------
------------------------------------------------------------
------------------------------------------------------------
------------------------------------------------------------
------------------------------------------------------------
-----------------cagac
>Ne-Caeele
atgaacttggaag-----------------------------------------------
------------------------------------------------------------
------------------------------------------------------------
------------------------------------------------------------
------------------------------------------------------------
------------------------------------------------------------
----------------ctctgaata-----------------------------------
------------------------------------------------------------
------------------------------------------------------------
------------------------------ccacaaaattggagaagaaag---------
---------------------------------------------------tcaagtcca
gcgggaacgaaataatcaataacgttttgaagtccatggaatca--------------at
tcgacacctcctcggtcacgattcggagctaac------------acctttcagaaaccc
cttcatagcagcagcggctattgtaggtgttcacaaaaatacgattcgattc--------
-------------------------------------------------------catgg
---------------------aaccttcgggagctct------ctcaaacgttg------
---------tgtcaaccatttgaacggtagagatcgtgatcgttatgaagcttcaaagct
tacgatcggccaacaaacgaggattcgaaaggaaattcacagtagatgg------gccaa
tgacaaaccggtgtccgt-------------tgatgagatgttcgagtgggctaaaagca
atgcgttcttcaacagag---------------gcagaacctctttttttcgtgcaatga
---gagcacttggatttcggcaccgaaaaaa---caataataatagtgttttggaagaaa
gggaggatattgtgagatggaggagattgtatttggggaagaaagaagctcttgat----
-----gccgaagg------------agtcatgtttttcgctttggatgagacctggtttc
atgatgcaatggctaaactcttcgcttggcaaagccagtactttaac-------atgtgt
aagaagatgagaatggtc--------------gacccatctctcccaatggctggtcctc
gcaaagggaaattgaaaggaaaaagagcaatttgcatcgccgtcgtttctc---------
------------------------------cttctggtattcttcctggctccatcttgg
tcattatttctggagtcaatgct-------------------------------------
--------------------------------------------------gctgaacaaa
cggaagattatcacaaggacatgtgtggttccacatacgagacctacttcaaaaaagtgg
ttccactcatggctgctgaagcagcgaaacaaaacaaaagagcagttctattagtcgata
acgccccttatcacaataaaata------agcaaaaaggtatttcgcatttctaggcaaa
ttctaggcaattttctaggcaatatttctaggcaattttccttacagccaccaactacgg
gaacttccaagcagcaattgattgactggcttgatgagcacaatgttccatttg------
------ata---------------------------gaacttcaaaaaggcccgttctac
ttgcaatttgtaaagaatttgtgaataagaatgggggtcgctctgcttttgt---taagt
atgaacttgacagttgggcgtggcagcaaggagt---------tcaggtcttgcgcatcc
ctccgtatcatcccgacttcaaccctatcgaaatggtatgggcacagatgaagacacatt
tgagaaatgttggagctggatcggactct--------------ctcgaaattgtaatac-
--------aaattttctctaggaatagggctaaaattg----------------------
-----------aggtt--------------------------------------------
------------------------------------------------------------
------------------------------------------------------------
------------------------------------------------------------
------------------------------------------------------------
------------------------------------------------------------
------------------------------------------------------------
------------------------------------------------------------
------------------------------------------------------------
------------------------------------------------------------
------------------------------------------------------------
------------------------------------------------------------
----------------------
>Ne-Caenig
atgaacttggaag-----------------------------------------------
------------------------------------------------------------
------------------------------------------------------------
------------------------------------------------------------
------------------------------------------------------------
------------------------------------------------------------
----------------ctctgaata-----------------------------------
------------------------------------------------------------
------------------------------------------------------------
------------------------------ccacaaaattggagaagaaag---------
---------------------------------------------------tcaagtcca
gcgggaacgaaataatcaataacgttttgaagtccatggaatca--------------at
tcgacacctcctcggtcacgattcggagctaac------------acctttcagaaaccc
cttcatagcagcagcggctattgtaggtgttcacaaaaatacgattcgattc--------
-------------------------------------------------------catgg
---------------------aaccttcgggagctct------ctcaaacgttg------
---------tgtcaaccatttgaacggtagagatcgtgatcgttatgaagcttcaaagct
tacgatcggccaacaaacgaggattcgaaaggaaattcacagtagatgg------gccaa
tgacaaaccggtgtccgt-------------tgatgagatgttcgagtgggctaaaagca
atgcgttcttcaacagag---------------gcagaacctctttttttcgtgcaatga
---gagcacttggatttcggcaccgaaaaaa---caataataatagtgttttggaagaaa
gggaggatattgtgagatggaggagattgtatttggggaagaaagaagctcttgat----
-----gccgaagg------------agtcatgtttttcgctttggatgagacctggtttc
atgatgcaatggctaaactcttcgcttggcaaagccagtactttaac-------atgtgt
aagaagatgagaatggtc--------------gacccatctctcccaatggctggtcctc
gcaaagggaaattgaaaggaaaaagagcaatttgcatcgccgtcgtttctc---------
------------------------------cttctggtattcttcctggctccatcttgg
tcattatttctggagtcaatgct-------------------------------------
--------------------------------------------------gctgaacaaa
cggaagattatcacaaggacatgtgtggttccacatacgagacctacttcaaaaaagtgg
ttccactcatggctgctgaagcagcgaaacaaaacaaaagagcagttctattagtcgata
acgccccttatcacaataaaata------agcaaaaaggtatttcgcatttctaggcaaa
ttctaggcaattttctaggcaatatttctaggcaattttccttacagccaccaactacgg
gaacttccaagcagcaattgattgactggcttgatgagcacaatgttccatttg------
------ata---------------------------gaacttcaaaaaggcccgttctac
ttgcaatttgtaaagaatttgtgaataagaatgggggtcgctctgcttttgt---taagt
atgaacttgacagttgggcgtggcagcaaggagt---------tcaggtcttgcgcatcc
ctccgtatcatcccgacttcaaccctatcgaaatggtatgggcacagatgaagacacatt
tgagaaatgttggagctggatcggactct--------------ctcgaaattgtaatac-
--------aaattttctctaggaatagggctaaaattg----------------------
-----------aggtt--------------------------------------------
------------------------------------------------------------
------------------------------------------------------------
------------------------------------------------------------
------------------------------------------------------------
------------------------------------------------------------
------------------------------------------------------------
------------------------------------------------------------
------------------------------------------------------------
------------------------------------------------------------
------------------------------------------------------------
------------------------------------------------------------
----------------------
>Ar-Acypis
atgtc-------------------------------------------------------
------------------------------------------------------------
------------------------------------------------------------
------------------------------------------------------------
------------------------------------------------------------
------------------------------------------------------------
------------------------------------------------------------
------------------------------------------------------------
------------------------------------------------------------
-----------------------------------------aatccgacccgata-----
---------------------------------------------------ttcattccc
aaacgaaaaaaacaatatacaacgtgtatacattttttaaaacc----------------
-ttagccaagtgcaaagacaagccggaattcgca------gattattttctacattcaca
ggagaggacggccgaggcttgtgcggtgagtctaagaactgtacaacggata--------
-------------tgtaaagaaagtaaaataactggaaatcaagaagaatcattatgtg-
--ttggaagttctaatgaccttaaatttcaatcacca------cgaaaaagata------
----------------cagtcgcgagaaatctgtcaccg-----------------aact
tgatgattttgataatgaagtggtcagaagagttgttcatagcttttac------gataa
gggtgaatttccaacgag-------------tgctaaaatattaatggaattgcgtgaaa
aattaaattaccgtggat---------------cgaaatcgtcagtgaaaataattttaa
---aacaacttaattttaagtacaagaaatgtaacgacggtcgcaaattcttgatggaac
ggtcggatattgtagctgcccgcgttaaatttcttagaaaaatgaacgagtttcgt----
-----atgaacggt------gatactcggccggtagtctacttggatgaaacctgggtta
atcaaaaccatactcgtggacgtatttggcaaaatgaagaaaatac--------------
-------------------------------------------------gaaaggtttaa
aagtacctacgggcaaaggcagtcgcctcattgtatgccacgccggatctcct-------
-----------------------------tctttcgggttcattaaagaatcaaaactta
tttttagatgtaattctggtaac-------------------------------------
------------------------------------------------------------
--aaagattatcattctcaaatgaatgctacaatttttgaaagttggttttcacaaa---
------------------tgttacttaacttagaagagccgagtattattattatggata
acgcatcgtatcactcttcgttg------gtcgagaacta--------------------
-------------------------------------------------tccgaagtcta
acagtagaaaggcagatgtacaacagtggttacgggataaaaatatagattttt------
------ctc---------------------------ccgtagaaacacttgacgagttac
gagaaaaagtg------------aaactttcgatgccacgcgga------aa---aaaat
ataaactggatcaactaacattccaaatgggtca---------tgaagtggtaaggcttc
ccccttaccactgtcagtacaatccaatagaactaatttgggcccaagttaaaggcagag
tggctgaaaaaaattcaacattcaaaatt--------------gcagatgtcgagacac-
-----------ttgtgcataaagagatcgatgcagtaactccggacgattgggccaaatg
tggagaacat---tgc------------------------gtcaagattcaggaggagga
ctttgtcaaggcgggactaagggatgagatattag----------aaccaataatattga
--------------------------------------ccattaat--------------
----------------------cctgacgaaa---------gcagttcaagtgaagatga
agacgacaatgaagac--------------------------------------------
------------------------------------------------------------
------------------------------------------------------------
------------------------------------------------------------
------------------------------------------------------------
------------------------------------------------------------
------------------------------------------------------------
------------------------------------------------------------
----------------------
>Ar-Adohon
atgcc-------------------------------------------------------
------------------------------------------------------------
------------------------------------------------------------
------------------------------------------------------------
------------------------------------------------------------
------------------------------------------------------------
------------------------------------------------------------
------------------------------------------------------------
------------------------------------------------------------
--------------------------------gaaaagactgcgtaaaactgtac-----
---------------------------------------------------tcaacagtg
aaacgcgggagtttgtggtgcgcttgcgggattattttgctcgc----------------
----gagcaacaaaatggtgggcctttgttgcc------------aattgacaacgtacg
cgaccgtgttgctgatgctctggggatcggaaaggctaccgtctcccgtatt--------
-------------acaaaggagaagttcggcgaatcctcgatggaggagaa---------
---------------------catactctcatctccaa---agaataagaaaca------
t----------------aatagggcaaaccccgtaaccc-----------------atcc
cgataacttcgatgtggctgcaatacggaatcatatttacggctactac------gcacg
gggtgaactgccaacttg-------------caaaaagttattggcgtcgctgaaatctg
ctgatttatttaaaggcg---------------gtatcacttctctcagagtcgtcatca
---agaaatgtggatttcggtacgggaagtc---tgacaaaaggaaaatattgatggagc
gaaatgacatagcattgatgaggtgtgattttctacgaaaaattaagaacgtt-------
-----gagaactg------------ggacaaagtggtttatttggacgaaacttggctca
atgccaatcacacagtccccaaagcatggacagacgatacagaaaa--------------
-------------------------------------------------atcctgtacca
aaacaccggaaggcaagggccagcgtttgattatctgccatgcaggcacag---------
------------------------------cgaaaggttttgtccctaactgcttgtggg
ccttcaaatcagtaaaa---acg-------------------------------------
------------------------------------------------------------
--actgattatcatgaagaaatgaattttgaaaatttcaagaaatggttcataaaac---
------------------ttttagacaatttacatgagccgcaccatattttaatggaca
atgccccatatcattccgtgcaa------gtgaataaagc--------------------
-------------------------------------------------accaactagca
acaacaataaaggtgaaatcctggagtggttgcaacgcaatggtgtaccagcta------
------aca---------------------------ttcaaatgctgaaaagtgaattga
tgagacttctg------------aacctgcagaaactgcaaacaaa---gaa---aacat
attttttggatgaaatggcaaaatcaaaaggtca---------cactgtgattcggctac
caccctaccactgccaatataacgctatcgagttgatttgggcgcaagtcaaaggtggga
aatttgtatttactttaacatttattatg--ta--------cataataaatgaccagtta
----------gtatctaa------------------------------------------
------------------------------------------------------------
------------------------------------------------------------
------------------------------------------------------------
------------------------------------------------------------
------------------------------------------------------------
------------------------------------------------------------
------------------------------------------------------------
------------------------------------------------------------
------------------------------------------------------------
------------------------------------------------------------
------------------------------------------------------------
------------------------------------------------------------
---------------------a
>Ar-Ampamp
atgtt-------------------------------t-----------------------
------------------------------------------------------------
------------------------------------------------------------
------------------------------------------------------------
------------------------------------------------------------
------------------------------------------------------------
------------------------------------------------------------
------------------------------------------------------------
------------------------------------------------------------
------------------------------tcaaaacttcggcaaggaaagccac-----
---------------------------------------------------ttggtgcac
aaaccaggcaaacaatatacaatgtctacaaatattttactaataagaaagatg-----a
acatctcaagcaaggtgatgagagagccgctgc------------aagtatcaatgtagc
acaagagacaagtttggctactggagtgtctatctcgtctgtccaagcggtg--------
-------------aaaaaagaggcggagacacacgg------------------------
------------------------atgccagtctcca------gtccgcaagcg------
a----------------ccgaacaggatgcgacgcgagt-----------------acct
ggacgactttgagcaatgtgcgctaagaagaatggtgcatgctatgtat------ttgga
cggaaaaaaggtcacttt-------------ggacacgatgaaagcagcggtgcaagaac
aactcgggaagaccatct---------------ctcgatcaacacttcgaaggcagctat
---tgcagaacgggttcaagttcagggaagt---gaacaaccgaaagctgctgatcgaaa
agcctcagatggtcgccgcaagaaacactttcctcaggcgaattcaaaagataaga----
-----cagcaaaac------ccggatcgaaatatcttttatctggatgaaacttggtata
accagttcgatatgaaaacggttgcatggttggacgatgatgaggt--------------
-------------------------------------------------ggtcggccaga
aaccagtgactgggaagggaaaacgacttatcatagtcgacgctggatctg---------
------------------------------agaaaggattcgtctcagaagcatacatgt
gcatgaggacagatggcaagtca-------------------------------------
------------------------------------------------------------
--gctgactaccacacgtccatgaactccgactgcttcgagacctggttcacgcaacag-
-----------------ctcctaccaaacctaccacctcatagcgtcatagtcatggaca
acgcgtcataccactcacgatgc------gcgaacaaagc--------------------
-------------------------------------------------tcccacatcaa
gctggcggaaggcagctatccaagaatggcttcaggtccatcacgtcgagattg------
------atc---------------------------cgggcatgcggaaggtggagctgc
tcgagcttgtg------------cgtcctctccgacaggca---------cg---cgagt
acgtgcttgacatgctggcgcaagaagcaggtca---------cgaagttctgaggctgc
caccctaccattgtgaccttaacccaattgaaatgatttgggcacacatgaagtcccacg
tccgccagctgaacacctctgggcatctc--------------caggacatcgaaaggc-
-----------tgctgctcgagagccgggacgccaccacaacggacatgtggcgtaactg
ctgccgccat---gtg------------------------caggaactggaggaggcata
ctggcgtgccgacggcatgctggaggacatcgatcct--------gtggtagtgtcattg
------------------------------------------------------------
----------------------cagga---------------ttcg---agctccgacag
cgacagtgatgagga---------------------------------------------
------------------------------------------------------------
------------------------------------------------------------
------------------------------------------------------------
------------------------------------------------------------
------------------------------------------------------------
------------------------------------------------------------
------------------------------------------------------------
---------------------a
>Ar-Amytra
atgtc-------------------------------------------------------
------------------------------------------------------------
------------------------------------------------------------
------------------------------------------------------------
------------------------------------------------------------
------------------------------------------------------------
------------------------------------------------------------
------------------------------------------------------------
------------------------------------------------------------
------------------------------------------------------------
------------------------------------------------------------
------------------------------------------------------------
------------------------------------------------------------
------------------------------ggagaaaaccgtaagtagaatt--------
-------------actaaagaaggtgaaattgctgc------------------------
---------ctctacctcacaaaaactgaagtctcct------ggaaaacatcg------
-------------------tctgaaacgtaaaacagtgg-----------------aact
tgatgatttcgatttatgcgctataagaaataaagttcatgaaatgtatac---tgtaag
aaaagttgttcctacctt-------------aaataaattacttgtagaattaaagaatg
acatcaattttgttgggg---------------gccgaacgactttgtggaaaattttaa
---aacagcttggatttcagtacaaaaaatgtggttcgaaacggaaaattttaatggaaa
gacacgacatagttgcatggagacgaaaatatatcgataccatgaggaaaaatcgt----
-----atagacgg------------acggccaatagttttcttagacgaaacatacattc
atgcatcatatgcagtgaaaaaatgttggcaaaaagatggcgagg---------------
---------------------------------------------------acggagtac
taacaaatgattctgctggaacgcgatggattattgttaatgcaggtggag---------
------------------------------aaataggatttattcctaatgctcaattga
tttttaaatcacagagtaaatcc-------------------------------------
------------------------------------------------------------
--ggggattaccatgacgatatgaacaggactaatttcatgaagtggctttcagagaaa-
-----------------cttgtacccaatttgcctccaaactccttagtcgtcatggata
atgctccctatcacaccgtacaa------gtgaatagagc--------------------
-------------------------------------------------acctactatga
gttcgtcaaaactgcaaatgcaaaattggattacaaataagggattgtcatatt------
------tac---------------------------caacaatgttgaaagcagaactct
atcaaattata------------aaagagcacaaagaagca---------cc---aattt
atgaggctgaccaattattgataagtcacggcca---------tcaagtggtaaggttgc
ccccttaccactgtgacttaaatgctatagagcttatgtggagccttttaaagagacgag
tagcttctaataatgtcggacaagaagct--------------gggaatattgtgaaac-
-----------taactgaagaagcttttttatctataaccccccatgattggcaaaaaca
gtgtcaacac---gtc------------------------aaaaatatagaagataaatt
ttatgaacgtgatggttgtatggacaatgttactg----------atagtttcataattg
--------------------------------------aagtagga--------------
----------------------aacga---------------tagc---agcacagattc
ggatgcgtcagatgatg------------------------atgttagtacaagtgatag
tgatttgtctggaatcgtccc---------tttggaccataattactctg----------
------------------------------------------------------------
------------------------------------------------------------
------------------------------------------------------------
------------------------------------------------------------
------------------------------------------------------------
------------------------------------------------------------
-----------tcagaataaat
>Ar-Anogla
atg---------------------------------------------------------
------------------------------------------------------------
------------------------------------------------------------
------------------------------------------------------------
------------------------------------------------------------
------------------------------------------------------------
------------------------------------------------------------
------------------------------------------------------------
------------------------------------------------------------
------------------------------------------------------------
------------------------------------------------------------
------------------------------------------------------------
------------------------------------------------------------
-------ctaacaaaaatgacagggattggaaaatcgactatctacagactt--------
-------------ttaaaggaaactaaaaatgaaca------------------------
---------------------agatactgtaaatccc------ccaaaatcatc------
t----------------acagggaggtcaaaagtcgtt--------------------at
agatgatttcttcaaaaatgtcattcgcagaatagtacactcattttat------tttaa
aaaagaaataccaacgct-------------aaacaaaattttaagtgaactttcagagg
acaacgatttgccaaaaatca------------gtagaagcaaattatgggccgtcttac
---gagagttgaatttttgctgggaaaagca---gaacaggaagtcagttcttatcgata
aagatgaaattatttgttggcgaagatcctacttaagatcaattagaaaattccgt----
-----gacgaagg------------gaggaatatttattatctagacgaaacttgggtca
acgagggatatactgtaacaaaagtatggcaagataaaaatgtaaaa-------agtttt
cgacaagca-----------------------tttttggatggactttcaacagggttca
aggcaccttcaggtaaagggcgaagattaatagtgacacatataggtagtg---------
------------------------------ccagtggttttgtagatggcggtttacttt
tatttgaatctaaaaat---aca-------------------------------------
------------------------------------------------------------
--ggtgactatcacgaagacatgaacgcagatgttttcgaagagtattttacacaga---
------------------tgttggatcttattcctccggggtctgtaattgtcatggata
atgccagttaccattcacggcag------accgagcggac--------------------
-------------------------------------------------gcctacgactg
cttggaggaaagccgatataattcaatggttatccggaaaaaacatttcttttg------
------aaa---------------------------caaatatggtgaaaaaggaacttt
tgacacttgtc------------aatcttaataaagatcag---------aa---aaaat
atgttatcgatgaaatggcaacaaatcgccaaat---------aacggtactacggttac
caccttatcactgtgaacttaacccaatcgaattagtctgggcgcaggtaaaaggagatg
tagcgcgaaataatacgacgtttaaatta--------------agtgacgtgaaaattt-
-----------tgttaaaaaattccttggaacgagtaactgcagataactggcaaagatg
tatacatcat---gta------------------------caaaaagaagaggagaaaat
gtgggaactcgataatttaattgacgttactgtgg----------aacctatcgttatca
--------------------------------------atctagga--------------
----------------------gacga---------------agat---aattcatcaga
atattcag---aggatga---------------------attt-----------------
------------------------------------------------------------
------------------------------------------------------------
------------------------------------------------------------
------------------------------------------------------------
------------------------------------------------------------
------------------------------------------------------------
------------------------------------------------------------
----------------------
>Ar-Aptruf
atgta-------------------------------cacaaccccaccacccccgcggtt
gttcgcgctgct----------------------------------------tgcgtcag
tgtctcagtggctccgtgcacgcac-----------------------------------
--tgactgcgcttctctgggtgtctgtgtt------------------------------
------------------------------------------------------------
------------------------------------------------------------
------------------------------------------------------------
-ttgtgctct----------------------ggcgatccaactccttcactgctccctc
gc----------------------------------------------------------
---gttgccatggaccccgcgagatacatcacgaagaggaggcctgtccggtcgc-----
---------------------------------------------------tccagacgg
tggagcaggtgctgatgctgaccgtgctgggcgtgctggttggcga--------------
------------------------------cca------------tcctgactggagtga
gcgcaaggtgtgcgaagagacgggacgtttgacgggcccaggccgcactaca--------
-------------gtgaaacattacaaggacttggctgacgcaggaca------------
---------------------ggctctctgcaccccg------ggcaagaagag-----g
acg--aggagcgagggccggagcgggaagaggactgtgc-----------------tgta
cggccccttcgtcatcaacgccgtgcgccggatagtgcactccttcttc------cggcg
caacgagcccccgacctc-------------caagaagatcaaggccgtgatcgataaga
cacctgacctgccgaagatga------------gtgagtcgacttttgtacggtttcttc
---gagacattggctttgtgtttgtgaagcg---ctgccggcagtctctccttcttgaga
gagaagatttggtgcgctggcgagcgaatcatcttcgccaaatcaaggagctaagg----
-----actgctgg------------ccagaagatcttttacctggacgagacatggctta
acgctggacacacgactaaatacggataccacgacacgacgatcaaa-------tcttac
cgcgacgct-----------------------caccgcgagggcctcaccaccggcctga
agcagccgtcggggaagggcggccgcatcatcatcacgcacatcggcaacg---------
------------------------------aggacggcttcctcgacggctgtagcgacg
tgttccacgccaagaagaccggcaa-----------------------------------
-----caa------------------------------------------ggag-----g
acggcacgcaccacgacgagatgacgggtgagcgcttcgaaaaatggttccaaaaaa---
------------------tgctcgacaagttgccgccgaatagcgtcatcgtcatggaca
acgccagtgttcactcggtgctc------gttgaaaaatt--------------------
-------------------------------------------------cccaaccatga
gctggcggaaagaccgaatccaggactggctgaaaagcaaggacgacaaaactt------
------aca------------------------ctgacaaaatgacgaaacaagagctaa
tacagtgcgtg------------aggccttacttgagggacggg------cc---gcgat
accgagtggacgagatggcgcgggccgagggaca---------cctggtcgtgcggctgc
caccctaccactgcgacctcaaccccatcgagcgagtgtggtcctggatcaagggctggg
tggcggccaacaacacgacattcaacatc--------------cacaacgtgcaggacc-
-----------tgctctcggacgaaatcgacctcatgccgaaggaacactgggcgagtta
tgtgagggag---gtt------------------------caccagcgtgaggaagaaat
gagcaaacatgatggcgtccgagatgacgttgtgg----------acaggattgtggtat
--------------------------------------gccttggc--------------
----------------------gacga---------------cagt---gatgacgagga
cgacccggacgagacca------------------------tggaagaggatggctacgt
gcgagtacttcacgacacc-----------------------------------------
------------------------------------------------------------
----------------------gacaatgaggaggaagtgctcg----------------
------------------------------------------------------------
------------------------------------------------------------
------------------------------------------------------------
------------------------------------------------------------
--------cgacgccactggat
>Ar-Aulsol
atggc-------------------------------------------------------
------------------------------------------------------------
------------------------------------------------------------
------------------------------------------------------------
------------------------------------------------------------
------------------------------------------------------------
------------------------------------------------------------
------------------------------------------------------------
------------------------------------------------------------
--------------------------------------cggcaatagtagtgata-----
---------------------------------------------------ctcgtattc
agagcaaaaaaatcattttttcggtgtacaattttataaaagac----------------
-ttatcgaaacaaaatgaaattgttccatctat------------gtttgctcaaagcct
aaaggtaacagctgaagcttgtggattatcaaaacgaagtgtgagccgcata--------
-------------tgcaaagagggtaaggataatttggatccagaacaaca---------
---------------agttgcttcgttcaagtctccg------cgtaaaacgta------
----------------caaacgtgcaaaaccgttgactg-----------------aatt
agacgattttgatgcagacatagtacgtagaacagtgcacgagttctac------aatag
aagtgagtacccaacagc-------------tcttactgttttaacggaggtaaagaaga
agtgcaattgggaaggct---------------ctgtttggtcgatgagtacgcttctta
---aaaatttgaaattttctttcaaaaagtgcaatgatggaaggaaatttctcatggaaa
ggaacgacattgttgcactacgttgtgcatttttaagaaaaatttgtacacttcga----
-----aaacaaaac------gacacccgtcctatcgtttatttggacgagacctggatta
accaaaaccatagcagaacacgcatatggccaaatgacgaaaatac--------------
-------------------------------------------------cgaaggtttaa
aagtacccactggcaaaggaggttgtcttattatttgccacgcagggtctgca-------
-----------------------------aaatatgggtttgttagcgattccaaattaa
tatttcgagctaacgttagcagt-------------------------------------
--------------------------------------------------------cttg
agagtgactatcatagctcaatgaatgctgaggtatttaaaaaatggtttattgata---
------------------tgttgaaccacctcgaaaagccgtcggttattgtgatggaca
atgcatcttaccactcaatgctc------aaagataatta--------------------
-------------------------------------------------ccccaaaatca
atagtcgaaaaatcgttgttgaagagtggctgaaaaataaaaatgttgaatttt------
------cac---------------------------cacaagaacggttttttgaattac
gtgagcgtgta------------aaacaacttattccaacatat------aa---gcgat
acgaattggacgaaatagcactggaaatgggcca---------tgaagtgataaggttac
ctccataccattgtcaatataacccaattgaattgatctgggcacaggttaaaggggagg
tagctaaaaaaaataatacttttaagatg--------------gcagacgtagaaaagt-
-----------tggcgcacgcggctatggatgcagtaacacaggaggattggcagaagtg
tgttgcacac---gcg------------------------gaaaaaattcaagatgaaga
taatagcaaagaaatattaagggatgtcatgttgg----------agccgattattatca
--------------------------------------cattacaa--------------
----------------------gacaacgata---------gcgattggggtgatgaa--
----gatgatgaagacat---------------------atttgaggccga---------
------------------------------------------------------------
------------------------------------------------------------
------------------------------------------------------------
------------------------------------------------------------
------------------------------------------------------------
------------------------------------------------------------
------------------------------------------------------------
------------------tctt
>Ar-Bomman
atgcc-------------------------------------------------------
------------------------------------------------------------
------------------------------------------------------------
------------------------------------------------------------
------------------------------------------------------------
------------------------------------------------------------
------------------------------------------------------------
------------------------------------------------------------
------------------------------------------------------------
-----------------------------------acgtcaaactggtgtagtat-----
---------------------------------------------------taaaaagac
aagctagaaaaatggtgtacgacgtatattgctttcttaaaaagcagggaaat------a
a--------------------------------------------tgatatggaaacggt
aaaagagacttcagaggcaacaaaaacatcagtcagtactgttaggcgtatt--------
-------------attaatgaagcgaagggctctaa------------------------
------------cttgctcgccgtgtttcgtactcca------ggtaaaaaaag------
a----------------tcagggaagaagaaagttaccg-----------------gaat
tgatagtttcgaccaatctgcaataaaaagatgtattcataattatcacat---aacaaa
cagcgaacttcctaccgt-------------cgaaagacttcgtaaaaaattgaaagaag
atataaattttaatggct---------------cggaacgaagtttacgacgaattatga
---aagagctaggcttcagatggaaaagaacagaaaataatcggaagctattaattgaaa
aaagtaatattcgactactaaggatcgaatatctccaaaaaataattaaatatagg----
-----caagaagg------------aagaccgatagtgtacaccgatgagtcctatgtcg
actcatcacatgcaagtggtatgtcgtggtcagatggatcaactg---------------
---------------------------------------------------ggggtttaa
aaaaaccaatttcgaaaggacagcgtgtagtaatagtgcatgctggctccg---------
------------------------------aagatggatttgttcccaatgcccttcttt
tgtttaaagctggcacaaaatct-------------------------------------
------------------------------------------------------------
--ggtgactaccacgataacatgaactatttgaactacgaaaaatggctgcgttgtcaa-
-----------------ttgctaccaaatctgccaccaaattccgttgtagtagtcgaca
atgcgtcatatcacaataaacag------tctgaccccgc--------------------
-------------------------------------------------cccaactgcca
atgccaaaaaagtctatatgaagaaatggttacaagaaaaagaaattccatacg------
------atg---------------------------aaaacatgttgaaaccccagcttt
ttagcttgatt------------aaagcacataaggaacaacac------aa---aacat
acagcattgataaaattttatcaaaccacaacca---------ttcagtgcttcgcttac
ctccataccatccagacctcaacccaattgaaatggcttgggcagctattaaagggtatg
tcagtagcaaaaatgtcaactggagcact--------------ggcaaagtaatagagc-
-----------tagtgaaggaaaaggtcgcggcgatgggtgctccggaatggggtagatt
atgtcaaaag---ata------------------------aaagagattgaggcggagta
tgtaaaaagtgatcatgtggtagatttagtcactg----------atgagtttgtaattt
--------------------------------------ttgctgac--------------
----------------------gatga---------------ttgc---gacacggatga
agaaagtagtgatgatg------------------------atgatggtcatgattatga
tagcgaaaaaacaattacaaa---------taccagctcagcttcagctgatc-------
------------------------------------------------------caagac
ctggcaccagctctagttttgacctaatggaaggaatatctattt---------------
------------------------------------------------------------
------------------------------------------------------------
------------------------------------------------------------
------------------------------------------------------------
-----------tacccctagat
>Ar-Calmac
atgcagcaaggca-----------------------------------------------
------------------------------------------------------------
------------------------------------------------------------
------------------------------------------------------------
------------------------------------------------------------
------------------------------------------------------------
------------------------------------------------------------
------------------------------------------------------------
------------------------------------------------------------
-------------------catcggttagcaatacagcatccaaacgacatgttt-----
---------------------------------------------------tatcaaccg
gtgaacgcaatatagtgaagaatgtttacgatg---------------------------
-----gtgtacgtacacgatttcctgaaaggcc------------ggtgaaggaaatcgt
taaactttgcagcgatctgactaaggtctcagttgcaacaattttcagaatt--------
-------------ttgaaggaaaagaagcgcgacgt------------------------
---------------agtatttgtggtaaaatcactt-----------------------
-----------------aaacaaaaaagaggagttaaaaag---attg--------tttt
ggatggtgacgtgaaaaatgcgattcgtcgaaaagtccattcattttat------ctccg
taatgaacttccaacgat-------------aaaaaaactacaacaggaattacaaaatg
atgaaagtctgccaaagatat------------ctcgtcgggtattattgagaacattac
---gcgaaataaatatcagatatttgaaaag---aaagcggaacagcgcattgattgaaa
gagacgatatagtattatggcgtagagaatatttaagaaaaatacgtagtattcgtaa--
----cgccggggg------------aataaaaatctattacttggacgaaacttggttga
atgaagggcacacggttactaggtgttggcaggatttgaatatagcg-------agtcgt
agacaagcc-----------------------catcttgaaggcctaagtacgggattaa
aatgcccttcaggcaaaggccgtcggctaataataacgcatattggcagcg---------
------------------------------aatctgggtttgtggatgggggattgaacg
tctttgaatctcggaaa---act-------------------------------------
------------------------------------------------------------
--ggtgattatcatgaggatatggacgctgtagtttttgaatcttggtttaaatcca---
------------------tattgacaaaattagaacccggttcggttattgtattagata
acgcgtcctaccatagtcggcgt------ttagaagctct--------------------
-------------------------------------------------tccgacttcta
attggaaaaaagcggatatctatgactggctcgtgtcaaaaaatatagaatgcg------
------ata---------------------------tgactatgctcaaagcacagctgt
cacaactcgcg------------cgtcaccacaaagaaaggtat------at---aaaat
tagcagtagacgaaatggctagggaaaagggttt---------tacagttttaagactgc
ctccgtatcactgcgagttaaacccaatcgagttagtatgggcacaagtaaaaaatgaag
tagcgcgtaggaatacaacttttaagttg--------------gccgatatacgtatcc-
-----------ttttagaagaagcaatcggtgcggtaactgcagataactggcagaaatg
cgtatcacac---gta------------------------aaagcagaggaagaaaagtt
ttggaaattagatccccatatagattccgtaatag----------agccagtcatagtta
--------------------------------------accttggc--------------
----------------------agtga---------------taca---accagtgacag
tgacgagtcctttgact------------------------gtagttctgctagtgatga
cgaatttccaccgcacac------------------------------------------
------------------------------------------------------------
------------------------------------------------------------
------------------------------------------------------------
------------------------------------------------------------
------------------------------------------------------------
------------------------------------------------------------
---------gtccgcaactgac
>Ar-Censcu
------------------------------------------------------------
------------------------------------------------------------
------------------------------------------------------------
------------------------------------------------------------
------------------------------------------------------------
------------------------------------------------------------
------------------------------------------------------------
------------------------------------------------------------
------------------------------------------------------------
------atggaaaacttgaatgtaaatacgattaaacatcggcaaggaaaatcgc-----
---------------------------------------------------tgaggagct
cggataaacaaatagtattaaatttgtttaatt---------------------------
-----ctttaactgaaacgaatccagaagtctg------------cgtgaaggatttagt
gaaaatggtagcacagacaacagggatatcagaacggagcatttacagaatt--------
-------------cgtaaagaatattttactaatgg------------------------
---------------------taaagtaataactcct------tcgaaaacccg------
t----------------aagcgtactcaactcgttgaca-----------------aata
tgacgaattcacaaaatgtgccattagaggtaaagtacacaatttttat------ttttt
aaacgaattacctactgt-------------agataaggtattacaggctgttaatgacg
atccagatttaccagacttta------------ctcgatctacgatatataatttgttaa
---aattacttaattttaaatatacgaaccg---aaacagaaatagtagattaattgaaa
gagacgatatcattttatggcgaagacaatatctacgaaaaataagagaaatgcgt----
-----tctttagg------------ccgtaaaatttactatttggacgaaacatggatta
atgcgggccataccaagaataaagtatggaaggattgttcaattacg-------tcttat
cgcgaagct-----------------------tttatgtctggacgatctactggattga
aaaatccttctggaaaggggaaacgaatagttgttgttcatataggcagca---------
------------------------------atacaggttttctgaatggtggtctgtatg
aatttgaatcaaagtcg---aca-------------------------------------
------------------------------------------------------------
--aaagattaccatgaagaaatggatagcaataatttcaaaaaatggtttgaaaaaa---
------------------tattatcaaaattagaaagtaatgctgttgttgtcatggaca
atgctccatatcactcagctaaa------attgagaagat--------------------
-------------------------------------------------tccaaattgta
gttggaaaaaagctgacataatttcttggttggaaaaaaatagggttcgtcata------
------acg---------------------------acaaaatgttgaaaatagaacttt
tggatattgtt------------aaaaaaataaaacataaatac------ga---taaat
atattattgacgaaatggccaaagaaataggtat---------cgacgtgttacgtttac
ctccgtatcattgtaatttaaatcctattgaattgatatgggcagatatgaaaggttaca
tcgcacgtcacaacacaacattcaaactg--------------tcggatgtgcgaattt-
-----------taatgaatgaagctatcgaacaaataaatgaagaacgatggagaaaatg
tattgaacat---ata------------------------gaaaaagaagaacaacgaat
gtgggaacttgatgagatttcagaaactgttgtag----------aaaaactgattattc
--------------------------------------agtctaacacaagt--------
----------------------agtga---------------cgaa---agcgatataaa
tgattactttgagcaac------------------------tatgttctgatacaga---
------------------------------------------------------------
------------------------------------------------------------
------------------------------------------------------------
------------------------------------------------------------
------------------------------------------------------------
------------------------------------------------------------
------------------------------------------------------------
------------------tgat
>Ar-Epacla
atgttttt----------------------------------------------------
------------------------------------------------------------
------------------------------------------------------------
------------------------------------------------------------
------------------------------------------------------------
------------------------------------------------------------
------------------------------------------------------------
------------------------------------------------------------
------------------------------------------------------------
------------------------------------------------------------
------------------------------------------------------------
------------ttatacttcatgtatttatattttt-----------------------
------------------------------------------------------------
----------------gctacaggagtaagcgaacgatttgtttacaagctc--------
-------------atgaatgaaaagaaaaaagctga------------------------
---------agaaagtaatgtcaaactatctactccc------ggtaagaatag------
a----------------gaaagaaaaacaggaaaattgg-----------------acat
tgatgattttgacattggcgtcatacggagaaaaattcatgaattttattc---atttag
gaaagaaattccgactat-------------accaaaattattaaacatacttagagaag
aaattgatttctctgcaa---------------aacgtgaaacacttagaaaactgctgc
---ataaaataggatttcgttttaaaaaaactaaaacaaatagaaaagtgctatgtgagc
gtaatgacataactgcgtggagggctgcatacttacaaaaaattcgtgagaatgagtc--
----tggagaaaa------------aaaagccgtcgtttatttagatgagacctatatac
actcatctcactcaactgacaaatgttggcaaggcccagatgttg---------------
---------------------------------------------------aaggtgatt
tggagccagtatcaaaagggaataggtggattatagttcatgcaggaggcg---------
------------------------------aagaaggttttgtagagaatgctcttcttg
tgtttaaatcaaacactaagagc-------------------------------------
------------------------------------------------------------
--ggtgactaccatgatgaaatgaataatgataattttaaaagatggactattaagaaa-
-----------------ttgctgccgaacctgcataagcatactcttatagtgatggaca
atgccccctatcacagcatttgt------gttaataaatg--------------------
-------------------------------------------------tcccaattcaa
accacactaaggctgtcatgcaattgtggctgagggagagaaatatagaatttt------
------ctg---------------------------agcaaatgacgaaacctcaactgc
aagaattaata------------aagcgtaataaaccagct---------cc---tgaat
atgaaatagataatctattaaaaagtaatggcca---------ttctgttctcaggttac
cgccataccactgtgatttgaacccaatcgagatggtttggagttcaatgaagagaaatg
tcgctgagcgaaatgttggtagatctagt--------------gctgaaatgccccagt-
-----------taattcagaatgcattcgataaaataacaaaagaagagtggaaaaacca
ttgtcaccac---gta------------------------aaaagaattgaagaaaaata
caggaacaatgatggatatttagaag-------------------aaccattcattatta
--------------------------------------agttgcat--------------
----------------------agtga---------------tagc---gaaagcgattc
aagtgactctgatgacga-----------------------attatgtaaatcacttggc
acaggcacctcaggcgcatcgt----cattatttcgctcagggatgtctggtgtg-----
------------------------------------------------------------
-------------gagcccctcgaagttagagatcatgaccataattatt----------
------------------------------------------------------------
------------------------------------------------------------
------------------------------------------------------------
------------------------------------------------------------
-----------tttataaaata
>Ar-Erilan
atg---------------------------------------------------------
------------------------------------------------------------
------------------------------------------------------------
------------------------------------------------------------
------------------------------------------------------------
------------------------------------------------------------
------------------------------------------------------------
------------------------------------------------------------
------------------------------------------------------------
------------------------------------------------------------
------------------------------------------------------------
--------------attgtcaatttgtataaaaccaaaattgca----------------
-caacaatcaagtggagatgggccaaaattgac------------ggcgaaagaaatgat
aaaaaaaatatccgaagaatgtggtatcggacaacggactgtgagcattgct--------
-------------ctgtcagaatatcgcaacaaagg------------------------
---------------------aatcgtgacatcgcca------aacaagaccaa------
a----------------attagaccgaaagtgacagata-----------------aaat
tgacgagttcaaccaaaatgctatcagacaaaaagtacatcagttttgg------cacaa
ccgtgaaatcccgacatt-------------aaataaaatgttaacagtaataaacgaag
atgatagtttgccgtattttt------------caaaaatgtctttgtaccgagtactaa
---aacatctgaattttgaatatgttcgtaa---gtctcggaatagcgcgttaattgaac
gcaatgatattgtatgttggcgtcgaagatatttggaaagcattaagcattaccgt----
-----cagttggg------------tagaccaatatattatttggatgaaacctgggtaa
acgcaggtgaaactacaacacgtacatgggtggacaatacagtgcaa-------tcgaca
agggacgca-----------------------tttctacggggccttacaacaggacaaa
aggcaccgtctggtaagggtaagcggctcattgttgtgcacatcggatcat---------
------------------------------cagacggctttgttgctggcggtctcctat
gcttcgagtcgaaaaaaaataca-------------------------------------
------------------------------------------------------------
--caagattaccatgacgaaataaacggtgatactttttacgagtggttcaacaaga---
------------------ttttaccattattgaatgaaaatgccgtgatcgtcatggaca
atgcgtcttgtcattcggtgaag------atggacccatg--------------------
-------------------------------------------------ccccgttatct
cctggaaaaaggcagatattaacaactggctcgaaaataaaggtgaggtagttg------
------atc---------------------------acacaaaagtcaaatcccaattat
tggaacgtgtt------------caagttttaaagccacaatac------ga---tctat
atgtaatagatgaattagcgaaagctgctaataa---------aacggtgttacgtttgc
ccccatatcactgcgaattaaacccaatagaactcgcgtggtcatcggtaaaaaattatg
tccgtatgaataatacgacatataaatta--------------ccagatgttcgtaaac-
-----------tattggaagaaggcgtagaacgggttactccaggtatgtggaaaaactt
tgtttcccat---gtg------------------------ataaaagaagaagataaatt
ttggaaaattgatgttctatctgatcaacttctggacga-----agaacaaggatcacat
--------------------------------------gtcttaac--------------
---------------gattacaggtga---------------caca---agttcagactt
cgattccg----------------------------------------------------
------------------------------------------------------------
------------------------------------------------------------
------------------------------------------------------------
------------------------------------------------------------
------------------------------------------------------------
------------------------------------------------------------
------------------------------------------------------------
--------------------at
>Ar-Eufmex
atg---------------------------------------------------------
------------------------------------------------------------
------------------------------------------------------------
------------------------------------------------------------
------------------------------------------------------------
------------------------------------------------------------
------------------------------------------------------------
------------------------------------------------------------
------------------------------------------------------------
------------------------------------------------------------
------------------------------------------------------------
------------------------------------------------------------
------------------------------------------------------------
------------------------------------------------------------
------------------------------------------------------------
------------------------------------------------------------
------------------------------------------------------------
------------------------------------------------------------
------------------------------------------------------------
------------------------------------------------------------
-----------ggatataaatacaagaaaagcaagaacatcaggaagatcttaattgaaa
ggtcaaatattgttaattggcgaataaattattatttagaagctttgaattcttat----
-----aaaacagg------------acgaaatatcatatatttggacgaaacatgggttg
acaacagtttgtgttttggaaaatgctggcagaatgaatacacac---------------
---------------------------------------------------taggggttt
taaaaaatgcaagtgtttctcatcgtttaatagtggtccacgcaagaggaa---------
------------------------------aaagtggatttgtggatggggcagttctta
tatttaaattcagatcaatgaca-------------------------------------
------------------------------------------------------------
--ggtgactatcacggtcaaatgaacgcatataactttgaaaaatggattggggaaaaa-
-----------------ttactacccttcattctaccagctaccgtaatagtcatggata
atgccccataccacagcgtacaa------ctgaataaacc--------------------
-------------------------------------------------accatcgttat
acgctacgaagaaaaatatgatagcgtggttaatagaaaataatatacctcatg------
------tta---------------------------aaacaatgaggaagtcggaactat
cggaactcata------------gagcggaataaaaaagtggaa------aa---aactt
acaaaattgatgaactttcaaaaatacatggtca---------cagtgtattaaggctgc
cactatatatgtgtgacctcaaccccatagaattaacttgggcacaagtgaaaagaaaaa
tacgtgaaagaaatatg-------------------------------------------
------------------------------------------------------------
------------------------------------------------------------
------------------------------------------------------------
------------------------------------------------------------
------------------------------------------------------------
------------------------------------------------------------
------------------------------------------------------------
------------------------------------------------------------
------------------------------------------------------------
------------------------------------------------------------
------------------------------------------------------------
------------------------------------------------------------
------------------------------------------------------------
----------------------
>Ar-Eupann
atgaacgaagaaatgaa-------------------tgctgaagctgagaaat--tgatt
gtcgacaatgacgaattttatattcaagactgtggcggagttggtgcttgtttatttaaa
tgcttgagtgaaacagtaagtggaacagatcatcgaacaacgcgaaagcaaattgtaaat
tacgttatcgcaaattgggatgaatatagccattgggtaaatttcgttctgcacaagcaa
agtatgcaagaatatagacttttaatgggttcttcaaaatcgtacggatctgaaatagag
tgccgagctgcaagtaatctttacgaaacaaatattacagttatacgtcagatacaaaat
agttttttcaaacaaacttttaatagtgataacaatacattgaaccacaaacatgtatat
cttttgtttacgggcatgaaaaatgaaaatgatttagatggacattatcaacttttacaa
aaaatagaaaaaacaaatgaaaatgaaaattcgataccagaaaaacgtaggaaaaaagct
cttgtggatataactaataaaattgatcgtacaagaacgaaaaaaggaaaagttt-----
---------------------------------------------------tcccacagt
tttttaaagaaactattgttaatgtaaaaaattatttcgaagaa----------------
----cataaacatattaataaaatttc---------------------------agtgat
taaagaaactgcgaattgtttacaaatttcaccaaggagcgtctatagagtc--------
-------------atcaaagaatatgaagataatgg------------------------
---------------------taaaatatgtgcagaa------tcaaaaatgtac-----
-----------------aactcaggaaggaaaaaaacag-----------------ttgt
agatgatttttaccgcggtattatacgtaaaaaaattttcgatatgtac------aggaa
aaaagaatatcctacagt-------------acatattattcacaaacaattgttagaag
ataatgattttccaaacattt------------caaaacatgtattacgaagtacattaa
---aagaaatgaattttaaaaataaaaaatt---gaataaaaaaccaattttaatggaaa
gttttttaatatccggacaaagagatagttatttaacaaaaataaattactatcga----
-----aaaaacga------------gtggaatattttttataccgatgaaacattgtgtg
gggctaaccatgcaaaaaagttcggatttgttcaggacaaaacaactaaaaaatccttcg
aaggttacaattattatcatgcaggtattcaagaagtaggtggttatagtggtggttttg
ttacaccgtcaggtttcgagaaaagagttatcattttacatataggaagta---------
------------------------------aagatggatttttagatggcggtttattat
gttttattggaaacaaatcttca-------------------------------------
------------------------------------------------------------
--actgattatcacaatgaaatgaatgctaagcattacgaagaatggtttcgaagag---
------------------ttttacctttattacctgataagtctgtgattgtaattgatc
aagcaccttaccacactatgata------gatccagagttc-------------------
--------------------------------------------cgtaatccaacaagta
attggagtaaagatgaaattatcgcatggatgttaaaaagaaacattccactaccat-c-
----cgaagtaacttc---------------atttcaagaattaacaaaaaataatttgc
agtatttatgc------------aaacctcatcattttgaa---------aa---acgct
atttgttggacaaaattgctcaagaaatgaggcaaggtcaagtaaaattgttatggttgc
cagtagctcattatgaattgaatccaattgagcttgtatggacatttataaagaaccaag
tggcatctaaaaataaaacttttaaaatt--------------aaagacgtccataatt-
-----------tatgtctggaagtctttaattctgtccccagagatttgtggcaaaagtg
tgaaggacat---gtg------------------------attaaattagagcatgaata
tgcaagaagtggattaagtttatctgaaatggagg----------attctatcattatta
--------------------------------------atactgca--------------
----------------------gaaaaagat------------------agtgaagaaag
tgaagaaagcgaagaag------------------------aaagtgaagaaagtgaaaa
tgaaggtgatga------------------------------------------------
------------------------------------------------------------
---------------ttcaaaacacagtaatgatattgaaaatatg--------------
------------------------------------------------------------
------------------------------------------------------------
------------------------------------------------------------
------------------------------------------------------------
----------------------
>Ar-Eupuro
atgaa-------------------------------tgctgaagctgagaaat--tgatt
gtcgacaatgacgaattttattttcaagattgtggcaaaaatggtaaatgtttgtttaaa
tgcttgagtgaaacagtaagtggaacagatcttcgaacaacgcgaaagcaaattgtaaat
tacgttattgcaaattgggatgactatagtcattgggtaaatttcattctacgcaaacaa
agtatgcaagaatatagacttttaatgggttcttcaaaatcgtacggatctgaaatagag
tgccgagctgcaagtaatctttatgaaataaatattacagttatacgtcagatacgaaat
agttttttcaaacaaacttttaatagttataagaatacattgaaccacaaacatgtatat
gttttgttctcgggcatgaacaatgaaaatgatttaaatggacattatcaacttttacaa
aaaatagaaaaaacaaatgaaaatgaaaatttgatgccagaaaaacgcaaaaaaatagct
cttttggatataactaataaaattgattgtacaagaacaaaaaaagaaaaagttt-----
---------------------------------------------------tcccacagt
tttttaaagaaactattgttaatgtaaaaaattatttcgaagaa----------------
----cataaacatattaataaaatttc---------------------------agtgat
caaagaaactgcgaattgtttacaaatttctcgaaggagtgtttatagagtt--------
-------------atcaaagaatatgaagataatgg------------------------
---------------------tggaatatgtgcaaaa------tcaaaaatttac-----
-----------------aactcaggaaggaaaagaacag-----------------ttgt
agatgattttgaccgcggcattatacgtaaaaaatttttagatatgtac------aggaa
aaaagaatatcctacatt-------------acacattatttacgaacaattgttagaag
ataatgattttccaaaatttt------------caaaacatgtattgcgaagtacattaa
---aagaaatgaattttaaaaataaaaaatt---taataaaaaaccaattttaatggaaa
gttttttaatatcaggacaaagagatagttatttaacaaaaataaattactatcga----
-----aaaaacga------------atggaaaattttctatactgatgaaactacatgtg
gggccaatcatgcgaaaaagttcggatgggttcaggagacaacaattgaaaaaacctttg
aaggttacg------atcgtgcaggtgttcaagaagtaggtggttatcgtggtggtttta
ttacaccatcaagttccgagaaaagagttattattttacatataggaagta---------
------------------------------atgatggatttttagatggcggcttattat
gttttgctggaaacaaatcttca-------------------------------------
------------------------------------------------------------
--acagattatcacgatgaaatgaatgctaagcattacgaagaatggtttcgaagaa---
------------------ttttacttttattacctgataagtctgtgattgtaatcgatc
aagcaccttatcacgctatgata------gatccagagttc-------------------
--------------------------------------------cgtaatccaacaagta
attggagaaaagatgaaattatcgcatggatgttaaaaaaaaacattcctctaccat-c-
----tgaagtaatttc---------------atttgaagaattaacaaaaaattgtttgc
agtatttatgc------------aaaccttatcattttgaa---------aa---acgct
atttgttggacaaaattgctcaagaaatgaggcaaggtcaagtaaaattgttatggttgc
cagtagctcattatgaattgaatccgattgaacttgtatgggcatttataaaaaaccaag
tggcatctaaaaataaaacttttaaaatt--------------aaagacgtgcataatt-
-----------tatgtctggaagtctttaattctgttcccagagatttgtggcaaaagtg
tgaaggacat---gtg------------------------attaaattagagcatgaata
tgcaagaagtggattatgtttatctaaaatggaga----------attctatcactatta
--------------------------------------acactgca--------------
----------------------gaagaagat------------------agtaaagaaag
tgaaaaaagcgaagaag------------------------aaagtgaagaaagcgaaga
agaaagtgaagaaagcgaagaagaa-----------------------------------
------------------------------------------------------------
-------------agtgaaaaaagcgaagaagaaagtgaaaataaaggtgg---------
------------------------------------------------------------
------------------------------------------------------------
------------------------------------------------------------
------------------------------------------------------taattc
aaaagacagtaatgatactgag
>Ar-Galmel
atgaa-------------------------------------------------------
------------------------------------------------------------
------------------------------------------------------------
------------------------------------------------------------
------------------------------------------------------------
------------------------------------------------------------
------------------------------------------------------------
------------------------------------------------------------
------------------------------------------------------------
------------------------------------------------------------
------------------------------------------------------------
------------------------------------------------------------
------------------------------------------------------------
------------------------------------------------------------
--------------------aatacgaagagaaggt------------------------
----------cagacctcagttgtattttctacaccc------aagaaaaataa------
a----------------cctaaaacaaaaaagaaaatca-----------------attt
ggatgatttcgatctctgtgcaattaggcataaattacaagaattttatgc---cgtccg
aaaagaagtaccgagttt-------------gaagcggttgcttgcagctctgaaagaat
caataaattttgttggtg---------------gcagggagtctcttcgtttactgttac
---acacattaggttataaatttaaaaaatgtagaaatcaaaggacaattcttatggagc
ggtatgatatagtagcatggagggatagatatctacaagaaatcaaagatgtaagg----
-----aagagtgg------------tatgccagttgtataccttgatgaaagttatattc
atacttcgctcaatcaagctaaatgctggcaaagtgaaaatgagc---------------
---------------------------------------------------ctggtggat
ctaaatctgtggctaaaggcaaaagatatgtcattgtccattgtggtggca---------
------------------------------agactgggttcgtccctaatgctttattaa
tttataatgacaaagaa---aaa-------------------------------------
------------------------------------------------------------
--aaagatttccatgacgccatgaatacagttaattttaagaaatgggtattggataaa-
-----------------ttaatacccaatttgcatgaacctacctgtatagtcatggaca
acgctagatatcattctagccaa------atcaacaagcc--------------------
-------------------------------------------------accgagcatga
taaatagaaaaaaagaaattacagactggctttcatcaaataatattgcctacc------
------cta---------------------------ccaatgctaccaaaagtatgctaa
tggttatagta------------aaacaaaataaacctgac---------cc---aatat
atgaaatagatcatttagtacaggattatggtca---------caaaatagtacgactgc
ctccttatcattgtgacctcaatcctattgagatgatatggggcatagtaaaagggaagg
ttgccacaaagaatgttggtttagacaat--------------atcacattcatgcagc-
-----------ttgtaaaaaactgttttgaggtaaatatcacatttcatcta--------
-------------ata--------------------------------------------
------------------------------------------------------------
------------------------------------------------------------
------------------------------------------------------------
------------------------------------------------------------
------------------------------------------------------------
------------------------------------------------------------
------------------------------------------------------------
------------------------------------------------------------
------------------------------------------------------------
------------------------------------------------------------
------------------------------------------------------------
----------------------
>Ar-Glocon
atgcc-------------------------------------------------------
------------------------------------------------------------
------------------------------------------------------------
------------------------------------------------------------
------------------------------------------------------------
------------------------------------------------------------
------------------------------------------------------------
------------------------------------------------------------
------------------------------------------------------------
--------------------------------gaagagacagaaaagaactattc-----
---------------------------------------------------tcagcagtg
aatcacgtgaatttgtcgtacatttgcgtgattattttcatcga----------------
----gaaaaacaaaatgggagaccattgctgtc------------tgttgaaaacattcg
agatcgggtcgcggatgacctagaaatcagtaaatctacagtatctcggatc--------
-------------acagaggagaaatacggtgaatcttcaatagaagagaa---------
---------------------aaaaatattaacacca------aataagaaacg------
a----------------cagaggaaatgctcaattacaa-----------------aacc
cgatagctttaatttggcggcaattcggaatcacgtgtacgcatactat------gaccg
caacgaaataccaacact-------------tcttaaactggtaggttctctaaagtcag
tcggattatttcaaggca---------------gtgcgacgtctcttagtaaggtattga
---aaaacattggcttccaatataaaaaatg---tgaaaaaagaaagtttgtaatggagc
gcaaggataaatccctgaaaagatgcgattttttgaggcaaatgaagagcatt-------
-----aggaattg------------ggagaaagtcgtttttctcgacaaaacttggctca
atgctaatcatactgttggtaaaatatggaccgacgacactgctaa--------------
-------------------------------------------------atccaggacga
aaactcctgaaggaaaaggccagcgcctcattatttgtcatgccggaacgt---------
------------------------------caaaaggttttgtgcccaattgtcttctgg
cgtttaagtcagttaaa---acg-------------------------------------
------------------------------------------------------------
--acagaatatcacgaagagatgaattttgataatttcagacaatggtttatgacct---
------------------tattgtcaaatttacatgagcctcacgccataataatggaca
acgcttcgtaccattctgtccaa------atcaaaaaagt--------------------
-------------------------------------------------tcctactacgg
caaacaataaaaatgaaattataagttggcttcgtgacaaaggagtgccaagta------
------atg---------------------------agtcaatgttaaaaaatgagctgc
tccgattggtt------------aatttgtataaacctccaaca------cc---aacaa
atgtattggacgaactggccaaatcaaaaggcca---------cacggtaatcagattac
cgccataccattgccaatataatgctattgaaatgatatgggctcaaataaaaggt---a
tattaatatcatttatcacttctacctca--cg--------ccattttaatcattatt--
-----------tatgtaa------------------------------------------
------------------------------------------------------------
------------------------------------------------------------
------------------------------------------------------------
------------------------------------------------------------
------------------------------------------------------------
------------------------------------------------------------
------------------------------------------------------------
------------------------------------------------------------
------------------------------------------------------------
------------------------------------------------------------
------------------------------------------------------------
------------------------------------------------------------
---------------------t
>Ar-Helarm
atgcc-------------------------------------------------------
------------------------------------------------------------
------------------------------------------------------------
------------------------------------------------------------
------------------------------------------------------------
------------------------------------------------------------
------------------------------------------------------------
------------------------------------------------------------
------------------------------------------------------------
--------------------------------------taaacgtggacaaacat-----
---------------------------------------------------tgacaagtg
gagcccgtgagttaatcatcaagctgcaagattactttgagcgg----------------
----gagcggcaaaattgcggacccctgatacc------------tgtcgaacaagtaca
agaacgcgtctctcaggcgcttggagttcgcaaacgaacgatagcaaatatt--------
-------------aataaagaaaagttcggctcgactggcatggaagataa---------
---------------------tattttacgtactccg---------aagaagaa------
a----------------cgtagaactaaacccgtgacag-----------------atat
tgacacctttgacgccgatgcaatcagaaatcatatatatggttactat------tccag
aaatgaatatctcaacag-------------gaagaagcttttggcatccttaagagaag
ctggactgtttagggggg---------------gtaaaactgctttaaccaaaatcttaa
---aagatataggtttttcgtataaaaaaac---agacaaaagaaaaattttattagaac
gatacgacgtaattttaaaaaggataagttttttgagggaagcaaaaaaaatt-------
-----gataactg------------ggataatgtcgtgttcattgacgagacatggctaa
acgccaatcacacggtttcccgttcctggacggatgatacacaagc--------------
-------------------------------------------------gtcaacgtcaa
aagtaccaatgggtaagggggcccgtctgataatatgccacgcaggttctgca-------
-----------------------------aaatacggctttgtggagaacgcgttactgg
catttcaatcaaaaacc---aca-------------------------------------
------------------------------------------------------------
--aatgactaccacgaggaaatgaatgccactacatttaaagagtggttccagaacgtg-
-----------------cttttgcccagcctagcagagccttctgtaatattcatggata
atgcctcctatcactcggttcaa------atacagaaacc--------------------
-------------------------------------------------ccctacccaag
ctaataaaaaagaagaaatggtggcttggttacaagcaaaaggcattgacgcaa------
------ata---------------------------tgcagatgctaaaagcagagctaa
ttaaattagtt------------aaagaaaataaagcggcaaat------gt---gcgat
acgaaatcgatgaactggctctggagtacggtca---------tcgcgttctaagaattc
caccgtatcattgccaatataacgcgatcgagctaatctgggctcaaataaaaggttacg
ccgcccgccacaatacttccccgccattcagca--------cgaaaaagatgatgaccc-
-----------tattaaaagaagcctgcggggaagtcacaagagatgactgggcaagggt
tgttgagaag---act------------------------aaaaacctgattttggaaga
ttttgaccgagatatcaggattgattctgttattgataatac------------------
------------------------------------------------------------
------------------------------------------------------------
------------------------------------------------------------
------------------------------------------------------------
------------------------------------------------------------
------------------------------------------------------------
------------------------------------------------------------
------------------------------------------------------------
------------------------------------------------------------
------------------------------------------------------------
---------------------c
>Ar-Homvit
atgaatgcagaaa-----------------------atcaaactgtgaatcgtcgtgggc
gtccgcgc----------------------------------------attcatcttaag
cgttta------------------------------------------------------
------------------------------------------------------------
------------------------------------------------------------
------------------------------------------------------------
------------------------------------------------------------
------------------------------------------------------------
------------------------------------------------------------
------------------------cattatcagaacgtaggacgtggtgtacctc-----
---------------------------------------------------tgcgcactc
aagccagaaaacttgtttgcactgccaaagaatatttccagcag----------------
----gaaaaaacaaacaatggcccactcttacc------------cgttgccaaagttgt
acaacgaactgcagcggccctgggcataaataaaaataccgttgtaaaaatt--------
-------------tgttcagagaagaagaaaaacatcgttgagggaggaagtgg------
---------------------acaagtacatacccca------aacaaaaagaa------
a-------------cttccacgtcagaaacgagttacaa-----------------acct
cgataatttccaaaaagatgcaatccgtcgccatgtgtatgcatactat------agacg
aaaggaatatccaacttt-------------aaaaaaactaattcaatcattgaaggatg
ccgatttatttaacggtt---------------gcaaatcttcactttcacttgttttaa
---aacaacttggcttcaagtacaagtcagt---tgggaaacggaaagtacttcttgaaa
gaccagatgtagttgcatggcgctgtaggtttcttcgtcaaatgaagaacttaaattt--
-------------------------agatgaagtagtctggattgacgagacatgggtta
acacaaatcactcccaaacaaacgcttggacagacgactctgttca--------------
-------------------------------------------------aggtacaatgt
ccgtacctctgggtaaagggggaagaatgatattgcttcacgccggtaatt---------
------------------------------ctaaagggtttattccaaacagccttctac
ttttttcttcgaaaaaa---acg-------------------------------------
------------------------------------------------------------
--agtgattaccatgaagaaatggaccacgaaaagtttttaggctggtttgtaagcaat-
-----------------cttcttccaaatttggaagaatcctcaaccatagtatttgata
atgctaagtaccactcaaaagta------ttggacaaggc--------------------
-------------------------------------------------cccaacaatgg
cttcaaaaaaatgtttgatggtggaatggctacagaaattcaacatcccatttg------
------aag---------------------------cagacatgaagaaagcagaacttt
tggaagtaata------------aatttacacaagcctcgcttt------cc---aaaat
atgttattgatgagttagccaaggaacgtggcca---------tactgtaattcgtttac
ctccgtatcactgccacttcaatgctatagagttgatttgggcccaaatcaaaggacacg
ttgcaaaaaacaataaaacgttcacattg--------------acggaagtaacaagat-
-----------taaccaaggaagggatagacttagtaacaggagatgagtggaaaaaaat
tgtatcacat---aca------------------------aggaaaaccatagaggatgc
gtgggaaaatgagggtgttctggaaactgcgattg----------aagagctcatcatca
--------------------------------------cgttaaac--------------
----------------------agcgacgac------------------gactccagcga
cgacagcagtgcttttt------------------------cggatgaccaaaatttggg
agaag-------------------------------------------------------
-----------------------------------------------atcgctttgacca
cctgctatcagatgaatctcaacatgacagtgaagatgaaagtgacagtgact-------
------------------------------------------------------------
------------------------------------------------------------
--------------------------------------taagtggagtgcaacaattatg
cccagaaggtag------------------------------------------------
agtactacaatttgatgaattt
>Ar-Ladfu
atgtc-------------------------------------------------------
------------------------------------------------------------
------------------------------------------------------------
------------------------------------------------------------
------------------------------------------------------------
------------------------------------------------------------
------------------------------------------------------------
------------------------------------------------------------
------------------------------------------------------------
-----------------------------ttccaaagtagggggcggaaaaatgc-----
---------------------------------------------------ttcgtagtc
aggcgcgtgaagtagtttttaacgttctgaagtttatgcaagatgaagca----------
-------------aaggatggaataaagattcc------------cttgaagagtgtgca
cgagcgtgtggccgctgcaactggtatctcatctcgatccttaaaacggatt--------
-------------gctaaggagggagctgccattgccagtggatcgaagga---------
---------------------aggatttgtgagtccg------agaaagaacat------
----------------tcagcagaagagcccgaaatcca-----------------ctgt
ggatgattttgatgtggaagttattcggagaactgttcataatttccactc---tgtgga
gaagaaacatcccaccct-------------ccgtgctctgctgccaattgtgagggaga
acacatctttcgacggta---------------aattaagttctcttcgagtgctgatga
---agaacattggattcaagtggagaagaaccgcaaataataagtgtgaactgcaggaaa
aagttgacattcggttgaaaaggatggctttcctccgaaaaattcaaaagtttaga----
-----gaggaagg------------ccgtcccatcatttttacggatgaaacatatattc
attcatcgcacactacacccttccagtggactagcggagaccata---------------
---------------------------------------------------aagaggtaa
aggctcccgtatcgaaaggacagcggttgatcattgttcatgcaggtgggg---------
------------------------------agatgggatttgtttcgggagccctccttt
tatttaaatcgggagttaagaca-------------------------------------
------------------------------------------------------------
--ggagattaccacggcgacatgaatcacgggaattacatgaagtggctgagaagtaat-
-----------------ctgattcccaacttaccgccgaattctgtggttgtgctggaca
atgctccttatcacaatgtccag------cacaatcgctg--------------------
-------------------------------------------------tccaaccagca
gtgcgaaaaaggaggagatgaagcagtggctggatgcaaggggaattacataca------
------aaa---------------------------cgagtgaaaccaaaattgagttgc
taggtaaaata------------agaaggcggaaggagccc---------ac---aattt
atgaggtagatagactattggcctctcatggcca---------tacgacattaagattac
ccccttaccaccctgaactgaaccctattgagaatatttggggcgtgatgaagaactggg
ttgccgaaaataatgtaacttttaattta--------------gaggatgtcaagagac-
-----------tagtgattgaaaaatgcgagactatttctgttgaaatctggaaaaagtg
ttgtgatcgt---gcc------------------------aaagcagtggaggagaatta
cttaaagaacgaatttacgatggacagattggaaa----------acgaattaattataa
--------------------------------------gtgtgagt--------------
----------------------agtga------gtca------------gaaagcagtga
aacggatgatagtgag--------------------------------------------
------------------------------------------------------------
------------------------------------------------------------
------------------------------------------------------------
------------------------------------------------------------
------------------------------------------------------------
------------------------------------------------------------
------------------------------------------------------------
----------------------
>Ar-Lepdec
atggcttcgtcat-----------------------------------------------
------------------------------------------------------------
------------------------------------------------------------
------------------------------------------------------------
------------------------------------------------------------
------------------------------------------------------------
------------------------------------------------------------
------------------------------------------------------------
-------------------------------------------------------catca
tcaacatcatcaagttttacaccggtactgttgcgtacagtcagtaagtctgtct-----
---------------------------------------------------attcaccaa
gagagaagactattgttttgaacgttcacgatg---------------------------
-----ctctggtttctcagaatcccacaaacac------------tgttcagaacataat
caagagttgtgccaacatgacgggcgtaggggagtcaacaatatataggttc--------
-------------ctatcagaaagaaaaaaaaaagg------------------------
------------------tatagctaacccaaataca------aacgaatactt------
a----------------aagagggggagaaaacctattg-----------------aaat
tgatgaatttgccaaaaatggtattcgaaggaaaattcacgaatttttt------tacaa
aaaagaaatacccaactt-------------aaacaaaattttacaagaagttagagacg
acccggatttgcctcatgtcg------------gacgaaccaaattgtggcaagttttaa
---aagaattaaatttccggtgggagaaatc---agaccgaaaatcacttttgattgacc
gggaagagataatatgttggagaagaaagtatctaagatctatacgaaaatttcgg----
-----gctgaagg------------aaggccaatttactatcaggacgaaacgtgggtaa
acgcaggtcatactctcacaaaaatttggacagataaaaatatatca-------agctcc
aggcaagcc-----------------------tttatggaaggttggtctactggtattt
ccccaccctctggtaaaggcagtagattaatagtttctcacattggcagtg---------
------------------------------aaaaaggatttgctaagcatggtttgttgg
aatttgaatccaaaagc---aca-------------------------------------
------------------------------------------------------------
--aaagactatcacgaggagatgacagctgatgttttcgaagagtattttgatcaga---
------------------tgattgaacatataccaccaaactcaattatagtattagata
atgcaccttatcattcacgacta------gttgaaagact--------------------
-------------------------------------------------tccaacgactg
cgtggaagaaacaggatatcattgactggctgcggaataagtccctgccttacg------
------aag---------------------------atggaatggttaaagcagaacttt
taaaaattgcc------------cggcaacacaaatctaagttc------aa---gaaat
acgtagttgacaaaatggcggaaagacgaaacat---------cacagtccttagacttc
caccctaccactgcgaattaaatccaattgaactcatttgggcacaaatgaaaagctatg
tggctagaaaaaatacgtcatataaaata--------------caagctatacgtgaat-
-----------tgttatatgagtctttacaacatattagagaacaaaattggcgagatgc
agtaagacat---gc---------------------------aatagaagaacaaaaaat
gtgggatcttgacaatataattgatgcgactgtagagaca----caaccgctaattatta
--------------------------------------acctgcaa--------------
----------------------gacga---------------ctcg---gattccgaaga
tgatcctgtttattttga---------------------atttg----------------
------------------------------------------------------------
------------------------------------------------------------
------------------------------------------------------------
------------------------------------------------------------
------------------------------------------------------------
------------------------------------------------------------
------------------------------------------------------------
--------------------aa
>Ar-Lephet
atgaa-------------------------------------------------------
------------------------------------------------------------
------------------------------------------------------------
------------------------------------------------------------
------------------------------------------------------------
------------------------------------------------------------
------------------------------------------------------------
------------------------------------------------------------
------------------------------------------------------------
------------------------------------------------------------
------------------------------------------------------------
------------------------------------------------------------
------------------------------------------------aaaagatgcaat
tatgcatataagtgataaaacaggaattggaattacaacagttaaaaaaatt--------
-------------cttttagaatatgaacagaacgg------------------------
---------------------cgtcatccgatctcca------actagatcaaa------
g----------------tctcgacttaggatttgtcaaa-----------------aatt
ggatgaacttcaaaagaaccttattagaagaaaagtgcatactttttac------atgaa
tggtgaatttccaacatt-------------ggacaagttgacatcagttttggcgttag
aagatgaaattcctaagctaa------------gtcgtacttctatatacactgtgttaa
---aagaactaaaatttacttatgaaaaacg---taaaagaaacagtttgttgttagaaa
gaaacgatatagttttatggcgaaggaagtatttggaacaaattcggaaatatcgt----
-----gaagatgg------------aaaaactatttactatttggaagaaacttggttaa
atgttggtgatgtcacaagtaaagcttggtatgaccaaacagttact-------tcgaga
agacatgct-----------------------tttctaagtggtttatctacaggacctc
caaacccgacaggaaaaggaaaacgaataattgttcttcatatcggtagtg---------
------------------------------aaaatggttttgtggaagaaggcttactat
tttttgaatcaaaaaaaaattca-------------------------------------
------------------------------------------------------------
--atggactttcatgacgagatgaatggggaaaattttaaggaatggtttttaaaca---
------------------ttttaccaaaattagacgataatagtgttgttgtaatggata
atgctccatatcattcagtgaaa------attgaaaaagt--------------------
-------------------------------------------------tcctaattctt
cttggaaaaaaattgatatccaaaattggttagaagaaaaaggacatagttatc------
------aag---------------------------aaacaatgataaaagtgcaattgt
tggatatagtg------------agaagggtgaaaaaacaatat------aa---tttat
atgttattgatgaaatcgcaaaggaaaataataa---------gactgttttaagattgc
caccataccattgtgaattaaatccaatagaaatggtgtggtctatggttaaaggctacg
ttaaaatgaacaattttacatttaaagtg--------------gaagatgtgaaaaaat-
-----------tattagtagaaggggtaaatcgcgtaacacaagaaaagtggcagaattg
tgtcagacat---gtt------------------------atcagtgaagaagagaaatt
ttggaacattgatgatcgaattgatgagttagtac----------atagaattccgtcta
--------------------------------------ttgttatt--------------
----------------------gatgtttcaa---------ctgattcaagttcagaaag
tg----------------------------------------------------------
------------------------------------------------------------
------------------------------------------------------------
------------------------------------------------------------
------------------------------------------------------------
------------------------------------------------------------
------------------------------------------------------------
------------------------------------------------------------
--------------------aa
>Ar-Limcal
atgcgagggttaagccgatgcagcagcat---cttactcattgcttatacacacggtaac
gctcaagccgacag----------------------------------------------
--------------------------------tcga---------------------aat
tgtatgtgcgtatacttgaacgaaagtgat------------------------------
-----------------------------------------------------------a
tggcgagctccacg----------------------------------------------
------------------------------------------------------------
------------------------------------------------------------
---------------------------------------------------gattctgca
gaatttgatacaaatcaggtgtcaccccctaaaaagcgtgcaaaaaagcgtccat-----
---------------------------------------------------taagtagta
cggagaagaatatggtgctaaatatatacaaaa---------------------------
-----gagaaaagcaacttcatcctacagcttt------------aatttcagaactagc
gcggacaacgtctctatttgcaggggtaggcgaagcctctgtttatcggata--------
-------------cttcgagagcataaacaaaatga------------------------
---------------------cgttttatcgtctcct------aaaaaggaaaa------
g----------------attcgcagaaagttattagata-----------------ctgt
cgacgattttgataaacatgccataagacgcaaagtgcatgaatttttt------ttccg
gaacgaattacctacatt-------------ggataaagtgcttcatgttgtaaacgaag
accaagacttaccagatttca------------aacgaacaactttttacaaacttctaa
---aggaattaaattttaaatatgttcggcg---gggtcgagacagtgcactactggaca
aggacgagataaccgtttggagacgaaattatttgcgatcagtaaagacgtttagg----
-----caagaaaa------------tagaaaaatttactacctagatgaaacctggctga
atgcaggtcataccaaaagttttgtgtggaaagatgaaacaataaaa-------tcatct
aaacaagcg-----------------------tttttatcgggtttatcgagcggaatta
aaaacccttctggaaaaggaaaacgcttgataattacccatattggcagcg---------
------------------------------acactggctttgtcaatgaatgtttgtgga
tttttgagtcaaaaaag---agt-------------------------------------
------------------------------------------------------------
--ggcgattaccatgaagaaatgaattcgcaagcatttgaaggttggttttccaaag---
------------------ttcttcctcagttacaagacaatgccgtgatagtgatggata
acgcgtcgtatcattcacgtaga------caagaaaaaac--------------------
-------------------------------------------------tcctaccactg
catggtccaagcaaagaattaaagaatggctttcttcaaaaagtattccggttg------
------aag---------------------------acgatttgcttaaaacggaattgc
tggaaattgtg------------aaaaagcataaaccagcgtac------aa---tttat
atgttattgacgaaatggcaaaggcgcaaaagaa---------aacggtacttcggcttc
cgccctatcattgcgaactgaaccctattgagcttatctgggctcaaatcaaagaacatg
ttgcagcacgaaatgatacctataagttc--------------gctgatgtcaaaaacc-
-----------tgtttaatgacgctgttaaaactataactgcagaaaaatggcttaagtg
cgtgcaacat---gtatc---------------------tgaaaaggtcgaaaaaaaaat
ttgggaattggacaatattatggaaacagttgttg----------aacctttaattataa
--------------------------------------atatcaac--------------
----------------------aatgg---------------cagt---gatagcagtga
ctgcataga---------------------------------------------------
------------------------------------------------------------
------------------------------------------------------------
------------------------------------------------------------
------------------------------------------------------------
------------------------------------------------------------
------------------------------------------------------------
------------------------------------------------------------
---------------atcagat
>Ar-Locmig
atg---------------------------------------------------------
------------------------------------------------------------
------------------------------------------------------------
------------------------------------------------------------
------------------------------------------------------------
------------------------------------------------------------
------------------------------------------------------------
------------------------------------------------------------
------------------------------------------------------------
------------------------------------------------------------
------------------------------------------------------------
------------------------------------------------------------
------------------------------------------------------------
------------------------------------------------------------
------------------------------------------------------------
------------------------------------------------------------
------------------------------------------------------------
------------------------------------------------------------
------------------------------------------------------------
------------------------------------------------------------
-----------ggcttccgcttcaaaaagtt---aaatggacgaagactgttacttgaaa
agccgcatgttgttgcagctagaagtatattcttgcataaaattaaa------ggc----
-----agtgatat------------acattccattgtatggttagatgagacctgggtca
acgccggagaagctgttgataaatgctggacagacaatactccaaa--------------
-------------------------------------------------tagtagtggtc
atcagccaacaggaagaggtgccagattaattgtggcacatgcaggatcct---------
------------------------------caagtggatttgtgaatgacggacttttag
tcttccgatccagaaaa---act-------------------------------------
------------------------------------------------------------
--ggtgattaccacgaagatatggaccaccaacgtttcctgcagtggtttaagaat----
-----------------ttgttgtcgcagtttagtgtcccaacagtgtttgtaatggaca
atgcaccttaccattcggtcata------ttagacaaaac--------------------
-------------------------------------------------tccgacaacta
gtgaccggaaagaaactatggtacagtggttgctagcgagagacattggtgcag------
------ata---------------------------tgagtatgacaaagctgctgttgt
attcactcgtg------------aagcaaaataaacctgtgacg------cc---tacgt
atgtagtagacgaagtggcaagggaacagggtca---------tacggtaattaggctac
caccgtatcactgccatttcaacccgattgaatttgtttggggtgacgtcaatacgtata
ttaggaagaaaaacaagtctttcactgta--------------acagaagtggaaagac-
-----------ttttacttgcaggacttgttactgttgacgccacctcgtggagaaagaa
ggtagagcat---att------------------------gctaaacttattaaagaagc
acagactacggatggaataataaatgaacatg-------------aacaattgatgattt
--------------------------------------ccctcgat--------------
----------------------gatga---------------tggtgctgattcggatac
cagtgatgatggagaac------------------------ttgacg-------------
------------------------------------------------------------
------------------------------------------------------------
------------------------------------------------------------
------------------------------------------------------------
------------------------------------g-----------------------
------------------------------------aa----------------------
------------------------------------------------------------
-----ttgtgttattgacttca
>Ar-Lymdis
atgcc-------------------------------------------------------
------------------------------------------------------------
------------------------------------------------------------
------------------------------------------------------------
------------------------------------------------------------
------------------------------------------------------------
------------------------------------------------------------
------------------------------------------------------------
------------------------------------------------------------
--------------------------------taagcatacgaaaaaaactgttt-----
---------------------------------------------------tgggtagtc
aagctagagagtttgttgttcgcctccgaaactactttgaaaga----------------
----gaacaacaaaataatggaccgttgttacc------------actgaatcgaattgt
agaacgagtagccgaagctcttgatattggccgcaatactgtttcgcgtata--------
-------------acacgcgagaaaattggtcaagaagggacgtctgaaaa---------
---------------------taaattatctacaccg------aacaaaaagcg------
g----------------accaaggtgaagccaatcacag-----------------attt
ggatgaatttgctaaggacgctattagaaatcacatttatgattattat------agaag
aatggagctacccacgtt-------------gcttaagcttctaaaatcattgaaagaag
ctgaactgttcaaaggag---------------gtattacttcgttgcggaatgttataa
---aggatattggctttgtttacaaaaaagt---taacaaaagaaaaattattatggaaa
ggactgatattgcccttgcaaggtgtacttttttaaggaaggctaaaaacata-------
-----gttgattg------------gagtaaagttgtgtttttggatgaaacgtggctaa
acgctaaccacagagtgggtaaaagttggaccgacgatacggcaca--------------
-------------------------------------------------gtcatgtacca
aagtcccggagggcaaaggcgaacgcctcattatttgccatgcaggtacag---------
------------------------------caagtggatttgtccctaattgtttactgg
cttttaaatcgaaaaaa---act-------------------------------------
------------------------------------------------------------
--acggagtatcatgaggagatgaactacgaaaaatttaaagtttggttcataggcc---
------------------tcttagaaaacttaaaagagcccatgaccataataatggata
acgcaccctaccattcggtacaa------cttaataaacc--------------------
-------------------------------------------------tccaacacaat
caaaccgcaaaagcgagttggtgaagtggctgagtgaaaacggagttacagcag------
------ata---------------------------tgagtatgctaaagacggagctta
ttactctagta------------cggcgtcataagccaccaact------cc---tacct
acgctctggacgagatggcaaaagaaaaaggtca---------ccaggtcctgcgactac
caccctaccattgtcaatataacgctattgagctaatttgggcccaaataaaaggtatgt
ttttaatttcaattctcgttttgatactt-------------------------------
------------------------------------------------------------
------------------------------------------------------------
------------------------------------------------------------
------------------------------------------------------------
------------------------------------------------------------
------------------------------------------------------------
------------------------------------------------------------
------------------------------------------------------------
------------------------------------------------------------
------------------------------------------------------------
------------------------------------------------------------
------------------------------------------------------------
------------------------------------------------------------
----------------------
>Ar-Manjur
atgac-------------------------------------------------------
------------------------------------------------------------
------------------------------------------------------------
------------------------------------------------------------
------------------------------------------------------------
------------------------------------------------------------
------------------------------------------------------------
------------------------------------------------------------
------------------------------------------------------------
--------------------------------cgaacgtacgcagagaactgttc-----
---------------------------------------------------taaatagtc
agacacgtgagttcgtaatacgccttcgtaactatttcgatcgt----------------
----gaagctcaaaatggagggccaattttacc------------tataacgtcagtggt
tgaacgcgtagctgatgcgcttaatattggacaacgaactgttagacggata--------
-------------actaaaaaaaaatatggcgagactggcacagaagaaaa---------
---------------------taaacttcacacacca---------aaaaagag------
a----------------aaacgagcaaaaccagtcgtag-----------------gcat
cgatagctttgatgccgatgctatccgaagacatgtttacggctactat------ttaca
gaaggagtatccaacaag-------------aaaaaagttggtgcattcactgaaggaag
ctggattattcttcggtg---------------gggaaagttctttaacgaagattttga
---agaccattggatttcgatacaaaaaatg---taacaaacgcaaaatattgatggaaa
gatttgatatagcgatggcaaggtatacttttttacggcaagtgaaagaaatc-------
-----aaaaattg------------gcaaaatgttgtgttcttggatgaaacatggctta
atgctaaccatactgtaggccgttcttggaacgatgacacagcagc--------------
-------------------------------------------------atctacttcca
aagttcctgtaggaaaaggatcgcgacttataatttgtcacgccggaacca---------
------------------------------tcaacgggtttgtcgaaggttctctcatgg
cttttgcgtcaaaaacc---act-------------------------------------
------------------------------------------------------------
--ggagactatcatgaagacatgaatggagaaaagtttactgaatggtttacctcaa---
------------------tgttgtgtagcctccctgaaccatctattataattatggaca
acgccccataccactcgatgcaa------attgacaagcc--------------------
-------------------------------------------------acctgcccaat
cccaaaagaaagctgatatcgtcgcatggcttcgtaaaaatggcgtagatgcaa------
------aca---------------------------tgaatatgttaaaagcggaattag
tacgtctttta------------aaagaaaacaaaccaaccaag------at---ccgat
acgtcattgacgaaatagcattagaacatgggca---------cagagttatacggttac
cgccttaccattgtgagtataatgcgattgagttggtgtgggctcaaattaagggatatg
ctgcaagacacaatacagaacccccatttacca--------caaaaaaaatgctaaaat-
-----------tattagaagaagcttgtgaacatgtgactaaaggagactgggaaaaggt
tgtgaataga---act------------------------gttaaattaataagggaaga
ttatgaaagagatgtgaaaatagataatattatagaaaac----gaacatataattatta
--------------------------------------atgtatgt--------------
----------------------gatgatag------------cagtgacgacagtgaaaa
tagtagtatggacgaat-------------------------------------------
------------------------------------------------------------
------------------------------------------------------------
------------------------------------------------------------
------------------------------------------------------------
------------------------------------------------------------
------------------------------------------------------------
------------------------------------------------------------
-----------------ctgat
>Ar-Neopin
atgat-------------------------------------------------------
------------------------------------------------------------
------------------------------------------------------------
------------------------------------------------------------
------------------------------------------------------------
------------------------------------------------------------
------------------------------------------------------------
------------------------------------------------------------
------------------------------------------------------------
--------------------------------gccacgaaaaacgaacattgttt-----
---------------------------------------------------tgaaaagac
aamgtagaaaaatggtctacgamgtttattgtttttttaaaaaagatgcaaag------a
g--------------------------------------------tgataaagaagcgtt
ggagcggacttcagaagccacgaaaacttctgttcrcacagtgcgacgaatt--------
-------------gtggacgaagtaaagaagtctgg------------------------
------------cttgctagccgtattccggactccc------ggtaaaaaaag------
a----------------tcggggaaaaaaaaggtgactg-----------------acat
tgacagttttgaccaaacggtaataaggagatgcgtccacaattaccatct---tacaaa
taaggagcttccgaccgt-------------agaaaagctaygagaaaaattaaaacaag
acattcattttaccggat---------------ctgaaagcagcttacgacgagttttaa
---aacagttgggctttcgatggaagaaaacagaaaataatcgaaagctgctaattgaaa
aaactaatattcggttccttaggattgaattcctacaaaaaattaaaaagttyagg----
-----gaagaagg------------taggcccatcatatacaccgatgagtcttatgtgg
actcatctcatgctagcaccaaggcttggacagatggatcaaccc---------------
---------------------------------------------------aaggtttga
aaaaaccaatatcaaaagggcagcgccttgttattgtccacgcaggatccg---------
------------------------------agaacggcttcgtgcctaatgcactgcttt
tatttaaagccggcacgaagtct-------------------------------------
------------------------------------------------------------
--ggagattatcatgataatatgaattatgaaaattatgaaaaatggctgcgttcccar-
-----------------cttatgccaaatctgccaccgaattcggttgtgatcgtcgata
acgcctcgtatcacaataaacag------agtgagttgsc--------------------
-------------------------------------------------ccccacatcca
atacgaaaaaakcagatatgcagaagtggctccgagatagagacattcaatatc------
------gcg---------------------------aaaatatrttaaaaccggagttat
ataatttaata------------aaattaaataaagacctgcac------rr---aaaat
tcagcgtggacaacattctggctgaaaataacca---------ttccgttctccgtttgc
cgccatatcatcctgatctgaatcctattgagatggcatgggcaaatataaaaggatatg
tcagcagtaaaaatgtgacrtggaatttt--------------gaaaaggtgaaagagc-
-----------tggtgaacgagaaagttgctgcaatgggtcctagcgaatgggcaaaact
ctgtaaaaaa---gtg------------------------aaagaaattgaagatgagta
tattaaaagtgatcatgtggtggacgtggtcactg----------aacagtttattattt
--------------------------------------tcgctgat--------------
----------------------gacga---------------cagt---gaaagtgacag
cgacgatgatgatgatg------------------------aaattgatgatgatgatga
aacaactraaccaacccctgg---------caccagctcggcttcggctg----------
------------------------------------------------------------
---------------gtttcgacataatggaaggcatatctatcc---------------
------------------------------------------------------------
------------------------------------------------------------
------------------------------------------------------------
------------------------------------------------------------
--tcccagttgatgacgatgat
>Ar-Nillug
atggactgtacaa-----------------------------------------------
------------------------------------------------------------
--------------------------------ttga---------------------aat
tgaaacaccgcac-----------------------------------------------
------------------------------------------------------------
------------------------------------------------------------
------------------------------------------------------------
-------------------------------acaccgcacaacaccaccacaccgcacaa
ta----------------tcgaaacaccacccaacatcgg--------------------
--aatactgcacacacctccaactaaatcaggatcacgtagaggaagaagtgata-----
---------------------------------------------------ttgggaagc
aagaaaggaatatcatctggaatgtctacagattcttccaaaag----------------
-atagccgaaaaccccgatagacttgaattgat---------caattttcgaaaagttca
agaggttacagctgaagcatgtggagttggtgttacaactgtaaagcgaatacgga----
--------gacgtgtagatgactcggatgaggaagt------------------------
---------------------gaaatttgatacgcct------cgaaaaaaata------
----------------ctccagagatgcaaaagtggtca-----------------acat
ggacagttttgataaggacatggtgcgccgatgtgtatttcaattctat------gataa
tggagagtatcctacgtc-------------tgaaagaatcagaactgttttgaaagaga
agattaatttcagtggga---------------gtgttgaatccgtcagaaaaatcataa
---agagtttgggtttcagatttaggaagtgtaatgatggtcgacaattgttaatggaga
ggagagacattgcgtgtgcacgagcagtttttctcagaaaaatgcacgagataaga----
-----agagaaatt------aatccccgaccaatattctacattgacgaaacgtgggtca
atcaaaatcatagccgatcgatgatatggcaacacgaagacggaag--------------
-------------------------------------------------tggtggattga
aagttccagttggaaaaggaggccgattgatcattcttcatgctggatcagct-------
-----------------------------caaacggggtttattcctgagtgcaaactaa
tttttaaagcaaagaagtccacttcg----------------------------------
------------------------------------------------------------
--ttagattatcacaccgaaatgaacgctgacatttttacagattggttccggaac----
-----------------tttctcaatctccttgaagagagttcagtgattgtgatggaca
atgcaagttatcactctgcgctg------acagaaaaaat--------------------
-------------------------------------------------ccctcgcacca
actggaaaaaggtggatatccagaattggctagaatcgaagaatgtttctttct------
------ctg---------------------------aaaatgagacaaaggccgaattat
tgtcgagaaat-----------gaaataaaatacgccg------t----gaa---ggagt
atgaaattgataggatcgcactggaaatgggcca---------tgaagtggttcgtatgc
caccctatcatgctcactacaacccgattgagcttgtgtgggcacaagtgaaaaattatg
tagccacaaaaaataaaacattccgattg--------------gcagatgttgagaaac-
-----------ttatgcacgaggctattgagagggtgactgtggaagattggaggaaatg
tgtgaagcat---gta------------------------gaagaaattcaagaagatga
tttgaaaaaagagtgccctcgtgatttggcaatgg----------aatcacttgttatta
--------------------------------------caataaca--------------
----------------------ggaga---------------cagt---tcatctggtga
ttccgaatttgaaag---------------------------------------------
------------------------------------------------------------
------------------------------------------------------------
------------------------------------------------------------
------------------------------------------------------------
------------------------------------------------------------
------------------------------------------------------------
------------------------------------------------------------
------------------ggat
>Ar-Onttau
atg---------------------------------------------------------
------------------------------------------------------------
------------------------------------------------------------
------------------------------------------------------------
------------------------------------------------------------
------------------------------------------------------------
------------------------------------------------------------
------------------------------------------------------------
------------------------------------------------------------
-------------------------------------------gataattccact-----
---------------------------------------------------tcaaaaggt
aaatatttaattccaattttaagtatcactttaaccttacaagtgttgta----------
------------------------------------------------tttaaagataca
ggatcgcgtttcgacagcgactggagtttctgtaagaactttaaaacggata--------
-------------gttacagaatctagaaaaattgatagt--------------------
-------ggagaaacgtcgacctttaaaacaactcta------tacgaaaatcg------
t----------------gtccagaaaaaaaccaaaatag-----------------attt
ggatgacaccgatgtagacattcttcgacgaataattcaaaatttctatat---aacaga
aaagaaggtaccaaccgc-------------aaagggaattttagcaaaattttctgcgg
atacggggtatgggggct---------------gtccagaaagtttgcgaaaaatattgc
---acggtatcggttatcgctggaggaaaacaaaaaccaatagaaagctactaatggaaa
aaaatgacatcgccaatttgagatgtacatttttaagaaatgtcaaacagtatagg----
-----gaagcaaa------------acgccctataatttatatggacgaaacatatattc
actcatcccataccaacgccaaaaattgggatgataataccaata---------------
---------------------------------------------------ctggcctcc
agaaaccagtttctaaaggcgatcgaataattattgttcatgccggcagtg---------
------------------------------agaatgggtttgttcctggagcgtacgcac
gttggcgaagttcctgcactaca-------------------------------------
------------------------------------------------------------
--ggggattaccaccgggaaatgaatttcaagaattacaagaaatggattaccgatcaa-
-----------------ctgttacccaatttgccggacaatagtgtattggttattgata
atgccccatatcataacaaacaa------gtgaacaaatg--------------------
-------------------------------------------------tccgacatcga
caacccggaagatggagatggcggattggttgcgacggcgcaacattaattttt------
------gtc---------------------------ctcagatgacaaagccggagttat
acaatataata------------aaacaaaataagccaagatac------aa---agaat
atgaacttgataagttgttaaatgaccgcaatca---------tgacgtgcttcgtttac
caccctatcatcccgacctcaacccaattgaattggtgtggacttccatgaagcagtacg
tggccgcaaaaaatgtcacatttaaaagg--------------gatgatgttgaagtat-
-----------tatgcgatagatttttttcaacatttggtgaagaagagtggaagaagcg
ctgcgatcac---gcc------------------------ataaaagttgaagacgcctt
cattgctcagcagccacgttttgacgacgtgatgg----------aaagcttgatcataa
--------------------------------------acctcggg--------------
----------------------gaaga---------------ttcc---gaaactgagga
atcttcagagtcagacg------------------------atgattccgataaagct--
------------------------------------------------------------
------------------------------------------------------------
------------------------------------------------------------
------------------------------------------------------------
------------------------------------------------------------
------------------------------------------------------------
------------------------------------------------------------
----------------------
>Ar-Partep
atgtt-------------------------------------------------------
------------------------------------------------------------
------------------------------------------------------------
------------------------------------------------------------
------------------------------------------------------------
------------------------------------------------------------
------------------------------------------------------------
------------------------------------------------------------
------------------------------------------------------------
--------------------------------------tcagaaaggacaagcta-----
---------------------------------------------------ttcattcaa
aagagagaaatatcataaataatgttaccaaattttgcgaagat----------------
----gaagccagagcgggaacgttttcaattcc------------aatttcacaagctca
aaaacgtgctgctgcagctactggtgtttcgcttagaacaattaagcgaatt--------
-------------aaaaaagaagatatctcaaatgg------------------------
---------------------actcttatcttcccca------ggaaaacatcgc-----
a--------------agcgtcctgaatatagaaatgcaa-----------------tttt
agacaattttgatctctgtgttcttcgaaacatagttaatgagttttat------gcaga
caaaaaaattccatcttt-------------atcccgattgcttcctgaagtgaaaaaaa
gaataaattttccatggg---------------aaagaggaactctgtggaaatatctcc
---atattgcaggttttcaatataaacgttgcaaaaaccagaggcacatattaatggaac
gatctaacattgtaagctggagatttcgttttcttagagaaataagaaaatttcga----
-----gaagaaaa------------aagaaaaataatttatttagatgaaacgtggctgg
acagcaatctttatttcaataaatgttggacagatgaaaaag------------------
---------------------------------------------------ttggcatta
ttatcaaagatagtgcaggatatcgcctgattgtagtgcatgctggttccg---------
------------------------------aatccggtttcatcccgaatgccggcttga
tatttagagcaggatctgcttct-------------------------------------
------------------------------------------------------------
--ggagattaccatggacaaatgaactttgaaaatttcgaaaaatggataattgagaga-
-----------------ctgttaccaaatattcctccgaattcggtcatcgttatggata
atgcagcttaccatacaaaagtg------ctgaatcccgt--------------------
-------------------------------------------------accaacaaaaa
gttcaacaaaagataaaatgtgtgtctggcttgagaaaaagcagattatacaca------
------ata---------------------------agaaaatgcgaaaagttgaattat
ttgaattaatt------------acagcaaatgctccaaccgaa------aa---acaat
attgcattgatgaactcttaaaagaacagggtca---------tgatgttttgagacttc
ccccttatcattgtgacttaaatcccatagaattaatttgggcagatattaaacgttatg
ttagagaaagaaatgtggctgctgatatgagtt--------tacaacgtcttcaaaatc-
-----------ttgcttcagaagccatacaagatattggaaatgagagatggaaaaagca
ttgcacacat---ata------------------------gaaaacatagaaaaaaaata
ttggaaaactgatggaattgtcgaagaagttgtgg----------aaaatatttcttttt
--------------------------------------ccattgat--------------
----------------------tctga---------------ttct---gacactgagag
cgattttagtagggata------------------------gttttgacgatga------
------------------------------------------------------------
------------------------------------------------------------
------------------------------------------------------------
------------------------------------------------------------
------------------------------------------------------------
------------------------------------------------------------
------------------------------------------------------------
------------------aatt
>Ar-Phesol
atg---------------------------------------------------------
------------------------------------------------------------
------------------------------------------------------------
------------------------------------------------------------
------------------------------------------------------------
------------------------------------------------------------
------------------------------------------------------------
------------------------------------------------------------
------------------------------------------------------------
------------------------------------------------------------
------------------------------------------------------------
------------------------------------------------------------
------------------------------------------------------------
------------------------------------------------------------
------------------------------------------------------------
------------------------------------------------------------
------------------------------------------------------------
-gatagttttgacaaggattacttacgtagggtagttttaaaaatgtac------gatga
taaaatcatcccaacctc-------------aagaaaaatcaaaaaaacacttgaagaaa
ataacaattttaaggggt---------------ctcttacttctgttaaacgaatgttac
---ataaaaccggatttaaattcaaaaaaggtcatgatgggagaaaatttttactggaaa
gaggagatatagcagcagcacgggctaaatttttgagaaagatgcatgaggtaaaa----
-----aaggaagcg------tttcaacgagacatcttttacctagatgaaacttggctaa
atcaaagtcatactgtaagtatggtgtggcagaatgacgaagaccg--------------
-------------------------------------------------atgcggcttaa
aaattccaattggtaaaggtccgcgaataataatctgtcatgtcggcagcgct-------
-----------------------------cgtaccggcttcctacctgaagggaaaatga
tatttagagctaaaaaaaacaaa---t---------------------------------
------------------------------------------------------ataaaa
acgaagactatcactctgaaatgaatgctgaaatatttggcaattggttcaagaattcc-
-----------------ttgcttccgagtttagaggaaccatcagtaatcgtcatggata
acgcaagttatcattcatgtgta------attaataagtc--------------------
-------------------------------------------------tcccacaacag
catggaagaaaaatgacatagctgagtggttgaagaagaagggaatcttatatt------
------ctg---------------------------aacaggagaccaaggttgagctat
tacaaaaagta------------atggtgaacaaagatgaa---------aa---aatat
acgagttagatgagtatgcgctatcaatggggca---------tgaagtggttcgacttc
ctccgtatcactgtacgtacaatcctatcgagttgatttgggcgcaagtgaagaggaaag
tagcagagaggaatggaactttcaaaata--------------acagatgtagaaaaat-
-----------tagcacatacagcaattgatgaaataactcctgaacaatggaaaaaatg
cgtagcccat---gcg------------------------gagaagttacaagaagatga
ttacttcaagatctgcgattctgaagtaaatgaaa----------gagattgtatcgtta
--------------------------------------ccttcgac--------------
----------------------tcaga---------------ttct---gattctgagag
cgatttcttcgagga---------------------------------------------
------------------------------------------------------------
------------------------------------------------------------
------------------------------------------------------------
------------------------------------------------------------
------------------------------------------------------------
------------------------------------------------------------
------------------------------------------------------------
------------agacgagtac
>Ar-Pluxyl
atgtc-------------------------------------------------------
------------------------------------------------------------
------------------------------------------------------------
------------------------------------------------------------
------------------------------------------------------------
------------------------------------------------------------
------------------------------------------------------------
------------------------------------------------------------
------------------------------------------------------------
--------------------------------------gaaaagaggccgtacta-----
---------------------------------------------------ttcaaagcc
aatcgcgtgagttgattgtgaagttgcacgattattttgaacgg----------------
----gaatcgctgaatggtggacctttagtacc------------ggtagctcaagtaca
tgatcgcatcatagatgcgcttgggatcggtacgaaaactatacggaaagtc--------
-------------ttaaaggaaaagtatgggccttccggcagtgaagacaa---------
---------------------tgttttacgtactcct---------aaaaagcg------
g----------------aagaaaagcaagccagtgacag-----------------gtat
cgactcatttgatgcagatgcaattcggaaccatatttatggatattat------tcaag
aaaggaataccctactgt-------------gagcaaactcttggtatcactgaaagaag
ctggcttgtttactggca---------------gtgctacatctctagtcacagttatga
---aacaaattggattcgaatataaaaagag---tgaccaacgaaagataattatggaga
ggtatgatttagtaaagctaagagtttcatttttgagaaaaatgaataagata-------
-----actgattg------------ggataacgtagttttcatcgatgagacatggttga
attccaaccatacagtgccacaatcatggactgatgacacaaaggc--------------
-------------------------------------------------atcatgttcta
atgtgccgatgggaaaaggtggacgactgataatttgccatgctggatcagct-------
-----------------------------gggggaggttttgtggacaatgctttgcttg
catttgagtcaaagagc---aca-------------------------------------
------------------------------------------------------------
--aaggaataccatgaggaaatggacgctgttaaatttaaagagtggtttgcaacaagt-
-----------------ttacttcctaacctcccccataaatctatcataattatggata
acgcaccgtaccattcgatacac------attgataagcc--------------------
-------------------------------------------------acccactcagg
caaacaaaaaggcagatatagtggcatggttggaaagacatggcatcgaagccg------
------acc---------------------------tgaacagtttaaaggccgagttat
tacaattggtg------------agagaaaataaaccaacaaca------cc---gagat
atgaaattgacgaacttgcacaagagcatggaca---------taccgtcatccggacac
cgccgtaccattgtcaatacaacgcaatcgagttaatttgggctcaagttaaaggt----
------------------------------------------------------------
------------------------------------------------------------
------------------------------------------------------------
------------------------------------------------------------
------------------------------------------------------------
------------------------------------------------------------
------------------------------------------------------------
------------------------------------------------------------
------------------------------------------------------------
------------------------------------------------------------
------------------------------------------------------------
------------------------------------------------------------
------------------------------------------------------------
------------------------------------------------------------
----------------------
>Ar-Osmbic
atg---------------------------------------------------------
------------------------------------------------------------
------------------------------------------------------------
------------------------------------------------------------
------------------------------------------------------------
------------------------------------------------------------
------------------------------------------------------------
------------------------------------------------------------
------------------------------------------------------------
------------------------------------------------------------
------------------------------------------------------------
-----------atgatcgtaaatctctacgaaa---------------------------
-----gtctgaaggtggagcatccgaatatgcg------------gtacagacctcttat
gcaattgatatcgaaacaaactggaattgggcaactgacagtttctagggct--------
-------------gtttctgaatacaaggcaacggg------------------------
---------------------aaccgttacgtcccca------tacaaaaagag------
g----------------ccgcgtatgaacgtgttggaaa-----------------agac
gtccgaccatgacatactggccataaggagaaaagtacacgaattttgg------ttgcg
gcgggaaattccgaacgg-------------tcctaaaattttgatagccgtgaacgagg
atcccgagcttccgactttta------------cccgatcatcgctatacaggctattaa
---aacgaatggaattcaagtacatcgttcg---cgcgcgcaataacgcgctcatagaaa
aggaacacattatcgcctggaggcagcagtacatagagcacatccaaagatatcgc----
-----gctgaagg------------acggcctatatattatctcgacgaatcatgggtta
acgcaggagacgttagaaggaagctttgggtggatacttctgtaacg-------tgcccc
gcgaatgca-----------------------gaaagaaggaacctgtccacgggcatac
cgtcgcccgcaaataaaggaaaacgtttgatcatagcacatgtcgggtcat---------
------------------------------ccgatggattcgtacctggagccttattct
gcttcgaatcaaaaaaaaatctt-------------------------------------
------------------------------------------------------------
--gaagactaccatgccgaaatgaacggcgaaacgtttttcgcctggtttcagaggt---
------------------ttttgcccatgctaaaagatggggcagtgattgttatggaca
atgctccatatcacagtattaaa------gtggagaaatt--------------------
-------------------------------------------------tccaaccatgg
ggtggaaaaaaaaagacatcatcgcatggctagtcggtaagggggaacaggttg------
------aac---------------------------cacagtatgtcaaagcacagctgt
tacaattatcg------------------tataaatatcgacga------ta---tgaat
acgtcatcgatgaatacgcaaagcagcatgggca---------tactgtggtacgccttc
ccccctatcattgcgagctgaaccccatcgaattagcgcgggcaaagatcaaagattatg
taagggcgcggaataccacctacaaactt--------------tctgatgtggaaaaat-
-----------tggtgcacgaagccgtggagaatgtaaccgccgaatcgtggaaaaattt
tattcgccat---aca------------------------accactgaagaaaatagatt
cgtagaaatcgaccatgtcactgataccattctcg----------acgaaggtgctggtg
--------------------------------------agtgggtg--------------
----------------------gatca---------------acccgataactccgaaga
tgacagtga---------------------------------------------------
------------------------------------------------------------
------------------------------------------------------------
------------------------------------------------------------
------------------------------------------------------------
------------------------------------------------------------
------------------------------------------------------------
------------------------------------------------------------
--------------------ta
>Ar-Pseelo
atg---------------------------------------------------------
------------------------------------------------------------
------------------------------------------------------------
------------------------------------------------------------
------------------------------------------------------------
------------------------------------------------------------
------------------------------------------------------------
------------------------------------------------------------
------------------------------------------------------------
------------------------------------------------------------
------------------------------------------------------------
------------------------------------------------------------
------------------------------------------------------------
----------------------------------tacagtataagaaaaata--------
-------------ttatcagaatataaacgtacagg------------------------
---------------------tagagttaaatctcca------aatacaacaaa------
a----------------catcgcctgtcttttaaagaaa-----------------aagt
cgacgaatgtgacaaaaatattattcgaagaaaagtccacgaattttat------tttaa
taaagatttaccaacgtt-------------aaataaagttctgcaagctgtaaacgctg
acgaaaatctgccaaatttta------------aacgaacaactttctattcattattaa
---aggaactaaattttacttatattaatcg---------------catcctaacagaaa
aagatgatctaattgtttggagaagaaactatctgagatctatcaagagatataga----
-----ggagaagg------------tcgacaaatttattacttagatgagacatggatta
acgctggtgacgttacaaatacaatgtcgatgaataaaacagtaaaa-------tccaag
aagggcgca-----------------------tttgtccaaaggttaactacggactcag
ttaatccaagtggaaaaaaccaaggattaattgttctgcatattggcggta---------
------------------------------ctgctggttttgttcctggtggacttctat
gtttcgaatcgaagaaacataca-------------------------------------
------------------------------------------------------------
--ggagattaccacgatgaaataaatgacgacacatttctggaatggttccaaaata---
------------------ttttaccattgctagaagaccattctgttattgttatggaca
acgctccctatcattctatgaaa------aaagaaaaact--------------------
-------------------------------------------------gccaaatcatt
cctggagtaaagtcgaaataatacaatggttagaaagtaaaggaaaagaagtat------
------cag---------------------------agaatatggtgaaggccgaactat
tgcaagttgtt------------gcaaaaaacaaacataggttt------ga---taaat
atgtcatagatgaaatagcaaaattgaataataa---------gaaggttctcagattac
ctccatatcattgcgaacttaatccgattgaaatgatatggtcgatggttaagagatacg
ttaagagtaacaatactactcataaacta--------------caagatgtaagactat-
-----------tactcgatcaaggtattgatcgagtaacaactgaacagtggaataattg
tattagacac---gtc------------------------agagatgaggaggaaaagat
gtgggagatcgacaatataactgatacattagttg----------atatatctccattaa
ttcca--tcttcagtag---------------taactaatgtcaca--------------
----------------------aacga---------------aaca---gactccgaaag
ctttgatagcga------------------------------------------------
------------------------------------------------------------
------------------------------------------------------------
------------------------------------------------------------
------------------------------------------------------------
------------------------------------------------------------
------------------------------------------------------------
------------------------------------------------------------
------------------tttt
>Ar-Schgra
atggc-------------------------------------------------------
------------------------------------------------------------
------------------------------------------------------------
------------------------------------------------------------
------------------------------------------------------------
------------------------------------------------------------
------------------------------------------------------------
------------------------------------------------------------
------------------------------------------------------------
--------------------------------------cggcagtagtagtaaca-----
---------------------------------------------------ctagtagtc
agagtaaaaaaataatattttcggtggacaaatttataaaagat----------------
-ctctccaaacaagataaaattattccatctat------------ttttgctcagtccct
caaggtaacagctgaagcttgtggattatcagaacgtactgtaaggcgcgta--------
-------------tgcaaagaaggaaaagattgtttggattcagatcaaca---------
---------------agttgtttcgttcaagtctccg------cgtaaaacgta------
----------------taaacgtgcaaaaccattgaccg-----------------agtt
agacgatttcgacgcagatatagtacgcagagtagtgcacgagttttac------gatag
aggtgagtacccaacagc-------------tcttactattttaacggaagtgaaaaaga
agtgcaattgggaaggct---------------ctgtttggtcgatgcgttcgcttttga
---aaaatttaaaattttcgtttaaaaagtgcaatgatggaaggaaatttctcatggaaa
ggaacgacattgttgcacttcgttgtgcatttttacgaaaaatgtgtacgcttcgc----
-----gaacaaaac------gatacccgtcccgtagtttatttggacgagacgtggataa
accaaaatcatagtagaacacgtatatggcaaaatgcagaacagac--------------
-------------------------------------------------cgagggtttaa
aagtacccacaggcaaaggtggtcgcctcattatttgccacgcaggttctgca-------
-----------------------------aaatatggttttattagcgattccaaattaa
tatttcgagctaatgttagcagt-------------------------------------
--------------------------------------------------------tttg
agagcgactatcatacgtcaatgaattcggaagtatttaaaaattggtttataaata---
------------------tgttgaaccacctcgaagagccgtctgtaattgtgatggaca
atgcatcttaccactcacagctt------aaagataattt--------------------
-------------------------------------------------tccaaaaagca
atagcagaaaagccgttgtagaagagtggctgaaaaataaaaatattgaatttt------
------cac---------------------------cactagagcggttgtctgaattac
gtgagcgtgta------------aaacaactcattccaatgtac------aa---acgct
acgaattagatgaaatagcactggaaatgggcca---------tgaagtgataaggttac
ctccataccattgtcaatataaccaaattgaattgatttggggaaaggttaaaggggagg
tagctaaaaacaataacacttttaagatg--------------gctgacgtagaaaagt-
-----------tagcgcacgcggctatggatgcagtaacacaagaagattgggcaaagtg
tgttgcacac---gca------------------------gaaaaaatccaaaatcaaga
taatgaaaaagaaattttgagggatgtcatgttag----------agccgatcattataa
--------------------------------------cattaaga--------------
----------------------gacgatgata---------gcgattggagcgatgaaca
tgatgatgatgacgacgt---------------------atttgatgcgaa---------
------------------------------------------------------------
------------------------------------------------------------
------------------------------------------------------------
------------------------------------------------------------
------------------------------------------------------------
------------------------------------------------------------
------------------------------------------------------------
------------------tatt
>Ar-Sipfla
atgtc-------------------------------------------------------
------------------------------------------------------------
------------------------------------------------------------
------------------------------------------------------------
------------------------------------------------------------
------------------------------------------------------------
------------------------------------------------------------
------------------------------------------------------------
------------------------------------------------------------
-----------------------------------------aattcgacccgata-----
---------------------------------------------------tacattccc
aaatgaaaaaaataatttacaacgtgtatacattttttaaaatg----------------
-ttagccaattgcaaagagaagccggaattggca------gactattttcgacagtcaca
agagaggacggccgaggcttgtgcggtgagtctgagaactgtacaacgggta--------
-------------tgtaatgaaagtaaaataactagaaatcaagaagaatcattaagtg-
--taggaagttccaatgaccataaatttcgatcacca------caaaaaaatta------
----------------cattcgtgagaaaactgtcactg-----------------aact
tgatgattttgacaatgatgtggttagaagagtcgttcatagcttttac------gacaa
gggtgaatttccaacgag-------------tgctaaaatattagtggaattgcgtgaaa
aattaagttaccgtggat---------------caaaatcgtcggtgaaaataattttaa
---aacaacttaattttaagtacaagaaatgtaacgatggtcgcaaattcttaatggaac
gatccgatattgtagctgcgcgcgttaagttccttagaaaaatgaacgagtttcgt----
-----aggaacggt------gatactcggcctgtagtctacttagatgaaacctgggtta
atcaaaaccatacccgtggacgtatttggcagaataatgaaaatac--------------
-------------------------------------------------ggaaggtttaa
gagtacctacagggagaggcagtcgcatcatcatatgccacgccggatctcct-------
-----------------------------tccttcggattcattaaggaatcaaaactaa
tttttagatgtaattctagtaac-------------------------------------
------------------------------------------------------------
--aatgattatcattcacaaatgaacgccacaatttttgaaagttggttctcacaga---
------------------tgttacttaacttagaagaaccgagcattgttgtcatggata
acgcgtcgtatcactctactttg------gtcgagaacta--------------------
-------------------------------------------------tccgaagtcca
actgtagaaaaactgatgttcaacagtggttacgggataaaaatatagattttt------
------ctc---------------------------ccgttgaaacacttgacgagttac
gggaaaaagtt------------aaactttcgatgccgcgagga------aa---aaaat
ataaactggatgaactaactttccaaatgggtca---------tgaagtggtaaggcttc
ccccttaccactgtcagtacaatccaatagaactcatttgggcacaagtaaaaggcagag
tggctgaaaaaaattcaacattcaaaatt--------------gcagatgtcgagacac-
-----------ttgtgcataaagaaatcgatgcagtaactccggaagattgggccaaatg
tggagaacat---tgc------------------------gtcaagatccaggaagagga
cttcgtcaaggcaggactaagggatgatatattag----------aaccaataatattga
--------------------------------------ccattaat--------------
----------------------cctgacgaaa---------gtagttcaaacgaagatga
agacgacaatgaggac--------------------------------------------
------------------------------------------------------------
------------------------------------------------------------
------------------------------------------------------------
------------------------------------------------------------
------------------------------------------------------------
------------------------------------------------------------
------------------------------------------------------------
----------------------
>Ar-Sogfur
atggataggatagaagg-----------------tactagtactggtaaaaagagaggtc
gtccccg-----------------------------------------------------
------------------------------------------------------------
------------------------------------------------------------
------------------------------------------------------------
------------------------------------------------------------
------------------------------------------------------------
------------------------------------------------------------
------------------------------------------------------------
--cgttcgggcggaaaaaacacctccttattcaaaaatcggccagggttcggctt-----
---------------------------------------------------tacgtagtc
aaacccgtgaactcgtagttaaagttaggagtttctttgaacgt----------------
----gaaaaagaaaaagggggtgttttaatacc------------tttggagagagtgct
ggacagatccgtagctgcattaggaattagtagacctacaattatttcaata--------
-------------tgcaaggaaaaagaaaaacaagtgaatgaggctggtga---------
------------------tccatcattacacacacca------gggaaaaagag------
a----------------aggggacagaaacgtgtcacta-----------------caat
tgacggtttccaacaagaagccattcgtcgtcatgtatatgattttata------cgcag
aaaggagcaccctacaat-------------tgagaaacttataatttcactaagggact
caaatttgttcacaggag---------------ggagttattcactcagcaaagttcttg
---taacattggggtttgaatacaaaaaatt---gaatcagaggaaaattttattggagc
gtaatgacattgtagcttggcgtagccggtttctgcgcgaagtgaaagacttggattt--
-------------------------taatgaaatagtgtggttggatgaaacatgggtga
atacgggccactctctcgctcgaggatggactgatgacacgaaaga--------------
-------------------------------------------------aggaacattgg
ctgctcccattggcaaaggcagtcgattaattttgttacatgctggcactt---------
------------------------------ctgaaggattcctccccaattgttgtcttc
tgttttcttcaaagaaa---aca-------------------------------------
------------------------------------------------------------
--actgattatcatgaggaaatgaatcatgaaactttttcaaagtggttcagtgaaaca-
-----------------cttcttcgcgaacttcatgagccaacagttattgttatggaca
atgccccgtaccattctaaaata------ttagaaaaggt--------------------
-------------------------------------------------tccaacacagg
caaacaagaaagaagaaattaaagtatggcttagcgagcatagcatacaatttg------
------agg---------------------------aatttatgacaaaagtggagttgt
tagagctgtgt------------gaaattcgtagaacaccagtg------cc---caagt
actgcatagatgaaatggctaaggagaaaggaca---------taagattgttaggctcc
caccttaccattgtcactttaacgctatagaaatgatttgggctcaagttaagggacacg
ttgccagaaacaataaagcattcaatctg--------------aatgaagtgagaaggt-
-----------tgactgaagaggggattgaaagagtgacgagcattgaatggacaaaagt
tgtattacat---aca------------------------agagaaacaattctaagagc
atgggcggaagatggtttgaatgaagctgccgtcg----------aaaaccttataattc
--------------------------------------aaatggat--------------
----------------------gaaga---------------tgccagtgaaagtgaaac
tagtgacctcgatgatt------------------------tcaatgatgagaatagagt
gcaaatcgtcgatggaacacaggaaatattcatcaaccaatcctatgccg----------
------------------------------------------------------------
--------cagatgaagcagaagaaattattgatgatacccttgaaggta----------
------------------------------------------------------------
------------------------------------------------------------
--------------------------------------taaatccactgccatccacatc
cacatctaaaaa------------------------------------------------
cgtcctagatatatcacaatat
>Ar-Stedum
atgggggaagatca----------------------------------------------
------------------------------------------------------------
------------------------------------------------------------
------------------------------------------------------------
------------------------------------------------------------
------------------------------------------------------------
------------------------------------------------------------
------------------------------------------------------------
------------------------------------------------------------
------------------------------------------------------------
------------------------------------------------------------
------------------------------------------------------------
------------------------------------------------------------
------------------------------------------------------------
------------------------------------------------------------
---------------------acttctaaatacgcct------ggaaagaaacgt-----
a--------------aaagccctgctaatcataagtgcg-----------------aaat
tgacgattttgacaaatgcgttatacggcagactatacaagacttttacat---caaaga
aaagaaagtgccatctgt-------------gcggaaattattgcctgtcttgaggcaaa
aaatagacttcccgtggc---------------aaaaagactcattgtgcaaagttttgc
---gttcgatgaattttcgctggaagaaatgtgttaacaaaagaaaaattcttatcgaaa
gacctcacattgtattttggaggaacaattatttacgcgaaatgaggaaactcaga----
-----gcaagtgg------------acgccacatcgtttacatcgatgaaacatggattg
acagcaatttaacttttaagaaatgttggcagcatgatacggttt---------------
---------------------------------------------------tgggcgcac
agataaatgtcagttccaaaaatagactgattgttgtccatgctggctctt---------
------------------------------ccgcaggatttattccaggtgcccaactta
tttataaagcatcagctcaaagc-------------------------------------
------------------------------------------------------------
--ggggattaccatgggcaaatgaactatggaaattttgaaaaatgggtgttggaaaag-
-----------------cttcttccaaatttacgacctcaaagtgtggtatgcatggata
atgccccgtatcacacaaaaatt------gaagatccgac--------------------
-------------------------------------------------acccacgaaat
atgctacaaagcaaacaatggtaaattggctgatgaagaagacgatatgctgcg------
------atc---------------------------ccaaaatgcgaaaagcggaactgt
tcagcttaata------------gaatgcaatcgtcctaaaaaa------gt---aatat
ataaaattgacaacatcataaaggaaaatgggca---------tcatgttgtgcgtctcc
ctccttaccactgtgatctaaacgcaattgaatacgtttggtcatcagttaaaagactga
tcagggaaaggaatgtgactggggacttaagct--------tggaaaatttgaaaaatt-
-----------taacacaaaaagctttggatgaagtcacttctcaagaatggcaggcgca
ctgcaaccac---gta------------------------gaaaaacttgaaaattatta
ttgggacaaggacgaacttttagaagagatagtgg----------atggattaataattc
--------------------------------------aaactggc--------------
----------------------agcagcgatt---------ctgattctgattcagaaga
aacggaatcttgcgaca------------------------gtgactcggatgacttttc
agatt-------------------------------------------------------
------------------------------------------------------------
------------------------------------------------------------
------------------------------------------------------------
------------------------------------------------------------
------------------------------------------------------------
------------------------------------------------------------
-----------ttatacctcta
>Ar-Stemim
atggcgtctga-------------------------------------------------
------------------------------------------------------------
------------------------------------------------------------
------------------------------------------------------------
------------------------------------------------------------
------------------------------------------------------------
------------------------------------------------------------
------------------------------------------------------------
------------------------------------------------------------
--ttcatcttcgacatatgtgtgtgattttcaacctcataagactggtaaaccac-----
---------------------------------------------------tgagcagtt
ccgctaagattatcgttatgaatgttgttataa---------------------------
-----aattacgggagcattttgctaataaatc------------cgataacgaaattgt
tacttttgctgctgatttcactggagtttctgtaacaagcatcaatcgcatg--------
-------------aaatccgaattgaaagaaaatgg------------------------
---------------------caaattttccactccg------gggaaaaaacg------
acctctga----aagtcggtacgcaaacccgaatcaagc-----------------gata
tgatgagctaactttagcaacaatacgaaggaaagttcatagttttttt------ttacg
gaatgaaattcctactgt-------------gaaaaaagtggctaaagttataaatgatg
aagctgatttgccaaatatgt------------ccattcgcacagtaggacgaatgatga
---atgatttaggatttgcatacagaaaacg---aaaacgccagtcaattttgattgaac
gtgacgatattcaatgttggaggcacagatatctaagagatataaaaaaatatcgt----
-----gcacaggg------------taggacaatttattacaccgatgaaacttgggtaa
attttgggcacactaaagccaaaatttgggaggatacgagtgtaaaa-------agtgct
aagagagcc-----------------------tttttgagcggcctttcggcaggtttaa
ctgctccctcaggaaaaggctcacgatgcatagttgttcatgctggtaacg---------
------------------------------aaaacggatttattcctgaagcatgcgata
tattcgaagctaaaaaaaaggaa-------------------------------------
------------------------------------------------------------
--ggagattatcacggggaaatgaatgccgaatattatgaaaattggtttggaaaaaaa-
-----------------ttgctgcctaacctgcaaccgaacagtgtaattgtgttggaca
atgcatcttaccatagcgctttg------tctgaaaacat--------------------
-------------------------------------------------tccctcttcga
gtacaaggaaagcagacattcaactttggttgacagaaaaaaatattccttggg------
------aag---------------------------ctgatatgttgaaggcagaacttt
tagttcttgta------------tctaaagttcggaaacagttt------ga---attgc
atcgtatcgatgctttagctactgaagacggaca---------tactgttcttcgtttac
caccatatcattgcgaattgaacccaattgagcttatatggagcagcataaaaggatatg
tagcatctgaaaacagaacttttaaaaag--------------gacgaagtccgtaaat-
-----------tgattgagaaagggatagatttggtgactcctatgcaatgggctaaatg
cgtgaggcac---gta------------------------atagaagaagaagagaaaat
gtggaagttagatggtttggtagagaacactgttg----------actgcgtgaagttta
--------------------------------------acattgat------ga------
----------------------gtcgg--------------atagttcagattcttcaga
cgataatcttagcggaa------------------------ttgaatacctca-------
------------------------------------------------------------
------------------------------------------------------------
------------------------------------------------------------
------------------------------------------------------------
------------------------------------------------------------
------------------------------------------------------------
------------------------------------------------------------
--------------------gt
>Ar-Temlon
atgcccactaaaa-----------------------------------------------
------------------------------------------------------------
------------------------------------------------------------
--------------------cgatagcaatt-----------------------------
------------------------------------------------------------
------------------------------------------------------------
------------------------------------------------------------
------------------------------------------------------------
------------------------------------------------------------
--aaaaattacatattcaaagtttgtttattgcttctttttgtaacgtatattttttatt
t------------------------------------gtactttcagatggtccacaaaa
gtcagaagctcataattatcaatttacaagaaa---------------------------
-----aattgatgaaagacaatccagcaatttt------------aatgaaagatattat
taaacaattgtcagaacacacgggtattggtactcgcaccataaaaaaaaca--------
-------------ttgttggagtatgagaagacggg------------------------
---------------------tacggttacatccccg------aatacaaagaa------
a----------------cgtcgcctaacttttaaagaaa-----------------aaat
cgacgacattgacaagagcgctattcggagaaaagttcacgaattttat------accaa
tgaaaaatgtccaacgtt-------------gagaacagttctgcaagccgtaaacactg
acgaaaatctcccaaatttta------------aacgatcgacctttcactcgttgttga
---aggaattatattttacatgcactacccg---gctccgacgtagcatcctgacagaga
gagaagatctaattgtttggaggagaaaatatctgaggactattgagagataccga----
-----gaagaggg------------tcggcaaatttattacctggacgagacctggattg
acgccgatgacgccacgaatatagtttgggtggatgaaatagttaaa-------tccgac
gaggacgca-----------------------tcttctc---cgttgactacgaggcgaa
ctaatccaagcggaaaaggcaaactatttattgttctacatattggaagtg---------
------------------------------ctgccggtttcgttcctggcgggcttctat
gcatcgaatcgaagaaacacacg-------------------------------------
------------------------------------------------------------
--ggagattattttgacgaaatgaacggcgacacatttcacgaatggttcaaaaata---
------------------ttttaccatcgctagacgacaatgctgttatcgtcatggaca
acgctccgtatcattccgtgaag------gtggaagaact--------------------
-------------------------------------------------gccgaatgctt
cctggagaaaagacgaaataataaaatggttagaggataaaggaaaagaaatat------
------cag---------------------------agactatggtgaaggccgaactct
tgcaaattgtt------------acactacacaaagacagattt------ga---taaat
atgtcacagacgaaatggcaaaacaggccgataa---------aacggttctcaggctac
ctccgtatcattgcgaacttaatccgattgaaatggtatggtcaatggttaagggatacg
ttaagattaataacaacacttttaaaact--------------caagatgtgaaactat-
-----------tacttgaacaaggtatcgaacgggtgaccactgaacattggaataattt
tattaagcaa---gtt------------------------agagataaagagaaaaagat
gtgggagatcgaccatatagctgatagactgattg----------acaggacatccttac
--------------------------------------atgtcaca--------------
----------------------ggtga---------------aaca---gattctgaaac
ctctgatagcgg------------------------------------------------
------------------------------------------------------------
------------------------------------------------------------
------------------------------------------------------------
------------------------------------------------------------
------------------------------------------------------------
------------------------------------------------------------
------------------------------------------------------------
------------------ttat
>Ar-Thrpal
atgccaccaaggc-------------------------------------------ggtt
gccgatg-----------------------------------------------------
------------------------------------------------------------
------------------------------------------------------------
------------------------------------------------------------
------------------------------------------------------------
------------------------------------------------------------
------------------------------------------------------------
------------------------------------------------------------
------------------------------ggggacgacaagaagagggaagtcc-----
---------------------------------------------------tcggtcatc
aggcgaggatgatcgtcttcatggtgctacagtattttgaagac----------------
----cacaagactgtaaatgggggaatgctgca------------cattggttcggccca
acgcatggctgcagaagcctgcaacgtcggccgcagcaccgtgcagcgaatcgccgcgca
ggcgcaacggcagcaagaggcagaagtggccaacggcgccaacggcgctaacgg------
---cgccaatggagatgccctgcgcctggacaccccg------cagaaaggccg------
a---------------agagcgagggagaacgcggctcc------------ctgcaactt
ggacgagttcgaccacgaggttatccggcgccacgtgtacggtatgatt------gaaag
gaaagtgaggcctacttt-------------gcacaaaatattggcgtcagtgcaagccg
ccggtattttgattggtcatt------------ccatctcctctctcagaagaactctcc
---tgcgcattggatttcgttacaagacgta---caacggcagaagaattctcatggaga
ggcccagcatcgctctgtggcgcgcgcgctttctcagagccgtcaaagatcttgactg--
-------------------------ggacaagatcattttccttgacgaaacctggtgca
acaaaaatgaagtccacaggaagggctggggcgacaatacggtgcg--------------
-------------------------------------------------gggcacgatga
acaacccggtggggaagggagcgcggattattgtgtgtcacgcgggtagct---------
------------------------------cagctggctggatacccgtgccgccgctca
tattcacctccaagaaa---acc-------------------------------------
------------------------------------------------------------
--agcgattatcatgaggacatgaactcaagaaagttcgaggattggtttgagaacacg-
-----------------ctgctgccaaatattccccccggttcgtatattgtgatggaca
acgcgccctaccactccagacaa------gaagacaaggc--------------------
-------------------------------------------------ccccaccaagt
ccagcctcaaggctgccatgatcgcgtggctgctgcgacgcggtgttggtattc------
------aag---------------------atctgtttggactggttaaggcagaactga
tggtgttgatt------------aggcgccacaagcctcaaaac------cc---cgttt
acgtcgttgatgatatggccagggcaagagggca---------cagagtgattcgcctgc
cgccctaccactgccatttcaatcccatagaaatggcatgggcacaggtgaagcactttg
tgcgggagcacaacatcctgagaacaatg--------------acggacatggagcgag-
-----------tgttccgcgagggcgtggcgtccgtgaccgcggagtcgtgggccaagct
tgtgggccac---gtc------------------------aagcaaacagtgcaagcagc
gtgggtggcggaagggctgcaggacagggcggtgg----------aggagtttatcataa
--------------------------------------acctcgct--------------
----------------------ggcgacga------------cttctccagcgatgaaga
ctccgacgacgaagatg------------------------acgacgtcgacgatgccct
cgacgaagcttacgccatcgacgacgccaacttcggcgccgccaacttcggcgccgccca
ctgccgcggcgacaacttgcccggcaacctccccgccgccgccatcgacgccggcgagga
cgaggacgacgacgaggacagcgacgacgaggaggacgaggacgacgacggccccaacaa
cggcgtccttttccatgacgacctcggcgttgcaccactactaccacagtacgaggtacg
tgctcgtccccatagacgatgctacgcgattttgcatcatttaattttactaattttttg
tcatttgtatgtttttaggtggtcaatgaggagcatattcaagcgcctgacgccgccgcc
gacatcagaacgtaccacaatttatagaatgtattacattggtcttttctattttccctc
tgagattatgcttaggtataaa
>Ar-Timbar
atgg--------------------------------------------------------
------------------------------------------------------------
------------------------------------------------------------
------------------------------------------------------------
------------------------------------------------------------
------------------------------------------------------------
------------------------------------------------------------
------------------------------------------------------------
------------------------------------------------------------
----------aatctccggcttgttacaaacaattacattccaagaggaaaatat-----
---------------------------------------------------taagtagta
aagaaagggcaatggtgttaagagtctacacct---------------------------
-----attttcgtaaagacggaacttgc---tc------------agtaaatcaagaggc
aatggagactgcagaagctacaggtgtgtcttataagttagtaatctctatt--------
-------------aaacaagaattcaaaactaaggg------------------------
---------------------taagttattgacacca------atcaaaagaaataactg
t----------------actcaaatgaagcgtttggata-----------------aata
tgacagttttactcaagcagcaattcgcagaaaggtacattcactttac------cgtaa
caatgaattacctaccct-------------aaagaaaattaaagctttaattgatactg
atagcgaccttcctaattttt------------cattgacgacacttcagaggtttctta
---tagatattggctttaaattcattcgacg---gaagcgtaactctttgcttctagaca
gagatgatattattgcgtggcgacatcgctacttaagagctattaagaagcacaga----
-----gagagcaa------------caggaatattgttttcacagacgaaacctggtgca
attccggacacacaacttcaaaatcgtggatggacacaacaattgca-------tcatcc
tcacaagca-----------------------aggcgagaaggcctaactacaggaaata
agcttccctctggaaagggcgggcgcgtcattctcgtccacgcaggtaatg---------
------------------------------aaaatggttttatacccggtgcagagctta
tttttcatgggaaaaaa---gat-------------------------------------
------------------------------------------------------------
--gatgactatcacgatgaaatggatggaaaaatgtatgaaaaatatttcagagagaag-
-----------------ctgcttccaaatataccatcaaacagtgtcatagttctagaca
atgcatccattcattctacgatc------aaagagagcat--------------------
-------------------------------------------------tccaaccaaga
gtagtaccaagattattattcaatcctggctcaccagtaaaggtatttcttggg------
------aag---------------------------aaaccatgaataagatggagcttg
tggagattttg------------gacaaagtacgaggcaattat------gagcgtaaat
atattattgacgagatcgctaaaagtgctggaca---------tgaagttctacgactgc
caccttatcactgtgagcttaatcccatcgaaggaatttggagtcaaattaaaatatttg
ttgctcaagaaaacaatacatttaaactt--------------aatgatgttcatcgcc-
-----------tactagaagaaggagtgagaaatatcacaaaagaacactggcgaaatca
tgttcatcat---gta------------------------atggaagttgaagcaacaat
gtgggacgtagacgggcttatagaaaaactgcacg----------acagtgtcgtgataa
--------------------------------------gtttgaag--------------
----------------------gacaa---------------ctcctctagctctgaaga
tgatgatagtgatg----------------------------ctgatctaggagtggtac
cg----------------------------------------------------------
------------------------------------------------------------
------------------------------------------------------------
------------------------------------------------------------
------------------------------------------------------------
------------------------------------------------------------
------------------------------------------------------------
-------------ttacctgat
>Ar-Timcri
atgg--------------------------------------------------------
------------------------------------------------------------
------------------------------------------------------------
------------------------------------------------------------
------------------------------------------------------------
------------------------------------------------------------
------------------------------------------------------------
------------------------------------------------------------
------------------------------------------------------------
----------aatctccggcttgttacaaacaattacattccaagaggaaaatat-----
---------------------------------------------------taagtagta
aagaaagggcaatggtgttaagagtctacacct---------------------------
-----attttcgtaaagacggaacttgt---tc------------agtaactcaagcggc
aatggcaactgcagaagctacaggtgtgtcttataagttagtaatctctatt--------
-------------aaacaagaattcaaaactaaggg------------------------
---------------------aaagttattgacacca------atcaaaagaaataactc
t----------------actcaaatgaagcgtttggata-----------------aata
tgatagttttactcaagcagcaattcgcagaaaggtacattcactttac------cgtaa
caatgaattacctaccct-------------aaagaaaattaaagctttaattgatactg
atagcgaccttcctaattttt------------cattgacgacacttcagaggtttctta
---tagatattggctttaaattcattcgacg---gaagcgtaactctttgcttatagaca
gagatgatattattgcgtggcgacatcgctacttaagagctattaagaagcacaga----
-----gagagcaa------------caggaatattgttttcacagacgaaacctggtgca
attccggacacacaacttcaaaatcgtggatggacacaacaattgca-------tcatcc
tcacaagca-----------------------aggcgagaaggcctaactacaggaaata
agcttccctctggaaagggcgggcgcgtcattctcgtccacgcaggtaatg---------
------------------------------aaaatggttttataccaggtgcagagctta
tttttcatgggaaaaaa---gat-------------------------------------
------------------------------------------------------------
--gatgactatcacgatgaaatggatggaaaaatgtatgaaaaatatttcagagagaag-
-----------------ctgcttccaaatataccatcaaacagtgtcatagttctagaca
atgcatccattcattctacgatc------aaagagagcat--------------------
-------------------------------------------------tccaaccaaga
gtagtaccaagattattattcaatcctggctcaccagtaaaggtatttcttggg------
------aag---------------------------aaaccatgaataagatggagcttg
tagagattttg------------gacaaagtacgaggcaattat------gagcgtaaat
atattattgacgagatcgctaaaagtgctggaca---------tgaagttctacgactgc
caccttatcactgtgagcttaatcccatcgaaggaatttggagtcaaattaaaatatttg
ttgctcaagaaaacaatacatttaaactt--------------aatgatgttcatcgcc-
-----------tactagtagaaggagtgagaaatatcacaaaagaacactggcgaaatca
tgttcatcat---gta------------------------atggaagttgaagcaacaat
gtgggacgtagacgggcttatagaaaaactgcatg----------acagtgtcgtgataa
--------------------------------------atttgaag--------------
----------------------gacag---------------ctcctctagctctgaaga
tgatgatagtgatg----------------------------ctgatctaggagtggtac
cg----------------------------------------------------------
------------------------------------------------------------
------------------------------------------------------------
------------------------------------------------------------
------------------------------------------------------------
------------------------------------------------------------
------------------------------------------------------------
-------------ttacctgat
>Ar-Timgen
------------------------------------------------------------
------------------------------------------------------------
------------------------------------------------------------
------------------------------------------------------------
------------------------------------------------------------
------------------------------------------------------------
------------------------------------------------------------
------------------------------------------------------------
------------------------------------------------------------
------------------------------------------------------------
------------------------------------------------------------
------------------------------------------------------------
------------------------------------------------------------
-atggagactgcagaagctacaggtgtgtcttataagttagtaatctctatt--------
-------------aaacaagaattcaaaactaaggg------------------------
---------------------taagttattgacacca------atcaaaagaaataactg
t----------------actcaaatgaagcgtttggata-----------------aata
tgacagttttactcaagcagcaattcgcagaaaggtacattcactttac------cgtaa
caatgaattacctaccct-------------aaagaaaattaaagctttaattgatactg
atagcgaccttcctaattttt------------cattgacgacacttcagaggtttctta
---tagatattggctttaaattcattcgacg---gaagcgtaactctttgcttctagaca
gagatgatattattgcgtggcgacatcgctacttaagagctattaagaagcacaga----
-----gagagcaa------------caggaatattgttttcacagacgaaacctggtgca
attccggacacacaacttcaaaatcgtggatggacacaacaattgca-------tcatcc
tcacaagca-----------------------aggcgagaaggcctaactacaggaaata
agcttccctctggaaagggcgggcgcgtcattctcgtccacgcaggtaatg---------
------------------------------aaaatggttttatacccggtgcagagctta
tttttcatgggaaaaaa---gat-------------------------------------
------------------------------------------------------------
--gatgactatcacgatgaaatggatggaaaaatgtatgaaaaatatttcagagagaag-
-----------------ctgcttccaaatataccatcaaacagtgtcatagttctagaca
atgcatccattcattctacgatc------aaagagagcat--------------------
-------------------------------------------------tccaaccaaga
gtagtaccaagattattattcaatcctggctcaccagtaaaggtatttcttggg------
------aag---------------------------aaaccatgaataagatggagcttg
tggagattttg------------gacaaagtacgaggcaattat------gagcgtaaat
atattattgacgagatcgctaaaagtgctggaca---------tgaagttctacgactgc
caccttatcactgtgagcttaatcccatcgaaggaatttggagtcaaattaaaatatttg
ttgctcaagaaaacaatacatttaaactt--------------aatgatgttcatcgcc-
-----------tactagaagaaggagtgagaaatatcacaaaagaacactggcgaaatca
tgttcatcat---gta------------------------atggaagttgaagcaacaat
gtgggacgtagacgggcttatagaaaaactgcacg----------acagtgtcgtgataa
--------------------------------------gtttgaag--------------
----------------------gacaa---------------ctcctctagctctgaaga
tgatgatagtgatg----------------------------ctgatctaggagtggtac
cg----------------------------------------------------------
------------------------------------------------------------
------------------------------------------------------------
------------------------------------------------------------
------------------------------------------------------------
------------------------------------------------------------
------------------------------------------------------------
-------------ttacctgat
>Ar-Timmon
atgg--------------------------------------------------------
------------------------------------------------------------
------------------------------------------------------------
------------------------------------------------------------
------------------------------------------------------------
------------------------------------------------------------
------------------------------------------------------------
------------------------------------------------------------
------------------------------------------------------------
----------aatctccggcttgttacaaacaattacattccaagaggaaaatat-----
---------------------------------------------------taagtagta
aagaaagggcaatggtgttaagagtctacacct---------------------------
-----attttcgtaaagacggaacttgt---tc------------agtaactcaagcggc
aatggcaactgcagaagctacaggtgtgtcttataagttagtaatctctatt--------
-------------aaacaagaattcaaaactaaggg------------------------
---------------------aaagttattgacacca------atcaaaagaaataactc
t----------------actcaaatgaagcgtttggata-----------------aata
tgatagttttactcaagcagcaattcgcagaaaggtacattcactttac------cgtaa
caatgaattacctaccct-------------aaagaaaattaaagctttaattgatactg
atagcgaccttcctaattttt------------cattgacgacacttcagaggtttctta
---tagatattggctttaaattcattcgacg---gaagcgtaactctttgcttctagaca
gagatgatattattgcgtggcgacatcgctacttaagagctattaagaagcacaga----
-----gagagcaa------------caggaatattgttttcacagacgaaacctggtgca
attccggacacacaacttcaaaatcgtggatggacacaacaattgca-------tcatcc
tcacaagca-----------------------aggcgagaaggcctaactacaggaaata
agcttccctctggaaagggcgggcgcgtcattctcgtccacgcaggtaatg---------
------------------------------aaaatggttttataccaggtgcagagctta
tttttcatgggaaaaaa---gat-------------------------------------
------------------------------------------------------------
--gatgactatcacgatgaaatggatggaaaaatgtatgaaaaatatttcagagagaag-
-----------------ctgcttccaaatataccatcaaacagtgtcatagttctagaca
atgcatccattcattctacgatc------aaagagagcat--------------------
-------------------------------------------------tccaaccaaga
gtagtaccaagattattattcaatcctggctcaccagtaaaggtatttcttggg------
------aag---------------------------aaaccatgaataagatggagcttg
tagagattttgg---------acgacaaagtacgaggcaattat------gagcgtaaat
atattattgacgagatcgctaaaagtgctggaca---------tgaagttctacgactgc
caccttatcactgtgagcttaatcccatcgaaggaatttggagtcaaattaaaatatttg
ttgctcaagaaaacaatacatttaaactt--------------aatgatgttcatcgcc-
-----------tactagaagaaggagtgagaaatatcacaaaagaacactggcgaaatca
tgttcatcat---gta------------------------acggaagttgaagcaacaat
gtgggacgtagacgggcttatagaaaaactgcatg----------acagtgtcgtgataa
--------------------------------------atttgaag--------------
----------------------gacag---------------ctcctctagctctgaa--
-gatgatagtgatg----------------------------ctgatctaggagtggtac
cg----------------------------------------------------------
------------------------------------------------------------
------------------------------------------------------------
------------------------------------------------------------
------------------------------------------------------------
------------------------------------------------------------
------------------------------------------------------------
-------------ttacctgat
>Ar-Timpop
atgg--------------------------------------------------------
------------------------------------------------------------
------------------------------------------------------------
------------------------------------------------------------
------------------------------------------------------------
------------------------------------------------------------
------------------------------------------------------------
------------------------------------------------------------
------------------------------------------------------------
----------aatctccggcttgttacaaacaattacattccaagaggaaaatat-----
---------------------------------------------------taagtagta
aagaaagggcaatggtgttaagagtctacacct---------------------------
-----attttcgtaaagacggaacttgt---tc------------agtaactcaagcggc
aatggcaactgcagaagctacaggtgtgtcttataagttagtaatctctatt--------
-------------aaacaagaattcaaaactaaggg------------------------
---------------------aaagttattgacacca------atcaaaagaaataactc
t----------------actcaaatgaagcgtttggata-----------------aata
tgatagttttactcaagcagcaattcgcagaaaggtacattcactttac------cgtaa
caatgaattacctaccct-------------aaagaaaattaaagctttaattgatactg
atagcgaccttcctaattttt------------cattcacgacacttcagaggtttctta
---tagatattggctttaaattcattcgacg---gaagcgtaactctttgcttctagaca
gagatgatattattgcgtggcgacatcgctacttaagagctattaagaagcacaga----
-----gagagcaa------------caggaatattgttttcacagacgaaacctggtgca
attccggacacacaacttcaaaatcgtggatggacacaacaattgca-------tcatcc
tcacaagca-----------------------aggcgagaaggcctaactacaggaaata
agcttccctctggaaagggcgggcgcgtcattctcgtccacgcaggtaatg---------
------------------------------aaaatggttttataccaggtgcagagctta
tttttcatgggaaaaaa---gat-------------------------------------
------------------------------------------------------------
--gatgactatcacgatgaaatggatggaaaaatgtatgaaaaatatttcagagagaag-
-----------------ctgcttccaaatataccatcaaacagtgtcatagttctagaca
atgcatccattcattctacgatc------aaagagagcat--------------------
-------------------------------------------------tccaaccaaga
gtagtaccaagattattattcaatcctggctcaccagtaaaggtatttcttggg------
------aag---------------------------aaaccatgaataagatggagcttg
tagagattttg------------gacaaagtacgaggcaattat------gagcgtaaat
atattattgacgagatcgctaaaagtgctggaca---------tgaagttctacgactgc
caccttatcactgtgagcttaatcccatcgaaggaatttggagtcaaattaaaatatttg
ttgctcaagaaaacaatacatttaaactt--------------aatgatgttcatcgcc-
-----------tactagaagaaggagtgagaaatatcacaaaagaacactggcgaaatca
tgttcatcat---gta------------------------atggaagttgaagcaacaat
gtgggacgtagacgggcttatagaaaaactgcatg----------acagtgtcgtgataa
--------------------------------------atttgaag--------------
----------------------gacag---------------ctcctctagctctgaaga
tgatgatagtgatg----------------------------ctgatctaggagtggtac
cg----------------------------------------------------------
------------------------------------------------------------
------------------------------------------------------------
------------------------------------------------------------
------------------------------------------------------------
------------------------------------------------------------
------------------------------------------------------------
-------------ttacctgat
>Ar-Timshe
atgg--------------------------------------------------------
------------------------------------------------------------
------------------------------------------------------------
------------------------------------------------------------
------------------------------------------------------------
------------------------------------------------------------
------------------------------------------------------------
------------------------------------------------------------
------------------------------------------------------------
----------aatctccggcttgttacaaccaattacattacaagaggaaaatat-----
---------------------------------------------------taagtagta
aagaaagggcaatggtgttaagagtctacacct---------------------------
-----attttcgtaaagacggaacttgt---tc------------agtaactcaagcggc
aatggcaactgcagaagctacaggtgtgtcttataagttagtaatctctatt--------
-------------aaacaagaattcaaaactaaggg------------------------
---------------------aaagttattgacacca------atcaaaagaaataactc
t----------------actcaaatgaagcgtttggata-----------------aata
tgatagttttactcaagcagcaattcgcagaaaggtacattcactttac------cgtaa
caatgaattacctaccct-------------aaagaaaattaaagctttaattgatactg
atagcgaccttcctaattttt------------cattcacgacacttcagaggtttctta
---tagatattggctttaaattcattcgacg---gaagcgtaactctttgcttctagaca
gagatgatattattgcgtggcgacatcgctacttaagagctattaagaagcacaga----
-----gagagcaa------------caggaatattgttttcacagacgaaacctggtgca
attccggacacacaacttcaaaatcgtggatggacacaacaattgca-------tcatcc
tcacaagca-----------------------aggcgagaaggcctaactacaggaaata
agcttccctctggaaagggcgggcgcgtcattctcgtccacgcaggtaatg---------
------------------------------aaaatggttttataccaggtgcagagctta
tttttcatgggaaaaaa---gat-------------------------------------
------------------------------------------------------------
--gatgactatcacgatgaaatggatggaaaaatgtatgaaaaatatttcagagagaag-
-----------------ctgcttccaaatataccatcaaacagtgtcatagttctagaca
atgcatccattcattctacgatc------aaagagagcat--------------------
-------------------------------------------------tccaaccaaga
gtagtaccaagattattattcaatcctggctcaccagtaaaggtatttcttggg------
------aag---------------------------aaaccatgaataagatggagcttg
tagagattttg------------gacaaagtacgaggcaattat------gagcgtaaat
atattattgacgagatcgctaaaagtgctggaca---------tgaagttctacgactgc
caccttatcactgtgagcttaatcccatcgaaggaatttggagtcaaattaaaatatttg
ttgctcaagaaaacaatacatttaaactt--------------aatgatgttcatcgcc-
-----------tactagaagaaggagtgagaaatatcacaaaagaacactggcgaaatca
tgttcatcat---gta------------------------atggaagttgaagcaacaat
gtgggacgtagacgggcttatagaaaatctgcatg----------acagtgtcgtgataa
--------------------------------------atttgaag--------------
----------------------gacag---------------atcctctagctctgaaga
tgatgatagtgatg----------------------------ctgatctaggagtggtgc
cg----------------------------------------------------------
------------------------------------------------------------
------------------------------------------------------------
------------------------------------------------------------
------------------------------------------------------------
------------------------------------------------------------
------------------------------------------------------------
-------------ttacctgat
>Ar-Timtah
atgg--------------------------------------------------------
------------------------------------------------------------
------------------------------------------------------------
------------------------------------------------------------
------------------------------------------------------------
------------------------------------------------------------
------------------------------------------------------------
------------------------------------------------------------
------------------------------------------------------------
----------aatctccggcttgttacaaacaattacattccaagaggaaaatat-----
---------------------------------------------------taagtagta
aagaaagggcaatggtgttaagagtctacacct---------------------------
-----attttcgtaaagacggaacttgc---tc------------agtaaatcaagcggc
aatggagactgcagaagctacaggtgtgtcttataagttagtaatctctatt--------
-------------aaacaagaattcaaaactaaggg------------------------
---------------------taagttattgacacca------atcaaaagaaataactg
t----------------actcaaatgaagcgtttggata-----------------aata
tgacagttttactcaagcagcaattcgcagaaaggtacattcactttac------cgtaa
caatgaattacctaccct-------------aaagaaaattaaagctttaattgatactg
atagcgaccttcctaattttt------------cattgacgacacttcagaggtttctta
---tagatattggctttaaattcattcgacg---gaagcgtaactctttgcttctagaca
gagatgatattattgcgtggcgacatcgctacttaagagctattaagaagcacaga----
-----gagagcaa------------caggaatattgttttcacagacgaaacctggtgca
attccggacacacaacttcaaaatcgtggatggacacaacaattgca-------tcatcc
tcacaagca-----------------------aggcgagaaggcctaactacaggaaata
agcttccctctggaaagggcgggcgcgtcattctcgtccacgcaggtaatg---------
------------------------------aaaatggttttatacccggtgcagagctta
tttttcatgggaaaaaa---gat-------------------------------------
------------------------------------------------------------
--gatgactatcacgatgaaatggatggaaaaatgtatgaaaaatatttcagagagaag-
-----------------ctgcttccaaatataccatcaaacagtgtcatagttctagaca
atgcatccattcattctacgatc------aaagagagcat--------------------
-------------------------------------------------tccaaccaaga
gtagtaccaagattattattcaatcctggctcaccagtaaaggtatttcttggg------
------aag---------------------------aaaccatgaataagatggagcttg
tggagattttg------------gacaaagtacgaggcaattat------gagcgtaaat
atattattgacgagatcgctaaaagtgctggaca---------tgaagttctacgactgc
caccttatcactgtgagcttaatcccatcgaaggaatttggagtcaaattaaaatatttg
ttgctcaagaaaacaatacatttaaactt--------------aatgatgttcatcgcc-
-----------tactagaagaaggagtgagaaatatcacaaaagaacactggcgaaatca
tgttcatcat---gta------------------------atggaagttgaagcaacaat
gtgggacgtagacgggcttatagaaaaactgcacg----------acagtgtcgtgataa
--------------------------------------gtttgaag--------------
----------------------gacaa---------------ctcctctagctctgaaga
tgatgatagtgatg----------------------------ctgatctaggagtggtac
cg----------------------------------------------------------
------------------------------------------------------------
------------------------------------------------------------
------------------------------------------------------------
------------------------------------------------------------
------------------------------------------------------------
------------------------------------------------------------
-------------ttacctgat
>Ar-Trivap
atggattcgga-------------------------ttcagatatggattctgtgtcgtc
accttctccaccaa----------------------------------------------
------------------------------------------------------------
------------------------------------------------------------
------------------------------------------------------------
------------------------------------------------------------
------------------------------------------------------------
------------------------------------------------------------
------------------------------------------------------------
----------------ataaaaaactaccttccaagattagaaaagggtcagctc-----
---------------------------------------------------tgaagggcc
aggctcgagagattgtcataagagtgcgggaattttttcagcga----------------
-tccaagaaacacaacttcgctgatattattgg------------cagtaaaggagcggt
tgacctaactgtcaaagccactcaattatccaagtcatctatttgcagaatt--------
-------------acttccgaaaagaagagaaaagtagaaaaacatgcgagcgcgcaagg
acaaggaatggagatgtctcctggactttcaactccc------ggtaagagaag------
g----------------aaaagggggaaacctgttacgg-----------------agct
cgactcatttcaagaaacagccatccggaatcacatttaccgttacttc------catag
aagagaatacccaacttt-------------gagaaaattgagtacatccttaagagaag
caggtctgtttgagggtg---------------gaaaatcatcggtgaaggtcattctga
---cacatttagggtttcgtttcaaaaaaat---taacggacgaaaacttttgatggaaa
ggcgggacgtcgtgctatggagatgccgctttttaaggaatatattgtcacctaac----
-----atcaacat------------cgatgacgtcatatggatggacgagacatgggtca
acgcgggacacactttaagcaaagcgtggagcgacgattccctctt--------------
-------------------------------------------------aggatcaatgg
cgggtccatccggaaaggggggtcggctcatcgttgttcacgctgggagtt---------
------------------------------ctcgcggttttgtcgagggagcagccgagg
tttttcgatcgaaaaaa---act-------------------------------------
------------------------------------------------------------
--ggtgattaccacgatgaaatgaatggggaacacttcaaagaatggtttgaaacgaaa-
-----------------ctactacccaacattccacccgcatcaataattgtcttagata
acgcagcgtatcattccaaagtt------gtggatcctgc--------------------
-------------------------------------------------gccatcatcgc
gcactcgaaaggcagacataatagattggcttaaagctcgcggtgtgccagtgg------
------atg---------------------------ctagtcatagaaaagtcgagcttt
tggatttggtt------------agacaaaataaaagtcggttc------cc---ctctt
atgagattgatgaaatcgctgaaaacctggggca---------tagagtccttcgtctgc
ccccttaccattgtgagttcaatccaatcgaacttatttgggcaaacgttaaaggatatg
tctcaagaaataataaaactttctcacta--------------aaagaggtcgaagagc-
-----------taactcatgcaggtatcgagagaatcacaccagaagattggaagaatgc
agttagacat---gcc------------------------gtgaagaacatcaaagaggc
ttgggtatcagatggaatggtggacgtaacaacgg----------aggatttcatcattt
--------------------------------------ctttagga--------------
----------------------agctccaa------------tacatcgtcatctgaaga
gaacgaatcggaagagt------------------------ccgatggttcggattgggg
ta----------------------------------------------------------
------------------------------------------------------------
------------------------------------------------------------
------------------------------------------------------------
------------------------------------------------------------
------------------------------------------------------------
------------------------------------------------------------
-----------tcaatcctcta
>Ar-Tutabs
atg---------------------------------------------------------
------------------------------------------------------------
------------------------------------------------------------
------------------------------------------------------------
------------------------------------------------------------
------------------------------------------------------------
------------------------------------------------------------
------------------------------------------------------------
------------------------------------------------------------
------------------------------------------------------------
------------------------------------------------------------
------------------------------------------------------------
------------------------------------------------------------
------------------------------------------------------------
----------------aatgaagaaaaacgagctga------------------------
---------tgaaaacaatactaaaatttcgacgcct------ggcaagcatag------
g----------------aacaggaaaagtgggaaagtag-----------------aagt
tgatgattttgatattggtgtaataagacggaaagtacacgaattttatgc---agtgaa
gaaagaaattccaacatt-------------gtcaaaattattgaacattttcagagaag
aaattggtttccaaggta---------------aacgcgaaacactcagaaaactgttgc
---acaaaataggatttcgttttagaaaaactaaatcaaacagaaagttgctgtgtgaac
gcaacgacattgtggcatggagggctacttttctacaaaaaattcatgaaaatgagtg--
----tggagaaca------------aagaccccttgtctatttggatgagacctacatac
actcatcttattcaactggcaaatgctggcaaagctctgatgtgg---------------
---------------------------------------------------aaggtgatt
tagaacctgtgtcaaaagggcaaagatggattatagtccatgcaggtggcg---------
------------------------------aagaaggttttgtggagaatgccttgcttg
tatttaaatcaaacacgactagt-------------------------------------
------------------------------------------------------------
--ggagattatcaccacgaaatgaataacaataattttaagaagtggcttctggaaaaa-
-----------------ttgctcccaaacctgcgtaaaccttcacttattgtaatggata
acgcaccatatcatagtatttgc------attaataaatg--------------------
-------------------------------------------------tcccaactcaa
atagcttaaaggctgacatgcaaaagtggctgtcagaaaaaaaacat-------------
------------------------------------------------------------
------------------------------------------------------------
------------------------------------------------------------
------------------------------------------------------------
------------------------------------------------------------
------------------------------------------------------------
------------------------------------------------------------
------------------------------------------------------------
------------------------------------------------------------
------------------------------------------------------------
------------------------------------------------------------
------------------------------------------------------------
------------------------------------------------------------
------------------------------------------------------------
------------------------------------------------------------
------------------------------------------------------------
------------------------------------------------------------
------------------------------------------------------------
----------------------
>Ec-Ophspi
atg---------------------------------------------------------
------------------------------------------------------------
------------------------------------------------------------
------------------------------------------------------------
------------------------------------------------------------
------------------------------------------------------------
------------------------------------------------------------
------------------------------------------------------------
------------------------------------------------------------
------------------------------------------------------------
------------------------------------------------------------
------------------------------------------------------------
------------------------------------------------------------
------------------------------------------------------------
------------------------------------------------------------
------------------------------------------------------------
------------------------------------------------------------
------------------------------------------------------------
------------------------------------------------------------
------------------------------------------------------------
------------------------------------------------------------
--------------------------------------------aagaaattacga----
-----cttaccaa------------cagaaaatttatatatattgatgaaacttggctaa
acagtaatcattcaccagaaaaatgttggttggacagtgccagtaa--------------
-------------------------------------------------tggtggtataa
aaattccgagtggaggaggaagccggctgataatacttcatgcaggaactg---------
------------------------------aagatgggtttgtgcccaatggcctcctct
ccttcgtaagccgtagc---acc-------------------------------------
------------------------------------------------------------
--aaagactaccacgaggagatggatggcccaacgtttcaaaaatggtttacggaccaa-
-----------------ctgcttcctaacattccaccacaaagcataataataatggaca
atgcttcttatcactcggtcaaa------ataaataaaat--------------------
-------------------------------------------------cccaactatgt
cctcacgaaaggccgagatgcagcgctggcttgaagagcatgacatcgacttcg------
------atc---------------------------cgaatatgataaaagtgcaattga
tggaagtaatt------------aaacaaaactcacaaaagcatcct---tc---caaat
ttataattgacgaactagcagtagaggctggcca---------tcaaattgtacgtgttc
caccctatcactgtgagttcaacgccatcgaacttatatgggcacaggtgaagggtggtg
tggccagaaaaaatacaaaatttaatctt--------------tctcacataaaacaat-
-----------tgttagaacaggagttggaaaacgtcaccccgcaaaactgggcaaatgc
aattcaacat---gtt------------------------cataaactggaggatgatgt
tttcgattcggaaatcaaaattgattccactttgtcagattt-agaacttgctactttga
--------------------------------------ggttcaatccgtacgaatcgga
ctcggatgaaagttcagactccgacgacgacgattcattttctagttcaagttatgatga
cgaatccgatgacaaattaatttggataccggatatggaaattcataatgataatgatac
aacaatgacatcagaaacaga---------------------------------------
------------------------------------------------------------
---------------atcctctgaagaccatgatgacattcctgaa--------------
------------------------------------------------------------
------------------------------------------------------------
------------------------------------------------------------
-------------------------------------------------------ttccc
agtgtgggcaagcatagaactg
