# Supplementary material for: Prokaryotic and Eukaryotic Horizontal Transfer of Sailor (DD82E), a New Superfamily of IS630-Tc1-Mariner DNA Transposons
Source: Biology (Basel). 2021 Oct 7;10(10):1005. doi: 10.3390/biology10101005 (PMC8533490; doi:10.3390/biology10101005)
Supplement: Supplementary file 1 [file biology-10-01005-s001.zip › Supplementary Material/Supplementary Data S2.fas]

>Ba-CanMag
YLDE-TYVNK----------NHSNQFTWF-F-DE--DGP---------------------
--------HVN-KPSGK---------------------------------GERLIIVNAI
----------------TQK-GWV---NDAKLVF---EAKK--------------------
-------------K---T---G-DYHGQMNWENFSKWFTKQLLPNIP-------KNSIII
MDNASYHNV--VEDNS----------------------FPK-SNSKK--DSFRKWLDDNG
--I-------PWS----------VD--MLKPELYVLC-KLF------EPK---PEYKIDK
-IA-EAA----GHAILRTPQYHPELQPIEKCW
>Ba-Chlbac
YLDE-SYVNK----------NHSNDFTWY-S-TE--DGP---------------------
--------WIQ-KPTGN---------------------------------GERFVIVNAI
----------------TQD-GWV---PGARLIF---KSSR--------------------
-------------K---T---G-DYHGQMNWELFRKWFTDQLLPNIP-------ANSIII
MDNAAYHNI--LSENS----------------------APT-SGCSK--ERILNWLALNK
--I-------PCA----------PD--CLKAELIEII-NKI------APE---PTYEIDE
-IA-RRQ----GHEVFRTPPYHPELQPIEICW
>Ba-Delbac
YLDE-TFINK----------NHSNQFTWY-L-DE--DGP---------------------
--------DVN-KPSGK---------------------------------GERLIIVNAI
----------------TLD-GWV---DKAQLVF---EAKK--------------------
-------------K---T---G-DYHGQMDWGNFSKWFIEQLLPNIP-------ANSIII
MDNASYHNT--TEDNT----------------------FPK-SNTKK--ENLRKWLDDKG
--I-------PWG----------KD--LLKAELYALC-KFF------EPK---PEYKIDK
-IA-EAA----GHSILRTPQYHPELQPIEMCW
>Ba-Delpro
YLDE-TYINK----------NHSCRFTWY-L-NE--DGP---------------------
--------LVN-KPSGV---------------------------------GPRFILVHAI
----------------TED-GWV---GGAQLVF---EAKK--------------------
-------------R---T---G-DYHGQMNWDNFSTWFETQLLPNIP-------SEAIVI
LDNARYHNV--LDTES----------------------IPN-KSSRK--EQLRAWLTRNG
--Y-------PWR----------ED--MLKSELSELC-TRL------APA---PEFKLDQ
-IA-EQH----GISILRTPPYHPELQPIETCW
>Ba-Desbac
YLDE-SYVNK----------NHSNDFVWY-F-DD--DGP---------------------
--------WIQ-KPTGK---------------------------------GERLIIINAI
----------------TKD-GWV---PGAKLTF---KSTK--------------------
-------------K---T---G-DYHGQMNQELFTKWFKDKLLPNIP-------KSSLII
MDNASYHNI--LSAHS----------------------VPT-AKCNR--ERIRFWLEQNN
--I-------PLS----------ED--CLKIEMIEVL-NKF------APS---PTYILDE
-IA-AEH----GHEVLRTPPYHPELQPIETCW
>Ba-Desbau
YLDE-TFINK----------NHSNQFTWY-F-DE--DGP---------------------
--------DVN-KPAGK---------------------------------GERLIVVNAI
----------------TLD-GWV---NNAQLIF---EAKK--------------------
-------------K---T---G-DYHGQMDWGNFSKWFTEQLLPDIP-------ENSIII
MDNASYHNT--TEESA----------------------FPK-SNARK--ENLRKWLDDKG
--I-------PWG----------ED--LLKAELYVLC-KLF------EPK---PEYKIDK
-IV-EAE----GHSILRTPQYHPELQPIEMCW
>Ba-Dessp.
YLDE-TFINK----------NHSNKFTWY-S-DE--DGP---------------------
--------YVN-KPAGK---------------------------------GERLIIVNAI
----------------THE-GWV---KNAQLVF---QAKK--------------------
-------------K---T---G-DYHGQMDWNNFSRWFTDQLLPNIP-------ANSTII
MDNAGYHNV--TEENS----------------------FPK-ANARK--EKLRKWLDDNG
--V-------PWG----------ED--LLKSELFALC-KLF------EPK---SEFKLDK
-IA-EAE----GHAILRTPQYHPELQPIEMCW
>Ba-Legsp.
YFDE-SYINK----------NHSNDFTWY-F-EE--DGP---------------------
--------LVQ-KPTGQ---------------------------------GERLIIINAI
----------------TKD-GWV---PNAKLTY---KSTK--------------------
-------------K---T---G-DYHGQVNYELFSKWFQEKLLPNIP-------KNSLII
MDNAPYHNV--LSPCS----------------------API-SSSKK--EYMRLWLANNN
--V-------PVS----------DD--CLKPEMIEIL-RKI------APS---PTYAIDL
-IA-EQA----GHEVLRTPPYHPELQPIETCW
>Ba-uncDes
YLDE-SYVNK----------NHSNNFIWY-Y-GE--DGP---------------------
--------WVQ-KPTGK---------------------------------GERLIIINAI
----------------TKA-GWV---PGSKLVF---KSTR--------------------
-------------K---T---G-DYHGQMNWELFKKWFIEMLLPNIP-------KKSLII
MDNASYHNI--LSEHS----------------------PPT-PKSSK--KKIKEWLEKNK
--V-------YCR----------DD--CLKAELIEIL-MKM------APE---PIYAIDE
-IA-ISF----GHKVLRTPPYHPELQPIEICW
>Re-Porumb
YTDE-TWANK----------NMSVYRSWN-D-GT--LNS---------------------
--------RIK-VPSGK---------------------------------GGRIIIAHVG
----------------SRETGPV---DGASLVF---IGKK--------------------
-------------K---T---G-DYHYEMNSDRWLEWLKNDVFPKM--------HGGVLV
IDRAPYHLV--RTEST----------------------RPANTKMRK--AEVAAWLRAHD
C-VPEEWEGTQWE----------KD--KVKKELLEQA-AKN------RPG---PRYLVQD
-LA-KDF----GISILISPVAHPELNPIEMVW
>Ch-Apheut
FLDE-SYCNL----------NHSPPKTWV-D-NT--K-----------------------
--------LRK-TKSSK---------------------------------GPRMCIVGAG
VISSTVR-------GVMSG-AWV---ETSLTMW---SSLRK-----------KRKQGRED
A-----------NE---D---D-DYHGNFTADLFERWF-EKLCLTLERTY----GKCVIH
MDGAKYHKR--LLNP-----------------------SPS-AQWKK--GDIQDWLRASS
--I-------DFE----------AR--LTKAELLLIA-RAN------RPP---PKYATQV
-IA-TTH----GHTLLYTPPYHPELQPIELVW
>Ch-Aphinv
FLDE-SFCNL----------NHSPGKTWV-D-ET--K-----------------------
--------RRL-AKSGK---------------------------------GPRMCIVGAG
VVLSNED-------GTKRG-EWA---GNSLVMW---PSKRR--------PKRRRKADIID
D-----------ND---D---D-DYHGNFNSVLFEKWF-EELCSSLKNTY----GTCVIH
MDGARYHKR--ILNP-----------------------CPT-TATSK--ADIIAWLTSKG
--V-------TFE----------SR--LTKAELLVTV-KAN------RER---PSYASQV
-IA-TSH----GHTLLFTPPYHPELQPIEVIW
>Ch-Aphste
FLDE-SYCNL----------HHVSQLAWI-D-SE--AHD---------------------
-------SVQY-EHSGK---------------------------------GPRVCIVGVE
---SSRG-------KITSA-EWV---PGSFQCS---SKKK---------NRKQNCADHES
D-----------EG---D---D-DYHGNFNAPLFEPWF-DMLCRTAKERY----GPCRIF
MDGASYHMR--RLNP-----------------------APS-AKYRK--QEIIEWLDMHG
--V-------IRQ----------TN--ATKPELLMLV-RAN------KPA---PIYATTE
-IA-VGH----GHTVHWTPPYHPELNPIELIW
>Ch-Glospl
YLDE-TWVNR----------NMSPTLVWL-D-EE--GKG---------------------
--------GIK-VPSGK---------------------------------GERSIVCHIG
----------------GET-GFV---HGAELVF---RGKKS-------------------
------------LK---D---S-DYHTEVNANVFLDWMEKKVLPNVP-------RGSVLV
LDRATYHTT--LTPES----------------------RPVRSDFRK--AEFAEWLAQKN
--V-------QYNGLSTE--ADFMT--LTRVELLSLC-KQN------KPR---PIYEVSI
-LA-QRF----ECEIILLPVAHPELNPIEMVW
>Ch-Laggig
YQDE-TWVNK----------NMTPANVWL-D-DE--GQG---------------------
--------GRA-VPQGK---------------------------------GERSIVCHIG
----------------GRD-GFV---DGAKLIS---RGSKA-------------------
------------LK---D---S-DYHTEMNSSVFLDWMRRKVLPAVP-------SRSVIV
IDRATYHTT--LTEQT----------------------KPAKSTFRK--AQLAEWLVAHG
--V-------VHNGMRTV--DEYMT--MTKPELGQLC-KEN------KPK---PEYEVAV
-TA-REF----DCEVLFLPVGHPELNPIEMVW
>Ch-Phatri
YMDE-SCIHE----------HYNKNDRSVWDPKD--VLD-IQHG----------------
------------KSKHK---------------------------------GRRYCFAAAI
-QGPDPFV-DVPELASEKA-GLV---PGTIWAFCPQKKGS--------------------
-------------D---Q---G-DYHKVFNGENFVTWWKNQLLPNLH-------QPCLIH
MDNAAYHKV--YGSH-----------------------VPKCGKMQK--QECIDYLHSKG
--I-------ETE----------AE--CSAVVLKVRT-KAW------IVAN--EKFECVR
-LA-EEQ----GHRVLFTPPYHSDLQPIELVW
>Ch-Phycam
YLDE-SFCNL----------HHVAQRTWLLP-EM--------------------------
--------KRV-LPSGK---------------------------------GRRFCIIGAG
AITRVGN-------HRTRG-EWV---KGSVKVW---AADKAAS-----------------
------------AA---T---G-DYHGNFNSEKFERWF-GQLCETLSDEY----GECNII
MDGAKYHKR--DVDA-----------------------APA-KSKNK--DTHVKWLLRQG
--V-------PAS----------ML--MKKKVLQQLV-EEK------RGS---AKYETVT
-IA-SKW----GHKVLFTPPYHPELQPIELIW
>Ch-Phymel
YLDE-SYCNL----------HHVAQRTWL-P-KM--------------------------
--------RRS-LPSGK---------------------------------GRRFCIIGAG
VITRVGN-------YRTRG-EWV---KGSVKVW---AADKAAS-----------------
------------TS---T---D-DYHGNFTSEKFERWF-GQLCETLSDEY----GECNIM
MDGAKYHKR--DADA-----------------------APA-KGKNK--ETHVKWLLRQG
--V-------PAS----------ML--MKKKELQRLV-EEK------RGQ---TSYETVK
-IA-AKW----GHQVLFTPPYHPELQPIELIW
>Ch-Phyrub
YMDE-SYIHH----------HYARHHDSLYDPTD--------------------------
-------PSVT-KPKHK---------------------------------GRRLCFIAAI
-VDRDRAFPDNDRSPGSQA-ALL---LDTVDVF---EGGK--------------------
-------------Q---R---A-DYHWMFNHGYFVNWI-ENLIVCLKESGL---EHCLIV
MDNAKYHKK--LDES-----------------------VPK-KKSKR--LVMREACTRYN
--I-------VWS----------ER--DTRQMLWEKL-EAY------IAEN--INPVIVD
-KA-AEA----GHEVVFTPPHYSDLQPIELVW
>Ch-Physoj
YLDE-SYIHH----------NYSSHNDSIYDPTD--------------------------
-------PNVI-KDKQK---------------------------------GRRFCFIAAI
-IDKDRNLPDADHTEADKA-QFL---PETLGIV---EGGK--------------------
-------------Q---T---K-DYHGMFNHDYFKNWI-ETLLICLEDRQL---HHCRIV
MDNAKYHKK--LPPN-----------------------TPR-KGIRR--SDMQAACKLYG
--L-------PYA----------ES--DTRAIMWEKL-SRH------IAEH--VEPEIVT
-MA-KKK----GHEVVFTPPHYSDLQPIEYVW
>Ch-Physyr
FLDE-SYVNE----------HHVASRTWL-P-AD--------------------------
-------RVRY-DKSGK---------------------------------GRRFCIVGAG
ILHR-KN-------GGLRG-DWV---EGSLKFW---QSDLAA------------------
------------SE---Q---E-DYHGNFDSQTFEDWF-KKLCRTLKREH----GACNIV
MDGASYHRR--IINP-----------------------SPK-KGWKK--ARILRWLIENG
--I-------PWG----------CD--TRNATLLKLV-SAA------KPK---TNYVANV
-IA-QKH----GHLLFYTPPYHPELQPIEVIW
>Ch-Phytax
YMDE-SYIHH----------NYARHNDSLVDPTY--------------------------
-------ENYV-KEKHK---------------------------------GRRLCFIATI
-LDKDRTVPDEARTPAQAA-EFL---LDTQDIF---EGGK--------------------
-------------Q---K---A-DYHGMLCHDYFVNWL-DTLLQALSEMGL---TNCIIV
MDNAKYHKV--LPAS-----------------------TPK-HGSRR--AKMITSMKKYG
--L-------EIP----------EN--VTKAILWELL-SKY------IASN--VFPVIVD
-KA-RAK----GHDVVFTPPYHSDLQPIELVW
>Ch-Phytub
YMDE-SYIHH----------HYARHNDSLVDPTD--------------------------
-------DTYV-KEKHK---------------------------------GRRLCFIAAI
-LDKDPTVEDEGRTPEQSA-QFL---QDTVDIF---EGEK--------------------
-------------Q---T---A-DYHGMFCHVYFVVWM-DTLLRVLSDMRL---SNCIIV
MDNAKYHKV--LPAS-----------------------TPK-HGSSR--AKMLEAMKAYG
--I-------NVP----------DN--ATKVILWQLL-SAH------IEKH--VVPVIVK
-KA-RDK----GHEVVFTPPYHSDLQPIELVW
>Ch-Phyvex
YQDE-TWANK----------NMTPINVWV-D-EC--GSG---------------------
--------GLM-VPSGQ---------------------------------GERSIICHIG
----------------GMS-GFV---DSAKLIF---HGSKS-------------------
------------LK---D---A-DYHTEMNSSVFLDWMERRVLPNLQ-------PNAVIV
IDRASYHRT--LIPES----------------------QPVKANWKK--ADFIDWLVAKE
--I-------SCNGMSSA--DDYKK--ITRPELYKIC-RDN------SPE---PVYKVRE
-LA-QRH----GCDVIFLPVGHPELNPIELVW
>Ch-Pytoli
YQDE-TWVNK----------NXTPANVWL-D-DE--GQG---------------------
--------GRA-VPQGK---------------------------------GERSIVCHIG
----------------GRD-GFV---DGAKLIF---RGSKA-------------------
------------LK---D---S-DYHTEMNSSVFLDWMRRKVLPAVP-------SRSVIV
IDRATYHTT--LTEQT----------------------KPAKSTFRK--AQLAEWLVAHG
--V-------VHNGMRTV--DEYMT--MTKPELGQLC-KEN------KPK---PEYEVAV
-TA-REF----DCDVLFLPVGHPELNPIEMVW
>Ch-Thrsp.
YLDE-SYIHE----------HYHRHENSVWDPND--EQD-LEY-----------------
------------KVSPK---------------------------------GRRYCIVAAV
-QNASPR-----DPDAGPA-GLV---PGSVWTFCPQHAKA--------------------
-------------H---S---G-DYHKSFNSANFMAWWKDQLLANLH-------EPSLII
MDNASYHRC--KPPD-----------------------TPKPSTLKK--AQLQAELAKRG
--V-------VYD----------SK--LSAVELKRLL-ADW------LDAN--VKMECVQ
-LA-EAE----GHEILFTPPHYPDLQPIELVW
>Fu-Gigmar
FLDE-SYCHT----------NHNRNFIWV-S-QD--N-----------------------
--------NVV-YETGR---------------------------------GVIVVIFGAI
IVFQNGNS------NQVKG-EIV---YELLLIW---DPTAK-P---TGKGRKKKDADAWK
VVPDAVKSAGIVSD---K---I-DYHRNFNVEVFEKIF-EKLCKNLFLDY----GPCIIH
IDGARYHKR--HAEL-----------------------APT-SNWKK--QAMIDWLEAQN
--I-------EFD----------IK--MTKVELYELI-KKN------KQ------YVVVN
-IA-NKF----NHKVLYTSLYYCELQPIELVW
>Fu-Lobtra
FLDE-SYCHL----------DHSSKNRWV-E-RD--G-----------------------
--------GIV-CESSR---------------------------------QPLLVMFAAF
VIYYDRDE------QKVVG-KFV---ENSVHIW---AANSKASLQ-GNADHMQPNSQ---
----------ILAN---D---H-DYHGHFNHEVFEELF-TTVCQSLVKMNL---GPCKIH
MDGARYHFH--CPDR-----------------------KPT-AANKK--SEIMEWLISHQ
FGI-------PPG--SNG----DRT--PSKSELLAYI-RTL------DYQ---PRYTVWD
-IALENG----GHWIIRTPPYHCELQPIELIW
>Fu-Morsp.
FLDE-SYCHL----------DHTTASRWV-T-PG--------------------------
--------MAV-SEAGK---------------------------------QPILVIFAAF
VVYFDQDK------QEVIG-RFV---KDSVHIW---PALGKAHLQKANGRRTGADAQLWH
DVPSEIREAGIIAT---D---H-DYHGNFNAELFDKLF-QRLCNNLTEMGL---GPCNIH
LDGASYHFH--KMNK-----------------------KPT-SSCKK--EDILKWINDQG
HEI-------PPG--TEG-----RD--ATKTQLLEYL-KTL------PDT---SQFTIHN
-IARDNG----GHRILKTPPYHCELQPIEKIW
>Fu-Oehdia
FLDE-SYCHL----------HHNTRNTWV-P-HH--------------------------
--------GVV-LTPGH---------------------------------GPLVVIFGAI
IVFRNGSS------NKLNG-ELV---PNSVHIW---DPTIKPP---SNRGRKRNNAEEWN
DVPDVVKEANIVPN---Q---V-DYHGNFTAEIFEDLF-STLCETLQEKY----GSVCIH
MDGASYHKR--RVES-----------------------IPT-SSAKK--QEIIDWLNAHD
--I-------TFS----------DE--LRKPELLELV-RMN------KEK---VPFSCVK
-IA-EQY----EHEVNFTPPYHCELQPIEGVW
>Fu-Rhicla
FLDE-SYCHL----------HHTSRNTWV-P-HQ--------------------------
--------GVV-LAPGH---------------------------------GPLVVIFGAI
IVFRNGSS------NKLHG-ELV---PNSVHIW---DPTIKPP---ENRGRKRNNAEEWN
DVPNIVKDSNIVPN---Q---V-DYHGNFNAEIFEDLF-STLCQTLHEKY----GPVNIH
MDGASYHKR--RVET-----------------------IPS-SSSKK--QELIEWLNAHD
--I-------PFS----------SN--LKRPELLELV-RIN------KEK---VPFACVK
-IA-EQY----EHELSFTPPYHCELQPIEGVW
>Mo-Arcmar
YTDE-TYVHS----------YHVVPKCWQ-D-GK--------------------------
-------IGLK-IPFSKGKLTNKVELKENNHHVYIYICVFCNLLTLFIPSGERMIVLHAD
----------------GSD-GFI---PGAELVF---KAKS--------------------
-------------A---S---G-DYHSEMNFHNFSKWLNEKLIPNLP-------PNSVVV
LDNAAYHNV--QVDR-----------------------CPT-TATKK--DDLKSWLTRHG
--I-------AYG----------PN--MLRPELYALC-KLH------KTQ---PVYVIDN
-LL-QQH----GHQAIRLLPHQADLNAIELIW
>Mo-Batpla
YVDE-TWVNE----------NDSPFKKWT-S-PQ--GET---------------------
--------SNP-PPSGK---------------------------------GKRLIILHEG
----------------SADSGFI---DGYELVF---KAKK--------------------
-------------G---E---G-DYHAEMNTTVFMDWFTNTLIPALD-------SPSVIV
IDNAVYHNKITEQSQ-----------------------SPV-SSHRK--GEMIGWLELQG
--I-------NVD----------PK--LIKSEIYQIV-RQH------KPN---PKYVTDE
-IA-MEN----GHFVLRTPIRHCELNAIELIW
>Mo-Cepnem
YLDE-TWINA----------HHTSEKEWQ-S-MD--GKI---------------------
--------KRY-VPSSK---------------------------------GQRLVIAHAG
----------------STHNGLL---QNAGLVF---VSKH--------------------
------------TD---N---R-DYHNEMNGNVFRDWLENTVLPSLD-------RPSCLI
MDNASYHNVVAQEDK-----------------------IPT-ASSAK--EAIKIWLRREN
--I-------PFP----------ET--YFKLQLLSLV-KQA------QKS---KKFQIDK
-LI-EEH----GHRCLRLPPYHSHLNPIELVW
>Mo-Cragig
YLDE-TWLNT----------NHVARGDWV-D-CP--RTS-TSAFESH---------RG-G
-------HGRF-VPSGK---------------------------------GSRLIIVDAG
----------------SSAVGMI---PGSALIF---ESKT--------------------
-------------G---N---Q-DYHDEMNSENFTKWFTEQLLPNLP-------ANSVIV
MDNASYHSHLDPESR-----------------------CPT-SSAPK--AEIQSWLDRKG
--I-------HYN----------PR--MIKAELVTLV-KQH------KPR---PKYVIDD
-LA-SQS----GHTVLRLPPYHCELNPIELVW
>Mo-Cycsin
YVDE-TWVNA----------NHCVKGEWS-D-SS--VND-MSRLLGN---------EK-G
-------ACEF-IPSGK---------------------------------GKRLIVLDAG
----------------CRNVGLI---PGVGEVF---VAQN--------------------
-------------E---S---G-DYHNEMNHEHFFNWWKNTLIPALP-------GPSTIV
VDNASYHSV--LTDDT---------------------RSPT-TATRK--DDIKVWLQERH
--I-------HFT----------DD--MVKAELLEIV-RRS------KPR---PKFVIDE
-YA-MES----CQKVLRLPPRHCELNPIELVW
>Mo-Hallae
YTDE-TWVNK----------NHSTDRMWL-S-CD--MSS---------------------
--------APK-IPSGK---------------------------------GKRLIILHAG
----------------RRECGLI---PGCDLVF---EVNS--------------------
-------------S---E---G-DYHKEMNSQVFMEWLEHQXXXXXH-------NPSVIV
LDNASYHNV--KVEST---------------------VSPS-MASKM--CVMQSWFKDHD
--V-------SFH----------AK--DIKPKRPEQI-KVN------KPK---PQYQTDA
-LA-GSQ----GHDVLRAPARHCELSPIELIW
>Mo-Halrub
YLDE-TWVNA----------NHTAARQWL-P-TD--PSD---------------------
--------GRK-IPTGK---------------------------------GERLIVLHAG
----------------SHR-GFL---PGCDLVF---RSKS--------------------
-------------T---D---GRDYHTEMNSTVFTQYVEEQLLPALP-------YKSLVV
MDNAPYHSVRDPNNR-----------------------CPT-SNTKK--SDMQQWLTNNN
--I-------QFS----------IK--ATKPQLYSLI-KPN------KPP---PTYNIDN
-ML-RQH----GHKVLRLPPYHCDLNPIELIW
>Mo-Halruf
FLDE-TWVNA----------SHTASSQWV-P-SGDCKES---------------------
--------GRK-LPMGK---------------------------------GERLIVLHAG
----------------SASQGFL---PDCDLVF---RAKA--------------------
-------------K---D---NRDYHTEMNGNVFLEWVKDKLVPALP-------TKSLIV
MDNAPYHSVQDPESK-----------------------TPT-SNNRK--GDMVTWLQRRN
--I-------TFP----------SR--ATKPQLYEII-KTM------KPD---PVYKVDS
-YI-KGQ----GHAVLRLPPYHCDLNPIELVW
>Mo-Limfor
YLDE-TWLNT----------NHVVKGDWL-D-HP--STS-MSVFEPP---------CK-G
-------CGRV-LPTGK---------------------------------GTRMIILDAG
----------------SSQQGLI---PGCGLIF---ESKT--------------------
-------------S---S---S-DYHDEMNSEHFTEWFRDKLIPRLL-------PRSIIV
MDNAPYHSHLVPDSK-----------------------VPN-TGSRK--SEISAWLERND
--V-------QYD----------KE--MVKAELLDLV-KQH------KPR---PRYVIDE
-LA-SDH----GHEVLRLPPHHCELNPIEMVW
>Mo-Mermer
YLDE-TWIDT----------SHTAKYCWR-S-VE--ERG---------------------
---------VA-APFSK---------------------------------GQRLIVVHAG
----------------GQN-GFV---PGAELVF---KANC--------------------
-------------A---T---G-DYHHEMNGPNFEKWLKEKLLPNLR-------VKCVII
MDNASYHSV--QSEK-----------------------TPS-SSTRK--ADIQEWLRNRD
--I-------PFG----------EK--LTRPELLNIV-KMY------KPKE--KVYRIDS
-LI-KER----GHEVLRLPPYHCEFNPIELIW
>Mo-Modphi
YTDE-TWIDT----------SYTAKFCWQ-S-TE--ESG---------------------
---------VL-LPISR---------------------------------GKRLIEVHAG
----------------GNK-GFV---PGALLVS---KATS--------------------
-------------N---T---G-DYHKEMNGENFKKWFTEKLLDNLH-------EKSIVV
MDNALCHSV--KSEK-----------------------CPT-SSTRK--ADIQAWLTKHG
--I-------RFD----------SK--MLRPQLLALA-KSH------KVD---PQYVIDD
-IA-KDR----GHIILRLPPYHPDLNPIELVW
>Mo-Mytcor
YLDE-TWLNT----------NHVVKGDWL-D-VP--STS-MSVFEPH---------CK-G
-------THRK-VPSGK---------------------------------GTRLIILDVG
----------------SSQQGLI---PGCGLIF---ESKT--------------------
-------------N---S---S-DYHDEMNKEHFTEWFRDTLIPKLP-------PQSVIV
MDNAPYHSHLDPDSR-----------------------VPN-TNSNK--SEISAWLEKSN
--V-------HYD----------KK--MKKTELLDLV-KQK------KPQ---PRYIIDD
-LA-SAN----GHEILRTPPYHCELNPIEMVW
>Mo-Pinimb
YLDE-TWVNK----------NHSTDFMWL-P-SD--SSD---------------------
--------APK-IPSGK---------------------------------GKRLIVLHAG
----------------TAKEGLI---KGCDLVF---VAKT--------------------
-------------K---D---G-DYHNEMNSEVFLDWFENQLLPALK-------APSVIV
LDNASYHNT--KTEQT---------------------TTPN-MNNRK--AVMQEWLKQHH
--I-------TFA----------QS--DTKPVLYEKI-KRH------KPQ---IVYQTDE
-LA-HQN----GHVVLRTPVRHCELNPIELIW
>Mo-Rudphi
YTDE-TFLHT----------SHTVAKSWQ-S--T--FVG---------------------
---------LK-SPLNK---------------------------------GDRLIVVHAG
----------------NEN-GFI---EGASLVF---KSKS--------------------
-------------S---T---G-DYHSEMNGENFLKWVREKLVPNLP-------ARSVLI
VDNAPYHNL--QTDK-----------------------CPT-QANRK--AEIQDWLRRHG
--I-------VFE----------DN--MLKAQLLQLC-KSN------KPA---PRYVLDS
-LL-KDH----GHEVLRLPAYHADLNAIELVW
>Mo-Sacglo
YLDE-TWLNT----------NHVARGDWV-D-CP--RTS-TSAFESH---------RE-G
-------HGRF-VPPGK---------------------------------GSRLIIVDAG
----------------SSAVGMI---PGSSLVF---ESKT--------------------
-------------G---T---Q-DYHDEMNSGNFTRWFTEQLLPNLP-------GNSVIV
MDNASYHSHLDPESK-----------------------CPT-SSARK--AEIQSWLDRKG
--I-------HYT----------PA--MIKAELLTLV-KQH------KPR---PKYVIDD
-LA-SQA----GHTVLRLPPYHCELNPIELVW
>Mo-Teggra
YMDE-TYINS----------SHTVPKCWQ-L-DW---NG---------------------
---------LS-VPIGA---------------------------------GDRLVVVDAG
----------------SEK-GFV---PNASLIY---KAKS--------------------
-------------S---T---G-DYHHEMNAENFTKWLREKLIPNLE-------PNSVLV
VDNASYHNV--QEDK-----------------------KPT-TSWKK--KDIQEWLTKHN
--I-------KFT----------ED--MVRAQLLTIC-KQQ------IIP---PSYRIDY
-IL-REH----GHKILRLPPYHTDLNPIELIW
>An-Hydele
YTDE-TWVNA----------CHTAPLQWN-P-PD--PKN---------------------
--------ARN-IPTGR---------------------------------GRRLIVLHAG
----------------CAEKGFL---DGCDLVF---EAKS--------------------
-------------R---D---NRDYHTEMNGEVFLNWLQYQLLPALP-------PKSVVV
MDNAPYHSMLAVESR-----------------------CPT-SGTRK--RDMQIWLEDMN
--I-------DFD----------PL--MKKPELYDVI-KAN------KPL---PKYQVDE
-RI-RAA----GHEVLRLPPYHCNFNPIELIW
>Ne-Caeele
ALDE-TWFHD----------AMAKLFAWQ-S-QY--FNM-CKKMRMVDPSL-------PM
-------AGPR-KGKLK---------------------------------GKRAICIAVV
----------------SPS-GIL---PGSILVI---ISGVNAA-----------------
------------EQ---T---E-DYHKDMCGSTYETYF-KKVVPLMAAEAAKQNKRAVLL
VDNAPYHNK--ISKKVFRISRQILGNFLGNISRQFSLQPPT-TGTSK--QQLIDWLDEHN
--V-------PFD----------RT--SKRPVLLAIC-KEFVNKNGGRSAF--VKYELDS
-WA-WQQ----GVQVLRIPPYHPDFNPIEMVW
>Ne-Caelat
SFDE-TWVYD----------GMSKKKGWQ-H-AN--SNM-YQRSQLMDLESH-------Q
-------AGPS-KGKER---------------------------------GRRVIVAAVL
----------------TED-GVL---PDSELLL---VSGVREE-----------------
------------DQ---A---A-DYHKEMDGDNFEKYY-MGVIPLLAEAAKKKGRPAVFI
CDNAPYHNK--AIKKVRMRSKLKKSNY------SYYIQPPI-SNSSK--AEVTSFLTEQG
--L-------KFF----------KS--QNRDILIDLA-KDFVESNGGRDMF--TVYKFDE
-WA-KSH----GVTVLRLPQYHCFFNGIELLW
>Ne-Caenig
ALDE-TWFHD----------AMAKLFAWQ-S-QY--FNM-CKKMRMVDPSL-------PM
-------AGPR-KGKLK---------------------------------GKRAICIAVV
----------------SPS-GIL---PGSILVI---ISGVNAA-----------------
------------EQ---T---E-DYHKDMCGSTYETYF-KKVVPLMAAEAAKQNKRAVLL
VDNAPYHNK--ISKKVFRISRQILGNFLGNISRQFSLQPPT-TGTSK--QQLIDWLDEHN
--V-------PFD----------RT--SKRPVLLAIC-KEFVNKNGGRSAF--VKYELDS
-WA-WQQ----GVQVLRIPPYHPDFNPIEMVW
>Ne-Caesp.
ATDE-TWNHN----------GMTKNTAWQ-H-NN--SDL-YRRSRMVDLDTP-------V
-------AGPS-KGKHR---------------------------------GTRGIVLAVL
----------------TED-GVL---PGSETVL---VSGVKIQ-----------------
------------DQ---K---L-DYHQEMSGDTFEAYF-KEFVPLLKAAADKQGRPAAVL
VDNASYHNK--ALER-----------------------PPT-ANAVK--ADIIQFLQKHN
--V-------PHH----------IG--QLKKDLVQIM-TSFLKSNGGRAAF--TVYELDE
-WA-LGQ----GVQVLRLPPYHCFWNPIELLW
>Ne-Plemur
YTDE-TWVFA----------GMSQRYDWV-D-MQ--ALNNPYEAKNK---------GY-T
-------TGPR-TPASR---------------------------------GKRAIVVHCL
----------------SED-GLV---AGADLVF---ASNST-------------------
------------DD---D---G-DYHREMNSEKFEHYL-KSCAEHLKRGST---KPIVLV
MDNAPCHSR--YEDK-----------------------VPT-MSTKG--DAMRDWLRRHN
--I-------QFP----------EF--ATKKSLYNSLIAPL-----NKEDY--NHYAVEK
-IA-KEN----GFTILRLPPYHCDLNPIEFVW
>Ne-Plesam
YTDE-TWVFA----------GMSQKYDWV-D-EE--ALRNPYEAKRN---------GF-T
-------TGPK-TPVSR---------------------------------GKRAIVVHCV
----------------AED-GLV---EGADFIF---ASHAT-------------------
------------DD---D---G-DYHRDMDAAKFEAYL-TRIAPILKAGSD---KPVVLV
LDNASSHSR--FEEK-----------------------LPT-KSMTG--NKMKDWLRKNN
--I-------PFL----------DG--DSKQELLDKRIAPL-----NKADF--NRHAVER
-IA-LEH----GVIILRLPPYHCDLNPIESVW
>Ne-Stecar
YTDE-TWFYR----------GMSHRRDWI-S-NM--TPE---EKKKK---------GL-C
-------SGPN-TPASH---------------------------------GTRAIILHTV
----------------GEN-GFL---EGALRIF---KGKK--------------------
-------------S---D---P-DYHKEMCGEVFEKYI-TDLIPLLKAQG----SDVCLV
LDNARYHNR--LSER-----------------------VPN-SQWSK--AEILEFLRRHK
--A----DNGATE----------RG--RTKKDLLGLV-EILIG--GRKEDF--EVRTVDE
-IL-KAA----GIKVLRLPPYHCEFNPIELVW
>Ne-Stefel
FLDE-TWVHK----------GMSHARDWI-S-NR--TPQ---QKKRE---------GL-C
-------SGPI-TPAAR---------------------------------GSRLIVLHTI
----------------GAD-GFL---PGALRVY---RGKR--------------------
-------------C---D---G-DYHAEMNSESFEAYV-GDLLPLLVAKS----PKVCLV
MDNASYHGR--STEQ-----------------------LPT-TQWTR--AALIDFMERHG
--I-------AHD----------TS--VLRRQLLETA-RTGIE--GREDEL--RRRRVDE
-MC-REA----GIALLRLPPYHCQFNPIELAW
>Ne-Stegla
YLDE-TWIFQ----------GMSHKRDWQ-N-HY--TPL---EKKMK---------RL-S
-------SGPA-APPDH---------------------------------GKRAIVVHTV
----------------GRD-GLV---EGALKIM---LGQR--------------------
-------------K---D---G-DYHHEMNAQVFEEYI-ENLIPLLKAKG----DKVALV
MDNASYHSR--CLER-----------------------IPT-MADKK--DVIRNFLHRYG
--V-------EFE----------EA---PKRTLISLV-KELVR--GKEKDF--RRGAVDE
-MC-KNN----GIRLLRLPPYHANFNPIEFVW
>Ne-Stemon
AQDE-TWAFT----------NMSHGKAWL-D-LV--AHENPARYRYL---------GF-R
-------HGPR-NPPSK---------------------------------GKRAIVTGCV
----------------SRE-GIV---PGTCRFIGTTETER--------------------
-------------T---G---G-DYHRQMDSTKFEQYL-TEIIPCLKASARG--RRIVFC
MDNAPYHSR--FLIA-----------------------PPK-PTARK--QIILDYLVSFG
--V-------AIE----------EP--CLKKDLLTKL-KNLLL--ENPAAH--YKYAVEE
-LL-EQN----GIACLRYPPYHCQFNPIEMVW
>Ar-Acypis
YLDE-TWVNQ----------NHTRGRIWQ-N-EE--NTK---------------------
--------GLK-VPTGK---------------------------------GSRLIVCHAG
----------------SPSFGFI---KESKLIF---RCNS--------------------
-------------G---N---K-DYHSQMNATIFESWF-SQMLLNLE-------EPSIII
MDNASYHSS--LVEN-----------------------YPK-SNSRK--ADVQQWLRDKN
--I-------DFS----------PV--ETLDELREKV-KLS------MPRG--KKYKLDQ
-LT-FQM----GHEVVRLPPYHCQYNPIELIW
>Ar-Adohon
YLDE-TWLNA----------NHTVPKAWT-D-DT--EKS---------------------
--------CTK-TPEGK---------------------------------GQRLIICHAG
----------------TAK-GFV---PNCLWAF---KSVK--------------------
-----------------T---T-DYHEEMNFENFKKWF-IKLLDNLH-------EPHHIL
MDNAPYHSV--QVNK-----------------------APT-SNNNK--GEILEWLQRNG
--V-------PAN----------IQ--MLKSELMRLL-NLQ------KLQT-KKTYFLDE
-MA-KSK----GHTVIRLPPYHCQYNAIELIW
>Ar-Ampamp
YLDE-TWYNQ----------FDMKTVAWL-D-DD--EVV---------------------
--------GQK-PVTGK---------------------------------GKRLIIVDAG
----------------SEK-GFV---SEAYMCM---RTDG--------------------
-------------K---S---A-DYHTSMNSDCFETWFTQQLLPNLP-------PHSVIV
MDNASYHSR--CANK-----------------------APT-SSWRK--AAIQEWLQVHH
--V-------EID----------PG--MRKVELLELV-RPL------RQA---REYVLDM
-LA-QEA----GHEVLRLPPYHCDLNPIEMIW
>Ar-Amytra
FLDE-TYIHA----------SYAVKKCWQ-K-DG--EDG---------------------
---------VL-TNDSA---------------------------------GTRWIIVNAG
----------------GEI-GFI---PNAQLIF---KSQS--------------------
-------------K---S---G-DYHDDMNRTNFMKWLSEKLVPNLP-------PNSLVV
MDNAPYHTV--QVNR-----------------------APT-MSSSK--LQMQNWITNKG
--L-------SYL----------PT--MLKAELYQII-KEH------KEA---PIYEADQ
-LL-ISH----GHQVVRLPPYHCDLNAIELMW
>Ar-Andcur
FTDE-SWCGA----------NHTLKSGWV-E-CV--SEER-SANFDMYRSGVQRIGNY-R
-------GGFV-TPSGA---------------------------------GKRVILLHIG
----------------NEN-GFV---ENCMKCF---IGKK--------------------
-------------G---L---A-DYHSEMNAQHFEEWF-RHVLTVLP-------ANSVIV
LDQAPYHTM--LDPNFR---------------------NVT-TAWKK--EDIINWLIGKG
--V-------DVPAGRRS----FHE--MKRDDLFKLS-QQF------RFP---KIYLLDT
-IA-QQV-RNGEVKLLWLPVAHCELNPIELIW
>Ar-Anogla
YLDE-TWVNE----------GYTVTKVWQ-D-KN--VKS-FRQAFLD---------GL-S
-------TGFK-APSGK---------------------------------GRRLIVTHIG
----------------SAS-GFV---DGGLLLF---ESKN--------------------
-----------------T---G-DYHEDMNADVFEEYF-TQMLDLIP-------PGSVIV
MDNASYHSR--QTER-----------------------TPT-TAWRK--ADIIQWLSGKN
--I-------SFE----------TN--MVKKELLTLV-NLN------KDQ---KKYVIDE
-MA-TNR----QITVLRLPPYHCELNPIELVW
>Ar-Apherv
YLDE-TWTFQK---------GTMKSRAWQ-D-ES--VLS---------------------
--------SLS-RSINP---------------------------------GTRYLICHAG
----------------GEK-GFV---PGAGVFV---STKK--------------------
-------------K---PKTYD-DYHGDMDSEKFFRWITQKVIPNLK-------EPTVIV
LDNASYHSV--QAEK-----------------------QPT-SEWTV--SNLKEWLKDNK
--I-------PFD----------PT--SKKNTLLDIC-RQN------KKD---KSFVLDQ
WIA-ENT----PHEILRLPPYHCHFNPIELVW
>Ar-Aphgos
YLDE-TWVNQ----------NHTKGYIWQ-N-EF--NSE---------------------
--------SLK-VPTGK---------------------------------GSRLIICHAR
----------------SSSFGFV---PGSKLVF---RCQS--------------------
------------GT---S---V-DYHSQMNSTIFKEWF-IQMLQHLE-------EPSVIV
MDNAPYHSV--LAEN-----------------------YPK-ANESK--ANLQKWLYEKG
--V-------EYS----------PL--ETLSELRERV-KQL------VPRQ--KIYELDQ
-IA-LEM----GHTIVRIPSYHCQYNPIELIW
>Ar-Aphhyp
FLDE-TWLNA----------NHTVGRSWN-D-DT--AAS---------------------
--------TSK-VPVGK---------------------------------GSRLIICHAG
----------------TIN-GFV---EGSLMAF---ASKT--------------------
-----------------T---G-DYHEDMNGEKFTEWF-TSMLCSLP-------EPSIII
MDNAPYHSM--QIDK-----------------------PPA-QSQKK--ADIVAWLRKNG
--V-------DAN----------MN--MLKAELVRLL-KEN------KPTK--IRYVIDE
-IA-LEH----GHRVIRLPPYHCEYNAIELVW
>Ar-Apoluc
FLDE-SYILS----------THVAPKSWC-D-DS--NKG---------------------
---------MH-IPISK---------------------------------GQRLIIIHAG
----------------GET-GFV---PNALAMW---NAKN--------------------
-------------H---T---G-DYHDNVNFDIFMKWMQEKLLPNLE-------QRSVIV
IDNAPYHNV--EVDK-----------------------APT-TKSRK--QELKDWLTQHN
--I-------PFS----------GT--MLVPELYELV-KLH------KPLH--KRFALDE
-MV-RSQ----GHDVLRLPPYHPDLNPIELIW
>Ar-Aptruf
YLDE-TWLNA----------GHTTKYGYH-D-TT--IKS-YRDAHRE---------GL-T
-------TGLK-QPSGK---------------------------------GGRIIITHIG
----------------NED-GFL---DGCSDVF---HAKKTGN-----------------
------------KE---D---G-THHDEMTGERFEKWF-QKMLDKLP-------PNSVIV
MDNASVHSV--LVEK-----------------------FPT-MSWRK--DRIQDWLKSKD
D-K-------TYT----------DK--MTKQELIQCV-RPY------LRDG--PRYRVDE
-MA-RAE----GHLVVRLPPYHCDLNPIERVW
>Ar-Araven
YLDE-TWVNA----------NHSPKFIWS-S-ST--SQG---------------------
--------DLK-VPLGK---------------------------------GSRLLICHAG
----------------SADQDFI---PCTQLIF---QSKI--------------------
-----------------T---V-DYHEGMNIEVFKKWF-LDLLKGLD-------EPCFIV
VDNASYHSA--YAEN-----------------------IPS-IKTKKKEADIVVWLRNKN
--I-------PHN----------AT--KTRLELLNIV-KEH------KEKY--RAYELDQ
-IA-YEM----GHEMVRLPPYHCQYNPLELIW
>Ar-Arcpla
FIDE-TWLNS----------NHTVPQSWT-D-GT--KAS---------------------
--------CSK-LPMGK---------------------------------GGRLIICHAG
----------------SAGGGFV---HDALLAF---EPRS--------------------
-----------------T---K-EYHEEMDANKFLEWF-TKLLINLP-------EQCTII
MDNAPYHSV--QIDK-----------------------APT-QASKK--ADLVAWLQRKG
--V-------EAD----------MN--LLKAELLELV-KQN------KPAK--LRYKIDE
-LA-LQH----GHKLIRTPPYHCQYNAIELIW
>Ar-Asicit
WIDE-TWVNV----------NHTMDKCWT-N-ET--LAS---------------------
--------ALK-QPIGK---------------------------------GGRLIVTHAG
----------------NSH-GFI---PGAKKVF---RSKK--------------------
-----------------S---G-DYHDEMNAEHFMEWFRENLLPGLS-------VPSVIV
MDNAPYHSK--VLSK-----------------------VPN-SSNKK--EEILTWLRTNH
--I-------QAH----------EG--LRKIELLELV-KRN------KPPS--PRYIIDE
-LA-AKY----GHKIVRLPPYHCQFNPIELIW
>Ar-Aulsol
YLDE-TWINQ----------NHSRTRIWP-N-DE--NTE---------------------
--------GLK-VPTGK---------------------------------GGCLIICHAG
----------------SAKYGFV---SDSKLIF---RANV--------------------
-------------S---S-LES-DYHSSMNAEVFKKWF-IDMLNHLE-------KPSVIV
MDNASYHSM--LKDN-----------------------YPK-INSRK--IVVEEWLKNKN
--V-------EFS----------PQ--ERFFELRERV-KQL------IPTY--KRYELDE
-IA-LEM----GHEVIRLPPYHCQYNPIELIW
>Ar-Bicany
YLDE-TWINQ----------NHARKRMWL-G-SN--DEG---------------------
--------GFKNQPVGK---------------------------------GQRLIVCHAG
----------------SARTGFV---PDAKLIF---KAVK--------------------
------------SK---D---A-DYHTEMDGETYMAWF-SEFLNLLE-------EPSVII
VDNASYHSI--QLEK-----------------------IPT-RNTRK--AEIQEWLTKKK
--I-------PYS----------SN--EIIEELIRKV-KAS------NPQ---KVYALDH
-LA-NER----GHKVIRLPPYHCQYNPIELIW
>Ar-Blager
YLDE-TWVNQ----------NHTRKACWQ-M-SD--GRG---------------------
--------GLK-VPVGK---------------------------------GGRLIVCHAG
----------------SAT-GFV---PECKLFF---RSKS--------------------
-------------K-NIS---S-DYHNDMTSFVFKKWFEEKLIPNIP-------PNSTIV
MDNASVHSV--QLEK-----------------------IPT-SNTRK--ADIISWLDKNK
--I-------SHS----------NS--ENREQLLEIL-KTH------KPKY--KKYVIDN
-LA-KEH----GHKVVRLPPYHCHYNPIEMIW
>Ar-Bomman
YTDE-SYVDS----------SHASGMSWS-D-GS--TGG---------------------
---------LK-KPISK---------------------------------GQRVVIVHAG
----------------SED-GFV---PNALLLF---KAGT--------------------
-------------K---S---G-DYHDNMNYLNYEKWLRCQLLPNLP-------PNSVVV
VDNASYHNK--QSDP-----------------------APT-ANAKK--VYMKKWLQEKE
--I-------PYD----------EN--MLKPQLFSLI-KAH------KEQH--KTYSIDK
-IL-SNH----NHSVLRLPPYHPDLNPIEMAW
>Ar-Bommor
YTDE-SYVDS----------SHASGMSWS-D-GS--TGG---------------------
---------LK-KPISK---------------------------------GQRVVIVHAG
----------------SED-GFV---PNALLLF---KAGT--------------------
-------------K---S---G-DYHDNMNYLNYEKWLRCQLLPNLP-------PNSVVV
VDNASYHNK--QSDP-----------------------APT-ANAKK--VYMKKWLQEKE
--I-------PYD----------EN--MLKPQLFSLI-KAH------KEQH--KTYSIDK
-IL-SNH----NHSVLRLPPYHPDLNPIEMAW
>Ar-Busfus
YTDE-SYAHS----------SHTKSKAWS-D-GS--SKG---------------------
---------LK-RPVSK---------------------------------GQRIVMVHAG
----------------SEA-GFV---PNALLMF---KSGN--------------------
-------------K---T---G-DYHDDMNFSNYEKWLRTQLIPNLS-------PNSVVV
IDNAPYHNK--ILNP-----------------------APT-SNDKK--ARMESWLTEKG
--I-------LYE----------KD--MRKPQLYDLV-KKN------KDEH--KQYVIDE
-MF-KKY----NHDVLRLPPYHPDLNPIEMAW
>Ar-Calmac
YLDE-TWLNE----------GHTVTRCWQ-D-LN--IAS-RRQAHLE---------GL-S
-------TGLK-CPSGK---------------------------------GRRLIITHIG
----------------SES-GFV---DGGLNVF---ESRK--------------------
-----------------T---G-DYHEDMDAVVFESWF-KSILTKLE-------PGSVIV
LDNASYHSR--RLEA-----------------------LPT-SNWKK--ADIYDWLVSKN
--I-------ECD----------MT--MLKAQLSQLA-RHH------KERY--IKLAVDE
-MA-REK----GFTVLRLPPYHCELNPIELVW
>Ar-Calvir
FIDE-TWLNA----------NHTVSRSWT-D-DT--QAS---------------------
--------TSK-VPMGK---------------------------------GARLIICHAG
----------------SAKYGFV---ENALLAF---QSKT--------------------
-----------------T---N-DYHEEMNATTFKEWFQNVLSPSLP-------EPSVIF
MDNAFYHSV--QIQK-----------------------TPT-QANKK--EEMVAWLQAKG
--I-------DAN----------MQ--MLKAKLIKLV-KEN------KAAN--VRYEIDE
-LA-LEY----SHRVVRIPPYHCQYNAIELIW
>Ar-Camaug
YLDE-TWIDS----------NLTFGKCWQ-S-ST--TFG---------------------
---------VK-ANVNS---------------------------------SNRLIVVNAG
----------------TAS-GFI---RGASLVY---KATT--------------------
-------------T---S---G-DYHGQMNYHNFSKWVCDKLIPNLQ-------PNSVIV
LDNAPYHSL--QENK-----------------------SPT-SSARK--DILIQWLRDNN
--I-------PCN----------EV--MLKTELYQLV-LMN------KPRN--KTYKIDN
-IF-KHH----GHHVVRLPPYHCDLNAIEFVW
>Ar-Carmul
YLDE-TWVPP----------SESET-----D-----GSA---------------------
--------SSK-TKTVK---------------------------------GSGLIIVHAG
----------------GYE-GFI---PGALLIF---LSNT--------------------
------------GS---M---G-NYLDSMTPERFQTWFERQLVPNIP-------RRSLII
MDNAPYHSK--VINT-----------------------TPP-RSFKK--QEIIEWLTLNN
--I-------PHD----------PT--FTKPELLQIA-KHH------TDK---ELYQIDQ
-IA-ASH----GHQVLRVPHNHCVLNPIELIW
>Ar-Cataqu
YLDE-TWVFSR---------GCQTGRSWF-D-GK--KES---------------------
--------TLR-NTGSC---------------------------------GARFIVLHAG
----------------GAN-GFV---EGASLIF---QSNR--------------------
-------------T---T---G-DYHGDMNGNTFIRWLNEQLLPNLK-------GKFLIV
MDNAAYHST--QKEE-----------------------LPS-QKWRK--ERLRKWLEERN
--L-------LPR----------GN--HLKKELYALA-VPH------KPAY--RKYVVDE
-LL-AKD----GHEVVRLPPYHCHYNPIENVW
>Ar-Censcu
YLDE-TWINA----------GHTKNKVWK-D-CS--ITS-YREAFMS---------GR-S
-------TGLK-NPSGK---------------------------------GKRIVVVHIG
----------------SNT-GFL---NGGLYEF---ESKS--------------------
-----------------T---K-DYHEEMDSNNFKKWF-EKILSKLE-------SNAVVV
MDNAPYHSA--KIEK-----------------------IPN-CSWKK--ADIISWLEKNR
--V-------RHN----------DK--MLKIELLDIV-KKI------KHKY--DKYIIDE
-MA-KEI----GIDVLRLPPYHCNLNPIELIW
>Ar-Chisup
FLDE-TWLNS----------NHSVPKTWT-D-DS--EAS---------------------
--------CSK-VPIGK---------------------------------GGRLIICHAG
----------------SASAGFV---ENSLLAF---QSKS--------------------
-----------------T---K-EYHEEMDAERFQEWF-LNLLTNIP-------PNSTII
MDNAPYHSV--QIDK-----------------------APT-SANKK--ADLVAWLQRKG
--V-------EAD----------MS--LLKVEWLHLV-KLH------KPPR--PTYAIDQ
-LA-EEH----GHKVIRLPPYHCQYNAIELIW
>Ar-Clihoo
YIDE-TWVDS----------NITFNKCWQ-S-DT--ERG---------------------
---------VL-TNSSS---------------------------------SNRLIVVHAG
----------------AKT-GFI---ENALLIF---PAGR--------------------
-------------A---T---G-DYHGQMNSANFEKWMHNQLLPNLP-------EKSVVI
MDNAPYHSV--QENK-----------------------PPS-KYAVK--KEMESWLTNNN
--I-------PFT----------HE--MRKTELFDLI-AQN------RKPE--KVFRIDQ
-LL-KLH----GHDVLRLPPYMCELNPIELAW
>Ar-Cocsep
YLDE-TWINA----------GHTKNTIWV-D-ES--IKS-CRQARRE---------GL-S
-------TGLK-NPSGK---------------------------------GRRLIICHIG
----------------GQN-GFV---ENGLWFF---ESNK--------------------
-----------------S---G-DYHEEMNGESFEKWF-STILPTLE-------DNAVIV
MDNASYHSR--KIDS-----------------------VPS-SSTRK--EDIKNWLNSRN
--I-------SFD----------HN--LLKAELLVLL-KEN------KEKY--NKCRIDE
-MA-RET----GRTVLRLPPYHCELNPIELIW
>Ar-Colcro
YLDE-TWIHS----------HYTVNKCWQ-N-ST--DSS---------------------
---------VK-KNFNP---------------------------------GQRWILVHAG
----------------GEN-GFI---PGXELLY---KCKQ--------------------
-------------T---T---G-DYHHEMDTDNFVKWLKEKLIPNLP-------PNGIVV
IDNAPYHSR--QSIK-----------------------APT-SASLK--ADMQNWLRDNN
--I-------PFD----------EK--MTKKELYPII-LRT------KPP---KKYVVDE
-LM-QEH----GQEIVRLPPYHCDLNPIEYIW
>Ar-Colgig
YIDE-TWVDN----------TLSFGKCWQ-N-ND--IVG---------------------
---------IL-KSKSS---------------------------------SDRLIIVHAG
----------------GKN-GFI---NGAELVY---KSNL--------------------
-------------T---T---G-DYHGQMDAEKFEKWIVERLLPNVP-------QNSIIV
MDNAPYHST--QMNK-----------------------PPT-KSSTK--AAMIKWLTENN
--I-------TFS----------SE--MRKFQLLDII-ENH------KPQ---KTFKIDE
-IM-KLH----GHNTLRLPPYNCDLNPIEIVW
>Ar-Concra
FLDE-TWLNS----------NHTVSKNWT-D-DS--QAS---------------------
--------TSK-VPIGK---------------------------------GGRLIICHAG
----------------SSGIGFI---PNCLLAF---ESKT--------------------
-----------------T---K-EYHEEMDASRFKEWF-EVLLQNIP-------ANSCIV
MDNAPYHSV--QIDK-----------------------APT-SANKK--QDLVDWLQRHN
--V------MTAN----------MS--LLKTELVSLV-KRN------KPIK--PVYQIDS
-MA-EQY----GHRIIRLPPYHCQYNAIEMIW
>Ar-Cotves
YTDE-SWCGA----------NHSRKYGWI-E-TI--QSSE-ISNFDSDRCRVQTVFGE-K
-------GGFL-TPSGS---------------------------------GKRVIILDIG
----------------GVD-GFV---PGCRLCF---IGKK--------------------
-------------G---S---D-DYHNEMNAEHYLEWF-QKVLQVLP-------DKSVIV
LDQAPYHKM--LDPEFR---------------------NPT-SGWRK--QNIIEWLINRP
--V-------PLPQDISE----FAE--LTKNELMQLS-KSY------RYP---PQCLLEK
-IA-QEK-RGNEVKLLWLPVAHCEYNPIELIW
>Ar-Crysec
YEDE-TFIHS----------SHTRPKNWT-D-DT--PSG---------------------
---------YM-APVSK---------------------------------GQRLIIVYAG
----------------GRT-GFI---PGSLLIF---KSHL--------------------
-------------K---T---G-DYHSEMNVTNYQKWLTEKLIPNLP-------PKSVLV
VDNAPYHTM--QFNK-----------------------APT-SQTMK--AKMMEWLTVNK
--V-------PFH----------DR--MLKIQLYDLI-KTH------KPLH--KNFVMDN
-IM-VAY----GHTVLRLPPYHPDLNPIELVW
>Ar-Danmel
FLDE-TWLNA----------NQTVGKSWT-D-DT--AQS---------------------
--------CTK-VPEGK---------------------------------GERLIICHAG
----------------TAS-GFV---PNCLLAF---KSKK--------------------
-----------------T---T-EYHEEMNYEKFKDCF-IGLLNNLK-------EPMTII
MDNAPNHSV--QVNK-----------------------PPN-QSNRK--SELVKWLNENG
--V-------TAD----------IK--MLKAELIALV-RRH------KPST--PTYALDE
-MA-KEK----GHQVLRLPPYHCQYNAIELIW
>Ar-Dersil
YLDE-TWVTA----------GHTRSIVWT-D-TV--VQK-RGRLFAR-------ANGL-T
-------TGLK-QPSGK---------------------------------GQRLIVTHIG
----------------SED-GFV---DGCLDIF---RGQK--------------------
-----------------T---G-DYHEEMDGNRFEGWF-NDVLQKLP-------AGSVIV
LDNAPYHSR--REEK-----------------------LPT-TAWKK--ETIQEWLTSKN
--I-------TYG----------ER--MIKKQLLELV-ASV------KSRF--LSYIVDN
-TA-VKA----GCIVLRLPPYHCEFNPIELVW
>Ar-Diavir
YMDE-TYIHS----------THTTRKSWS-D-DS--KEG---------------------
---------VK-QPTSK---------------------------------GNRLIIVHAG
----------------GEC-GFI---QGAALVF---KSGV--------------------
-------------K---T---G-DYHDDMSFENYSKWFENKLIPNLP-------PQSVIV
IDNAPYHNK--QIEK-----------------------APT-SASTK--EIIKKWLEAIN
--I-------PIN----------NG--MLKTELYDLV-KIH------KPTY--VRYAIDE
-IA-IKH----GHSILRLPPYHPDLNPIELVW
>Ar-Diunox
YLDE-TWVNQ----------NHTRGRIWQ-N-EE--NTE---------------------
--------GLK-VPTDK---------------------------------GSRLIVCHAG
----------------SPSFGFI---KESKLIF---RCNS--------------------
-------------G---D---K-DYHSQMNVTIFESWF-SQMLLNLE-------EPSIIV
MDNASYHSS--LAEN-----------------------YPK-SNSRK--SDVQQWLRDKN
--I-------DFS----------PV--ETLDELREKV-KLS------MPRG--KKYKLDE
-LT-SEM----GHEVVRLPPYHCQYNPIELIW
>Ar-Dryaus
YLDE-MWLNA----------GYTRNSIWV-D-AT--ITS-SEQAFLS---------GL-S
-------TGNK-GPSGK---------------------------------GKRLIITHIG
----------------SKL-GFE---EGGLWVF---ESKR--------------------
-----------------T---G-DHHEAMCVDSFEKLF-KGILPRLK-------DNAVIM
LDNGPYHSR--KKER-----------------------ISN-ANTKK--QNIQNWLTARN
--I-------DFE----------DG--MLKKELLNIV-NQH------TLAY--NAYAVDE
-MA-RDA----GKCVLRIPPYYCKLNPIELV-
>Ar-Epacla
YLDE-TYIHS----------SHSTDKCWQ-G-PD--VEG---------------------
---------DL-EPVSK---------------------------------GNRWIIVHAG
----------------GEE-GFV---ENALLVF---KSNT--------------------
-------------K---S---G-DYHDEMNNDNFKRWTIKKLLPNLH-------KHTLIV
MDNAPYHSI--CVNK-----------------------CPN-SNHTK--AVMQLWLRERN
--I-------EFS----------EQ--MTKPQLQELI-KRN------KPA---PEYEIDN
-LL-KSN----GHSVLRLPPYHCDLNPIEMVW
>Ar-Ephdan
YTDE-TWCGA----------NHSMKYGWQ-E-NV--MDQK-SSGVNFDRGVIQEVNGW-K
-------GGIK-TPSGA---------------------------------GKRVIVTHIG
----------------GEN-GFLEPEEDTKLCF---IGKK--------------------
-------------D---Q---A-DYHSEMNSQHFQEYF-RRVLPHFP-------DNSVLV
IDQAPYHTA--QDPDTK---------------------NPN-LSWVK--DSIIDWLVKHH
--V-------EPHIDDTGFQHTYQS--LTKGQLIELG-RPY------FKQ---HKFMLDT
-II-EQCGRKGKVKLLWTPVAHCEFNAIELIW
>Ar-Erilan
YLDE-TWVNA----------GETTTRTWV-D-NT--VQS-TRDAFLR---------GL-T
-------TGQK-APSGK---------------------------------GKRLIVVHIG
----------------SSD-GFV---AGGLLCF---ESKK--------------------
-------------N---T---Q-DYHDEINGDTFYEWF-NKILPLLN-------ENAVIV
MDNASCHSV--KMDP-----------------------CPV-ISWKK--ADINNWLENKG
--E-------VVD----------HT--KVKSQLLERV-QVL------KPQY--DLYVIDE
-LA-KAA----NKTVLRLPPYHCELNPIELAW
>Ar-Erisin
YLDE-TWVNQ----------NYTVEKCWT-D-TT--SDA--------------------A
-------TGIK-PPTGK---------------------------------GSRLIVLHAG
----------------TKD-GFI---NNCELIF---RAVN--------------------
-----------------D---G-DYHKQMNGTMFEEWFKDKLLPNIE-------PHSAIV
MDNAPYHSA--LLEK-----------------------NPT-SSWRK--ADLRDWLERKG
--V-------QPS----------PD--LLRAELYALT-KKI------AVG---KKYRIDS
-IA-EAA----GHKVVRLPPYHCHYNPIELIW
>Ar-Eufmex
YLDE-TWVDN----------SLCFGKCWQ-N-EY--TLG---------------------
---------VL-KNASV---------------------------------SHRLIVVHAR
----------------GKS-GFV---DGAVLIF---KFRS--------------------
-------------M---T---G-DYHGQMNAYNFEKWIGEKLLPFIL-------PATVIV
MDNAPYHSV--QLNK-----------------------PPS-LYATK--KNMIAWLIENN
--I-------PHV----------KT--MRKSELSELI-ERN------KKVE--KTYKIDE
-LS-KIH----GHSVLRLPLYMCDLNPIELTW
>Ar-Eumjap
YTDE-SYIDS----------SHASHHSWT-D-GP--TKG---------------------
---------NK-KPLSK---------------------------------GNLLVIVHAG
----------------GEA-GFV---PNALLTF---KAGT--------------------
-------------K---S---G-DYHDNMNSENYERWLRTKLIPNLP-------PNSFAI
VDNASHHNK--QLDA-----------------------APT-SNTKK--VDMQTWLRQKE
--I-------QFE----------ES--MLKPELYNLL-KKY------KEQF--RKFNIDA
-IL-NEA----GHAVLRLPPYHPDLNPIEMAW
>Ar-Eupann
YTDE-TLCGA----------NHAKKFGFV-Q-DK--TTKKSFEGYNYYHAGIQEVGGY-S
-------GGFV-TPSGF---------------------------------EKRVIILHIG
----------------SKD-GFL---DGGLLCF---IGNK--------------------
-------------S---S---T-DYHNEMNAKHYEEWF-RRVLPLLP-------DKSVIV
IDQAPYHTM--IDPEFR---------------------NPT-SNWSK--DEIIAWMLKRN
--I-------PLPSEVTS----FQE--LTKNNLQYLC-KPH------HFE---KRYLLDK
-IA-QEM-RQGQVKLLWLPVAHYELNPIELVW
>Ar-Eupuro
YTDE-TTCGA----------NHAKKFGWV-Q-ET--TIEKTFEGYD--RAGVQEVGGY-R
-------GGFI-TPSSS---------------------------------EKRVIILHIG
----------------SND-GFL---DGGLLCF---AGNK--------------------
-------------S---S---T-DYHDEMNAKHYEEWF-RRILLLLP-------DKSVIV
IDQAPYHAM--IDPEFR---------------------NPT-SNWRK--DEIIAWMLKKN
--I-------PLPSEVIS----FEE--LTKNCLQYLC-KPY------HFE---KRYLLDK
-IA-QEM-RQGQVKLLWLPVAHYELNPIELVW
>Ar-Eusher
WIDE-IWVNS----------GHSKSLMWT-D-DT--SSG---------------------
--------TMN-VPIGK---------------------------------GSRIILLHAG
----------------GYE-GFV---PNAKLLF---KTMK--------------------
-------------G---T---G-DHHEEMNHSTFTKWFQEQLLPNIP-------PNRTIV
MDNAPYHSV--VKEK-----------------------YPT-ASWRK--EEIKHWIMEKK
--I-------HFE----------EG--MFKHELLEIV-KFH------KPRF--PLYEIDE
-IA-KQH----GHKVVRLPPYHCHFNPVELIG
>Ar-Folcan
YLDE-SWIGC----------NSVAVKGWM-P-KI--MRT-----KRM---------KL-D
-------HSFP-QKTGR---------------------------------GPRLIMLHAG
----------------SKD-GFV---PGALLLK---SSTT--------------------
-------------K---D---E-DYHSEMDSFGFDNWFRKCLLPNIP-------PSSIIV
MDNASYHST----TD-----------------------APK-SGDKI--GVMKSWLKKKQ
--I-------PFD----------QK--MIKKEIWKLV-MAE------KKNA--EHLFIDR
-LA-KTH----GHEVLRLPPYQCDLNPIELVW
>Ar-Fraocc
FIDE-TWANA----------NDCHQKGWT-D-RT--LKG---------------------
--------SMN-NPIGK---------------------------------GSRIIVCHAG
----------------GAN-GWI---PTPPLIF---KSKK--------------------
-----------------T---T-DYHEEMNAAVFEEWFEEVLLPNIP-------AGSDIV
MDNASYHSR--QLDK-----------------------APT-SNTLK--PDIVAWLLRHD
--I-------REDEYGNK----IET--LLKIELLDLV-KRK------KPRF--PSYYIDN
-LA-LQH----GHRVIRLPPYHCHFNPIELAW
>Ar-Galmel
YLDE-SYIHT----------SLNQAKCWQ-S-EN--EPG---------------------
---------GS-KSVAK---------------------------------GKRYVIVHCG
----------------GKT-GFV---PNALLIY---NDKE--------------------
-------------K-------K-DFHDAMNTVNFKKWVLDKLIPNLH-------EPTCIV
MDNARYHSS--QINK-----------------------PPS-MINRK--KEITDWLSSNN
--I-------AYP----------TN--ATKSMLMVIV-KQN------KPD---PIYEIDH
-LV-QDY----GHKIVRLPPYHCDLNPIEMIW
>Ar-Gansp.
YTDE-TWCGK----------NHTRQFGWV-E-KI--SDQD-VSNFNYYKNRVQEINGF-R
-------GGFV-TPSGS---------------------------------GQRLIILHIG
----------------CKD-GFL---PGGLNCF---IAKK--------------------
-------------N---S---N-DYHNEMNSEHYSEWF-KKILTTVP-------SKSVIV
LDQATYHTM--LDPEFR---------------------NPT-TGWKK--QEIIDWAKKRK
--V-------PFPECITA----YEE--LIRFELLEMC-KPY------HFP---KVYLLEK
-MA-KEI-CNEEVKLLWLPVAHCEFNPIELIW
>Ar-Grados
FLDE-TWLNA----------NHTVSKSWT-D-DT--PQS---------------------
--------STK-VPESK---------------------------------GQRLIICHAG
----------------TSS-GFV---PNCLLAF---KSVK--------------------
-----------------T---T-EYHEEMNFEKFKDWF-INLLNNLN-------EPHVIL
MDNAPYHSV--QKNK-----------------------PPT-MSNRK--NEMISWLQANG
--V-------QAD----------NS--MLKKELFRLV-GIH------KPRT--PTYVLDE
-MA-QEQ----GHTVIRLPPYHCQYNAIELIW
>Ar-Hablab
YLDE-TWINA----------GHAKNFVWK-D-TS--ITS-ARAAHSS---------GL-P
-------TGLK-NPSGK---------------------------------GKRLIITHIG
----------------SVN-GFV---DGALWTF---ESKK--------------------
-----------------T---V-NYHEERNAAKFEDWS-FKIIDKLE-------ENSVIV
MDNAPYHSR--KTDK-----------------------IPT-SEWKK--TNIQQWLRARG
--I-------MFA----------GD--MVKIELLHIV-KQQ------QVT---NVYAVNE
-IA-KRK----NVTILRLSPYHCELNPIEMIC
>Ar-Haelon
YLDE-TWVTA----------GHTISTVWT-D-TT--VKS-SADAFRR---------GL-T
-------TGLK-QPSGK---------------------------------GQRVIVTHIG
----------------SKD-GFV---NGCLDVF---RGKK--------------------
-----------------T---G-EYHEEMDGPRFERWF-DGVLQRLP-------SGSVIV
MDNASYHSR--RNKA-----------------------VPT-TNSLR--ATITEWLYSKG
--V-------QYG----------AG--LTKKPLLEIV-ARV------KPRF--ISYRVNT
-AA-QKA----GFIVVRLPPYHCEFNPIELIW
>Ar-Halhal
WLDE-TWINS----------GLSKAHAWT-D-DT--SSG---------------------
--------KMI-VPIGN---------------------------------STWIVLVHAG
----------------SCE-GFV---PNAKLLF---KVEK--------------------
-------------Y---T---G-NCQEEIDHEIFMKWFTDQLLPNIK-------PKRTIV
MDSASYHSV--LKEK-----------------------YPT-VNWRK--EDTIKWISSKN
--I-------PFD----------ES--MYKGELLEIV-KFH------KPTF--PPYEIDE
-IA-KKH----GHNVLRVPPYHSNFNPIELIW
>Ar-Helarm
FIDE-TWLNA----------NHTVSRSWT-D-DT--QAS---------------------
--------TSK-VPMGK---------------------------------GARLIICHAG
----------------SAKYGFV---ENALLAF---QSKT--------------------
-----------------T---N-DYHEEMNATTFKEWFQNVLLPSLA-------EPSVIF
MDNASYHSV--QIQK-----------------------PPT-QANKK--EEMVAWLQAKG
--I-------DAN----------MQ--MLKAELIKLV-KEN------KAAN--VRYEIDE
-LA-LEY----GHRVLRIPPYHCQYNAIELIW
>Ar-Helhol
YLDE-TWINLEADNVGSKPQQTSTEIDIT-E-SK--QSS---------------------
--------SKK-KFQHN---------------------------------GTGFIVIHAG
----------------TEK-GYV---HGAVELV---KRGN--------------------
-------------R---T---G-DNDENMNS-LFEAWVTKELIPSLV-------PNSIIV
MDNAPYHCV--STDR-----------------------IPT-ISTPK--SDIIMWLRKYN
--I-------SCS----------SE--MLQAELLQLV-KKY------KPS---KRYRIDE
-LL-EKN----GHVVLHLPDFHSDLNPVEIIW
>Ar-Helvir
FLDE-TWLNA----------NHTVGKMWT-N-DS--AHS---------------------
--------STK-VPEGK---------------------------------GERLIICHAG
----------------NAK-GFV---PNALLAF---RSKK--------------------
-----------------T---G-DYHEEMNADRFEEWF-KNLLINLT-------EPSIII
MDNAKYHSR--QINK-----------------------PPT-SQNNK--ATLVEWLIKNN
--V-------DAD----------MS--MLKEQLLRLV-KLH------KPPT--PTYKLDE
-MA-KER----GHQVLRLPPYHCQYNAIELIW
>Ar-Helzea
FIDE-TWLNA----------NHTVSRSWT-D-DT--QAS---------------------
--------TSK-VPMGK---------------------------------GARLIICHAG
----------------SAKYGFV---ENALLAF---QSKT--------------------
-----------------T---N-DYHEEMNATTFKEWFQNVLLPSLA-------EPSVIF
MDNASYHSV--QIQK-----------------------PPT-QANKK--EEMVAWLQAKG
--I-------DAN----------MQ--MLKAELIKLV-KEN------KAAN--VRYEIDE
-LA-LEY----GHRVLRIPPYHCQYNAIELIW
>Ar-Homvit
WIDE-TWVNT----------NHSQTNAWT-D-DS--VQG---------------------
--------TMS-VPLGK---------------------------------GGRMILLHAG
----------------NSK-GFI---PNSLLLF---SSKK--------------------
-----------------T---S-DYHEEMDHEKFLGWFVSNLLPNLE-------ESSTIV
FDNAKYHSK--VLDK-----------------------APT-MASKK--CLMVEWLQKFN
--I-------PFE----------AD--MKKAELLEVI-NLH------KPRF--PKYVIDE
-LA-KER----GHTVIRLPPYHCHFNAIELIW
>Ar-Hyaasi
YLDE-TWVTA----------GHTRSIVWT-D-TV--VQK-RGSLFAR-------ANGL-T
-------TGLK-QPSGK---------------------------------GQRLIVTHIG
----------------SED-GFV---DGCLDVF---RGQK--------------------
-----------------T---G-DYHEEMDGNRFEGWF-NDVLHKLP-------AGSVIV
LDNAPYHSR--REEK-----------------------LPT-TSWKK--EEIQEWLTSKN
--I-------TYE----------ER--MIKKQLLELV-ASV------KSRF--LSYIVDN
-TA-VRA----GCIVLRLPPYHCEFNPIELVW
>Ar-Hylves
FLDE-TWLNA----------NHTVTQTWT-D-DT--EAS---------------------
--------CSK-IPTGK---------------------------------GGRLIICHAG
----------------SAAEGFI---KNSLLAF---HSKS--------------------
-----------------S---K-DYHEEMDAERFRNWF-EILLQNIP-------ANSTII
MDNAPYHSV--QIDK-----------------------APT-QANKK--ADLVAWLQQKG
--V-------EAD----------MS--LLKTELLKLV-KQH------KPAN--PIYAIDQ
-LA-GEH----GHKVIRLPPYHCQYNPIELIW
>Ar-Hypcun
YIDE-TWIHS----------HYTVSKCWQ-N-ST--DAS---------------------
---------IR-KNHSP---------------------------------GQRWVIVHAG
----------------GEN-GFV---NGAELVY---KCKS--------------------
-------------N---I---G-DYHHEMDTTNFKKWLIEKLIPNLP-------LNSIVV
LDNAPYHST--QVEK-----------------------PPT-SVATK--AVIKQWLLDHN
--I-------PFD----------EE--MTKAEMYHVL-YIN------KPP---KKYMIDD
-LL-KEH----GHEAVRLPPYMCDLNPIEYIW
>Ar-Hypham
YMDE-TYIHS----------SHTHEKSWN-D-NS--KEG---------------------
---------FQ-KPISK---------------------------------GQRMIIVHAG
----------------GEE-GFV---ENAYLKF---KSGS--------------------
-------------K---S---G-DYHNEMNHTNYRKWLQEKLIPNLP-------PHSVLV
IDNAPYHNI--QINK-----------------------CPT-TMSRK--NEMAEWLSQRN
--I-------PYT----------DN--MLKAELYSLV-KLH------KPQY--KTYVIDQ
-LM-TEA----GHSVLRLPPYHPDLNPIELVW
>Ar-Hypkah
FIDE-TWLNS----------NHTVPQSWT-D-DT--KAS---------------------
--------CSN-VPMGK---------------------------------GGRLIICHAG
----------------SAGGGFV---NNALLAF---ESKS--------------------
-----------------T---K-EYHEEMNAIKFKEWFTTSLLPNLP-------NKSTII
MDNAPYHSL--QIDK-----------------------PPT-QANKK--SDLVAWLQRNG
--I-------EAD----------IN--SLKAELLQLV-KEN------KPAT--MRYEIDE
-LA-LEH----GHTIIRTPPYHCQYNAIELIW
>Ar-Ixoper
YLDE-TWVTA----------GHTVPTVWV-D-CT--VTS-SHDAFMR---------GL-T
-------TGLK-QPSGK---------------------------------GQRLIVTHIG
----------------SED-GFV---AGCLDVF---RGVK--------------------
-----------------T---G-DYHEEMNGTRFETWF-EAVLQMLP-------TGSVIV
MDNASYHSR--RLEA-----------------------VPT-TGSRK--EVIQQWLTSKD
--I-------SWD----------AK--MQKKQLLDIV-ASV------KPLY--LKYRVDT
-AA-EKA----GCTVVRLPPYHCEFNPIELIW
>Ar-Ixoric
YLDE-TWVTA----------GHTVSRVWV-D-TT--VAS-SHDAFMR---------GL-S
-------TGLK-QPSGK---------------------------------GQRLIVTHIG
----------------SDE-GFV---DGCLDVF---RGQK--------------------
-----------------T---G-DYHEEMDGARFEKWF-DGVLDKLP-------TGSVIV
MDNASYHSR--RLEA-----------------------VPT-TSSRK--DDIRQWLTSKN
--V-------SWD----------PK--MLKKQLLDIV-ALV------KPQH--LKYRVDT
-AA-ETA----GCTVVRLPPYHCEFNPIELIW
>Ar-Ixosca
FTDE-TWANA----------GHTKDRVWV-D-TT--IAS-SSQARRS---------GL-T
-------TGLK-NPSGK---------------------------------GERLIITHCG
----------------NEQ-GFV---DGAGEVF---RARK--------------------
-------------G---T---G-DYHREMDGPHYEKWFSEKLLPKLA-------PNSVIV
MDNAPYHSV--KIEK-----------------------VPR-MSTRK--RDIQDWLSRKG
--V-------AWS----------NE--MVKAELLQLV-ATV------KIQG--NQYRVDQ
-MA-SLA----GHTVLRLPPYHCQLNPIELVW
>Ar-Ladful
FTDE-TYIHS----------SHTTPFQWT-S-GD--HKE---------------------
---------VK-APVSK---------------------------------GQRLIIVHAG
----------------GEM-GFV---SGALLLF---KSGV--------------------
-------------K---T---G-DYHGDMNHGNYMKWLRSNLIPNLP-------PNSVVV
LDNAPYHNV--QHNR-----------------------CPT-SSAKK--EEMKQWLDARG
--I-------TYK----------TS--ETKIELLGKI-RRR------KEP---TIYEVDR
-LL-ASH----GHTTLRLPPYHPELNPIENIW
>Ar-Laostr
WLDE-TWVNT----------CNTLNQG------T--NEG---------------------
--------TLA-APIGK---------------------------------GNRFILLHAG
----------------TSE-GFV---PNCCLLF---ASKK--------------------
-----------------T---S-DYHEEMNHETFSKWFQESLLPNLS-------TPSVIV
MDNAPHHSK--VLDE-----------------------APT-EANKK--SEIQEWLCEHS
--I-------QFE----------EH--FTKAELLELC-EMY------KPLV--PKYLIDE
-MA-KAK----GHKIVRLPPYHCNFNAIEMIW
>Ar-Lathes
YVDE-TWIDS----------NLSFSKCWQ-D-EK---LG---------------------
---------AF-VKDGA---------------------------------GNRLIVVHAG
----------------SKD-GFV---PNAELVF---KAGC--------------------
-------------A---T---G-DYHGQMNYENFEKWIREKLLPNIP-------CNSIII
MDNASYHTK--ILNP-----------------------VPT-KYSTK--AKMCKYLDDKN
--I-------QYD----------ST--MRKPELFQLI-KMN------APLS--KKYHIDE
-LL-KAE----GHSVLRLPPYHCDLNPIELAW
>Ar-Lepbou
YLDE-TWINA----------GDVSSKVWE-D-TT--VKS-AKDAFLR---------GL-S
-------TGSS-NPTGK---------------------------------GKRLIILHIG
----------------SKK-GFV---PDALLCF---ESKK--------------------
-------------N---S---S-DYHDEMNGDTFKDWF-QKILPTLD-------ENCVIV
MDNAPYHSV--KEEK-----------------------VPN-MSWKK--EEIQNWMLEKG
--L-------EFE----------PW--MIKLELIEIV-STV------KSNY--DKYVIDE
-IA-KKS----NRLIVRLPPYHCELNPIENVS
>Ar-Lepdec
YQDE-TWVNA----------GHTLTKIWT-D-KN--ISS-SRQAFME---------GW-S
-------TGIS-PPSGK---------------------------------GSRLIVSHIG
----------------SEK-GFA---KHGLLEF---ESKS--------------------
-----------------T---K-DYHEEMTADVFEEYF-DQMIEHIP-------PNSIIV
LDNAPYHSR--LVER-----------------------LPT-TAWKK--QDIIDWLRNKS
--L-------PYE----------DG--MVKAELLKIA-RQH------KSKF--KKYVVDK
-MA-ERR----NITVLRLPPYHCELNPIELIW
>Ar-Lepsin
YLDE-TYIHA----------TYCAGKCWQ-S-ET--EEG---------------------
---------VL-SSDSK---------------------------------GSRWIIVHAG
----------------GAM-GFV---PNAQLIF---RSQS--------------------
-------------K---S---A-DYHDEMNKVNFNKWLREKLNTNLP-------PQSIVV
MDNASYHTV--QVDK-----------------------APT-MSSTK--SEMQSWITSRG
--L-------SYL----------PT--MLKAQLYEII-KEH------KQL---PVYEADV
-LL-EEN----GHKVLRLPPYHCDLNPIELIW
>Ar-Limcal
YLDE-TWLNA----------GHTKSFVWK-D-ET--IKS-SKQAFLS---------GL-S
-------SGIK-NPSGK---------------------------------GKRLIITHIG
----------------SDT-GFV---NECLWIF---ESKK--------------------
-----------------S---G-DYHEEMNSQAFEGWF-SKVLPQLQ-------DNAVIV
MDNASYHSR--RQEK-----------------------TPT-TAWSK--QRIKEWLSSKS
--I-------PVE----------DD--LLKTELLEIV-KKH------KPAY--NLYVIDE
-MA-KAQ----KKTVLRLPPYHCELNPIELIW
>Ar-Locmig
WLDE-TWVNA----------GEAVDKCWT-D-NT--PNS---------------------
--------SGH-QPTGR---------------------------------GARLIVAHAG
----------------SSS-GFV---NDGLLVF---RSRK--------------------
-----------------T---G-DYHEDMDHQRFLQWF-KNLLSQFS-------VPTVFV
MDNAPYHSV--ILDK-----------------------TPT-TSDRK--ETMVQWLLARD
--I-------GAD----------MS--MTKLLLYSLV-KQN------KPVT--PTYVVDE
-VA-REQ----GHTVIRLPPYHCHFNPIEFVW
>Ar-Lymdis
FLDE-TWLNA----------NHRVGKSWT-D-DT--AQS---------------------
--------CTK-VPEGK---------------------------------GERLIICHAG
----------------TAS-GFV---PNCLLAF---KSKK--------------------
-----------------T---T-EYHEEMNYEKFKVWF-IGLLENLK-------EPMTII
MDNAPYHSV--QLNK-----------------------PPT-QSNRK--SELVKWLSENG
--V-------TAD----------MS--MLKTELITLV-RRH------KPPT--PTYALDE
-MA-KEK----GHQVLRLPPYHCQYNAIELIW
>Ar-Lysfab
YTDE-TWTFQY---------GSNKVRDWQ-D-DS--IKS---------------------
--------CQS-RTLSS---------------------------------GSRYIVCHAV
----------------GKD-GWV---EGAHLYL---ECGA--------------------
-------------KPKPG---D-DYHNEMNSITYEQWMQTQLIPNLP-QD----QPCLIV
MDNAPYHSR--LLDK-----------------------CPS-NKDNK--KNLQEWLTSHH
--V-------PFD----------SK--AKNSVLLALC-QMK------SQEL-GRQYVIDD
WVS-RNS----QHEVVRLPPYHCFYNPIEMHW
>Ar-Machir
YTDE-TWVNQ----------GHVSAKTWY-D-KT--IKS-KKDAFLK---------GL-S
-------VGPK-NPTSK---------------------------------GKRLIITHIG
----------------SEH-GFL---DGGLLCF---QSNK--------------------
-----------------T---G-DYHEDMNGEVYEDWF-REILQLIP-------ENSVIV
LDNAPYHSR--KEDK-----------------------IPN-KSANK--KEIVEWLNTRG
--V-------DAT----------TD--LLKVELLKMV-DNV------RPQY--DLYRIDE
-MA-KKK----NITLLRLPPYHCELNAIELIW
>Ar-Mamcon
FIDE-TWLNA----------NHTVSRSWT-D-DT--QAS---------------------
--------TSK-VPMGK---------------------------------GARLIICHAG
----------------SAKYGFV---ENALLAF---QSKT--------------------
-----------------T---N-DYHEEMNATTFKEWFQNVLLPSLP-------EPSVIF
MDNASYHSV--QIQK-----------------------PPT-QANKK--EEMVAWLQAKG
--I-------DAN----------MQ--MLKAELIKLV-KEN------KAAN--VRYEIDE
-LA-LEY----GHRVLRIPPYHCQYNAIELIW
>Ar-Manjur
FLDE-TWLNA----------NHTVGRSWN-D-DT--AAS---------------------
--------TSK-VPVGK---------------------------------GSRLIICHAG
----------------TIN-GFV---EGSLMAF---ASKT--------------------
-----------------T---G-DYHEDMNGEKFTEWF-TSMLCSLP-------EPSIII
MDNAPYHSM--QIDK-----------------------PPA-QSQKK--ADIVAWLRKNG
--V-------DAN----------MN--MLKAELVRLL-KEN------KPTK--IRYVIDE
-IA-LEH----GHRVIRLPPYHCEYNAIELVW
>Ar-Melcin
YLDE-TWLNA----------NHTVSKTWT-D-DT--AKS---------------------
--------CIK-APEGK---------------------------------GQRLIICHAG
----------------TAK-GFV---PNCLWAF---KSVK--------------------
-----------------T---T-DYHEEMNFENFKQWF-IKLLDNLH-------EPHHIL
MDNAPYHSV--QVNK-----------------------PPT-SNSNK--GEILEWLQRNG
--V-------EAD----------SQ--LLKKELVRLL-NLQ------KLQT-KRTYFLDE
-MA-KSK----GHTVIRLPPYHCQYNAIEMIW
>Ar-Mesmar
YLDE-TWIHT----------NYTKTKTWI-D-IK--SKK--------------------S
-------SGPE-VPSSK---------------------------------GARFIIVHAG
----------------TKN-GFV---SGASLLF---QANK--------------------
-------------K---I---G-DYHDEMNSENFTKWFKNQLLPNIE-------PNSIIV
MDNAPYHSV--EINK-----------------------APN-SNTKK--ADIQNWLKTNN
--I-------AFE----------EN--MLKAELLSLV-KKY------KPE---KKNVIDE
-IA-ASF----GHRVVRLPPYNCDLNPIELIW
>Ar-Myzper
YLDE-TWVNA----------GETTSKTWV-D-KT--VNS-PRDAFVR---------GL-T
-------TGQK-EPSGK---------------------------------GKRLIVVHIG
----------------SSD-GFV---VGGLLCF---ESKK--------------------
-------------N---T---G-NYHDEMNGDTFYDWF-ANILPLLR-------ENAVIV
MDNASYHSV--NKHT-----------------------FPV-RSWKK--QDIIDWLTDKG
--E-------VTD----------QT--MVKEQLLERV-QIL------KPQF--NEYVIDE
-LA-KSA----DKTVLRLPPYHCELNPIELAW
>Ar-Neopin
YTDE-SYVDS----------SHASTKAWT-D-GS--TQG---------------------
---------LK-KPISK---------------------------------GQRLVIVHAG
----------------SEN-GFV---PNALLLF---KAGT--------------------
-------------K---S---G-DYHDNMNYENYEKWLRSXLMPNLP-------PNSVVI
VDNASYHNK--QSEL-----------------------XPT-SNTKK--XDMQKWLRDRD
--I-------QYR----------EN--XLKPELYNLI-KLN------KDLH--XKFSVDN
-IL-AEN----NHSVLRLPPYHPDLNPIEMAW
>Ar-Nillug
YIDE-TWVNQ----------NHSRSMIWQ-H-ED--GSG---------------------
--------GLK-VPVGK---------------------------------GGRLIILHAG
----------------SAQTGFI---PECKLIF---KAKK--------------------
-------------S---T---SLDYHTEMNADIFTDWF-RNFLNLLE-------ESSVIV
MDNASYHSA--LTEK-----------------------IPR-TNWKK--VDIQNWLESKN
--V-------SFS----------EN--ETKAELLSRN-EI-------KYAV--KEYEIDR
-IA-LEM----GHEVVRMPPYHAHYNPIELVW
>Ar-Onttau
YMDE-TYIHS----------SHTNAKNWD-D-NT--NTG---------------------
---------LQ-KPVSK---------------------------------GDRIIIVHAG
----------------SEN-GFV---PGAYARW---RSSC--------------------
-------------T---T---G-DYHREMNFKNYKKWITDQLLPNLP-------DNSVLV
IDNAPYHNK--QVNK-----------------------CPT-STTRK--MEMADWLRRRN
--I-------NFC----------PQ--MTKPELYNII-KQN------KPRY--KEYELDK
-LL-NDR----NHDVLRLPPYHPDLNPIELVW
>Ar-Opebru
YLDE-TYIHS----------SHTSGKCWQ-G-EG--TEG---------------------
---------VL-EPVSK---------------------------------GQRFIIVHAG
----------------GEM-GFV---ENALLVF---KSQT--------------------
-------------K---S---G-DYHDDMNNVNFKKWLLEKLLPNIK-------EPSIII
MDNAPYHSI--CINK-----------------------SPN-VNTLK--KVIQEWLALNA
--L-------EYS----------EE--MTKPQLLEIV-KRN------KPL---PIYEVDT
-IL-AEN----GHKCLRLPPYHCDLNAIELIW
>Ar-Ophcom
YLDE-TWVNE----------GHCVVRVCK-D-KN--IKS-SHQAFLE---------GY-T
-------TGFK-EPIGK---------------------------------GKRLIICHIG
----------------STN-GFL---ENGLLLF---ESKT--------------------
-----------------T---V-DYHEEMNGDVFEEYF-EQMIQFIP-------KASVIA
MDNASYHSR--LLEP-----------------------LPT-TKWKK--DEIAKWLSSKN
--L-------AFD----------NT--MLRAELLTIA-KKH------KQNY--KKYNIEE
-IA-KKR----EIEILRLPPYHCELNPIELIW
>Ar-Osmbic
YLDE-SWVNA----------GDVRRKLWV-D-TS--VTC-PANAERR---------NL-S
-------TGIP-SPANK---------------------------------GKRLIIAHVG
----------------SSD-GFV---PGALFCF---ESKK--------------------
-------------N---L---E-DYHAEMNGETFFAWF-QRFLPMLK-------DGAVIV
MDNAPYHSI--KVEK-----------------------FPT-MGWKK--KDIIAWLVGKG
--E-------QVE----------PQ--YVKAQLLQLS-Y--------KYRR--YEYVIDE
-YA-KQH----GHTVVRLPPYHCELNPIELAR
>Ar-Paraeg
FIDE-TWLNS----------NHTVPQSWT-D-DT--KAS---------------------
--------CSK-VPMGK---------------------------------GGRLIICHAG
----------------SAGGGFV---NDALLAF---ESKS--------------------
-----------------T---K-EYHEEMDANKFTDWF-TNLLTNLP-------EQCIII
MDNASYHSV--QIDK-----------------------APN-QAHKK--ADLVAWLQRQG
--V-------EAD----------VN--MLKAELLRQV-KEN------KPAK--LKYRIDE
-LA-LQH----GHRVIRTPPYHCQYNAIEMIW
>Ar-Partep
YLDE-TWLDS----------NLYFNKCWT-D-EK---VG---------------------
---------II-IKDSA---------------------------------GYRLIVVHAG
----------------SES-GFI---PNAGLIF---RAGS--------------------
-------------A---S---G-DYHGQMNFENFEKWIIERLLPNIP-------PNSVIV
MDNAAYHTK--VLNP-----------------------VPT-KSSTK--DKMCVWLEKKQ
--I-------IHN----------KK--MRKVELFELI-TAN------APTE--KQYCIDE
-LL-KEQ----GHDVLRLPPYHCDLNPIELIW
>Ar-Penmon
YLDE-TWINQ----------NMKADQDWT-H-KE--GLV---------------------
--------GAR-TRCMK---------------------------------GGTYIIVHAG
----------------SSE-GFV---KGAMYIY---KSRM--------------------
------------GR---K---G-DYSDTMDSCAFKKWFQEQLLPNIP-------PRSLII
MDNAPYHNM--ELYK-----------------------TPS-ISSGK--EEITKWLTDNS
--I-------PHD----------SS--HTKAELFQLV-KLH------KEDT--HRYVTDE
-LA-AAA----GHKVLRLPQYHSQFNPIELVW
>Ar-Pennig
YLDE-TWVNA----------GDCVDKLWV-D-KS--IKS-KHDAFTR---------GL-T
-------TGAT-NPTGK---------------------------------CQRLIVLHIG
----------------SHR-RFL---EGGLLCF---LSKK--------------------
-------------N---S---S-DYHDEMNGDNFHEWF-ESIIPRLE-------PNSVIV
MDNAPYHSV--RIEK-----------------------IPT-ASSKK--DEILSWLYSKG
--V-------VID----------KR--MFKPQLMAKV-REI------KGKY--ISYVVDN
-MA-KNA----GHTVLRLPPYHCELNPIELAW
>Ar-Penvan
YLDE-TWINQ----------NMNADQDWT-N-KE--GIV---------------------
--------GAR-TRCLR---------------------------------GGTYIIIHAG
----------------SSE-GFV---KGAMFVF---KSKM--------------------
------------GR---R---G-DYSDTMDSQAFKRWFQWQLLPNIP-------PRSLII
MDNAPYHNM--EHNK-----------------------TPS-VKSGK--EEIVKWLTDNS
--I-------PHD----------SS--HTKAELFQLV-KLH------KEDK--HRYVADE
-LA-AAA----GHKVLRIPQYHSEFNPIESVW
>Ar-Perame
WLDE-TWVNA----------GHTRTKGWS-D-DT--VKG---------------------
--------SMP-GPTGK---------------------------------GGRFIVLHAG
----------------TSH-GFV---GGALLLF---KSKK--------------------
-----------------T---V-DYHEEMDHDRFCRWFKEQLLPNIE-------EKRVIV
MDNAPYHSV--QVDK-----------------------APT-LATRK--EEMLNWHVRHG
--V-------QAD----------PT--LPKGALLGIV-KDI------KPRT--PTYYVDE
-LA-KQH----GHQVIRLPPYHCHYSAIELIW
>Ar-Phesol
YLDE-TWLNQ----------SHTVSMVWQ-N-DE--DRC---------------------
--------GLK-IPIGK---------------------------------GPRIIICHVG
----------------SARTGFL---PEGKMIF---RAKKNKY-----------------
-------------K---N---E-DYHSEMNAEIFGNWFKNSLLPSLE-------EPSVIV
MDNASYHSC--VINK-----------------------SPT-TAWKK--NDIAEWLKKKG
--I-------LYS----------EQ--ETKVELLQKV-MVN------KDE---KIYELDE
-YA-LSM----GHEVVRLPPYHCTYNPIELIW
>Ar-Pierap
YLDE-TYLHP----------GYKVKKCWQ-S-EE--TEG---------------------
---------VL-TEVSE---------------------------------GQRWIIVNAG
----------------SEK-GFI---PNSLLCF---KSKT--------------------
-------------K---S---G-DYHDEMNGDNFSKWLQEKLIPNLE-------PNSLIV
MDNASYHCI--KINK-----------------------RVT-MNSKK--QEMQDFIKKNN
--L-------SYL----------ET--MKKAELYEII-KTI------NQE---NVYLIDE
-IL-KKH----GHKAVRLPPYHCDFNAIEFIW
>Ar-Pluxyl
FIDE-TWLNS----------NHTVPQSWT-D-DT--KAS---------------------
--------CSN-VPMGK---------------------------------GGRLIICHAG
----------------SAGGGFV---DNALLAF---ESKS--------------------
-----------------T---K-EYHEEMDAVKFKEWFATSLLPNLP-------HKSIII
MDNAPYHSI--HIDK-----------------------PPT-QANKK--ADIVAWLERHG
--I-------EAD----------LN--SLKAELLQLV-REN------KPTT--PRYEIDE
-LA-QEH----GHTVIRTPPYHCQYNAIELIW
>Ar-Polpol
YTDE-TWYNQ----------YNMEDMAWM-D-GS--QIN---------------------
--------GRK-NAIGK---------------------------------EKRFIIVHAG
----------------SSE-GFI---PGALLHL---RTDG--------------------
-------------R---N---A-DYHTSVNADCYEKWFTECLLPNMP-------EHSAII
IDNASYHSR--LCQK-----------------------VPT-SSWRR--AEIQEWLQQAG
--V-------TID----------ED--MREVELLELV-KSQ------SRK---NEYFLDN
-LA-RDH----GHRIVRLPPYHCDLNPIELVW
>Ar-Popjap
YLDE-TWVNA----------GHAKQNVWK-D-TT--VHS-ARQALLE---------GV-T
-------MGLR-NPSGK---------------------------------GKRLIISHIG
----------------SED-SFV---ENGLLFF---ESKK--------------------
-----------------T---G-DYHEDMNSEVFSGWM-RNILPSLE-------PNSVIL
MDNAPYHSV--KSEK-----------------------LPT-ATWKK--DAFVNWLLSKG
--I-------LCD----------NT--QLKIELLDLT-KQYL-----RDKP--ISYVIDD
-MV-AET----GRTILRLPPYHCNLNPIELIW
>Ar-Probre
YLDE-TWVNA----------SHTKQNIWA-D-TT--VLT-ARQAFVE---------GV-S
-------TGLK-NPSGK---------------------------------GKRLIVLHIG
----------------SED-GFL---ENGLLFF---ESKK--------------------
-----------------T---G-DYHEEMNSQVFTEWM-RNVLPFLE-------PNSVII
MDNAPYHSV--RREK-----------------------KPI-MAWKK--QQLIEWLLAKG
--I-------IVD----------NT--LLKVELLELA-RKYI-----NDNP--IPYVIDQ
-MV-EDS----GHTILRLPPYHCNLNPIELIW
>Ar-Psecub
YLDE-TWINA----------GDVTNKMSM-N-KT--VKS-KKDAFVQ---------RL-T
-------TDSV-NPSGK---------------------------------NKGLIVLHIG
----------------GTA-GFV---PGGLLCF---ESKK--------------------
-------------H---T---G-DYHDEINDDTFLEWF-QNILPLLE-------DHSVIV
MDNAPYHSM--KKEK-----------------------LPN-HSWSK--VEIIQWLESKG
--K-------EVS----------EN--MVKAELLQVV-AKN------KHRF--DKYVIDE
-IA-KLN----NKKVLRLPPYHCELNPIEMIW
>Ar-Pseden
YLDE-TWVNA----------GDITNKMSM-D-KT--VKS--KDAFLQ---------RL-T
-------TDPV-NPSGK---------------------------------NKGLIVLHIG
----------------STA-GFV---PGGLLCF---ESKK--------------------
-------------H---T---G-DYHDEINDDTFLEWF-QNILPLLE-------DHSVIV
MDNAPYHSM--KKEK-----------------------LPN-HSWSK--VEIIQWLESKG
--K-------EVS----------EN--MVKAELLQVV-AKN------KHRF--DKYVIDE
-IA-KLN----NKKVLRLPPYHCELNPIEMIW
>Ar-Pseelo
YLDE-TWINA----------GDVTNTMSM-N-KT--VKS-KKGAFVQ---------RL-T
-------TDSV-NPSGK---------------------------------NQGLIVLHIG
----------------GTA-GFV---PGGLLCF---ESKK--------------------
-------------H---T---G-DYHDEINDDTFLEWF-QNILPLLE-------DHSVIV
MDNAPYHSM--KKEK-----------------------LPN-HSWSK--VEIIQWLESKG
--K-------EVS----------EN--MVKAELLQVV-AKN------KHRF--DKYVIDE
-IA-KLN----NKKVLRLPPYHCELNPIEMIW
>Ar-Psefla
YLDE-TWVNV----------GDVTNKMSM-N-KT---KS-KKNAFLQ---------RL-T
-------TESV-NPSEK---------------------------------NKGLIVLHIG
----------------STA-GFV---PGGLLCF---ESKK--------------------
-------------H---T---G-DYHDEINDDTFLEWF-QNILPLLE-------DHSVIV
MDNAPYHSM--KKEK-----------------------LPN-HSWSK--AEIIQWLESKG
--K-------EVS----------EN--MVKAELLQIV-AKN------KHRF--DKYVIDE
-IA-KLN----NKKVLRLPPYHCELNPIEMIW
>Ar-Psegra
YLDE-TWVNK----------XHTRQFIWQ-D-SE--NSG---------------------
--------XMK-VPIGK---------------------------------GERLIVCHAG
----------------SAQHKFI---QHAKLVF---QSKS--------------------
-----------------T---E-DYHQEMNAEVFHDWF-INLLQGLE-------EGXIIV
MDNAVYHST--LKER-----------------------APT-TASRK--AEIITWLRNKN
--I-------SFE----------ES--WTKSELLNIV-RQH------KSAH--KXYVLDE
-LA-LQM----DHEVIRLPPYHCQYNPIELIW
>Ar-Psesp.
YIDE-TWIDN----------TLTFGKCWQ-S-DE--QLG---------------------
---------VL-QNKSS---------------------------------SHRLIIVHAG
----------------GMN-GFV---PNAALIF---KAGS--------------------
-------------T---S---G-DYHGQMNAINFEKWINEKLLPNIP-------EKTVVV
MDNAPYHSV--QINK-----------------------APS-KYAKK--VEMINWLIQNN
--I-------LHL----------DR--MKKYELAELI-ARH------KAPE--KTYRIDE
-II-KSR----GHNVLRLPPYTCDLNPIEFIW
>Ar-Rhimic
YLDE-TWVNA----------GHTKDKVWE-D-AN--ITT-REEAFRQ---------GL-T
-------TGRR-APSGK---------------------------------GGRLILLHAG
----------------SED-GFL---NSACLLF---RAAK--------------------
-------------R---S---G-DYHTEMDGPRFEKWFGEQLLPNIK-------PCSVIV
MDNAPYHSV--RLER-----------------------VPT-SSSRK--ADIQSWLTEKN
--I-------AFS----------QD--QLKAELLDLV-NDH------KKMF--SAYRVDV
-LA-KAA----GHDVVRLPPYHCEFNPIELIW
>Ar-Rhisan
FLDE-TWVTA----------GHTQLIVWT-D-TV--VQK-RGRLYAR-------ANGL-S
-------TGLK-QPSGK---------------------------------GQRLIVTHIG
----------------SED-GFV---DGCLDVF---RGRK--------------------
-----------------T---G-DYHEEMDGNRFEGWF-GDVLQKLP-------AGSVIV
LDNAPYHSR--REEK-----------------------LPT-TSWKK--ENIQEWLNSKD
--I-------AYS----------AT--LVKRQLLELV-ASV------KPRF--LSYIIDN
-AA-ARA----GCVVLRLPPYHCEFNPIELVW
>Ar-Schgra
YLDE-TWINQ----------NHSRTRIWQ-N-AE--QTE---------------------
--------GLK-VPTGK---------------------------------GGRLIICHAG
----------------SAKYGFI---SDSKLIF---RANV--------------------
-------------S---S-FES-DYHTSMNSEVFKNWF-INMLNHLE-------EPSVIV
MDNASYHSQ--LKDN-----------------------FPK-SNSRK--AVVEEWLKNKN
--I-------EFS----------PL--ERLSELRERV-KQL------IPMY--KRYELDE
-IA-LEM----GHEVIRLPPYHCQYNQIELIW
>Ar-Sipfla
YLDE-TWVNQ----------NHTRGRIWQ-N-NE--NTE---------------------
--------GLR-VPTGR---------------------------------GSRIIICHAG
----------------SPSFGFI---KESKLIF---RCNS--------------------
-------------S---N---N-DYHSQMNATIFESWF-SQMLLNLE-------EPSIVV
MDNASYHST--LVEN-----------------------YPK-SNCRK--TDVQQWLRDKN
--I-------DFS----------PV--ETLDELREKV-KLS------MPRG--KKYKLDE
-LT-FQM----GHEVVRLPPYHCQYNPIELIW
>Ar-Sitmis
YLDE-TWVNQ----------NHTQGYIWQ-N-PE--NTE---------------------
--------GLK-VPIGK---------------------------------GARLIVCHAS
----------------SPSFGFV---NNSKLVF---RCKS--------------------
------------GS---T---E-DYHSQMNADIFEKWF-IDMLANLE-------EPSVVV
MDNASYHSV--LAED-----------------------YPR-ANARK--ADIQKWLEKKC
--I-------SYS----------PV--ETLCELREKV-KMA------IPRE--KKYKLDE
-VA-LQM----GHEVVRLPPYHCQYNPIELIW
>Ar-Sogfur
WLDE-TWVNT----------GHSLARGWT-D-DT--KEG---------------------
--------TLA-APIGK---------------------------------GSRLILLHAG
----------------TSE-GFL---PNCCLLF---SSKK--------------------
-----------------T---T-DYHEEMNHETFSKWFSETLLRELH-------EPTVIV
MDNAPYHSK--ILEK-----------------------VPT-QANKK--EEIKVWLSEHS
--I-------QFE----------EF--MTKVELLELC-EIR------RTPV--PKYCIDE
-MA-KEK----GHKIVRLPPYHCHFNAIEMIW
>Ar-Solfug
YLDE-TWINV----------GDVTKRVSM-N-KINKVNV-TKDASFQ---------GF--
-------TKSA-NPSGE---------------------------------SKQLFVLHIG
----------------SAA-GFV---PGGLLYF---ESKK--------------------
-------------R---I---G-D--DEINGDTFLKWF-KKILPMLN-------DNAVII
MDNARYHSV--KLEE-----------------------LPN-TSWKK--VEIIKWLESKG
--K-------EIS----------ET--MAKAELLQIV-ALE------KDRF--DKYVIDE
-IA-KKE----NKTVLRLPPHHSELNPIEMVW
>Ar-Spoexi
YLDE-TWIHS----------HYTVRKCWQ-N-NN--DAS---------------------
---------IK-RNENP---------------------------------GQRWILVHAG
----------------GEN-GFV---PGAELLY---KCKS--------------------
-------------N---T---G-DYHHEMNTNNFKKWLTEKLIPNLQ-------PNSLVV
IDNAPYHST--QSEK-----------------------PPV-SSSLK--GEMQSWLRKNK
--I-------PFQ----------EN--MTKPELYHLI-VVN------KPP---KLYIVDE
-LL-REH----GHEVLRLPPYHCDLNPIEYIW
>Ar-Spolit
FLDE-TWLNA----------NHTMNKSWT-D-DT--AQS---------------------
--------CTK-VPEGK---------------------------------GERLIICHAG
----------------TAS-GFV---PNCLFAF---KSKK--------------------
-----------------T---T-EYHEEMNYEKFKDWF-IGLLNNLK-------EPMTII
MDNAPYHSV--QINK-----------------------PPN-QSNRK--SELVNWLNENG
--V-------SAD----------IK--MLKSELIALV-RRH------KPIT--PTYALDE
-MA-RQK----GHQVLRLPPYHCQYNAIELIW
>Ar-Stedum
YIDE-TWIDS----------NLTFKKCWQ-H-DT--VLG---------------------
---------AQ-INVSS---------------------------------KNRLIVVHAG
----------------SSA-GFI---PGAQLIY---KASA--------------------
-------------Q---S---G-DYHGQMNYGNFEKWVLEKLLPNLR-------PQSVVC
MDNAPYHTK--IEDP-----------------------TPT-KYATK--QTMVNWLMKKT
--I-------CCD----------PK--MRKAELFSLI-ECN------RPKK--VIYKIDN
-II-KEN----GHHVVRLPPYHCDLNAIEYVW
>Ar-Stemim
YTDE-TWVNF----------GHTKAKIWE-D-TS--VKS-AKRAFLS---------GL-S
-------AGLT-APSGK---------------------------------GSRCIVVHAG
----------------NEN-GFI---PEACDIF---EAKK--------------------
-------------K---E---G-DYHGEMNAEYYENWFGKKLLPNLQ-------PNSVIV
LDNASYHSA--LSEN-----------------------IPS-SSTRK--ADIQLWLTEKN
--I-------PWE----------AD--MLKAELLVLV-SKV------RKQF--ELHRIDA
-LA-TED----GHTVLRLPPYHCELNPIELIW
>Ar-Stianc
WLDE-TWVNS----------GHSKSHIWT-E-DT--VKG---------------------
--------TMN-APVGK---------------------------------GTGLILLHAG
----------------GVE-GFV---PNGQLLF---VCKK--------------------
-------------N---S---K-DYHNEMNHLTFTEWFKEQLIPNLK-------PGRVIV
MDNAPYHCV--QREK-----------------------IPT-MSQRK--DDIILWLTVRG
--I-------EFD----------RS--MYKEELMEIV-KIH------KPRF--PIYEIDE
-IA-KEH----GHRVIRIPPYHCHFNPIEMIW
>Ar-Strmar
FLDE-TWIFL----------GH--------------------------------------
--------------------------------------------------GQRLIIVHAG
----------------SRK-GFV---TGALLFF---ISKK--------------------
-----------------T---G-DDRQDMDGKAFEKWFEETLLPLLE-------ENSVVV
MDNAPYHSV--QADN-----------------------VPQ-RNWSK--GEMQKWLRQNS
--V-------HFD----------IQ--MIKSKLWSLI-KDI------KSRF--QKFKVDE
-IA-LKA----GHEVLRLPPRHCILNPIEMAW
>Ar-Telocc
WLDE-TWVNA----------GHTISTAWT-D-DS--VAG---------------------
--------TAT-APTGK---------------------------------GGRVIIVHAG
----------------TAH-GFI---ENGLLIF---RSRK--------------------
-----------------T---G-DYHEEMDSERFRKWFEDNLLKNLH-------KPSLIV
MDNAPYHSV--VMDR-----------------------APT-TASRK--QDIIEWLSRHG
--V-------QTE----------TW--KTKAELLEDV-ARI------KPQF--PKYIIDE
-LA-KAD----GHRVLRLPPYHCHFNAIELIW
>Ar-Temcur
YLDE-TWIDA----------DDATNIVWV-D-EI--VKS-DEDAS-S---------PL-T
-------TRRT-NPSGK---------------------------------GKLFIVLHIG
----------------SAA-GFV---PGGLLCI---ESKK--------------------
-------------H---M---G-DYFDEMNGDTFHEWF-KNILPLLD-------DNAVIV
MDNAPYHSV--KVEE-----------------------LPN-ASWRK--DEIIKWLEDKG
--K-------EIS----------ET--MVKAELLQIV-TLH------KDRF--DKYVTDE
-MA-KQA----DKTVLRLPPYHCELNPIEMVW
>Ar-Temlon
YLDE-TWIDA----------DDATNIVWV-D-EI--VKS-DEDAS-S---------PL-T
-------TRRT-NPSGK---------------------------------GKLFIVLHIG
----------------SAA-GFV---PGGLLCI---ESKK--------------------
-------------H---T---G-DYFDEMNGDTFHEWF-KNILPSLD-------DNAVIV
MDNAPYHSV--KVEE-----------------------LPN-ASWRK--DEIIKWLEDKG
--K-------EIS----------ET--MVKAELLQIV-TLH------KDRF--DKYVTDE
-MA-KQA----DKTVLRLPPYHCELNPIEMVW
>Ar-Thrpal
FLDE-TWCNK----------NEVHRKGWG-D-NT--VRG---------------------
--------TMN-NPVGK---------------------------------GARIIVCHAG
----------------SSA-GWI---PVPPLIF---TSKK--------------------
-----------------T---S-DYHEDMNSRKFEDWFENTLLPNIP-------PGSYIV
MDNAPYHSR--QEDK-----------------------APT-KSSLK--AAMIAWLLRRG
--V-------GIQ----------DLFGLVKAELMVLI-RRH------KPQN--PVYVVDD
-MA-RAR----GHRVIRLPPYHCHFNPIEMAW
>Ar-Timbar
FTDE-TWCNS----------GHTTSKSWM-D-TT--IAS-SSQARRE---------GL-T
-------TGNK-LPSGK---------------------------------GGRVILVHAG
----------------NEN-GFI---PGAELIF---HGKK--------------------
-----------------D---D-DYHDEMDGKMYEKYFREKLLPNIP-------SNSVIV
LDNASIHST--IKES-----------------------IPT-KSSTK--IIIQSWLTSKG
--I-------SWE----------ET--MNKMELVEIL-DKV------RGNY-ERKYIIDE
-IA-KSA----GHEVLRLPPYHCELNPIEGIW
>Ar-Timcal
FTDE-TWCNS----------GHTTSKSWM-D-TT--IAS-SSQARRE---------GL-T
-------TGNK-LPSGK---------------------------------GGRVILVHAG
----------------NEN-GFI---PGAELIF---HGKK--------------------
-----------------D---D-DYHDEMDGKMYEKYFREKLLPNIP-------SNSVIV
LDNASIHST--IKES-----------------------IPT-NSSTK--IIIQSWLTSKG
--I-------SWE----------ET--MNKMELVEIL-DKV------RGNY-ERKYIIDE
-IA-KSA----GHEVLRLPPYHCELNPIEGIW
>Ar-Timcri
FTDE-TWCNS----------GHTTSKSWM-D-TT--IAS-SSQARRE---------GL-T
-------TGNK-LPSGK---------------------------------GGRVILVHAG
----------------NEN-GFI---PGAELIF---HGKK--------------------
-----------------D---D-DYHDEMDGKMYEKYFREKLLPNIP-------SNSVIV
LDNASIHST--IKES-----------------------IPT-KSSTK--IIIQSWLTSKG
--I-------SWE----------ET--MNKMELVEIL-DKV------RGNY-ERKYIIDE
-IA-KSA----GHEVLRLPPYHCELNPIEGIW
>Ar-Timdou
FTDE-TWCNS----------GHTTSKSWM-D-TT--IAS-SSQARRE---------GL-T
-------TGNK-LPSGK---------------------------------GGRVILVHAG
----------------NEN-GFI---PGAELIF---HGKK--------------------
-----------------D---D-DYHDEMDGKMYEKYFREKLLPNIP-------SNSVIV
LDNASIHST--IKES-----------------------IPT-KSSTK--IIIQSWLTSKG
--I-------SWE----------ET--MNKMELVEIL-DKV------RGNY-ERKYIIDE
-IA-KSA----GHEVLRLPPYHCELNPIEGIW
>Ar-Timgen
FTDE-TWCNS----------GHTTSKSWM-D-TT--IAS-SSQARRE---------GL-T
-------TGNK-LPSGK---------------------------------GGRVILVHAG
----------------NEN-GFI---PGAELIF---HGKK--------------------
-----------------D---D-DYHDEMDGKMYEKYFREKLLPNIP-------SNSVIV
LDNASIHST--IKES-----------------------IPT-KSSTK--IIIQSWLTSKG
--I-------SWE----------ET--MNKMELVEIL-DKV------RGNY-ERKYIIDE
-IA-KSA----GHEVLRLPPYHCELNPIEGIW
>Ar-Timmon
FTDE-TWCNS----------GHTTSKSWM-D-TT--IAS-SSQARRE---------GL-T
-------TGNK-LPSGK---------------------------------GGRVILVHAG
----------------NEN-GFI---PGAELIF---HGKK--------------------
-----------------D---D-DYHDEMDGKMYEKYFREKLLPNIP-------SNSVIV
LDNASIHST--IKES-----------------------IPT-KSSTK--IIIQSWLTSKG
--I-------SWE----------ET--MNKMELVEILDDKV------RGNY-ERKYIIDE
-IA-KSA----GHEVLRLPPYHCELNPIEGIW
>Ar-Timpop
FTDE-TWCNS----------GHTTSKSWM-D-TT--IAS-SSQARRE---------GL-T
-------TGNK-LPSGK---------------------------------GGRVILVHAG
----------------NEN-GFI---PGAELIF---HGKK--------------------
-----------------D---D-DYHDEMDGKMYEKYFREKLLPNIP-------SNSVIV
LDNASIHST--IKES-----------------------IPT-KSSTK--IIIQSWLTSKG
--I-------SWE----------ET--MNKMELVEIL-DKV------RGNY-ERKYIIDE
-IA-KSA----GHEVLRLPPYHCELNPIEGIW
>Ar-Timshe
FTDE-TWCNS----------GHTTSKSWM-D-TT--IAS-SSQARRE---------GL-T
-------TGNK-LPSGK---------------------------------GGRVILVHAG
----------------NEN-GFI---PGAELIF---HGKK--------------------
-----------------D---D-DYHDEMDGKMYEKYFREKLLPNIP-------SNSVIV
LDNASIHST--IKES-----------------------IPT-KSSTK--IIIQSWLTSKG
--I-------SWE----------ET--MNKMELVEIL-DKV------RGNY-ERKYIIDE
-IA-KSA----GHEVLRLPPYHCELNPIEGIW
>Ar-Timtah
FTDE-TWCNS----------GHTTSKSWM-D-TT--IAS-SSQARRE---------GL-T
-------TGNK-LPSGK---------------------------------GGRVILVHAG
----------------NEN-GFI---PGAELIF---HGKK--------------------
-----------------D---D-DYHDEMDGKMYEKYFREKLLPNIP-------SNSVIV
LDNASIHST--IKES-----------------------IPT-KSSTK--IIIQSWLTSKG
--I-------SWE----------ET--MNKMELVEIL-DKV------RGNY-ERKYIIDE
-IA-KSA----GHEVLRLPPYHCELNPIEGIW
>Ar-Tomqin
YQDE-SWVNA----------NQSLSKGWH-M-PE--KDS-SVESSISHADIWLKGIGH-R
FTEKLVGGFPS-KPSGA---------------------------------GKRIILNHVG
----------------SES-GFL---NGVGETF---IGTK--------------------
-------------N---A---K-DYHSEMNATHFEEWM-SKVAEILP-------DKSIFV
LDQATYHKR--ITDETR---------------------NPT-TAWRK--PQLIKWLLDQR
--V-------PIPDGFQS----FEK--MTIPFLRQLA-KEN------PVK---NKYIVDE
-IF-EKS--GKNIKLLWLPVAHCELNPIELIW
>Ar-Tricas
FLDE-TWIYQ----------NGSQVRMWVKD-DD--RRA---------------------
--------NPS-KIKNE---------------------------------GKRFTILHAG
----------------CESGGFI---EGCSFFL---DSKI--------------------
-------------E---H---R-DYHKNMNHALFKRWVENQLIPALSKMQ----GKHVVV
MDNAPYHSV--VVDK-----------------------PPT-FNANK--SIMQEWLVSHN
--I-------EFG----------EG--LTKKQLWDLI-KPF------SADKINRKFVIDE
-LL-KQN----GCEVLRIPPYHCQYNPIELAW
>Ar-Trivap
WMDE-TWVNA----------GHTLSKAWS-D-DS--LLG---------------------
--------SMA-GPSGK---------------------------------GGRLIVVHAG
----------------SSR-GFV---EGAAEVF---RSKK--------------------
-----------------T---G-DYHDEMNGEHFKEWFETKLLPNIP-------PASIIV
LDNAAYHSK--VVDP-----------------------APS-SRTRK--ADIIDWLKARG
--V-------PVD----------AS--HRKVELLDLV-RQN------KSRF--PSYEIDE
-IA-ENL----GHRVLRLPPYHCEFNPIELIW
>Ar-Tutabs
YLDE-TYIDS----------SYSTGKCWQ-S-SD--VEG---------------------
---------DL-EPVSK---------------------------------GQRWIIVHAG
----------------GEE-GFV---ENALLVF---KLNT--------------------
-------------T---S---G-DYHHEMNNNNFKKWLLEKLLPNLR-------KPSLIV
MDNAPYHSI--CINK-----------------------CPN-SNSLK--ADMQKWLSEKN
--I-------EFS----------SQ--MTKPQLQELI-KRN------KHA---PEYEVDT
-LL-KSH----GHSVLRLPPYHCDLNPIEMVW
>Ar-Vantam
YMDE-TYIHT----------SHLAGKSWA-D-SS--ENG---------------------
---------VK-QIISK---------------------------------GQRLIIVHAG
----------------SRK-GFI---PGALLMY---QSTN--------------------
-------------K---T---G-DYHNAMNNENYEKWLRNQLIPNLA-------PHSVLV
VDNAAYHNK--YVEK-----------------------PPN-SNTRK--QDMIDWLPKYN
--F-------PID----------PS--LTKLEIYEII-CKY------KQYF--VEYSIDK
-LM-NEY----GHSVLRLPPYHPDFNPIENIW
>Ar-Vesger
YLDEMTWINE----------MHVKSKVLK-N-SK--TAY-SQNAYLN---------KQ-R
-------STNL-ENSDK---------------------------------IKQFIICHIG
----------------SEN-GFV---EGALLIF---RLEK--------------------
-----------------N---K-KNHKEMNSTTFEKWF-TIILDKLE-------DNSVIV
MDDAPYHSR--KIEE-----------------------TPN-NYWKI--SDIKQWLNNKN
--I-------NFY----------QD--MVKIELLHIV-EQY------KSTY-DITCVIDE
-IA-KLK----NIIVLRLPPYHCELNPIEIIW
>Ar-Vespen
YLDEMTWMNE----------MHVKSKVLK-N-SK--TAY-SQNAYLN---------KQ-Q
-------STNL-ENSDK---------------------------------IKQFIICHIG
----------------SEN-GFV---EGALLIF---RLEK--------------------
-----------------N---K-KNHKEMNSTTFEKWF-TIILDKLE-------DNSVIV
MDDAPYHSR--KIEE-----------------------TPN-NYWKI--SDIKQWLNNKN
--I-------NFY----------QD--MVKIELLHIV-EQY------KSTY-DITCVIDE
-IA-KLK----NIIVLRLPPYHCELNPIEIIW
>Ar-Vesvul
YLDEMTWINE----------MHVKSKVLK-N-SK--TAY-SQNAYLN---------KQ-R
-------SKNL-ENSDK---------------------------------IKQFIICHIG
----------------SDN-GFV---EGALLIF---RLEK--------------------
-----------------N---K-KNHKEMNSTTFEKWF-TIILDKLE-------DNSVIV
MDDAPYHSR--KIEE-----------------------TPN-NYWEI--SDIKQWLNNKN
--I-------NFY----------QD--MVKIELLHIV-EQY------RSTY-DITFVIDE
-IA-KLK----NIIVLRLPPYHCELNPIEIIW
>Ar-Wasaur
YLDE-TWINV----------DDTANKDWM-E----TVKF-NKDASFH---------RL-T
-------AKPA-GPSEE----------------------------------DKLLFLHIG
----------------SAA-GFV---PDGLLCF---PSTA--------------------
-----------------E---N-YYSNEITVNLFHKWF-KRILPSLD-------DNAVIV
MDNAPHHCA--KVEK-----------------------LPD-ISWKK--GEIIKWLESKG
--K-------EVS---------AET--MAKAELLHIV-AQQ------KNKF--DKYIIDE
-MA-KQE----GKTVLRLPPYHSDLNPIEIIW
>Ec-Ophspi
YIDE-TWLNS----------NHSPEKCWL-D-SA--SNG---------------------
--------GIK-IPSGG---------------------------------GSRLIILHAG
----------------TED-GFV---PNGLLSF---VSRS--------------------
-----------------T---K-DYHEEMDGPTFQKWFTDQLLPNIP-------PQSIII
MDNASYHSV--KINK-----------------------IPT-MSSRK--AEMQRWLEEHD
--I-------DFD----------PN--MIKVQLMEVI-KQN------SQKH-PSKFIIDE
-LA-VEA----GHQIVRVPPYHCEFNAIELIW
>DD34E-Aa  
FTDE-SKFNI----------FGWDGTIKVWRPPG--EGL---------------------
------NPKYT-AKTVKH-------------------------------NGGGVLVWGCM
----------------AAN------GVGNLQVI---------------------------
-------------------------DGIMDQYVYINILKQNLGPSLEKLGMS--QDYWFQ
QDNDPKHTA----------------------------------------FNSRLFLLYNT
------------------------------------------------------------
------------PHQLKSPPQSPDLNPIEHAW
>DD34E-Ag  
FSDE-SRINL----------DGSDGIKYVWRFPN--QAY---------------------
------HPKNT-IKTLSH-------------------------------GGGHVMVWGCF
----------------FWH------GTGPLFRI---------------------------
-------------------------NGTLNSEGYRKILSREMLPYARQQFGDE-EHYIFQ
HDNDSKHTS----------------------------------------RTVKCYLANQD
------------------------------------------------------------
------------VQVLPWPALSPDLNPIENLW
>DD34E-FP  
WTDE-TKVEL----------FGRCVSKYIWRRRN--TAF---------------------
------HKKNI-IPTVKY-------------------------------GGGSVMVWGCF
----------------AAS------GPGRLAVI---------------------------
-------------------------KGTMNSAVYQEILKENVRPSVRVLKLK--RTWVLQ
QDNDPKHTS----------------------------------------KSTTEWLKKNK
------------------------------------------------------------
------------MKTLEWPSQSPDLNPIEMLW
>DD34E-Pp  
WSDE-TKIEL----------FGLNAKRYVWRKPN--TAH---------------------
------HPEHT-IPTVKH-------------------------------GGGSIMLWGCF
----------------SSA------GTGKLVRI---------------------------
-------------------------EGKMDGAKYREILEENLMQSAKDLRLG--RRFIFQ
QDNDPKHTA----------------------------------------RATKEWFGLKN
------------------------------------------------------------
------------VNVLKWPSQSPDLNPIENLW
>DD34E-SB  
WSDE-TKIEL----------FGHNDHRYVWRKKG--EAC---------------------
------KPKNT-IPTVKH-------------------------------GGGSIMLWGCF
----------------AAG------GTGALHKI---------------------------
-------------------------DGIMRKENYVDILKQHLKTSVRKLKLG--RKWVFQ
QDNDPKHTS----------------------------------------KHVRKWLKDNK
------------------------------------------------------------
------------VKVLEWPSQSPDLNPIENLW
>DD35E-TRHb
FSDE-ASFRL----------FGASGKRLVRKRKG--ECY---------------------
------HQSCV-MPIVKH--------------------------------PETIHVWGCF
----------------SSK------GVGSLTIL---------------------------
-----------------------PKNTAMNKEWYQNTLQQQLLPTMQQQFGE--EQCIFQ
HDGVPYHKA----------------------------------------KVITKWLGEQN
--V---------------------------------------------------------
------------EILGPWPGNSPDLNPIENL-
>DD35E-TRAp
FSDE-SPFRL----------FGASGKKLVRRRKD--EHY---------------------
------HQSCV-MPTVKH--------------------------------PETIHVWVCF
----------------SAK------GLGSLTIL---------------------------
-----------------------PKNTDMNKEWYQNILREQLFPTIQEQFGD--EQHLFQ
HDGAPCHKA----------------------------------------KVITMWLREQN
--I---------------------------------------------------------
------------KILGPWPENSPDLNPIENL-
>DD35E-TRDr
FSDE-APFRL----------FGASGKRLVRKRKG--ERY---------------------
------HQSCV-MPTVKH--------------------------------PETIHVWGCI
----------------SSK------EVGSLRIL---------------------------
-----------------------PKNTAMNKEWYKNTLQQQLLPTIQQQFGK--EQCIFQ
HDGAPCHKA----------------------------------------KVISKWIGEQN
--I---------------------------------------------------------
------------EILGPCPGNSPDLNPIENL-
>DD36E-ICLn
WSDE-SRFVI----------HHGDGRVRIRRLPG--EQL---------------------
------LPQCT-VGHTQA-------------------------------GGGGIMLWGTF
----------------SWA------SLGPMVVV---------------------------
-------------------------EQTLNATGYLNIIADQLHPYMASVFPA--GNGMFQ
QDNATCHKA----------------------------------------KIVLEWFQEHD
--A---------------------------------------------------------
-----------EFQLMSWPPKSPDLNPIEHIW
>DD36E-ICRm
WSDE-SRFLL----------RHSDGRVRIWRQQH--ESM---------------------
------DPSCL-VSTVQA-------------------------------GGGGVMVWGIF
----------------SWH------SLGPLVPI---------------------------
-------------------------EHRCNATAYLSIVADHVHPFMTTMYPT--SDGYFQ
QDNAPCHKA----------------------------------------GIISDCFLEHD
--N---------------------------------------------------------
-----------EFTVLKWPPQSPDLNPIEHLW
>DD36E-ICSm
FSDE-SRFML----------HRTDGRWRIRRETS--ERN---------------------
------HPATI-AGTVQA-------------------------------GGGSIMVWGMF
----------------SWH------SLGSLIIV---------------------------
-------------------------EGTMDQYKYASVLADHVHPYMRIVFPQ--DDGIFQ
QDNARCHTA----------------------------------------ASVRAWFEEHQ
--D---------------------------------------------------------
-----------EFTVLPWPANSPDLNPIEHLW
>DD37E-TRTDr
WTDD-MRVSL----------HGPDGWARGWIDKG--QRA-------------------PV
------------RLRHQQ-------------------------------DGGGVLVWAGI
----------------IKD-GLV----GPFRVE---DGVK--------------------
------------LN---S---Q-SYCQFLEDTFFKQWY-RKKSASFK-------KNMIFM
QDNAPSHTS----------------------------------------KYSISWLPRKG
--I---------------------------------------------------------
-------K---EEKLMTWPPCSPDLIPIENLW
>DD37E-TRTHb
WTDE-MRVSL----------DGPDGWARGWIGKG--QRA-------------------PV
------------RLRRQQ-------------------------------GGGGVLVWAGI
----------------IKD-ELV----GPFRVE---DGVK--------------------
------------LN---S---Q-SYCQFLEDTFFKQWY-RKKSASFK-------KNMIFM
QDNAPSHAS----------------------------------------KYSTAWLARKG
--I---------------------------------------------------------
-------K---EEKLMTWPPCSPDLNPIENLW
>DD37E-TRTMz
WTDE-MRVSL----------DGPDGWARGWIGKG--QRA-------------------PV
------------RLRRQQ-------------------------------GGGGVLVWAGI
----------------IKD-ELV----GPFRVE---DGVK--------------------
------------LN---S---Q-SYCQFLEDTFFKQWY-RKKSASFK-------KNMIFM
QDNAPSHAS----------------------------------------KYSTAWLARKG
--I---------------------------------------------------------
-------K---EEKLMTWPPCSPDLNPIENLW
>DD38E-ITSp
WTDE-SKFEV----------FGSHRRTFVRRRTT--EKM---------------------
------LEECL-TPSVKH-------------------------------GGGNVMVWGCF
----------------GAG------KVGDLFRV---------------------------
-------------------------KGILNKEGYHSILQRHAIPCGQRL-IG--ANFILQ
QDNDPKHTS----------------------------------------KLCKNYLEKKQ
------------------------------------------------------------
----AAG----ILSVMEWPAQSPDLNPIELLW
>DD38E-ITCf
FTDE-SKFEI----------FGGKRRQYVRRQVG--ERM---------------------
------KEQCV-VPTVKH-------------------------------GGDSVMVWGCF
----------------AGE------KVGDLVKI---------------------------
-------------------------EGIMDQRQYHSILQLHAFPCGKNI-AG--RGFVFQ
QDNDPKHTS----------------------------------------KLCRNYIMNKE
------------------------------------------------------------
----KQK----ELKYMNWPPQSPDLNPIELLW
>DD38E-ITSl
WTDE-SKFEI----------FGSKRRVFVRRQSN--ERV---------------------
------IDACT-VASVKH-------------------------------GGGSVMVWGCF
----------------GGS------AVGDLVRI---------------------------
-------------------------QGILKKEGYKSILENSGVPSGTRL-IG--SGFVFQ
QDNDPKHTS----------------------------------------KLCKDFLKGKE
------------------------------------------------------------
----QQN----VLKLMTWPPQSPDLNPIELLW
