# Supplementary material for: Prokaryotic and Eukaryotic Horizontal Transfer of Sailor (DD82E), a New Superfamily of IS630-Tc1-Mariner DNA Transposons
Source: Biology (Basel). 2021 Oct 7;10(10):1005. doi: 10.3390/biology10101005 (PMC8533490; doi:10.3390/biology10101005)
Supplement: Supplementary file 1 [file biology-10-01005-s001.zip › Supplementary Material/Supplementary Data S3.fas]

>Ba-Delbac
------------------------------------------------------------
------------------------------------------------------------
------------------------------------------------------------
------------------------------------------------------------
------------------------------------------------------------
------------------------------------------------------------
------------------------------------------------------------
---------------------------------------------------gtgaatacg
aatcccggcctcatcggcaccaagcttggcaacacccaaatcttcctcgacgacggggag
gttcggcgcgtcactgca---------atcaaagcagggccctgcgtcgtagtgggcaag
cg---------------------------------------------------------c
accccggaaaaagacggctacgcggctctac---------agctcggcttcggcgaccgc
cgagagaagctggtcaataagcccgaggccggtaacttcaagaaggctggcgtcgaggcg
ccgcgtgtcgttcgcgagttccgcgtcgacgagtcacttctcgagcgctttgaggtcggc
cagtcgctcggcgtggccgacatcttccaggatgggcagttcgtcgatgtgtccggcacg
agcaagggccgcggcttcaccggcgtcatgaagcgtcacaacttcgcgggcgcgggcacg
gtcggtcacggcacgcacgagtacaagcgtcatggcggctcgatcgggatgaacatgacg
ccgggccgcacgcttcgcggtcagaagatggccggccagcacggcaacaagaaggccacc
atcctgaaccttcagatcgtcagagtgctgtccgacgagaacatcgtcctcgtcgatggc
---ggtgttcccggtccgcgcaacggtttcgtgacggtgaagggcgcca-----------
----------------tcaaaaaggcagccg------------------------tgccg
cttcccgagcctccggccaaag------cagacgactcagaagaa-----ggaagcgccg
gaag------------------------------------------------ctaccgaa
gagggctaa---------------------------------------------------
-------------------------
>Ba-Desbac
------------------------------------------------------------
------------------------------------------------------------
------------------------------------------------------------
------------------------------------------------------------
------------------------------------------------------------
------------------------------------------------------------
------------------------------------------------------------
---------------------------------------------------------atg
gtcaaaggcattctgggaaaaaagattggtatgacacgtgtttttcgtgagaatggggag
tctatacctgtctctgtg---------ctggagattggcccatgttatataattcagatt
aa---------------------------------------------------------g
aagattgacaaagagggatataatgctattc---------agataggctttcaaccaaaa
aaagataagcggctaaataagcctatatccggtcacttgaaggcagcaggaaaaggtgga
ttcgcctttttacaggagataaaagtag------atgatgttgatttatttgaactcggg
caggaaat---taatagtgagatatttaatgctggagatttagtaactgtaagaggtatt
agcaaaggaaggggttttactggagttgttaaaagatgggggtttagtggaggagataga
ag---ccatggt---tgtcgatcccacaatgttccaggttctattggtgctagtgcaact
ccaagcagggtgatgaaaggaaaaaaacttcctggcaggatgggtaacaagaaagtgaca
gttaagaatttaaaggtgtttgatgtggttaaagagaaaaatttaattttggtaaaaggt
---tcagttcctggcagtagagggagccttttagaggtaaaaattagca-----------
------------------------------------------------------------
------------------------------------------------------------
------------------------------------------------------------
------------------------------------------------------------
--------------------attaa
>Ba-Legsp.
------------------------------------------------------------
------------------------------------------------------------
------------------------------------------------------------
------------------------------------------------------------
------------------------------------------------------------
------------------------------------------------------------
------------------------------------------------------------
---------------------------------------------------------atg
acgattgggttattaggccgtaaaatcggtatgacacgcgtgtttacagaggatggaatt
tctataccagtatctgtt---------gtagaggttttacccaatcgcgtgtcacaaatt
aa---------------------------------------------------------a
accattgatacagatggttacgttgcagttc---------aattaactggcggtgaaaaa
aaatcgagccatgtaaataagcctttaaccggccattttgcaaaggcacaaatcgatgct
ggtgatatgctttgtgagttccgagtag------attcagttgatgaatttagcccaggg
caggttatatcgataaacgatatattcaatgaagggcaatttgttgacgtagctgcaaac
tctaaaggtaaaggatttgctggaactgtaaagcgatataatttccgtacacaagatgca
ac---tcatggtaattcaagatcgcatcgagtagtcggttcgattggacaaaaccaaacg
cctggccgtgtatttaaaggtaaaaagatggccggtcatatgggtaatgtccgttgtacc
acacagactcttgagttagtgcgtgttgataaagagcgtaatttacttttaattaaaggc
---gctatcccaggtcatcctggtgctagagttgaagtaaggcccgctg-----------
----------------ttaagaaaagggtagggggc------------------------
------------------------------------------------------------
------------------------------------------------------------
gaagcataa---------------------------------------------------
-------------------------
>Ba-uncDes
------------------------------------------------------------
------------------------------------------------------------
------------------------------------------------------------
------------------------------------------------------------
------------------------------------------------------------
------------------------------------------------------------
------------------------------------------------------------
---------------------------------------------------------atg
tctcgtggattaattggaaagaaagtgggaatgatgggctttttttcggacggcggagaa
tacgtccccgtcacggtc---------atagaggccgggccctgtgtcgtcacacagatc
aa---------------------------------------------------------a
acaactgaaaaagacggttatgacgctttgc---------agctgggtttcggcgataaa
aagagatcccgcgtcaacaagcccatacagggccatctgaaaaaaagcggccgggagaca
tgcgccgttttaaaagaattcagagttg------aaaatcccggggactacaaactcggc
cagacctt---ggggctggacgcgttcaaggtgggcgagttggtgaatgtcatcgggacc
agcaagggaagagggttttccggtgtcatgaaacggcatggattcagcggcgggcgaaaa
ac---ccacggc---agcagaagccaccggattcccggctccatcgggtgcagcgcctgg
cccgggaaggtcatcaaggggaaacggcttcccggtcaatatggaaacgaccggaaaacc
atcaaaaacctggaggtcgtcgacatcaggccggaagagaacctgatcatgatcaaaggg
---gctgtcccgggttttagaaccggaatcgtcaccattgaaaaaggcgg----------
-------------------------------------------------------ggcct
ccaaaccttccgtcggataa----------------------------------------
------------------------------------------------------------
------------------------------------------------------------
-------------------------
>St-Aphast
------------------------------------------------------------
------------------------------------------------------------
------------------------------------------------------------
------------------------------------------------------------
--------------------------------------------------------atgc
ttctatcgcggacactgtcgcgggtcca-------------agggtcctcgtggatgcaa
gtgcagaagcat---------gctgccatgtccagcacctcagccgctgccgcatctacc
acctcggtcgctcctcccgccatatccttggagaacaagccgtggtcatccgactcgaag
cgcaccggtctccttgccgttaagatgggatccatgcacatctacgacgactggggtctt
gcccatcccgtgactgtc---------cttcaggttgaagagtgccaagtcacccaagtc
aa---------------------------------------------------------g
acgaaggaagtgcacggctttacctctctcc---------aactcggcgtcggcctccgc
aaggaacgcaacatcaccaagccggtgttgggccatttggccaaggctggtgtgcctgcc
aagcgcgaactgcacgagttccgcgtct------cagacgacgcgctcattcccgccggt
accacgtt---gaacgctttgcacttctctccaggtcaattcatcgacgtgtgcggcacc
tccaagggcaaggggttccaaggcgtgatgaagcgccacaactttggtgggcagcctgca
tc---gcacgggaattcgttggcccatcgtgccatgggttctgctggccagtgtcaagac
cctggtaaggtgtggaagggcaagaagatgcctgggcgcatgggtggcaagcgtgtcacc
cgcgacaacctgtggatcttgaagatcgaccccgaacgcaacctgttgtacgtcaagggg
---tcggtccccggcgccccaggcggtgtcgtgcgcgtcacggatgccc-----------
----------------gcaagaagaaatttgaagagtctg---------------caacc
cctcctttcccgacgttcatcg---------tggccaagggcga------gccattgcca
gcgccggtgcttgcgccaaaggccgaaaaggatccgtaca------------attatgaa
gagcagtag---------------------------------------------------
-------------------------
>St-Aphinv
------------------------------------------------------------
------------------------------------------------------------
------------------------------------------------------------
------------------------------------------------------------
--------------------------------------------------------atgc
ttctctctcgagcgctgtcgcgggccca-------------agggtccacgtggatgcag
ctgcagaagcat---------gctgcaatgtctagcacctcggctgctg-----------
----caaccacgacatctgctcctgctttggagctgaagccgtggacgcccgaatcgaag
cgcacgggtctcctcgcagtcaagcagggatgcatgcacatctacgacgactggggcatg
gcccatcctgtcaccgtg---------ctccaggtggaagaatgccaagtcactcaagtc
aa---------------------------------------------------------a
accaaggatgtgcacggctttagttcaatcc---------agctcggtgtcggtctccgc
aaggaacgcaacgtaacgaagcccgtgttgggccacctcgccaaagctggtgtccccgct
aagcgtgaattgcatgagttccgagtct------cggacgatgctctcatccctgctggc
accacgct---gaacgcgctgcactttagccccggccaatacgtcgacgtgtgcggcaag
tccaaggggaagggtttccagggtgtgatgaagcgccacaactttgctgggcagcctgcg
tc---gcacggtaactcgttggcccatcgtgctatgggttctgccggtcaatgtcaagac
cccggcaaagtgtggaagggcaagaagatgcctgggcgcatggggaacaagcgcgtcacc
cgcgacaacttgtggattctcaagatcgacccccaacgtaacctgctgtacgtgaaagga
---tcggtccctggcgcccccggcggcgtcgttcgcgtcacggacgctc-----------
----------------gcaagaaaaagtttgacgaagcgg---------------cgacc
ccgccatttccaacctttgtct---------tggccaagggcga------atcgttgccg
ccgccgacgctcgcgcccaaggccgaggtggatccgtaca------------attatgaa
gagcagtag---------------------------------------------------
-------------------------
>St-Aphste
natgaacgggaggt----------------------------------------------
---------------------ggaactcaaccttgacacttcgggtcatcgtcagggcat
gtgtgtcgtcggcgccaaaatg----tatcctcggaatattctgcgaggttccgccattg
gctcatttgcaccaatgggagtcgttctcccaattcggtggtcaaaagcattggac----
-------------------------ttgacggaatcggccacttccagt-----cgacga
tgctttcgcggactctgttgcgcac----------------ggcgcccgtggcgccctgg
ctgcgcaagcag---------gct------------------------------------
ttctccgccgcgacctcccaggtgactttggaatccaaggattggactcccgaatccaag
cgcaccggcctcttggccgtcaagatgggctcgatgcacatctacgacgactggggcgtc
gcgcagcccgtgacggtc---------ctccaagtcgaagagtgccaggtgacgcaagtc
aa---------------------------------------------------------g
accgccgatgtccatggcttcagctcgctcc---------agctcggtgttggcctccgc
cgcgaaaagaacatcacgaagcccgtcctcggccacttggccaaggctggcgtccccgcc
aagcgcgagctgcacgagttccgcgtct------cggacgacgcgctccttcccgcgggc
acgacgtt---gaacgcactccactttagcccgggccagtacattgacgtgtgcggcaca
agcaagggcaaaggtttccagggcgtcatgaagcgccacaactttggcggccagcccgcc
tc---gcac---------------------------------------------------
---------gtgtggaagggcaagaagatgcctggtcgcatgggcgggaaacgcgtgacc
cgcgacaacttgtggatcttgaaggtcgaccccgaacgcaacttgctctacgtcaagggc
---tcggtccccggcgccgccggcggcgtcatccgcgtcacggacgccc-----------
----------------gcaagaagaagtttgcggccgaag---------------cgacg
cccccgttccccacctttgtcc---------agcccaagggcga------acccctcccg
gcgcctctcatggcccccaagggcgacaaggatccttacc------------attatgaa
gagttgtaa---------------------------------------------------
-------------------------
>St-Phycam
------------------------------------------------------------
------------------------------------------------------------
-----------------------------------------------------------g
tttcatctgtggctacgga-----------------------------------------
-------------------------ccgtcaccctcctcgcactat----------caga
cgaacgatgagcttgttgcgcggatcgagtgcgctcgtg---------ggcaaggcgctg
cgtcagacgtcg---------gcgctgtcgacggcatcgacgg-----------------
----ccgccgccgccgcgtcgaccagtgcgcaggccgccgcctggtcgcccgagaagaag
cgcacggggctgctggccgtcaagatcggcatgatgcccgtgtgggaccacttcggctac
cgccacaactgcacggtg---------ctgcaggtggaggagtgccaggtgacgcaggta
aa---------------------------------------------------------g
acggcggaccgccacggcttcaacgcgctgc---------agctcggcgtggggctgcgc
aagcccaagaacgtgaccaagcccgtgctgggccacctggccaaggccggcgtgccggcc
aagcgccagctgcaggagttccgcgtgt------ccgaggacgcggtgctgccgctgggc
acgacgct---ctcggcgctgcacttcaacgccggccagttcgtggacgtgtgcggcacc
agcaagggcaagggcttccagggcgtcatgaagctgcacaacttcgccggccagccggcc
tc---gcacggtaactccaagacgcagcgccacatgggctccaccggccagtgccaggac
cccggcaaggtgttcaagggcaagaagatgcctggccgcatgggcggcaaccgcgtcacg
cgcgacaacctgtggatcgccaagatcgacgtggagcgcaacctcatctacgtcaagggc
---agcgtgcccggcaacaacggcggcatcgtgcgcgtcaccgacgcgc-----------
----------------gcaagaagaagccggcag---------------------caccg
ctcccgtacccgaccttcgtgc---------cagcggagggcga------ggcgctgccc
tcggagatcatggcgccgcatggcgacgttgacccgtacc------------actacgac
gagaactaga--------------------------------------------------
-------------------------
>St-Physyr
------------------------------------------------------------
------------------------------------------------------------
-----------------------------------------------------------n
acttgtctccgtctgtgg------------------------------------------
-------------------------ctggcggctaccgctcattatcgc-----tgacgg
ttcgttatgagtttgtggcgcgggtcgagtgcgctggcgcgcaaggcgcttcagacttct
tcgcgcacgtcg---------tgtctttccacggctgctgc-------------------
------accgccgcggggactgcggcggcgtcggaggcgctgtggtcgcctgagaagaag
cgcacggggctgctggccgtcaagatcggcatgatgcccgtgtgggaccactttggctac
cgtcacaactgcacggtg---------ctgcaggtggaggagtgccaggtgacgcaggtc
aa---------------------------------------------------------g
acggccgagcgccacggattcaacgcgctgc---------agctcggcgtggggctgcgc
aagcccaggaacgtgagcaagcccgtgctgggccacctggccaaggccggcgtgcccgcc
aagcgccagctgcaggagttccgcgtgt------ccgaggacgctctgctgccgctaggt
acgacgct---ctcggcgctgcactttaacgccggccagttcgtggacgtgtgcggcacc
agcaagggcaagggcttccagggtgtcatgaagctgcacaacttcgcaggtcagccagcc
tc---gcacggtaactccaagacacaccgccacatgggatccaccggccagtgtcaggac
cccggcaaggtgttcaagggcaagaagatgcctggtcgcatgggcggcaaccgcgtcacg
cgcgacaacctctggattgccaagatcgacgtggagcgcaacctcatctacgtcaagggc
---agcgtgccaggcaacaacggcggcatcgtccgtgtgacggacgctc-----------
----------------gcaagaagaagccggagg---------------------cgccg
cttccatacccgacttttgcgg---------cggcggagggtgc------ggacctccca
tcggagatcatggcgccccacggcgagagtgacccgtacg------------actacgac
gagaactag---------------------------------------------------
-------------------------
>St-Phytub
------------------------------------------------------------
------------------------------------------------------------
------------------------------------------------------------
------------------------------------------------------------
---------------------------cccataaatcgccgactat---------acagg
aacctgatgagcttgttgcgtggatcgagtgcgctggtgcgcagcagcggcaaggcgttg
ctgcagacgtca---------tcgctgtcgacggctgccgcgg-----------------
----ctactgcgtccgcaacatcggatgccgccgctgccgtgtggtcgcacgagaagaag
cgcacgggcctgctggccgtcaagatcggcatgatgcccgtgtgggaccactttggctac
cgtcacaactgcacggtg---------ctgcaggtggaggagtgtcaggtgacgcaggtg
aa---------------------------------------------------------g
acggcggatcgtcatggattcaacgcattgc---------agctcggtgtgggtctgcgc
aagcccaagaacgtgagcaagcccgtgctgggccacctggccaaggcaggcgtgccggct
aagcgccagttgcaggagttccgtgtct------ccgaagacgcgctgctgccgctgggc
acgacgct---ctcggcgctgcactttaacgccggccagtacgttgacgtgtgcggcgcc
agcaagggcaagggattccagggcgtcatgaagctgcacaacttcgcgggtcagccagcc
tc---gcacggtaactccaagacgcagcgtcacatgggatccacgggacagtgccaggac
cctggcaaggtgttcaagggaaagaagatgcctggccgcatgggcggcaaccgcgtcacg
cgcgacaacctctggatcgccaagattgacgcggagcgcaaccttatctacgtcaagggc
---agcgtgcccggcaacaacggcggtatcgtccgtgtcacggatgcac-----------
----------------gcaagaagaaggtggagt---------------------cgccg
ctcccgtacccgaccttcgtgc---------cggcggacggcga------ggcactcccg
tcggaggtgctggccccgcacggtgacgttgacccgtacc------------actacgac
gagaactag---------------------------------------------------
-------------------------
>St-Pilapi
------------------------------------------------------------
------------------------------------------------------------
-----------------------------------------------------------g
tgtcatctacatcaattggaacag--------------------gaagcaacgagc----
-------------------------tacgcatcatgagtctcttgc----------gtgg
ctccttgttgggcgtccgtgcaagcag--------------cagcagcgccaagctctgc
ttgcgtacatcc---------ttttcgacagcggcaacgtcagcagaag-----------
----ctgtctctgccccagtggtgtccttggaggcgaaggaatggtcacaggacaagaaa
cgcacaggtctgttggccgtcaagatcgggatgatgcccgtttgggaccattttggatac
cgccacaactgcaccgtg---------ctgcaggtggaagagtgtcaagttacgcaggtg
aa---------------------------------------------------------g
actgccgatcgtcatggatttaatgcgctgc---------agctcggtgtgggtttgcgc
aagccacggaacgtgacgaagcccattttgggacacttggcgaaggctggtgtgccacca
aaacggcaattgcaggaatttcaggtct------cagaagatgcattgcttcctctagga
acgacgtt---gtctgccttgcactttactgccggtcaatatgtggatgtctgcggcacc
agcaagggcaaaggcttccagggtgtgatgaagcgccacaattttgcaggtcaaccggca
tc---gcacggtaactctaaaaccgaacgacacatgggttctacgggtcagtgccaggat
ccgggcaaggtcttcaagggaaaaaaaatgccgggtcgtttgggtggcagtcgtgtcacg
cgtgacaacctttgggttgccaagatcgacgtcgaacgcaatctgctctacgtaaagggc
---agtgtgccaggcaacaacggcggaattgtgcgtgttaccgacgcgc-----------
----------------ggaagaagaaacccagcg---------------------cacca
ttgccttacccgacgttcatcc------------ccgatggttc------ggagttgcca
gcggagttcatcgctcctcacagcgacacggatccatacc------------actacgac
gaaaagtaa---------------------------------------------------
-------------------------
>St-Pytoli
------------------------------------------------------------
------------------------------------------------------------
------------------------------------------------------------
------------------------------------------------------------
---------------------------------atgcgtcttttgctgc-----cgacgt
ctcgctcgctggcgctcgtgcgcgg----------------cgcgcgctccgcgttcacc
agcagcacgccggtc------aatgctagcgccgtggctgtggccagtg-----------
----ccgctactgagcccgtgatcgaactggcgcccaaggagtggacgcccgagaagaag
cgcacggggctgctcgccgtcaagatcggcatgatgcccgtgtgggaccactatggctac
cgccacgcctgcacggtg---------ctgcaggtggaggagtgccaagtcacacaggtc
aa---------------------------------------------------------g
acgacggagcgtcacggcttcagctcgttgc---------agctcggcgtcggcatccgc
aaggcgcggaatgtgaccaagcccgtgatgggccatctcgccaaggccggcgtggccccc
aagcgccagttgcaggagttccgcgtct------cggacgacgcgctgctccctctaggc
acgacgct---gtcggcgcagcactttacccccggccagtatgtggacgtgtgcggcacg
agcaaaggcaagggcttccagggtgtgatgaagcgacacaactttgccggtcagccggcc
tc---gcacggtaactccaagacggagcgacacatgggttccacgggtcagtgtcaggac
cctggtaaggtcttcaagggcaagaagatgcctggtcgtctcggtggcgaacgcgtcacg
cgcgacaacctctgggtcgtcaaggtcgacacgcagcgcaacctgctctacgtcaagggc
---agtgtgccgggcaacaatggcggcatcgtccgcgtgaccgacgcgc-----------
----------------gcaagaagaccccgagcg---------------------cccca
ttgccatacccaacgtacatcg---------ccgccgagggcga------ggacatgcca
gccgagatcatggcgccacagggcgacgccgatccttacc------------actacgac
gag---taa---------------------------------------------------
-------------------------
>Fu-Lobtra
------------------------------------------------------------
------------------------------------------------------------
------------------------------------------------------------
------------------------------------------------------------
------------------------------------------------------------
------------------------------------------------------------
------------------------------------------------------------
------------------------------------------------------------
------------------------------atgaccgccatgtgggatgaatggggtgtt
cggatacccgttactgtc---------cttcagattgaggattgccaagttgttcaggtg
tt---------------------------------------------------------g
aatgaggaaacacatggatatacagctttgc---------agattggatgctcagatcgc
tcagaaaagaacgtcaacaagcctaacttgggccatttccagaaggcaggtgtcgagcca
aagcgcaaactgtttgaatttcatgtta------cccccgatgctgttctacctgtcggc
actgagct---tgttgcttcacactttgttcctggtcagtatgttgactgctcagcacca
aca---------------------------------------------------------
------------------------------tcgttgggttcggttggtcagcgtaaagat
cccggcaaggttttcaaggggaagaaaatggctggacgcatgggaggagaccaggctaca
gtccaatcgctcaaggtcatgaaaatcgataacgctttgaacttgatttatgtcaagggc
---agtgtacctggcgtcgacgaccagtttgtcaaggttcgagacgcag-----------
----------------tcaagaagcgcggtaataagattgcgcctgctgataccttaccc
ctccccttccccaccgtcgacc---------ccaaattagtgga------ggctatgcca
agagagttagttgctaagactggaggtgccgaccccta---------------tgtcatg
aaggagtag---------------------------------------------------
-------------------------
>Fu-Morsp.
------------------------------------------------------------
------------------------------------------------------------
------------------------------------------------------------
------------------------------------------------------------
------------------------------------------------------------
------------------------------------------------------------
------------------------------------------------------------
------------------------------------------------------------
------------------------------atgacggccatgtgggacgagtggggt---
------------------------------c---tcgagcaatgccaagttgttgaaatc
aa---------------------------------------------------------g
aacgaggaaacacatggatacactgcccttc---------agatcggatgctcagatcgc
tcagagaagaatgtccccaaaccccagctaggccagtttgacaaggccggtgtcaacccc
aagcgcaagttgttcgagttccatgtca------cccccgatgctgtattgcctgttggt
accgagct---ggccgcctcacactttgtccctggtcaatatgtcgattgctcagcacca
accattggcaaaggatttcagggagccatgaagaggcatggattcggtggtcagccagca
tc---gcacggtacctctgtcactcacagatcacttggttccgtcggtcagcgtaaagac
cccggaaaggttttcaagggcaagaagatggcaggacgcatgggaggcgatcaggcaaca
gtccagagtctgaaggtcatgaagatcgataacaagctgaacttgatctacgtcaaaggc
---tctgtccctggcgtggatgaccaatatgtgaaggtacaggatgcgg-----------
----------------tcaagaaacgtggcaacagcattgcacccgccgatgtcttgccc
ttgccattcccaacagccgacc---------cagctcatgtcaa------ggctatgcca
agagaattggttgcaaagacggggggatcagatccata---------------tgtcatg
aaggagtaa---------------------------------------------------
-------------------------
>Mo-Halrub
------------------------------------------------------------
------------------------------------------------------------
------------------------------------------------------------
------------------------------------------------------------
------------------------------------------------------------
------------------------------------------------------------
------------------------------------------------------------
------------------------------------------------------------
----------------naagttatatcatctttcaagtcttgcacgtcatatattgcaag
-------tcttgactttg--------acttcaggtgctagacaaccacgtgatccgctac
actcccccggaga---aacaccaggtgtctgctggatggag------------------g
ccatggtggaagaacaagtatggtgtcgttg---------tggttggcgctctgagttgc
gatcctagtgagttctccaaggactacaacaacctgtttgcagaagcaggcgtcccacca
aaacgcagactcaccagattccttgtta------cagaaaatgcaaaagtccagccaggt
acaccctt---gaatgttatgcacttccgagttggggactacgtcgactgccaggccaaa
acggttgatcatggctttcagggggtggtgaagagatggggcttcaagggacagagtcag
tc---acatggagtcacgaaggctcacagaaggatgggatctataggaggtggtgg----
------------------------------------------------------------
--------------gatctggcgtatcaacacaaagtacaacatcctgtacgtccagagc
tcctgcatcccgggggagaaccacacgtacgtcagggtcatggacactgtgctgcctctc
cgcaagcccag---cccagacg---------------------------------cccca
ccccccatgcccacgtggttcc------ccgacgactccgacca------acaagtccca
gaggagtatttccacgacaaacttttcaacttcaaatcccc------------cctcgat
acagtatga---------------------------------------------------
-------------------------
>Mo-Mermer
atggctcaacaga-----------------------------------------------
---------------ccatcc--ggatcaggcttaaagccttcgaccacc----gggcgc
tggatcagtccgctaaggagat----tgtctccacggcaaagcgcacaggtgcga-----
tggtgcggggcccagtgcctctacc-----------------------------------
-------------------------aacacgcatcgaacgtttcacagtgaaccgctcac
cacacgttgacaaaaagtcacgtgagcagttcgaaatccgcacgcacaagcgcgtgctcg
acatcgtagacc---ca----acaccgcaaacggtggacgcgctga--------------
----tgaagctcgacctcgcagcgggcgttgacgtccaaattagtctgcacacgaacatg
cgtacaggattgatcgcaaaaaagatgggcatgacccgcgtattcgctgccgatggcgcg
catatcccggtaaccgtg---------cttgcactcgaaggctgccaagttgttgcccag
aa---------------------------------------------------------g
accgaagacaaagacggctacgccgctttgc---------aattgggcgctggtgcacgc
aaagccaaaaacgtcacccagccaatgcgtggtcactacgctaaggcgagcgttgagccc
aaggcgaagcttcgtgagttccgcgtta------gcccagacaatatggtcgatgtcggc
atggagct---gacagctgaccatttcttgcctggccaaaaggtagacgtgtccggcata
acaatcggtcgtggtttcacgggtgcgatgaaacgctggaacttcggcggtttgcgcgca
ac---acacggtgtgtcgctttcccaccgttcccacggttcaaccggtcagcgccaagac
cctggtaaagtcttcaagggcaagaagatggctggacactatggtgttgagcgcgtcacg
acccagaacctggtgattgtccgtactgatgttgatcgtggtctgatcctgatccgcggt
---gccgtaccaggcgctgaaggttcatgggttgaaatccgtgatgcgg-----------
----------------taaaggttgcagctccgg---------------------ctgat
ctgccaaagcctgcagcattcc---------gtaagcccggcgacttgaaaatcgttcag
gctgaagtcgcagcagaagttatcgctcctgtcgaaactc------------aagaggga
gccgaataa---------------------------------------------------
-------------------------
>Ne-Caeele
atgctccgttcactggtatcc-------------agtgtgacgacgggtccgactccaga
atgggccgggagaattctaatggc------------------------------------
----------------------cttcagtggacatatcagtcagcagagaggtcgcagaa
gaacattgaccccagctccatggctt-------ccgccagtcaaagagagtgtgcc----
-------------------------gaaaagcagtgtgggtattagccaggggacaaaaa
atctgcttgaaaccgtaattgagaaagaaactcttgcggcgtccaccattgcatttc---
-----------------aa--aattctcaagaaaccaatgtctca---------------
---------------------------------gttgttgacattccagattcatcaaga
cgtgtgggtctggttgtccgcaaaatcggaatgctcccacaatggacaaatgaaggaaac
cgaattctgtgcactgtg---------cttgaagttgatgaaaatcatgttgtcagtatt
acatcaccagaggcttggtataaatcgtcagccgtcggaaa------------------a
agaaaggctttcaatcgtcacggtcctatgtggagagttacagtgggtgccggaaatgat
gatccaacaaaatacacgcttgggtaccgtaggcaatttgttcgcgcaggaattccagtg
aaagagaaactcggatgtttcctggtaa------cagaagacgctctccccagtgctgga
cagccact---tgatgcccgtcacttcggagttggtcaatatgtaactgctactggaaaa
actattgactggggattccagggtggaatgcatcgatggggaatgcgtggacaaccgac-
-----aagacgtaccacaaaatcacatcgtagaattggttccgttggttcagtcggcga-
--tgctcgaatttggccaggaaaacgtatgccgggacatatgggttatgagtggaggact
gtttctggtttggaaattgttcgaatcaatgtagataaacaagtaatttatgtgaaagga
---agtgtacctggtgatattggagaaacaattctacttaaagattgctt----------
----------------acaagaagaaaaacgtctga-------------------aatcc
ggcccaatgccaacatgggctccatcactagaaaccatcgaagaaaaaaatcttcttttc
aacgaaaaattctcgcccaaactgttccgtttcacatctccatccattttatcactggaa
gagataaaacgaaag--------------------ctaagattgcaaaagttaa------
------------------aaagtaa
>Ne-Caenig
atgtttcgttcactagtaacc-------------agtgtgacgaacagcccagcttgtga
gtttgccggccgaattctttcggc------------------------------------
----------------------gaacggtggccatataactcagcacagaggtcgccgaa
ggacactgacacccgttccatggctt-------cctccagtcaacgagcatgttcc----
-------------------------aaagtctagcgttggaatcagcaaagtaactaaaa
ccctcctagaaactgttatcgaaaaggaaaatcaagtagcgtcaacatttgcaaacc---
-----------------aa--gcctctcaccaggccgccacttct---------------
---------------------------------atcgctgatattcctgcatcatcacga
cgggtaggacttgttgtgcgcaaaattggaatgcttccccagtggaccaaagaaggaggc
cgaattttgtgtactatt---------ctagaagtcgacgagaaccatgttgtcggcgtc
acatctccggattcttggtataaagcgtcagcgattggaaa------------------a
aggaaggcatttaatcggcacggacctatgtggaaagtaactgttggtgcaacaaatgaa
gatccgacaaactacacctctgcctatagaaaaaagttcaccagagctggtgtaccagtc
aaa------------------------------------------------------gga
cagccact---ggatgctcgccacttcgaggttggacaatatgtaactgcaactggaaaa
acgattgattggggtttccaaggtggaatgcatcgatggggtatgcgtggacaaccaac-
-----acgccgaacaaccaagtctcaccgcaggatcggttcggtcggatcagtaggtga-
--tgccagaatttggccaggaaagagaatgccgggacacatgggttacgaatggagaaca
gtttcgggtttagagattgttcgaattaatattgacaagcaagtcatatatgtgaaggga
---tcggttccaggcgacatgggagagaaactcttgctaaaagattgtct----------
----------------tcaagaagagaaacgattaa-------------------agtcc
ggcccaatgccaacctggactccatctctggaaactattgaagaaaaaaacctgcttttc
aaggaaacgttttcgccaaagttattccgtttcacatcaccctctattgtttggcaggaa
gagataaaacgaaag--------------------ctaagattgctaaagtcaa------
------------------gaagtaa
>Ar-Acypis
atgtcga----------------------------aaatcatgaaacgtactgttttcga
t---------------cttccttcgtcgtttcgtatcactttcgg---------cggacc
gatggtgcttcaatctcgcacc----gcacacaacgtccgggcaccgcggatc-------
aaatatcctttatggta---------------------tttgcagcgagagcgggc----
-------------------------gaaagacgaccaacaactaaccggtgataaccgtg
cgttcgtcaaagaagccgtgcatgacaagttcggcatgccggctgtgattcacggaatat
ccacgtatgatg--tacga--tctccattaagtgaagactctgtcgagtgct--------
-------------------------------tgaacgtcgaatggaaccccaagctccaa
cgcaccgggcttatagctcgcaagcttggaaattatccgatgtggttggacaacggcaaa
agcgtgctttctactctt---------ttgcaagtcattgataaccatgtgatcaaatac
atcccaccaggcg---agttcaatccaccaaggaaaccata---ttcgtgtccta-----
----atcacaaaaaaccactaggatgtcttt---------tagtgggcgccgagagtgct
gatccccaatattttacaaaacagtattgtggattattttatagagaaggaatgatgcca
aaaaaatatcttggcaggtttatggttt------ccccggaagctgctttgcaaccaggt
acaccgct---cttggcttcacattttcgacctggagactttattgatgtacgaggaaaa
actattgatcgaggatttcaaggtgtgatgaaacgacatggttttcacggtatgcctgcg
ac---ccacggtgtaaccaaatctcatcgcagaggaggtaatgtaggccatggcggcgaa
aagggtagaatatttcccggaacaaaaatgcctggacatatgggtaacagatacaggtta
cacaaaggagctgaaatattaagaatcaaccacaaatacaatgttatatggataaaagga
atagcatcaccaggaaaaacaaattcaatagtttatttatacgatactatactgccatta
agaaagc---------acaagt---------------------------------cacca
ccaccatttccaacat------------ctaaagttgcagacga------tgatcagtta
atagattcatataaagaacatgtgtataaattcactgaccaaactataac---ttatgaa
gaagataaataa------------------------------------------------
-------------------------
>Ar-Adohon
------------------------------------------------------------
-------------------------------------------------------nngat
aaactatgttgtgcagcgacaa----aacagtcgttaccaaccacctaggtat-------
cgcccaccacactggtt---------------------tgtttcgaaagaaagagt----
-------------------------gatgagtgatgatatgcttacccaagaaaatcgcc
aatttcttgaagaaattcgtcaggaaaagatgaacgctcaggcagccttagag-------
---------------------tcacccttatcaaatactgaaccagtctca---------
---------------------------------acaacacaatggactccttttacaagg
cgagtggggcttattgcacgcaaaataggaaactatccattgtggtcgaaagatgggaag
aaattccagacaacttta---------ttacaggttgtggacaaccatgtcatcaaatat
ataccacctgaag---aatttaatcccatgatagtcaaaaa---gcctgtgtgga-----
----aagaaaagagaacacaaggttgtttgt---------tagttggatcagaaactgtc
gaccccaccactgtaaccaaggagtactgtggcctgtttgacagtgtaggcatgctgcca
aagcgacatctctgcaggtttattgtat------caccgcatgcagccttgcctacgggg
acacctct---gaccgcaactcacttccgagtaggggactatgtggatatcagagcaaaa
acgattgaccgaggattccaaggtgtaatgaagcgctggggatttaaaggtatgcctgca
tc---tcatggtgtcactaagacccatagaaggcctggcaacataggcgcgggtggtgaa
aaggcgagagtgtggcctggaacaaagatgccagggcatatgggtaacagctggcgaatt
ctacgtggcgtaaaaattctgcgcattaatacgaagcataacgttctgtgggtattagga
gtaggtatccctggtgaaacgggcgccatgtgctacatgttcgacacggtgctcccgctg
cgcaagc---------tgaaaa---------------------------------ccgct
ccgccgttcccgacacacctag---------------ccactga------agatcttcct
ttggaatactatgaagaatccattcatcccttcgaggaacccacaatttc---atttgaa
gaagattaa---------------------------------------------------
-------------------------
>Ar-Ampamp
atgaattggtgcagatcagtccaatcgct-------------------------------
------------------------ggtaaagtctgccttttcaggaaaaat---aaggca
agagtcctccaactatgcac----------agctacgctacatgtcaagagtcaa-atca
agacatactgctccacgacac------------ttttggatgaaaaaggagcgagc----
-------------------------gcggtacccggaggagctgagcagtgagaacgagg
cgttcctgcgggaggtggtgtcggaccggtacgag-------------------------
---------------------tccccgctgcgccaccatccgccggccgcg---------
---------------------------------ccgctggcctatacaccgggcgtgcgc
cgctgcggcctggtggcgcgcaaaatcgccgtccaacccatgtggctcagcaacgggaaa
tacgtcaacaccaccctg---------ctgcatgtagccgataaccacgtggtggggtac
gtgccgccggaga---tgctgaaccagaacgaggtggtgcg---ccgccgatgga-----
-aggagcagtaccgtccgctggccgggctgg---------tggtcggcgccgaccaggag
gaccccaccaagttcacaaaggagtacgccaacatgtttctggaggcgggcatcatgccc
acgaagaagctgacgcgcttcaccatca------gcccggaggcggcgctggcgcccggc
actcgact---ccgggccacgcacttccaggtcggcgactacgtggatgtctacgctaaa
acgcgggagcgcggtttccagggtgtgatgaagcgctgggggttcgccggccagccggct
ac---ccacggagccaccaagacgcacaggcgaccgggcggtatcggtagcggtgcgcaa
aagtcgcgcgtctggcccggacagaagatgcccgggcacatgggcggccagtaccgtaac
ctgcgcggactcaagattctgcgaatcaacacgaaacacgacatcatctatgtgttgggt
cacgccgtgccgggcgaccacaacgactacgtgctgatccatgacacggtgcttccactc
agacgac---------ggaagg---------------------------------agccg
ggcactgtcatcaccgacgagg---------------aggccgc------ccagctgccc
gaggacattttccaccctgacgtccaccagatggcggcgccctcaatagt---gttctag
------------------------------------------------------------
-------------------------
>Ar-Amytra
atggctgcttcca-----------------------------------------------
-----------------atttgaaattgttatgcagtagttttggcaggct---gagtgt
gggtaaaataataactaggtca----aatgctttttataagccacctaggtat-------
agacccccatattggtt---------------------tgcaccaaaggaacgtgt----
-------------------------gatgtctgaagatcaagttacccaagaaaataaac
aatttctggaagaagttttgaaggacagacttaaaattcaaactgaaaaggaa-------
---------------------tctccattagctcaagttgacacacaggta---------
---------------------------------gttgggcattggactccccggaccaga
agagttggattaattgctcgtaaaattggaaactacccagtctgggacaaaaatggcaag
aagttattgactactttg---------ttacaggtggttgataatcatgttataaaatat
atccctcctgcgg---agtttaaacctcagataatgaagaa---tatgaaatggc-----
----gggaaaagcaaaatatgggttgtatcc---------tagttggctcagaaactgtt
gatcccagtaccttaagaaaagaatattgtggtatatttgatagtgttggaatgctgcca
aaaaaacatttatgcagattcatagtgt------ctcctgaagctgcaataactactggc
actccact---ttttgctactcatttcagagttggagatcatattgatgttagagcaaaa
accatggacagaggatttcaaggtgttatgaaacgttggggattcaaaggtatgccagca
tc---acatggcgtaaccaagactcatagaagaccaggtaatattggtgctggtggagaa
aaggcacgagtgtggcctggtaccaaaatgcctggacacatgggaaataggtggagaaca
ttacgcggggtaaagattcttcgcattaacacaaaacataatgtaatttggactttaggt
gtagctattcctggagaaactggggctttatgttatttgtatgatactattctgcctttg
aagaagt---------taaaaa---------------------------------ctgca
ccaccatttcctacacacccac---------------ctgcaga------tgatctacct
ttagaatattatgatgaagacattcatccctttgaaggagaaacaatatc---ctttgaa
gatgtgtga---------------------------------------------------
-------------------------
>Ar-Anogla
atggcaatttctatatcaa----------------atatatttaataaatcttgctttag
a---------------tgtttagaacaaaaatttctagcattaagtataac------ttg
tactgttcctcaaattagagaa----aaacatctaaaccctcctccaaggctc-------
agaaatcctacatggtt---------------------gacaaagaaggacaagtc----
-------------------------aaaatccgatgaacaaataacacctgaaaataaag
agtttgtgaaagaagttgtaaacgatgtgtacagcaaacaa-------------------
---------------------ctaccacatcaaaaagacttaatcacc------------
---------------------------------aatatagaatggacacctaagttgcag
cgaaccggcgttattgcaagaaaaatcggcgtgtatcctttatggcttaaggatgggaaa
aagatcagtaccacgctg---------ttacaggtgttggataaccacgtcatccgctac
tatactccgggag---aatatgatcctccgagaaaaagggt------------------a
gagaaagtatataacccaaagggctgccttc---------ttgtgggtgccgaagaagca
gaccctacacacttcacccgagaatactgtggactgtttaaggactccggcgtgatgccg
aagaaattcctgggaaggttttttgtga------gtcccgatgcaattttaccgttagga
acacatat---acatgccttgcatttccaagtcggcaattacgttgatgttcgagggaaa
acaatggatcggggtttccagggggtgatgaagcgccacggtttcaaaggcatgccggca
tc---gcacggtgtcacaaagacccaccgtcgtggtggaaacatcgggggaggcggggag
aagggacgggtgtggcctggtacaaaaatgccggggcacatgggcaacaggtaccgcgtt
gccaaaggtctgaaaatatttaggataaacaccaagtacaacgttctctgggtgtcgggt
caagccattccgggagagacgaattcgatcgtgtacgttttcgatacgaagctgcctttg
aggaaac---------ccagca---------------------------------acccg
gtccctttccccacattcctcg---------cggaggtggatgc------gagtactcct
gaggacattttcgatgaaagcgttcataatttcgcagatcccacgatatt---ttacgag
gaaaattag---------------------------------------------------
-------------------------
>Ar-Aptruf
atggctgca---ctcaggactcgcatg-----------------gtgtccctttttcaag
ggattcagg-----gtcctacaaaataccatctgacagctttggatattaggtataaggc
gctgttgttaaaattt-----t----cctttattgattgtgatatttttgttc-------
agtgtccttctgcgatagt-------------------tgatgttcggtatcgtcg----
-------------------------gcaaaatttagaaaatttaacacgtgaaaataagg
atttcattcgagagactattacagagcaatatggtcaaccttccatgatatgtggagtgc
aaacatatgac----------tctcctcttaaaaacattgagaaacttgag---------
---------------------------------cctgtggaatggtttcctggaattagg
agaacgtcaacaatagcaagaaagattggaatcctaccaatgtggctaaaggacgggacc
cgtgtaatgacaacttta---------ttgcatattgttgataatcatgtcataaagtac
aatccaccagaaa---atgtcatcccattacggagacgtga---gaaggttgtcc---ct
aaaaagctaattggcaaatatggagcattaa---------ttgtcggtgcagaaagtgca
gacccacaagagtttaccaagaactactgtggattgtttcgagactccggcttacctcca
aaacggaagttagcaaggttcctgattt------ctcctcaagctgttttgcctgccggt
acacctct---tacagcaatgcactacagagctggagattatgtggatgtcaccggacaa
acaataatgagaggttttcaaggagtaatgaaaaggtggaaatttaagggaatgcgagct
tc---ccatggtgttaccaagacacaccgtcgtccgggtaatattggtgctggaggagct
aaagctcgcgtctggccggggaagaagatgcctggtcatatgggtggaaagcatcgcaca
cttcgtggtttgaagattttaagaataaatactcaatataatgtattatatgtcaaggga
caaaatattcctggcaagattaatgacttcatgtatgttcatgatagcttacttcatcac
agatgggtcaatgatgcacaaa---------------------------------atgcc
cgtccacttcccacatacatac------caaagagtggagatga------gagtcaccca
gaaaacttgtatgctgatgatgtgcatcgttttgatgatcctacgattac---gtttgaa
gtcgtcgacact----cctgttgtaagaacaggtgctaaaatcgccaagagtaagggcgg
tggtaaaggagccaaatcaaagtga
>Ar-Aulsol
----------------------------------------atgagacgtactgttttcga
t---------------cttccttcgtcgttgcgtatcactttcgg---------tggacc
gatggtgtttcaatctcgcacc----gcgcacaacgtccgggcgccgaggatc-------
aaatatcctttatggta---------------------tttgcagcgagagcgggc----
-------------------------gaaagacgaccaacaactaaccggagataaccgtg
cgttcgtcaaggaagccgtgcacgacaagttcggcatgccggcggtgattcacgggatat
ccacgtacgatg--tgcga--tctccattgagcgaagactcagtcgagtgcg--------
-------------------------------tgaacgtcgaatggaaccccaagctccaa
cgcaccgggctcatagctcgcaagcttgggaactatccaatgtggctgaacaacggcaaa
agcgtgttaactacgctt---------ttgcaagtcattgacaaccatgtgatcaaatat
atcccaccgggcg---agttcaatccaccaaggaaaccata---ttcgtgtccta-----
----accacaaaaaacaactaggatgccttt---------tagtgggtgccgagagtgct
gatccccaatattttaccaaacagtattgtggattattttatagagaaggtatgatgcca
aaaaaataccttggcaggtttatggttt------ctccggaagctgctttgcaaccaggt
acaccgct---cttggcttcacattttcagcctggagattttattgatatacgtggaaaa
actattgatcgaggatttcaaggtgtgatgaaacgacatggttttcacggtatgccagcg
ac---ccatggtgtaaccaaatctcatcgcagaggaggtaatgtaggccatggtggtgaa
aagggtagaatatttcccggaacaaaaatgcccggacatatgggtaacagatacaggtta
cacaaaggagctgaaatattaagaatcaaccacaaatacaatgttatatgggtaaaagga
atagcatcaccaggtgaaacaaattcaatagtttatttatacgatactatactgccatta
agaaagc---------acaagt---------------------------------cacca
ccaccatttccaacat------------ctaaagttgta---ga------tgatcagtta
atagattcatataaagaacatgtatacaaattcactgaccaaactattac---ttatgaa
gaagataaataa------------------------------------------------
-------------------------
>Ar-Bomman
atgttcccaaata-----------------------------------------------
-----------------gtttaaaattattatggggtgctttacaaaaatc---gaggtt
tgataatgcggcgtgtaatatt----cgtggtgcatcgcggcagcctagattt-------
cgtccaccgtattggta---------------------tgtcccaaaagagagagt----
-------------------------gtggacagatgactacctaactaaagaaaataaac
aattcttggaggaagtgataaaggataaacttgaggcacagactgcattagaaaaaaaag
cattg----------------acctctcccattttaaacgatgtcaaaaaa---------
---------------------------------aatgtaacatggactcctcaaacaaaa
agagtgggacttattgcacgaaagataggaaactatccattatggtgtaaagatggtaaa
aaggtatccacgactctg---------ttacaggttgttgacaatcatgttatcaaatat
atacctccggaag---aatacaaacctatgataaaatctaa---tgtaaaatggg-----
----tagagaaacaaaagtatggctgtatat---------tagttggtgctgaaaacatc
gaccctagtgttgtcaccaaagattactgtggaatatttgacagtgttggaatgctgcca
aaaaggcacctctgcagatttgttgtat------caccagaatctgctttaccaaatggc
actccatt---atatgcgactcattttagagttggggattgtattgacattcgatcgaaa
actatggatagaggttttcaaggagtgatgaagaggtggggttttaagggtatgcctgct
tc---tcatggagtcaccaaaactcatagaagacctggtaatattggttctggtggtgaa
aaagcacgagtttggcctggaacaaaaatgcctggacacatgggtaacagatggagaaca
ctgcgtggtgttaagattctccgtattgatacaaaatataatgttatttggacattgggt
gttgcaatacctggtgaaactggagctatgtgttatctatttgatactgtgcttccatta
aaaagaa---------acaaaa---------------------------------ctgca
ccaccttttcctactcagcctt---------------ttatgaa------cgatgtacca
aaagagtattttgaagacaccattcatccttttgatgaacctacaatttcatattatgaa
gaaatataa---------------------------------------------------
-------------------------
>Ar-Calmac
atggtacgctgcatttcagctttgataatagcgc--------------------------
-----------------aactgaaaataattacttattgttctagtataag---tggcaa
tttaggacaaatccgtgagaag----cataagataaatcctccacctaggcta-------
agaaaccctacttggtt---------------------caccaaaaagcttagggc----
-------------------------tcctagtacagaactgataacccatgaaaacaaag
actttttgaaagaagtagtacaagacagatttcatgataaa-------------------
---------------------gtcccacatgaggaaa------taaca------------
---------------------------------caaattgaatggacaccagatctgcaa
agaactggggttatagcaagaaagataggcatatatccactttggtttaaagatggcaaa
aagatcacaacaacttta---------ttgcaagtgttagataatcatgtcatcaaatac
tatgctccagaag---agtttgatcctccaagaaaaagagt------------------a
ggaagaattaaaaacaagaaaggatgcctcc---------tgctgggagctgaggctcag
gatccttcaacatttactagggagtattgtggtctttttaaggattctggtgttatcccc
aagaagaccttgggtagatttttcatca------gtcccaatgctagactacctattgga
actctaat---atctgctatgcatttccaagttggcaatgttgtggatgttagagggaaa
aca---------------------------------------------------------
------------------------------------------------------------
---------------------------------------------------tctcgtgtg
gctaaaggtctgaagatactcaggataaatacaaaacataatgtgctttgggtgtcagga
caagccattcctggtgagaccaactctattgtgtatatttatgatactaaactgcctctc
aggaaac---------cagaga---------------------------------agcca
ttgccgtttccaacattcatag------------aaccaacaga------taatcttcct
gaagatatttatgacgagtctattcattcatttgtagaaccatctataat---gcataat
gaaagttaa---------------------------------------------------
-------------------------
>Ar-Censcu
atga--------------------------------------------------------
------------------------------------------------------------
-------------------------------------------------------a----
------------------------------------------------------------
------------------------------------------------------------
------------------------------------------------------------
------------------------------------------------------------
------------------------------------------------------------
------------------------------------------------------------
---------------------------ttt------------------------------
---------------------------------------gg---tccattacata-----
----atgaaaacggaagattaggatgtctca---------ttgttggagcagaaagtgta
gatcctcaaagattttcagcagaatacattggccttttcaatgaagctggggttatgcca
aaaaggaaactaacgaaattttatatta------ctcctaatgcagctcttcaaccagga
acaccact---atatgctactcattttaggcctggagattatgtagatgtttggggtaaa
acaattggtcatggcttccaaggtgttgtgaaaagatggggatttaaaggtggtcctgca
tc---gcatggatctactaagtttcatcgtaaacctggctatataggtggaggaagcaag
aggg---gagtaatgagaggcaaaaaattacctggtcacatgggacaagaaagaaggatg
ttaagaggattaaagatttggaggattaacactgtgcataatgtaatttgggtacaaggc
ccagcagtgcctggatcaactcatgcttttgtatacatttttgatagcagtgtaaaagat
tggtgtcacac---tgaagaaa---------------------------------gtcat
cctccctttccaacttactttc------cggacgatgccaaaga------acctctgcca
gaagaattgtatgacaaagaactccataatttttcggatccaacaattac---atttgaa
aatgtagaagtt----aaaaattaa-----------------------------------
-------------------------
>Ar-Chisup
------------------------------------------------------------
------------------------------------------------------------
------------------------------------------------------------
------------------------------------------------------------
-----------------------caggtgaaggatgatgacttaacacaagataacatgc
aattcataaaagaagtaattagtgacagaaatgattctcagcaagaattagaa-------
---------------------tcaccattggtccaaagtatatctcatact---------
---------------------------------tctcagcaatggctgccaacaactcga
agggttggcttaatagcacgtaaaataggcaactatcccgtttggtctaataacggcaag
aaaatgcagacaacattacttcaggt-tttcaggtggttgataaccatgttataaaatat
ataccaccagaag---aatttaagccaatgctgaccaccga---acgtaactggc-----
----gagaaaaaagaaaattaggctgtatgt---------tagtaggatctgaaacaata
aatccctctacagttacaaaggactattgtggtctatttaacagtgttggcatgctaccg
aaaagacacttgcgcagattcatggttt------cgccagaagctgctcttcctactggg
acaccatt---atttgctacacattttagagttggcgattatgtagatatacgagcaaaa
acgattgatcgaggttttcagggcgttatgaaacggtggggtttcaagggaatgcccgca
tc---gcatggagttaccaagactcatcgacgtccagggaatataggttccgggggtgaa
aaagcccgtgtatggcctggaaccaaaatgccaggtcacatgggaaatagatggagaata
attcgtggggtaaaaatacttcgagttaatacaaaatacaacgttttgtggacattggga
gttgccattcctggtgaaactggggcaatgtgttatttatttgatacggttcttcctctt
cgtaaac---------tgaaaa---------------------------------gtagt
ccaccatttcccacatattttc---------------cctccga------tgatcttccc
gtcgaatattatgatgaatgtgttcatcccttttccgatccaactttaac---atttgaa
gaa---------------------------------------------------------
-------------------------
>Ar-Danmel
ttgaaaa-----------------------------------------------------
------------------------------------------------------------
------------------------------------------------------------
-------tacatctgag---------------------atttttatcgtgtttaca----
-------------------------gttgactgatgatatggttacccaagacaataggg
attttattgatgaagtaagacaagataaattaaacttgcaatctgcaatggaa-------
---------------------tcacccctcagtaaaattgaaccccaagaa---------
---------------------------------accatacagtgggagccaactaccaga
agggttggtttaatagctcgtaagattggaaattacccattatggacaaaaagtggaaaa
aaagtgcagaccactttgcttcaggt-ttataggtggtggacaatcatgttataaaatat
acacccccagaag---aatacactcctgcaaaagattataa---gctcaaaaaag-----
----tcggaaaatataaattaggatgtatgc---------tggtgggatcagaaacccta
gaccccactacagtcactaaagattattgtggtatttttactagtgtgggaatgctacct
aaaagacatttgtgtcgctttcatgtgt------caccaagtgcaaaactgccaaccggc
acaccatt---gtttgctactcatttcagagttggtgactatttagatataagagccaaa
acgatagaccgaggcttccagggtgttatgaagaggtggggatttaaaggcatgcctgcc
tc---tcatggagtaactaaaactcatagaagaccaggaaatattggagctggtggagaa
aaagctcgtgtatggcctggaaccaaaatgccaggtcatatgggcaacagatggagaata
ttaaggggtgtcaaaatactccgcatcaatacaaaacacaatgtgctttggacattgggt
gttggtatccctggtgaaactggtgccatgtgttatctttttgacactgttcttccattg
aagaagt---------tacaga---------------------------------cacca
cccccatttcctactcatccac---------------ctgccga------agatttgcca
cttgagtattatgatgaatctatacatttatttgaggaaccctcagtaac---ttttgaa
gaa---------------------------------------------------------
-------------------------
>Ar-Epacla
aggac-------------------------------------------------------
------------------------------------------------------------
-------------------------gaagacacattatcaaccacctagattt-------
cgacctccttattggta---------------------tatgccgaaagaaagagttgta
tgt-----------acctttttacagatgagtgaggaaatattatcgcaagaaaataaag
atttcattgaagaagtaaaacaggataaactaagtgtacaaacaagtctagaa-------
---------------------tccccattatcaaatgttgatttgcaaaac---------
---------------------------------accccacaatggaatccacgtattcgt
cgcgttggactcattgctcgtaaaatagggaactaccctttatggtcaaaagatgggaag
agaattcaaaccaccttattgcaggttctccaggttgttgacaaccatgtcattaaatat
atacccccagaag---aatataaaccaatgaaagtaaagtc---agtgaggtggc-----
----aagagaaacaaagaagtgggtgcttat---------tggttggttcagaaacaata
gaccccagtacagttactaaggattactctggtatcttcagcagtgtgggcatgttacct
aagaagcatctatgtaggtttatggtgt------ccccacaatcttacttaccaacaggg
acaccact---gtatgctactcactttcgagtgggagattatgtagatgtacgggctaag
acgatagacagaggattccaaggtgttatgaaaagatggggttttaaaggtatgcctgcc
tc---ccacggtgttaccaaaactcatagaagaccaggcaatattggagctggaggtgaa
aaggcgcgtgtttggccgggaactaaaatgccaggacacatgggcaataggtggaggata
ttacgtggtgttaaaattcttcgtatgaacacaaagcataatgtcctttggatgatgggt
gtgggaatacctggtgaaacaggtgccatgtgttatttgtatgatacagtattgccatta
aggaaac---------tgaaaa---------------------------------ctgca
ccaccatttccaacatcttccc---------------cttgtga------tgatctgcca
ttggaatattatgatgatttaatacaccccttcgaagagtccactatatc---gtttgaa
gaa---------------------------------------------------------
-------------------------
>Ar-Erilan
------------------------------------------------------------
------------------------------------------------------------
----atgaaccaagtaagaagt----gcccataacgttcctccaccacgtatg-------
aagtatccattatggta---------------------tttgcagcaagaacgtac----
-------------------------aaaagacgatcagcaactgacggaggacaatcgag
catttgttaaggaagctgttcatgataaatttggtatgccgactgtgatacatggtatat
ccacatacaatt--tacga--tcgccattaaacgaaagctctgttgaatgtg--------
-------------------------------ataatggagaatggactcccaagacgcaa
cgtactgggctaattgctcgaaaacttggcaattacccaatgtggtttaataatggaaaa
agtgttcttaccactctt---------ttgcaagttatagacaaccatgtaattaaatat
ataccacctagtg---aatttaatcccccaagaaaaccata---ttcgtgcccaa-----
----atcataaaaaagaacttggatgtctcc---------tagttggtgcagaaagtgct
gatcctcaatattttactaaacaatattgtggactattttataaagaaggaatgatgcca
aaaaaataccttggtagatttatgatat------ccccagaagctgctttgcaaccaggt
acgccact---cttagcttctcattatcaacctggggattttattgatattcgtggtaaa
actattgatagaggtttccaaggtgtaatgaaacgacatggatttcatggtatgcctgct
ac---tcatggagtgactaaatcacaccgcagaggaggtaatgttggccacggtggtgaa
aaaggtagaatatttcctggaacaaaaatgcccggacatatgggtaacaggtacagaata
cacagaggtgccgaaatattaagaatcaatcacaagtacaatgttatttgggtaaaagga
gtagcatcaccaggagaaacaaattctatagtttatttatacgatacaatactgccatta
agaaaat---------ataaat---------------------------------ctcca
ccaccatttcccacat------------ctaaaaaattagaaga------caatcagtta
atagattcatatagtaaacatgtatataattttaatgaccaaactattac---ttttgaa
gaagaaaaataa------------------------------------------------
-------------------------
>Ar-Eufmex
atg---------------------------------------------------------
------------------------------------------------------------
-ataactgttcctactcgtggt----aggagacaaaatcctccaccaagaaaa-------
cgtctccctgagtggct---------------------tccaaaaccattacattt----
-------------------------ggctcgtagtgaacatcttactgcagaaaataaag
catttgtctcagaagtatcagccgattttcttaataaa----------------------
---------------------tctccattaaacacagaattgattccatca---------
---------------------------------aatataccttggactaaagattctaaa
cgtactggtttaattggtaaaaagataggagtatatccaatgtggttaaaaaatggaaaa
aaagtacttgctacttta---------atacagatcatagataatgaagttgtaaagtat
ataccaccagaag---aatataaaccaactatgtaccagaa------acataaaa-----
----tacataaagtgaaacatggttgcctta---------tattaggtgcagagaatatt
gatccacaattaattactaaagaatatagtggaatattcaatgcgactggagttgtacca
aaaagacatttaatgcgttttataattt------caccaaatgctgctattcaacctgga
acttcttt---atttgcaactcatttcaaaccaggagaatttcttgatattcgaggaaaa
acgatagatcgtggctttcaaggtgtcatgaaaagatggggttttaaaggtatgcctgca
tc---tcatggtacaaccaaaacacatagaaggccaggtaacataggttcaggaagtgaa
atggctagagtcaaactaggcacaaaactgcctggacacatgggaaatcgttggcgtatt
attagaggtgtaaagatactacgaataaacactaaatataatataatttgggtattagct
caaaatataccaggagaagtaaataccatgtgctatttatacgatacgattttacctctt
aaaa------------gaaata---------------------------------cttcg
ccacattttcccacatatatac------caaatgaaaacacaaa------tgaacttcct
gaaaacctttatgcggatgatgttcaccaatttactgatccaactatagt---atttcaa
ccagaatcacaataa---------------------------------------------
-------------------------
>Ar-Eupann
------------------------------------------------------------
------------------------------------------------------------
------------------------------------------------------------
------------------------------------------------------------
--------------------------------aatgaaaacttgacagcagataacaaag
aatttttgcaagaagttataaaaaacaagtatcctcaaccagatgcatttggaaaccct-
---------------------tctccattgaagttgcaaacaattgaacct---------
---------------------------------acccttgagtggcaaccacattatcaa
cgtgttggagttattgctaagaaacttggtatttatccaatgtggatgaaaaatggaaaa
aaagtagcgaccacatta---------tttaaagtcattgacaaccatgttataaagtat
acacctccagaag---aatacaaacctatgataacaaaaag---aaagagtc--------
----cttatccagggacaaaaggttgcattt---------tagttggagcagatggctgc
gacccacaattgtttaccaaagaatactgtggattatttaatgaatcaggagtaatgcca
aaaagattattagcaagatttcatatat------ccccagaagcagcgttacagcctggt
actccatt---atttgcatctcattttcaagttaatcaatatgttgacattagaggatta
acgattgatagaggatttcaaggtgtaatgaaaaggtggggtttccatggtatgcctgct
ag---tcatggtgtcactaaaacacacagaaggcctggaaacattggttcaggaggaaaa
aaagctcgagtaatgccaggaacaaagatgcctggtcatatgggaaaccgttaccgtata
ttaagaggattttagatattacgaattaatacaaaatataacgttatttggattcttgga
caagcttcacccggtgcaacaaactcattagtgcaaatatttgatactcgattaatgcat
aaaaatt---------taaaaa------------------------ctatggaacaaact
ccatacttcccaacgtattttc---------caaatcctgaaga------agatctacca
gaagaactttatgtagatgatttacacaattttaatgatccaacaattat---gttcaag
gaggaa------------------------------------------------------
-------------------------
>Ar-Eupuro
------------------------------------------------------------
------------------------------------------------------------
------------------------------------------------------------
------------------------------------------------------------
--------------------------ctagttaatgaaaacttgacaaaagaaaaccaag
aatttttgcaagaagttataaaagataagtatcctcaaccagatgcatttggaaatcct-
---------------------tcaccattgaagttacagacaattgaacct---------
---------------------------------actcttgaatggcaaccacattatcaa
cgtgttggagttattgctaagaaacttggtatttatccaatgtggatgaaagatggaaaa
aaagtagcgaccacatta---------tttcaagtcattgacaaccatgttataaagtat
acacctccagaag---aatacaaacctatgataacaaaaag---aaagagtc--------
----ctttaccggggaccaaaggttgccttt---------tagttggagcagatggctgc
gacccacaattgtttaccaaagaatactgtggattatttaatgaatctggagtaatgcca
aaaaaattattagcaagatttcatgtat------ccccagaagcagcattgcaacctggt
actccatt---gtttgcatctcattttaaagttaatcaatatgttgatattagaggagtg
actattgatagaggatttcaaggtgtaatgaaaaggtggggtttccatggtatgcctgct
ag---tcatggtgttactaaaacgcacagaaggcctggaaacattggttcaggaggaaca
aaagctcgagtaatgccaggaacaaaaatgcctggtcatatgggaaaccgttatcgtgta
ttaagaggacaacgaatattacgaattaatacaaaatataacgttatttggattcttgga
caagcttcacccggtggaacaaactcattagtgcaaatatttgatactcgattactaaat
aaaaatt---------taaaaa------------------------ctatggaacaaact
ccatactttccaacgtattttc---------caaatcctgaaga------tgttctacca
gaagaactttttgtagatgatttacacaattttaatgatccaacaattat---gttccaa
gaggaataa---------------------------------------------------
-------------------------
>Ar-Galmel
atgactacatcta-----------------------------------------------
-----------------accttaaactgttatgcagtaacttttgcaaact---gagatt
agataacatggtaacaagatct-------aattcatactataagccaaggtat-------
cgccctccacattggta---------------------tatgcctaaggatagagt----
-------------------------gatgactgatgacatggtaactcaggaaaataagc
aatttattgaagaagtgatgaaggacaagcttaaaatgcaaacagaaatgaaa-------
---------------------tcaccattagttgaaggtgatgtgcaacaa---------
---------------------------------actgtccagtggtctccatttatcaaa
cgaacaggtctcatagcacgtaaaattggaaattatcctgtatgggataaaagtggaaag
aaattacagactacttta---------ttacaggttgttgacaatcatgttataaagtat
attcctcctgaag---aatataagccaatgagaaactcaac---gcaaagtggta-----
----taagaacacaaagacatggatgtttat---------taattggttcacaaactata
gatccgagtactgtgaccaaagattattgtggtatattcgacagtgttggaatgctacca
aaacagcatttgtgccgatttttaattt------caccagaagctgccttgcccactgga
actccatt---gtttgcaacacactttagagttggagattatatagacattcgagcaaaa
actattgatagaggttttcaaggtgttataaaacgatggggatttaagggtatgcctgca
tc---tcatggtgtaactaagacccacagaagaccaggaaatatcggtggaggtggagaa
aaaggccgtgtctggcctggtacaaaaatgcctggacatatgggtaacaggtggaggatt
ttacgaggtgtaaaaattcttcgaatcaacacaaaatataatgttatatgggctcttgga
gtcgcaataccgggtgaaaccggtgcaatgtgctatttgtatgacactgtgctaccactg
aagaaat---------taaaaa---------------------------------cggcc
ccaccctttccaacacatcctc---------------caatgtc------tgatctacct
ttagaatattacgatgaatcgattcatccgtttgatgactctactataac---tttggat
gacgcctaa---------------------------------------------------
-------------------------
>Ar-Glocon
------------------------------------------------------------
------------------------------------------------------------
------------------------------------------------------------
------------------------------------------------------------
--------------------------------gatgattatatcacagctgaaaataaag
actttataagagaagtcattgatgatcaaataaaaaatactaaaaacgcaaaaattgtac
gaaaaattgt-----caat--acaccattgcttaatgaaccggtgccc------------
---------------------------------catggtgagtggaatcccaaggtcaag
agatgtggcctaatagcaaggaagattggaaactacccactctggactaaagatggcaat
cggatattgactactttattacatgtatttcaggtggctgacaatcatgtaataaattac
ttaccacctgaag---aatggaatcctatgcagccccatgcacgtccattataca-----
----ataaaagtaataaactgggatgtttac---------ttgtcggagctgagactgtt
gatccatctctcttgacaaaagagtactataagaaatttgaaaattctggagtccctgca
aaaagaaatctttgccggtttctcatat------cacctgaagcagctctgtccccggga
acaccatt---attagcacaacactttaaagttggagattttattgatgtacgaggcaaa
acgattgactacggatttcaaggtgtcgtgaagcgttggggtttcaaaggtatgcctgca
tc---acacggtgtcactaaaacacatcgcagaccaggaaacattggcggtggaggagaa
aaaggacgagtctggccagggacaaaattacctggccacatggggaataagtggagagta
ataaagggagttcaaattgttcgtattaacagaaaatacaatgtcatatgggtaagaggc
gttggagtaccgggaccgactaatggattgtgttacttgtatgacacaatactcccctta
aagcgat---------taaaat---------------------------------tatct
ccacatttcccgacttaccaac---------------aagaagag----cctgcgatgaa
gatgacgaatacgatgaaagcatccatcagttcaataaacctacaattac---attttct
gaa---------------------------------------------------------
-------------------------
>Ar-Helarm
atggctgttggga-----------------------------------------------
-----------------acctaaatcttttgcgcaatgctttgagcaaatt---gagaat
agatcattccttcacacgatca-------------tatcaaaagcctagattt-------
cgtcctccgtattggta---------------------tgaatccaaagaaagggt----
-------------------------ggggtctgatgaattcataacacaggaaaacaagc
aatttatagaagaggtaatgcaagataaactgcaacatcaaacagcactgcct-------
---------------------tcacccctggttaatattgagccaaatcag---------
---------------------------------acagcacagtggaatccgaaaactcgc
agagttggtcttatagctcgtaaaataggcaattatcctctttggtccaaagatggtaaa
aaaatgcagactacactg---------ttacaggttgttgacaaccatgttataaaatac
acccctccagaag---agttcaacccaatgaaaacctcaggtccagttgtgtgga-----
----aggaaaaaagaaaattaggctgcatgt---------tggttggttcagaaacaata
gatcccagcactgttaccaaggaatattgtggtttatttaataatacaggcatgctaccg
aagagacttttatgtaggttcatggtat------ctccagaatcttatataccaccagga
actccatt---gtttgcaacacattttagagctggagactatattgatatacgtgccaaa
acattggaccgtggatttcaaggtgtaatgaagcggtggggatttaaaggaatgccagcc
tc---ccatggtgttaccaaaactcatagaagaccaggaaatattggtgctggaggtgaa
aaagcgcgagtttggcccggtactaagatgcctggacacatgggaaataggtggcgaact
ataaggggcgtaaaaattctacgcataaatacaaagcataacgtaatttggactttggga
gtagctatacccggagaaacaggtgctatgtgctacttattcgatacagttcttccactg
aagaaac---------acacga---------------------------------catca
cctcctttcccgacacaacctt---------------atgttga------agatttacca
cttgaatattatgatccatcagtccagcctttttatgaaccatctgtttc---ttttgaa
gaagtttaa---------------------------------------------------
-------------------------
>Ar-Helzea
------------------------------------------------------------
------------------------------------------------------------
------------------------------------------------------------
------------------------------------------------------------
--------------------------gggtctgaggaattcataacacaggaaaacaagc
aatttatagaagaggtaaggcaagataaactgcaacatcaaacagcactgcct-------
---------------------tcacccctggttaatattgagccaaatcag---------
---------------------------------acagcacagtggaatccgaaaactcgc
agagttggtcttatagctcgtaaaataggcaattatcctctttggtccaaagatggaaaa
aaaatgcagactacactg---------ttacaggttgttgacaaccatgttataaaatac
acccctccagaag---agttcaagccaatgaaaacctcaggtccagttgtgtgga-----
----aggaaaaaagaaaattgggctgcatgt---------tggttggctcagaaacaata
gatcccagcactgtcaccaaggaatattgtggtttatttaataatacaggcatgctaccg
aagagacttttatgtaggttcatggtat------ctccagaatcttatataccaccagga
actccatt---gtttgcaacacattttagagctggagactatattgatatacgtgccaaa
acattggaccgtggatttcaaggtgtaatgaagcggtggggatttaaaggaatgccagct
tc---ccatggtgttaccaaaactcatagaagaccaggtaatattggtgctggaggtgaa
aaagcgcgagtttggcccggtactaagatgcctggacacatgggaaataggtggcgaact
ataaggggcgtaaaaattctacgcataaatacaaagcataatgtaatttggactttggga
gtagctatacccggagaaacaggtgctatgtgttacttattcgatacagttcttccactg
aagaaac---------acacga---------------------------------catca
cctcctttcccgacacaacctt---------------atgttga------agatttacca
cttgaatattatgatccatcagtccagcccttttatgaaccatctgtttc---ttttgaa
gaagtttaa---------------------------------------------------
-------------------------
>Ar-Homvit
------------------------------------------------------------
------------------------------------------------------------
------------------------------------------------------------
------------------------------------------------------------
--------------------------aattatgaagaggccttaacagaaagcaacaaac
agtttattgaggaaattgtacatgataagttcggcccacctgctatcatcagtggactgt
cgacatatcagc--tgaag--actcccctgcggacagaggcagtagcc------------
---------------------------------gcgggagagtggacaccaagaactcgt
agaaccggtctcatcggtaaaaaactgggatatcagcccttgtgggataagaagggtaac
cggat---------------------------aatcgtggataatcatgttgtcaaatat
ataccaccagagg---agtataaacccaaacgactatacaa------------------g
tacagagagaagaatagatttggctgtttgc---------tcgtcggtgcggagagttca
gaccctcagagatataccagagagtattgtggtctgttctccgacgctggactcatgcct
aagaagcttctggcacagttcatggtgt------ctccggaggctgtggtccagcctggc
actcctct---cctagccaaccacttcaaagttggcgatgttgttgacatcaggggcaaa
acggtgtatcaaggatttcaaggagtgatgaagaggtggggtttccacggaatgccagcg
ac---ccatggagtgaccaagactcacaggaggggaggtaacatcg------gaggtccc
aaggccagagtttggcctggtacgaagatgcccggtcacatgggcaaccgttggagaatc
cacagaggactcaagatctggcggatcaacacaaagtacaatgtgctctacgtgcaaggc
agaggcgtgccgggagtgatcaacagttacgtttacatctacgatactctcttacatctc
aggaaat---------ctaaggaaa------------------------------aacca
gatgctttcccgacgttttacc------cagaggaccttgaaga------acctttgcct
gaagacatttacgcagaagatatacattcgtttggagatccaacaattat---gtataag
acagacaan---------------------------------------------------
-------------------------
>Ar-Ladful
cttacatttcaagtgcgagg----------------------------------------
------------------------------------------------------------
----------------------a---aagaagtatttgaatcatcccaagtta-------
agatatcctctttggtt---------------------tttaaagaaagaaagagcggtt
cgtagaaattatgttcgtactttcagaaatatgacgaaaagatcacccaagagaacgttt
ccttcgttaaagaagtagtgcaagaaaggtattcgttgtcc-------------------
---------------------agtccacttaaagatcctcccgtacct------------
---------------------------------cgaggagaatgggcacctggttgtacg
agggccggattaatcgccagaaaaataggttgctatcctatgtggctgaaggatggaagc
aaaattttcaccactctactacaagttttttaggtttcggataatcacgttattagttat
cagcctccgggag---aattttctatggcggacactccaca---caggaagcgtaaacct
gtcaaaaatcccctaagaaaaggatgccttt---------tagttggaggagagagtgcc
gatcctcagctgtttaccaaagaatactgcggtctcttcactgatagtggaattatgcct
aaaagacttttaacacgcttttatgtat------cgccagaagctgctattcaacctgga
actcctct---gtttgctactcactttaaacccggacagtatgtcgatgttaatggtaaa
acggttttccgtggtttccaaggggtgatgaaacgctggggtttctcaggtatgcctgca
tc---tcatggcgtgaccaaaactcatcgtcgaccaggaaatattgggggtggaggtgaa
aagggaagagtatggcctggaacaaaaatgccagggcatatgggaaacagaagtagaaca
attagaggccttaaggtttggaggataaatacaaaatataatgtaatttatgttcaggga
ttggctgtacctggtgaaacaaattcagtagtatacatctatgattcagttctgcctctg
agg---------------------------------------------------------
------------------------------------------------------------
------------------------------------------------------------
------------------------------------------------------------
-------------------------
>Ar-Lepdec
atgtcccttgttttagcaaa--------------tatgtcgtaaatgcagctagtataaa
a---------------tctttagaagatgcatttctgaccttgaggttatc------ctg
ttacaaccaaattcgtggaaga----acaaaattaaatcctaaaccgagactg-------
agaaatccaacttggtt---------------------catcaagaaacagatagc----
-------------------------agaaagagaagaactcgtcactccagagaatgaaa
gcttcattaaagaagttattgaggataagtacaacaatgag-------------------
---------------------tcagtatcccaaaaagatatttcaaca------------
---------------------------------aatatcatttggactccaagacttcaa
agaactggagtaattgcaaggaagcttggaagttatcctatgtggatgaaagatggtaaa
ataacttccactacccta---------cttcaagttttggataaccatgtcattcgatat
tatcctccagagc---aatatgatccaccgagaaaaagaat------------------t
gagaaagtttataataagaagggatgtttac---------tcataggagctgatcctgga
gacccatctcagtttacaaaagaatactgtggcctttttagagactctggtgtgatccca
aagaaagttctggcaagatttttcgtga------gccctgatgcagctttaccattaggc
accctcat---aaatgccatgcattttcaggtcggaaatgtggtggacgtgagaggaaaa
acaattgatcgcggttttcaaggcgtcatgaaacgacacggtttcaaaggcatgccagct
tc---acacggggtcacaaaaactcatcgaagaggaggtaatattggcggaggaggagaa
aaagggcgtgtttggccaggaacaaagatgccgggtcacatgggcaacagatatcgaatc
aaccgaggtcagaaaatattgagaataaatacaaagtacaatataatttatgttggagga
cagcatattcctggagagacgaattctattgtttacatttatgacaccaagttaccacta
cgaaagc---------ctacga---------------------------------aaccg
cttccatttcctacgttcgtag---------gtgatatagatga------aagtgtgcct
gaaaatctttacgatgaaagcatgcacgatttttctcaatctagtatttt---gtatgat
gaaaatgaataa------------------------------------------------
-------------------------
>Ar-Lephet
nnaatcaat---------------------------------------------------
-------------------------------------------------------gtaac
agaattaacacaaaggggaatg----aagacacttaatcgtccaccgaaaaaa-------
cgtttatcgccctggctaa------------------aaacaccacaggctccatt----
-------------------------tgttcttcaggaaagaatttccgatgataataagg
aatttattcacgaagtcctcacagacatgtacccagaagttaatccaaattata------
-------------------aatctccacttaaaattgagcctatagaacca---------
---------------------------------aacgttcagtggacaaaacattcgcaa
cgttgtggagttcttgcaaagaaaattggtgttaccttaatgtggacgaaaagtggaaaa
ccagtcaaaaccactctt---------ctac-----------------------------
------------------------------------------------------------
------------------------------------------------------------
-----------gttgacaaaagattacagtgatttgttcgaaagatctggtgttatgcct
aagaaagcgttggcaagattcaagataa------ctgcagatgctgcactacagccagga
acacctct---ttatgccactcacttcaaacccggagatgttgtggacattagagcaaaa
acagttgatcgaggatttcagggagtcatgagacgctggggttttaaaggacaacccgcg
ac---tcatggtcaaactaaaactcatagacgacctggaaatattggctcaggtggtgag
agag---gagttatacctggcactaaaatgcccggtcacatgggtaacagataccgtgtc
ttgagaggcattcagattttaaggatcaatacaaaatttaatgtactctttgttaggggt
actgccatacctggagaaataaataatataattcaaattttcgatactaaattattaaga
aggaaac---------acaaag---------------------------------aagcg
cctgcttttccaacatatttcc---------------caactgg------cgatgaacct
gaagaactttacatggacgagatgcatcattttggtgaagctacaatcga---attcgaa
gaaccacaacaacaaa--------------------------------------------
-----------caaaaaagaaataa
>Ar-Limcal
------------------------------------------------------------
------------------------------------------------------------
------------------------------------------------------------
------------------------------------------------------------
--------------------------attcatgatgattttgtaacgcatgaaaatcaag
aatttataagtgaagttgtgcacgacaagtatgagact----------------------
---------------------tccgcacataagcaagtagagggtact------------
---------------------------------caaattgaatggacacccaacctgaga
agaacaggagttattgctcgcaaaataggagaattaccattgtggttgaaaacggggcgg
aaaatcagaactacattg---------ctccaagttatggataatcatgtaattaaatat
tacactccagagg---aatatgatccacctcgaaaaagacc------------------t
actagaattaagaataaggcaccttgtttac---------ttttgggtgctgaagctaca
gatccaactttattaactaaagagtattgtggaatatttaaagatagtggagtgttgccg
aaaaaatacttagctagattttttgtaa------gtcctgatgcaaagttgcctcctggt
acgcccat---ttccgccttgcatttttctgttggaaactatatagacgtgagaggcaaa
acaaagtacagaggatttcagggtgtaatgaaaaggcatggatttaaaggtatgccagca
tc---ccatggtgttacgaaaacacacagacgaggaggtaatatcggtggaggtggtgca
aagggaagagtgtggccaggaaccaaaatgcctggtcatatgggtcaccgttatagattg
gcaaagggcttaaaaatttggcgaattaacacaaaatataacgtgttgtgggtatcagga
tctggaattccaggagcaacgaattcattggtttacatttatgacacaaatttacctttg
cgtaaac---------ctacaa---------------------------------aaccc
ctggcttttcccacatatttta---------atgtaaaagatca------agatgtacca
gaggatatttatgatgaaagtgttcataaatattctgatcccactattgt---ttttaat
gagtaa------------------------------------------------------
-------------------------
>Ar-Locmig
------------------------------------------------------------
------------------------------------------------------------
------------------------------------------------------------
------------------------------------------------------------
-----------------------------------gaaaatgtaactcaagaaaactcag
catttgtcaaagaagttgtccaagacaaatatgggcctccagctgttattggaggtgtgc
ttacctatca-----acag--agcccactcaaaaatgctcccttggaa------------
---------------------------------cgtggtgaatggactccaaaaacaagg
agaactggtgttattgcaaggaagattggttgttatccaatgtggctgaaagatggctcc
aaaatacatacaactttattacaggt-ttgcaggtggttgacaatcatgttatccgttat
attccacctgaag---aatttgatcctcctcggaaacgttt---gcagagacaga-----
----aagatccaaatcgttatgggtgtttac---------tagttggagcagaaagtgca
gatccaca---attcacaaaggagtattgtggattattcaaagactctggagttatgcct
aagaagacactaggaaggttcatggtgt------caccagaagcagtaattcagcctgga
actccatt---gtacgcatcccattttcgagttggggatgttgtagatgtccgtggtaaa
acgattgatcgaggttttcaaggtgtagttaaacgttggggcttcaaaggtggcccagca
tc---tcatggtgttaccaaaactcatcggcgccctggtaatattggtggtggtggcgag
aaaggaagagtttggccgggcacaaaaatgccaggccatatgggtaaccgctacagaata
ttgagaggtcttaaggta------------------------------------------
------------------------------------------------------------
------------------------------------------------------------
------------------------------------------------------------
------------------------------------------------------------
------------------------------------------------------------
-------------------------
>Ar-Manjur
a-----------------------------------------------------------
------------------------------------------------------------
------------------------------actctgtgtacctacctagat---------
-------tgtaacaata---------------------tagttaaaattatttaca----
-------------------------gatgagcgaagatttgctcacgcaagaaaatagag
attttatagaggaagttaaacaagataaattgaatttgcaaactgctttggaa-------
---------------------tcaccgttggcgaaaattgagacgcaagaa---------
---------------------------------gtggcccagtgggataccacgactcga
agatcgggtctcatagcacgtaaaataggaaattatcccctttggtcgaaagatggcaaa
aagttccagacaacattattacaggt-ctttaggttgtggacaatcatgttattaaatat
ataccaccagaag---aatttaaaccaatgaaaacaactaa---accgaattgga-----
----gagaaaagcggaaactgggttgtcttt---------taattggttcagagactgtt
gacccaagtacagttacaaaggactattgtggcctattcagcagtgttggtatgttgccg
aagagacatctgtgtcgcttcatgattt------cgccacatgcaaaaatgcccacagga
acaccatt---gttcgctacacattttagagttggtgattttattgatgtcagagccaaa
acgatggatcgtgggtttcaaggagtaatgaaacgatggggattcaaagggatgccagct
tc---tcatggtgtaaccaaaactcatagaagaccaggcaacattggtgcaggaggtgaa
aaagcaagagtctggcctggcacaaaaatgccaggtcacatgggcaacaggtggcgaatt
ttaaggggagtaaaaattcttcgcatcaatacaaagtataacatactttggacattggga
gtgggaatacctggagagacaggtgctatgtgttatttatttgacacagtattgccatta
agaaagt---------taaaaa---------------------------------ctccc
cctcctttccctacacagccgt---------------tagtaga------tgatttacct
ttggaatattatgatgaatcaatacatacatttgatagacctacaataac---ctttgag
gag---------------------------------------------------------
-------------------------
>Ar-Neopin
------------------------------------------------------------
------------------------------------------------------------
------------------------------------------------------------
------------------------------------------------------------
--------------------------caatacaatgaaaaccttaccgccgacaatgccc
ggttcatcaaagaagtcgttgataccaaatatagtaactctgaactcagtctgggtatcg
ctgggtccttac--gtaca--tcgcctctcaaagttgagccaattgaacct---------
---------------------------------aaagcagaatggcaaccatcctatcga
cgcactggtgtcattgctaaaaaaattggaatctatccactgtggctgaaaaatggaaaa
agagttttcaccactctt---------ttacaggtgctggataatcatgtggtacgatac
ataccgccagaag---actacaagccaatactgttcaagcg---taagcacaaaa---at
aaccctaggcaggaaagattaggttgccttg---------tggttggttccgacagctgt
gaccctcaaaagttcaccaaggaatattgcggcctctttactgactccggcgttatgcct
aagcgtgtattaactaggttccgcgtct------cacccgaagcagcgttggcacctggt
acaccact---cgttgctgcacattacaagcccggacaaattgttgatatcagaggcaag
actatcgaccgtggttttcaaggagtatgcaaacggtggggattcaaaggtggtccagcc
tc---gcatggtgtgacaaaaacccatagaagacctggaaatattggtggtggtggtgaa
aagggtcgcgtatggcccggaacgaaaatgccgggtcacatgggtaatcgtatgcggata
cacaagggtgccaagatccttcgaatcaatacaaaatataacgtattatggattcatggt
atttctattcccggtgaaacaaactcattcgtttccatatatgacacaattttgccgctg
aggaggc---------tgaaag---------------------------------aatca
ccaagttttccaacttatttac---------ccacagcggacga------acctttacca
gaagaattgttttgcgatgagttgcatccctttacagaacccactattca---attcagt
gaagaatcgtaa------------------------------------------------
-------------------------
>Ar-Nillug
atgatgttctccaactccattcgacgattagcc-tgcctaataattttttcttctctaga
gtaagt--------tttatcggaacaacgcaatccttgtcttgtcaacaag--aaggagc
tgcattgccagtaaagaagagg----tttcagtacccaagtactcccaaacta-------
agatacccgctgtggta---------------------tttgaaacaggaacgagt----
-------------------------taaatataatgaacgcttgactgatgaaaataagg
cgttcattaaagagatagttcatgacaagtacgggcctcctgctatcatcagtggcattc
catcctaccagc--tgaac--agtccgttgaagacagagccgtttgca------------
---------------------------------aggggagagtggtcaacgaataccagg
agatgcggtctcatagccaggaaaattggagtctatccaatgtgggacaaagaaggaaat
aaatttttgaccacactg---------ctgcaggttgtcgataatcatgttgtcaagtat
attcctccagaag---aatataagcctatactgagagtgaa---taggtacc--------
----tccgacctaacaaatatggctgcttag---------ttgtcggagcagaaagtatg
gacccacaaaattacacaaaacaatatacgggtctgttcagtgaggcgggtctgatgccg
aagagagtattgactcgctttcatgtgt------caccagaggcggccattcagccggga
acgcccct---ctacgccactcattacagacccggtgatgtcatcgatgtcagagcaaaa
acgatagacagagggttccaaggagtgatgaggcggtggggcttcaagggactgccggcc
ac---tcacggcgtcaccaagagccatcgacggggcggctgcatcggcggcgggtctaag
aaagccggcgtctggaagggcaagaagatgcccggtcacatgggaaacaggatgcgcatt
ctcaagggattgaagatatggagaattaatacgaaatacaacgtactttacgtggaaggc
ccagcagttcctggtgaatgcaactcaatcgtctacatctatgatactattcttcctttg
agaaaaac------gtacacca---------------------------------agcca
gctgcattcccaacgcattatc------ctgaggaggacgagac------gcctttcccc
gaagatttgtatgatgaagaagcgcataaccttgaagcacccactatatt---cttcgag
gaagaaaagtag------------------------------------------------
-------------------------
>Ar-Onttau
atggcttttattacaaatatttt-----------catgtattt-----------------
----------------agaatagaagaaaaacttttatatttatccgttcc---taacct
atacacgcaatttcgggagcga----cacactataaatccaaaaccgaggcta-------
cgaaatccaacttggtt---------------------gactaaaaagaatcgtgt----
-------------------------ggttcacaatgagttcataacctcagataatcaag
aatttttgaaagaagttgttcaagatcaatttaaaatagaagc-----------------
---------------ggaa--acgtcgttaaaaaaggaacacattaca------------
---------------------------------aatatagagtggactcctaatttgaaa
cgaacaggagtgattgctaggaaaattgggatttatcctatttggttaaaaaatggggag
aaagttttaaccacctta---------ttgcaagttttagataatcacgtgattaaatat
tacactcctgaag---aatataatcctccaagaaaacgaat------------------t
gagaaaatttataataaaaagggggtgatat---------tgcttggagcaggaagtaca
gatccttcaacatttacaaaggaatattgtggaatatttcgagacacaggagttcttcca
aaaaaacatttagcaagattttttgtta------gtcctgaagggatccttcctccaggt
acaccaat---tggagtcttacattatcaagttgggaattatgttgatgttcgaggaaaa
acaatcgatagaggatttcaaggagttatgaaaaggcatggttttaaaggtatgcctcga
tc---acatggtgtaaccaagactcatcgtcgtggtggtaatattggtgggggtggtgaa
aaagcaagagtttggcctggtacaagaatgccaggtcatatggggaatgagtaccgagta
aatagagggctaaaaatattaaggattaacacgaaatttaatgttttatgggtaactggt
caagctattccaggcgagacaaattccattgtgactatttatgattcgcttttaccacta
agaaaac---------ccaaga---------------------------------aagca
cttccttttcctacattaattg---------atccacaaaacgc------agattttcct
gaagatatctttgatgaagatgtgcattgttttgatagtcctagtattga---atatatt
gaatcttaa---------------------------------------------------
-------------------------
>Ar-Opebru
atg---------------------------------------------------------
-------------------------------------------------------aggtt
agatactgtctcggtgaggacg-------------tacattcctccaagattt-------
cggccaccttattggta---------------------caggcaaaaagaaagagg----
-------------------------ggcaagtgaagaatatctgaccaatgataacaaac
aatttattgatgaagtgttgagggaaaagatggaaaaacaaagtttatcagag-------
---------------------tcaccactgacaagcaatgaaatcaccact---------
---------------------------------gaagcactctggacaccctccacacgt
agagtcggccttatagcccgtaaaataggaaactatccactatggtctaaagatggaaag
aagtttcaaactacattg---------ttacaggtggtagataaccatgtaattaagtac
atcccaccagaaa---aatggaaccctatgaaagtgtcaga---taacacttaca-----
----agaaacagaagaggtttggtgtagtga---------tggttggtgcagaaacagtt
gatccaagcacagtgaccagcgaatactgtgggctgtttgacagtgtgggcatgttacca
aagcgcttcctatgtcggttcatggtaa------caccaaatgcagcattgcaaactgga
actccatt---agttgccacacacttcagagtaggagatcatattgatgttagagctaaa
actactgaccgtggtttccaaggggtcatgaaacggcatggattcaaaggcatgcctgca
tc---acatggtgtcaccaagacccacaggagacctggtaacatcggggcaggtggtcaa
aaag--------------------------------------------------------
-------------------------------ccagacacaatgtaatctggacattggga
gtgggcattcctggagaaactggtgcaatgtgctacttgtttgacacagtattaccactt
aaaaagc---------ataagt---------------------------------catca
ccccctttccccactcacatac---------------cctcagg------agatctgcct
ttagagtacattgatcaaaccatacatgacttcagcaattcatcaatttc---atttgag
gaatcttag---------------------------------------------------
-------------------------
>Ar-Osmbic
atggcatcattcattaatggc-------------tatttagcaaatgtttgaa-------
------------------------------------------acgaagttt---ggactt
aataaaagttcccagccgtaat----aggggaccaataggtcagccgaaaaag-------
cgtcatcctgaatggct---------------------tcccaaaacaacacgcgt----
-------------------------gctctacaatgaagggcttactacagataacaagg
aatttctgtcagaagttgtggcatctaccaatggacttcttaatac--------------
-------tgaaa--ttaag--tctcctttgaatacatcattaattccaaca---------
---------------------------------gctacagaatggacagaaaaatccaaa
cgtactggtttacttggtagaaagataggagtgcatccaatgtggttaaagaatggacaa
aaagtgctaactactcta---------atacagatcatagataatgaggttgtaaaatat
ataccgccagaag---agtttcatccagttaaacccagtaa------acataaaa-----
----atattagacagaaaaatggttgtcttg---------tagttggtgcagaaaacatt
aatccacaattacttactaaagagtattacagtatatttgagaaagctggagttacacca
aaaagaatattggcaagatttgtagtta------caccaaacgcggttctccaaccagga
actccttt---aatggcgacgcatttcaaaccaggagagttcattgacgttcgagggaaa
acggtagatcgtggctttcaaggtgttatgaaaaggtggggattccatggtatgcctgct
tc---tcatggtcaaactaaaacacacagaagaccaggtaatattggtgcaggaaattat
aaagacagagtaatgccaggtacgaaaatgcctggtcacatgggaaatcgttggcgtgtt
ttgaaaggtgttaggatattacgaatcaacactaaatataatgtaatatgggtaatggcg
cagaatgtaccgggagagctatacactttatgttatttatacgatacgattctcccaacg
aaac------------gaaata---------------------------------cttcg
cctaatttccctacgtatttgccg---ccgaatcaaaatgaagaa----ccgaacttccg
gaaaatctttacgcggacgatgttcatgcatttaccgatccaacgattgt---gtacgaa
ccggaatcgtaa------------------------------------------------
-------------------------
>Ar-Partep
atgtttatttatcttcaaattctcaaccagggcctactcaaactctcgctgtattttagc
t---------------tatgctgaaaatgttttgtacaaatcatcag---t---cagtgg
tgcaatatctgtcagaaaaaaa----catggccttcataaagactggaaaaacaa-agat
agatttgacaattattg---------------------ggtgcctagaaaaagagc----
-------------------------cttcacagatgataaactcactcttcaaaataaag
aatttttacaagaagtaatgctagaaaaatttttaaaaccagg-----------------
---------------agaa--agtcctttgaaagagaaggagacaattgaa---------
---------------------------------agaccaaaatggactcctgaatctata
agaaccggtgtcatagcacggaaaattggtatttatccattgtggactaaatctggccaa
agaattatgacaactttg---------ttacaggttttagataatcatgtcatcaggtat
aatcctcctgaaa---tattttctcagtcaaaatattatga---tgattgcaaag-----
----acccatctaaggtttatggaagtttag---------ttgttggtgcagaaagtgcc
gatccacaattgttcactgctgcttataatggcttgtttgcagaagctggtgtcatgcca
aaaagaaaattgaccagattccgtataa------ctccagacgctaagcttgaacctggt
actccttt---gttcgccaatcactttgaggttggtgattatgttaatgtccgaggcatt
acgcgatatcatggttttcaaggtgtgatgaagagatggggttttaaaggaggtccagca
ac---tcatggctgcacaaagagtcatcgcaggcctggctgtattggtggtgggagaaag
cgtg---gtgtctggaaaggtaaaaaattacctggactcatgggtggatatgctagatta
caaagaggattgaagatatggcgtattaatacaaaatataacgtgctatatgttcatgga
cctgctgtgcctggaattataaacaattattgtataatttacgactgttatattgagaag
aaatgtcacac---tgaggatg---------------------------------atccc
cctcattttcctacattttttc------ctgaagatatgacaga------accagtaact
gaaaacttatatgacgaacagcttcataatttttctgatccatccgtaac---atttgaa
gatgaagaagct----tcaaaatcatag--------------------------------
-------------------------
>Ar-Phesol
ttccgcatatattttcttag----------------------------------------
---------------------------------------------aatatc---aaactg
taacataacacaaataagagaa----cgtcatgcccctcgcccattacgtatt-------
aaatatccaatttggtt---------------------tctccagaaagaacgagc----
-------------------------gaaatatcaagaaaatctgaccaaaccgaatagag
aattcatccaagaagttgtccacgacacttacggacaaccggctgaaattgccggtgtcc
aaacttatgact--tgaaa--acacctttacaaacccaaccatttgaa------------
---------------------------------cgtggtcaatggaacatcaaaagccaa
agaactggaatgatcggtcgtaaaatcggtgtatatccgttatggacaaaggagggtaaa
agaataagcgctacttta---------attcaagtagtagataatcacgtcataaagtac
ataccgccagaag---aattcgatccacctagaaaaccgta---tgattgtatcg-----
----gtcataaaaagaaattgggctgcttat---------tagtcggagcagaaagtacc
gatcctcaaaagttcacaagagaatattgcggactttttttcaaacaaggtttaatgccg
aaaaaaattctcggtagatttttaataa------caccggaagctaagattcaacctgga
acaccact---atttgctcctcatttcagagttggagattacgtagatgtcagaggcctt
acgatccaacgagggtttcaaggagtaatgaaaagatacggatttcatggacagccagct
ac---tcatggtcaaactaaaacccatcgtcgtcctggatgtattggtagagggcgtgac
aaaa---aagttcagcctggtaaaaaaatgccaggtcatatgggttatagatatagattt
gcgagaggtttgcagattttacgaatgaacactaaatacaacgttatttgggtaaaagga
caagccatccccggagatacaaattccatcgtatacgtttacgatact------------
------------------------------------------------------------
------------------------------------------------------------
------------------------------------------------------------
------------------------------------------------------------
-------------------------
>Ar-Pluxyl
atggcaacatgca-----------------------------------------------
-----------------atttaaagaacctttgtagcagcttggctaaaat---aaggat
agacagcatcattcgtacatca-------tcacgttatcagccaccgagatac-------
aggcctcctcagtggta---------------------tgtgcagaaagaaagaat----
-------------------------gacaaaagatgacaacttaacgctggataataaac
aattcattgaagaagtaatgcaagacaagcttgttgcacaaaattctgtgcag-------
---------------------tcaccacttgctgaagtaaatactacagct---------
---------------------------------acagcaaaatggaatccgctcacccgc
agggctgggcttattgcgcgcaagattgggaactatccactatggctcaaagatggaact
aaagttcaaacaacacta---------ttgcaggtggctgataatcatgtcattaaatat
attccgccagagg---aattcaagccaatgaaaacttcaaa---attaaactgga-----
----gagaacaacgacgtcttggttgcctcc---------tgattggctctgaaactata
gacccgagttcagttaccaaagagtattgtggcttgttcaatagtgttgggatgttaccc
aagcgtaacttgtgtcgttttatgatat------caagggagtcagccatgccaactggg
actccttt---atttgctacccattttcgagttggtgattacattgatgttagggccaaa
actattgaccgcggttttcaaggagttatgaaaagatgggatttcaaaggtatgcctgca
tc---acacggtgtgaccaaaactcatagacgtccaggaaacattggtgctggaggtgag
aaggcgcgagtttggccgggaaccaaaatgcctggccatatgggaaacagctggcgtgtc
ttacgtggcgtaaagatactgcggattaacacgaagcacaatgtaatttggaccatggga
gtggcgatacccggcgagactggcgccatgtgctatttgtttgacacagttctgccgctc
cggaaac---------acaaga---------------------------------ctgca
ccacccttccccactcagccac---------------tggtgga------tgatcttcct
atagagtattatgatgagtctctgcatccatttgaggaacctacaatagc---atatgag
gaagtatag---------------------------------------------------
-------------------------
>Ar-Pseelo
------------------------------------------------------------
------------------------------------------------------------
------------------------------------------------------------
------------------------------------------------------------
--------------------------aaatatgacgaatatttaacaaaagagaataaga
actttcttgaggaagtagttcaagataaatatggttcgtctactggatttggaacaaaaa
tt-------------------tctcctttaaaaatagatccaattgaacct---------
---------------------------------gttactgaatggacaagtaaaatgaaa
cgcactggtttaattgcaaagaaaataggagtttatccaatgtggcttaaaaatgggaaa
agagttaatagcacattg---------cttcagattgttgataatgaagtagtcaaatac
ataccaccagaga---aattttatccagtaaaaagtcgtaagccgcgcccaatac-----
----aagtaaaaagaagacttggttgtctca---------tagtaggagcagaaaatata
gatccacaattgctcactaaagaatattatggtatcttcactgaagccggagttatgcca
aaacgtattttacgaaggtttctgataa------ctccggaagcagcactacaaccagga
actccttt---gtttgctgcacattttaaaccaggagaagtcgtcgacatctacggaaaa
acgatagatcgtggtttccaaggtgttatgagacgatggggttttaaaggaatgcccgcc
ac---tcatggcgtaaccaaaactcacagaagacctggaaatatcggatcaggtggtaaa
aaagcccgagttatgcctggcactaaactgcctggacatatgggtaataaaatgcgaata
ctcagaggtgttcgaattctacgaataaatacgaaatataacgtaatttgggttttggga
cataatttacctggagaaatcggtacttactgtcacatgtatgatacatggcttcctttg
aggcgac---------ataaaa---------------------------------cagca
ccgaatttccctacttatttac------caactatcacggaaga------atcgcttcca
gaagagatgtacgcggatgacgtacatcggtttgaagatcctacgataga---atttaaa
gaagaatct---------------------------------------------------
-------------------------
>Ar-Schgra
----------------------------------------atgaaacgtaccgtttttga
t---------------attccggcgtcgttgcgcatcacgttcag---------cggacc
gatggcgtatcaagcgcgcacc----gcacataacgtccgggcgccgcgtatc-------
aaatatccgttatggta---------------------tttgcaacgggagcgggc----
-------------------------gaaggatgaccaacagctaaccggagacaaccgat
ccttcatcaaggaagccgtgcacgacaagttcggcatgccggcggtcattcatggtatat
ctacgtacgacg--tgcgg--tccccgttaaacgaagactccgtcgagtgcg--------
-------------------------------cgaacgtcgaatggaatcccaatttccag
cgcaccgggctcattgctcgcaagctgggaaactatccgatgtggttgaacaacggcaag
agcgtgctcactaccctt---------ttgcaagtcattgacaaccatgtaatcaaatac
atcccgcccggcg---agttcgatccgccgaggaaaccgta---tacgtgcccta-----
----accacaagaaacaactaggttgtctgt---------tggtgggcgccgagagcgcc
gatccccaatatttcacgaaacaatattgtggattattttatagggagggtatgatgcca
aaaaaataccttggcaggttcatggttt------ctccagaagctgctttacaacctggt
acgccact---cttggcttctcactttcggcctggagattttatcgatgtacgtggaaaa
accattgatcgaggatttcaaggtgtgatgaaacggcatggttttcacggtatgcctgct
ac---ccatggtgtaaccaaatctcatcgccgaggtggtaatgttggccacggcggtgaa
aagggtagaatattccccggaacaaaaatgcccggacatatgggtaatagatacaggtta
cacaagggagctgaaattttaagaatcaaccacaaatataatgtcatatggataaaagga
gtagcatcaccgggagaaacaaattcaatagtttatttgtatgatactatactgccatta
agaaaac---------acaagt---------------------------------cacca
ccaccatttccaacag------------ccaaagttgtagatga------tgatcagtta
atagattcatataaagaaaatttatacaaattcactgaccaaactataac---attcgaa
gaagacaaataa------------------------------------------------
-------------------------
>Ar-Sipfla
atgtcga----------------------------aaattattaaatgtactattcttga
t---------------ttgtctacattattacgtgtaacatacac---------tggaat
tacggtgaatcaaattcgaagt----gctcataacgttcgaccacctcgaatt-------
aaatatccactatggca---------------------tttacaacgagagagagc----
-------------------------taaagacgatcagcaactgaccgaagacaatcgtg
catttgtcaaggaagctgttcatgataagtttggcatgccagctgtgattcatggtatat
ctacatatgagg--taaga--tcaccattgaaggaagactctgttgagcgca--------
-------------------------------aaaatgtggaatggcacccaaaacttaaa
cgtaccggtctcatagctcgaaaacttggcaactacccgatgtggtctgacaatggcaaa
agtatgcttgctacactt---------tttcaagtcattgataaccatgtaatcaaatat
attcctccgggtg---aatttgatccaccaagaaaaccata---ttcgtgtccaa-----
----aacacaaaaaagaacttgggtgtctct---------tagttggcgcagaaagtgct
gatcctcaatattacacaaaacaatactgtggattattttatagagaaggtatgatgcca
aaaaaaattcttggtagatttttgatat------caccagaagctgctttacaaccaggt
acaccact---tttggcttctcattttcggcctggagattttattgatattcgtggtaaa
actattgatcgaggctttcaaggtgtaatgaaacgtcatggtttccatggtttacctgct
ac---tcatggagtgactaaatcccatcgtagaggaggtaacataggccatggaggtgag
aaaggtagagtatttccaggaacaaaaatgcctggtcacatgggtaatcggtatagaata
cataaaggagctgaaattctaagaatcaatcataagtacaatgttatctgggtaaaagga
gtagcatcaccaggagaaacaaattctatagtttatttacatgatactatattgccatta
agaaaac---------ataaaa---------------------------------ttaca
cctccatttcctacat------------caaaagaagtcgaaga------cgatcaatta
atagattcatataaggaacatatgtataaatttaccgatccaactataac---ttttgaa
gaggaaaaataa------------------------------------------------
-------------------------
>Ar-Sitmis
----------------------------------------atgagacgtactgtttttga
t---------------cttccttcgtcgtttcgtatcactttcgg---------cggacc
gatggtacttcaatctcgcacc----gcacacaacgtccgggcaccgcggatc-------
aagtatcctttatggta---------------------tttgcagcgagagcgggc----
-------------------------gaaagacgaccaacaactaaccggtgataaccgtg
cgttcatcaaggaagccgtgcatgacaagttcggcatgccggcggtgattcacggaatat
ccacgtatgatg--tgcga--tctccattgaatgaagactcagttgagcgcg--------
-------------------------------tgaacgtcgaatggaaccccaagctccaa
cgcaccgggcttatagctcgcaagcttggaaactatccgatgtggttggacaatggcaaa
agcgtgctttctactctt---------ttgcaagtaattgacaaccatgtgatcaaatac
atcccaccaggcg---agttcaatccaccaaggaaaccata---ttcgtgtccta-----
----atcacaaaaaaccactaggatgtcttt---------tagtgggtgccgagagtgct
gatccccaatattttacaaaacagtattgtggattattttatagagaaggaatgatgcca
aaaaaatatctaggcaggtttatggttt------ccccggaagctgctttgcaaccaggt
acaccact---cttggcttcacattttcggcctggagactatattgatatacgtggaaaa
actattgatcgaggatttcagggtgttatgaaacgacatggttttcacggtatgcctgcg
ac---ccacggtgtaaccaaatctcatcgcagaggaggtaatgtaggccatggcggcgaa
aaaggtagaatatttcccggaacaaaaatgcccggacatatgggtaacagatacaggtta
cacaaaggagctgaaatattaagaatcaaccacaaatacaatgttatatgggtaaaaggt
atagcatcgccaggagaaactaattcaatagtttatttatacgatactatactgccatta
agaaagc---------acaagt---------------------------------cacca
ccaccatttccaacat------------ctaaagttgcagacga------tgatcagtta
atagattcatataaagaacatgtgtataaattcactgaccaaactataac---ttatgaa
gaagataaataa------------------------------------------------
-------------------------
>Ar-Sogfur
------------------------------------------------------------
------------------------------------------------------------
------------------------------------------------------------
------------------------------------------------------------
--------------------------aaatacaatgagcgcttaactgatgaaaataagg
cgttcataaaagagatagtacacgacaaatacggtcctcctgctatcatcagtggcattc
cgtcttatcagc--tgaac--agtccgttgaagtctgagccttttgca------------
---------------------------------aggggcgaatggaccacaaacaccaga
agatgtggtctgatagcaaggaaaatcggagtgtacccaatgtgggacaacaaaggaaat
aaatttttgaccacattg---------ctgcaggtcgtagacaatcatgttgtcaagtat
atacctccagaag---aatataagcctatattgagagtgaa---taggtact--------
----tgaggcctaataagtatggctgcttag---------ttgttggagctgaaagtatg
gatccccaaaattatactaaacaatacacgggtctgttcagtgaagctggactgatgcca
aaaagagttttggggcgattccacgtgt------cccccgaagctgccatacagccggga
actcctct---ctatgccactcattacagaccgggtgatgtggttgatgtcagagcaaaa
acgatagacagaggctttcagggtgtgatgaagcgttggggcttcaagggcatgcctgcc
ac---ccatggtgtgaccaagagccatcgcaggggcggctgcatcggtggcggatccaag
aaggccggcgtctggaagggcaaaaaaatgcctggccacatgggcaaccgcatgcgcatt
ctcaaaggactcaaggtg----aggtctatctgtcatctgacgaatttt-------aggg
tccacatccactgtcaaatcaaatctcatttattgatcacagctgatcgt----------
----------------ctaacg---------------------------------atcgg
cctgccggtttacagctatttt---------aggctgccggttt------ttcattcatc
aacagtttttgactttcacagacctatagtctttccaagcaaaaaagacc---ctgtggc
aaaacgggaaaatgactcaattgaagggac---cattttgatctacaatttgagaccaaa
taaatattttttgaacgaatattga
>Ar-Stedum
------atgtttactacccatctgata-------tcaagaattactagttgtgcttttag
t---------------tctataaaaatcgtagagcataaattaatagtgac---atgtac
ctttatccctgttcgagataag----cacggtatccgtaaacaaagaggaatt-------
---tatgataattattg---------------------ggtgccgaagaagcgaaa----
-------------------------atatactgatgataaaattacatctgaaaatagag
atttccttcaagaagttatcagcgaaaggtttttaaaacctgg-----------------
---------------agaa--agcccattaaagaaccaagttgaaaatgaa---------
---------------------------------agagctaaatggactccaaattctgta
agaacaggacttatagccaggaaaataggaatctaccctatgtggacaaaggatggtaaa
agaattttgacaacactg---------ttacaggtggtagacaaccatgtcattagatat
aacccacctgaaa---tattttcacaatctaaatattctaa---tgtttatctca-----
-aagacaaatcaaaagttttgggaagtttag---------ttgttggagcagaaagtgcc
gatcctcagctgtttactgctgcttataatggactttttgctgaatctggagtaatgccg
aaaaagaggttgacgtatttccgaataa------ctcctgatgcaaagatagaacctggt
actccatt---atttgctaatcatttcagagttggagactatgttaacataagaggtatc
acgagatatcatggtttccaaggtgttatgaagagatggggctttaaaggtggacctgct
ac---acatggatgcacaaaaagtcatcgcaggccaggttgtattggaggagggcgcaag
cgag---gtgtctggaaaggaaagaaaatgcctggattgatgggtggatacagaaggctt
atggcaggactgaagatttggaggatcaatacaaagtataatgtcatctatgtccaagga
cgagctgtaccaggtgttaccaataattattgttacatatatgattgctacaaagagaag
aagcgtcacac---agaagata---------------------------------atcct
cctccatttccaacttattatc------cagaagattctgctgg------actacttcca
gaagacatatttgatgaaaaattgcataatttttctgatccttctattat---agttgaa
gagactgagtca----aataagtga-----------------------------------
-------------------------
>Ar-Stemim
atgaaaatgttgactacccatctgcta-------tccaggattactacttttgcttttag
t---------------tctatgaaaatcggagagcataaattaatagtgac---atgtac
ctttatccctgttcgagataag----catggactccgtaaacaaagaggaatt-------
---tacgataattattg---------------------ggtgccaaagaagcgaaa----
-------------------------atatactgatgataaaattacatctgaaaataaag
atttccttcaagaagttatcagcaaaaggtttttaaagcctgg-----------------
---------------agaa--agtccattaaagaatcaagttgaaaatgag---------
---------------------------------agagctaaatggactccaaattctgta
agaacaggacttatagccaggaaaataggaatctaccctatgtggacaaaggatggtaaa
agaattctgacaacactg---------ttacaggtggtagacaaccacgtcattagatat
aacccacctgaaa---tattttcacagtctaaatattctga---tgtttatctca-----
-aagataaatcaaaagtttttggaagtttag---------ttgttggagcagaaagtgct
gatcctcagctgtttactgctgcttataatggactgtttgctgaatctggagtaatgcca
aaaaagaggttgacgtatttccgaataa------ctcctgatgcaaagatagagcctggt
actccatt---atttgctaatcatttcagagttggagactttgttaacataagaggtatc
acgagatatcatggtttccaaggtgttatgaagcgatggggctttaaaggtggacctgct
ac---acatggatgcacaaaaagtcatcgcaggccaggttgtattggaggaggacgcaag
cgag---gcgtgtggaaaggaaagaaaatgcctggattgatgggtggatacagaaggctt
atggcaggactgaagatatggaggatcaatacaaagtataatgtcatctacgtccatgga
cgagctgtaccaggtgttaccaacaattattgttacatatatgattgctacaaagagaag
aagtgtcacac---agaagaga---------------------------------atcct
cctccatttccaacttattatc------ca------------------------------
------------------------------------------------------------
------------------------------------------------------------
-------------------------
>Ar-Temlon
------------------------------------------------------------
------------------------------------------------------------
------------------------------------------------------------
------------------------------------------------------------
--------------------------ttgtacaatgagcggctaacagaagataataagc
agtttcttgacgaagtggttcaagataaacatggctcgtccactatcggatttggaatga
aactt----------------tctcctttgaaaatagatccgatcgagcct---------
---------------------------------actgtagaatggaagaaatatatgcaa
cgtactggtttaattgccaagaaaataggggtctatccgttatggttgaaaaatggaaag
aaggtcacgtcgacgttg---------cttcaggttgtcgataacgaagtggtaaaatac
atcccgccggaga---aatattttccaataaaaagccgtgt---actcacaagac-----
----aagtcaaaaagaaacgcggatgtctcg---------tagtaggggcagaaaatata
gatccgcaaataatcactaaagaatattacggtatttttaacgatgctggagttatgcca
aaacgggtactaaggagatttataatat------caccggaagcagcattacaaccagga
actccttt---attcgccacacattttaaaccaggggaagtcgtcgatatccgtgcgaaa
acaattgatcgtggattccaaggtgtcatgaaacgatggggctttcatgggatgcctgcc
ag---tcacggcgtgaccaaaactcacagacgacctggaaacatcgggtcaggtggaggg
aaagcccgagtcatgcctggcactaaaatgcctggacacatgggtaataggtggcgtgtt
atcagaggtgttcgaattttacgaataaacacgaagtataacgtgatttgggttcaggga
cataatatacctggcgaaatcaatacttattgttacatgtttgatacagtacttcctctg
aggaaac---------ataaaa---------------------------------cagcg
ccaaatttccctacgtatctac------caagcatcaccgaaga------atcgcttcca
gaggagctgtatgcagatgacatacactcgtttgtagatcccacgataga---atttaaa
gaagaatcttaa------------------------------------------------
-------------------------
>Ar-Thrpal
atgatggctgctctaagggcccgtgct-----------------atatctctatttcaag
ggattctat-----gcaattctaaatcaaattctagtgctcttgatgttcggtttcaagt
ttgtgtgacacaagtgaggagc----cacaaaatcattcaaatacccagattt-------
cgtcatccttactggca---------------------cgttcggaaagatcgttc----
-------------------------tcattattctgaaaatcttactgcagaaaacaaag
aattcatacaagagactattgctaaagaatttggtccaccaactgttgtcagtggtgttc
agacttacggc----------tctcctgttaaaaatgtcacaaaagttgag---------
---------------------------------cccgtagagtggttccctggaattaga
agaacctcaacaatagcaaggaagattggtattcagcctatgtggctcaaagatggaact
cgtgtcatgtgtactcta---------ttacaaattgtagataaccatgttgtaaagtat
aacccacctgaga---atgttattccattaagaagacgtga---aaaagttgttc---cc
aaaaaggctctgggtagatatggtgctttgg---------ttgtcggagcggagagtgca
gatccccaggagttcaccaaaaactattgtggattgttccgggaatcgggacttccacct
aaacgcaggctggcaaggtttttaatat------ctcctcaagcagttcttcctcctggt
actcctct---caatgctatgcattaccgagctggagattatgttgatgtaacagggttt
acgataatgagagggtttcaaggagtcatgaaaagatggggcttcaaaggcatgcgagct
ac---tcatggtgttacaaagactcatcgacgtcctggtaatattggtgcaggtggaggt
aaagcacgtgtttggccagggaaaaagatgcctgggcacatgggaggaaagacacgaaca
ctacgaggcttgaagattttgagaattaatactgaatacaatgttctttatgttattgga
caaaatgttcctggacaaattaactcctatacctacattcatgattgtttattgcaacac
aggtgggttagagaggcaaaag---------------------------------atgca
cgtccactgccaacctacatac---------ctaaagaaggaga------gacgcaccca
gaggacatttatgcagctgatgtccatccatttgatggatcttccataat---gtatgaa
gtagttgacact----cctactgtgagaactggtgctaagattgccaaagctaaaggagg
aaagaaatga---------------
>Ar-Timbar
------------------------------------------------------------
------------------------------------------------------------
------------------------------------------------------------
------------------------------------------------------------
--------------------------aaatacaatgaaagtctaactccagaaaataaat
cctttatcaaagaaattgttgaagacaagtatggtcctcaggcgatcattggaggtgtca
ctacttatca-----acag--agtccgcttaagaatgagccgatggag------------
---------------------------------aaaggtacttggtatccaggggtccga
aggacaggggtgatagctcgcaaaattggcatctaccccatgtggatgaatgacggaacc
aaagttttttcaacactt---------cttcaggtggttgataatcacgtgatccgctac
atccctccagggg---agtttgaaccagctcgaaagcccaa---gaagaaaattc-----
----gacatcccaacagatttgggtgtttac---------tcgttggtgccgaaagcgag
gatcctcagtcgttcaccaaagaatattgcggcctttttacatcatcgggtttgatgcca
aagaaatttttgggaaggttttttgtgt------ctcctgaagcagccattcaacctggg
actccact---tcttgcatcccacttcaaggtggggcaggttgtcgacgttcgaggaaaa
acaattgaccgaggtttccaaggtgtcatgaagaggtggggttttaagggtatgccggca
tc---ccacggcgtgactaagactcaccggcgtcccggtaatatcggcagtggaggaaca
aaagcgcgtgttatgccaggcacaaagatgcccggacacatgggcaaccggtacagaatt
ctcaagggtgtggaggttctgagaattaacacccagtacaatgtgctgtatgtgaaaggt
ctagcagtggctggaggaacaaactctatatgctacatctacgacactattctacctttc
agn---------------------------------------------------------
------------------------------------------------------------
------------------------------------------------------------
------------------------------------------------------------
-------------------------
>Ar-Timcri
------------------------------------------------------------
------------------------------------------------------------
------------------------------------------------------------
------------------------------------------------------------
--------------------------aaatacaatgaaagtctaactccagaaaataaat
cctttatcaaagaagttgtcgaagataaatatggtcctcaggcggtcattggaggtgtca
ctacttatca-----acag--agtccgcttaagaatgagccgatggag------------
---------------------------------aaaggcacttggttcccaggggtccga
aggacaggggtgatagctcgcaaaattggcatctaccccatgtggatgaatgatggaacc
aaagttttttcaacactt---------cttcaggtggttgataatcacgtgatccgttac
atccctccagggg---agtttgaaccaactcgaaagtccaa---gaagaaaattc-----
----gatatcccaacagattcgggtgtttac---------tagttggtgctgaaagtgag
gatcctcagacgttcaccaaagaatattgcggcctttttacatcatcgggtttgatgcca
aagaaagttttgggaaggttttttgtgt------ctcctgaagcagccattcaacctggg
actccact---tcttgcatcccacttcaaggtggggcaggttgtcgacattcgaggaaaa
acaattgaccgaggtttccaaggtgtcgtgaagaggtggggttttaagggtatgccggca
tc---ccatggcgtgactaagactcaccggcgtcccggtaacatcggcagtggaggaacg
aaagcgcgtgttatgccaggcacaaagatgcccggacacatgggcaaccggtacagaatt
ctcaagggtgtggagatcctgagaattaacacccagtataatgtgctgtgggtgaaaggc
ttagcagttgctggaggaacaaactctatatgctacatctacgacacaattctacctttc
aggaagt---------caactg---------------------------------agcct
cctccctttcccactttctacc------cagaagacttggaaga------accgctaccg
gatgatatctattcagaaaaattgcaccgattttcttcaccaacgataac---atttcaa
gataccaaatag------------------------------------------------
-------------------------
>Ar-Timgen
------------------------------------------------------------
------------------------------------------------------------
------------------------------------------------------------
------------------------------------------------------------
--------------------------aaatacaatgaaagtctaactccagaaaataaat
cctttatcaaagaaattgttgaagacaagtatggtcctcaggcgatcattggaggtgtcg
ctacttatca-----acag--agtccgcttaagaatgagccgatggag------------
---------------------------------aaaggtacttggtatccaggggtccga
aggacaggggtgatagctcgcaaaattggcatctaccccatgtggatgaatgatggaacc
aaagttttttcaacactt---------cttcaggtggttgataatcacgtgatccgctac
atccctccagggg---agtttgaaccagctcgaaagcccaa---gaagaaaattc-----
----gacatcccaacagattcgggtgtttac---------tcgttggtgccgaaagcgag
gatcctcagtcgttcaccaaagaatattgcggcctttttacatcatcgggtttgatgccg
aagaaatttttggggaggttttttgtgt------ctcctgaagcagccattcaacctggg
actccact---tctggcatcccacttcaaggtggggcaggttgtcgacgttcgaggaaaa
acaattgaccgaggtttccaaggtgtcatgaagaggtggggttttaagggtatgccagca
tc---ccacggcgtgactaagactcaccggcgtcccggtaatatcggcagtggaggaaca
aaagcgcgtgttatgccaggcacaaagatgcccggacacatgggcaaccggtacagaatt
ctcaagggtgtggaggttctgagaattaacacccagtacaatgtgctgtacgttaaaggt
ctagcagtggctggaggaacaaactctatatgctacatctacgacacaattctacctttc
agn---------------------------------------------------------
------------------------------------------------------------
------------------------------------------------------------
------------------------------------------------------------
-------------------------
>Ar-Timmon
------------------------------------------------------------
------------------------------------------------------------
------------------------------------------------------------
------------------------------------------------------------
--------------------------aaatacaatgaaagtctaactccagaaaataaat
cctttatcaaagaagttgtcgaagataaatatggtcctcaggcgatcattggaggtgtca
ctacttatca-----acag--agtccgcttaagaatgagccgatggag------------
---------------------------------aaaggcacttggttcccaggggtccga
aggacaggggtgatagctcgcaaaattggcatctaccccatgtggatgaatgatggaacc
aaagttttttcaacactt---------cttcaggtggttgataatcacgtgatccgttac
atccctccagggg---agtttgaaccaactcgaaagtccaa---gaagaaaattc-----
----gatatcccaacagattcgggtgtttac---------tagttggtgctgaaagtgag
gatcctcagacgttcaccaaagaatattgcggcctttttacatcatcgggtttgatgcca
aagaaagttttgggaaggttttttgtgt------ctcctgaagcagccattcaacctggg
actccact---tcttgcatcccatttcaaggtggggcaggttgttgacattcgaggaaaa
acaattgaccgaggtttccaaggtgtcgtgaagaggtggggttttaagggtatgccggca
tc---ccatggcgtgactaagactcaccggcgtcccggtaacatcggcagtggaggaacg
aaagcgcgtgttatgccaggcacaaagatgcccggacacatgggcaaccggtacagaatt
ctcaagggtgtggagatcctgagaattaacacccagtataatgtgctgtgggtgaaaggc
ttagcagttgccggaggaacaaactctatatgctacatctacgacacaattctacctttc
aggaagt---------caactg---------------------------------agcct
cctccctttcccactttctacc------cagaagacttggaaga------accgctaccg
gatgatatctattcagaaaaattgcaccgattttcttcaccaacgataac---atttcaa
gataccaaatag------------------------------------------------
-------------------------
>Ar-Timpop
------------------------------------------------------------
----------------------------------------------nnttt---gagcgt
aactttcactcaggtccgtggg----aaaaattttgtacatagaccaagactt-------
cgatacccatcttggca---------------------tcttcagaaggatcgtgt----
-------------------------taaatacaatgaaagtctaactcgagaaaataaat
cctttatcaaagaagtagttgaagacaaatatggtcctcaggcgatcattggaggtgtca
ctacttatca-----acag--agtccgcttaagaacgagccgatggag------------
---------------------------------aaaggcacttggtttccaggggtccga
aggacaggggtgatagctcgcaaaattggcatctaccccatgtggatgaatgatgggacc
aaagttttttcaacactt---------cttcaggtggttgataatcatgtgatccgctac
atccctccagggg---agtttgaaccagctcgaaagcccaa---gaagaaaattc-----
----gatatcccaacagattcgggtgtttac---------ttgttggtgccgaaagtgag
gatcctcagacgttcaccaaagaatattgcggcctttttacatcatcaggtttgatgcca
aagaaatttttgggaaggttttttgtat------ctcctgaagcagccattcaacctggg
actccact---tcttgcatcccacttcaaggtggggcaggttgtcgacattcgaggaaaa
acgattgaccgaggtttccaaggtgtcatgaagaggtggggttttaagggtatgccggca
tc---ccacggcgtgactaagactcatcggcgtcccggtaacatcggcagtggaggaaca
aaagcgcgtgttatgccaggcacaaagatgcccggacacatgggcaaccggcacagaatt
ctcaagggtgtggaggttctgagaattaacacccagtacaatgtgctgtgggtgaaaggt
ttagcagttgctggaggaacaaactctatatgctacatatacgacacaattctacctttc
aggaagc---------caactg---------------------------------agccc
cctccctttcccaccttctacc------cagaagacttggaaga------accgttaccg
aacgatatctattcaggaaaattgcatcgattttcttcaccaacgataat---atttcaa
gataccaaatag------------------------------------------------
-------------------------
>Ar-Timshe
------------------------------------------------------------
----------------------------------------------nnttt---gagcat
aactttcactcaggtccgtggg----aaaaattttttacatagaccaagactt-------
cgatacccatcttggca---------------------tcttcagaaggatcgtgt----
-------------------------taaatacaatgaaagtctaactccagaaaataaat
cctttattaaagaagttgttgaagacaaatatggtcctcaggcgatcattggaggtgtca
ctacttatca-----acag--agtccgcttaagaatgagccgatggag------------
---------------------------------aaaggtacttggtttccaggggtccga
aggacaggagtgatagctcgcaaaattggcatctaccccatgtggatgaatgatgggacc
aaagttttttcaacactt---------cttcaggtggttgataatcacgtgatccgctac
atccctccagggg---agtttgaaccagctcgaaaacccaa---gaagaaaattc-----
----gatatcccaacagattcgggtgtttac---------ttgttggtgccgaaagtgag
gatcctcagacgttcaccaaagaatattgtggcctttttacatcatcgggtttaatgcca
aagaaatttttgggaaggttttttgtat------ctcctgaagcagccattcaacctggg
actccact---tcttgcatcccacttcaaggtggggcaggttgtcgacgtccgaggaaaa
acgattgaccgaggtttccaaggtgtcatgaagaggtggggttttaagggtatgccggca
tc---ccacggcgtgactaagactcaccggcgtcctggtaacatcggcagtggaggaaca
aaagcgcgtgttatgccaggcacaaagatgcccggacacatgggcaacaggcacagaatt
ctcaagggtgtggaggttctgagaattaacacccagtacaatgtgctgtgggtgaaaggc
ttagcagtggccggaggaacaaactctatatgctacatatacgacacaattctacctctc
agn---------------------------------------------------------
------------------------------------------------------------
------------------------------------------------------------
------------------------------------------------------------
-------------------------
>Ar-Timtah
------------------------------------------------------------
------------------------------------------------------------
------------------------------------------------------------
------------------------------------------------------------
--------------------------aaatacaatgaaagtctaactccagaaaataaat
cctttatcaaagaaattgttgaggacaaatatggtcctcaggcgatcattggaggtgtca
ctacttatca-----acag--agtccgcttaagaatgagccgatggag------------
---------------------------------aaaggtacttggtatccaggggtccga
aggacaggggtgatagctcgcaaaattggcatctaccccatgtggatgaatgacggaacc
aaagttttttcaacactt---------cttcaggtggttgataatcacgtgatccgctac
atccctccagggg---agtttgaaccagctcgaaagcccaa---gaagaaaattc-----
----gacatcccaacagatttgggtgtttac---------tcgttggtgccgaaagcgag
gatcctcagtcgttcaccaaagaatattgcggcctttttacatcatcgggtttgatgcca
aagaaatttttgggaaggttttttgtgt------ctcctgaagcagccattcaacctggg
actccact---tcttgcatcccacttcaaggtggggcaggttgtcgacgttcgaggaaaa
acaattgaccgaggtttccaaggtgtcatgaagaggtggggttttaagggtatgccggca
tc---ccacggcgtgactaagactcaccggcgtcccggtaatatcggcagtggaggaaca
aaagcgcgtgttatgccaggcacaaagatgcccggacacatgggcaaccggtacagaatt
ctcaagggtgtggaggttctgagaattaacacccagtacaatgtgctgtatgtgaaaggt
ctagcagtggctggaggaacaaactctatatgctacatctacgacactattctacctttc
agn---------------------------------------------------------
------------------------------------------------------------
------------------------------------------------------------
------------------------------------------------------------
-------------------------
>Ar-Trivap
acaagaa-----------------------------------------------------
------------------------------------------------------------
------------------------------gacatgtgaggccagtacgaatc-------
cggtaccctgcttggtt---------------------tttacagagagatagagctgta
agtattaccagt------ttggggggaaaactctcgaaaacatcacaaaagagaataaat
ccttcattcaagaagttcttcatgataaatttggatctcctgcaatcatcggaggtgtac
caacttacgaac--gagct--agtcctttaaaagtagaaccaacaccc------------
---------------------------------cagggtgaatggaacaaaggcactaga
cgggttggtttgatttgccgaaagcttgggcaatatcctatgtgggataaggatggcaat
agatttatgacaactctcctacaagtgtttcaggtggctgataatcatgtagtcaagtat
atcccacctggag---aattcgaaccgactctcaaaccgta------------------t
aaaattaagaggcgacgaatgggttgtgtgt---------tggtaggtgctgaaagtgca
gatcctca---atttacaaaagagtactgcggattattctcccaagctggagtcatgcca
aagaaaactttatgccgctttattgttt------caccggaagcagaaatacaaccggga
acccctct---gtttgcaagtcatttccaagccggcgattttgttgattgcagagctgtt
acgattgatcgtggcttccaaggtgtcatgaaacgctggggctttaaaggaatgcgagct
ac---tcacggagtaacgaaaactcaccgcagaccaggaaacattggtgggggtggtgaa
aaagctcgagtttggccaggaaaaaagttgcctggtcatatgggtaacatatggagagtt
aataaaggagcaaagattctcagaattaacacaaagtacaatgtcttgtacgttaaagga
atagcgatccctggtagaactggttgtattgtctatgtctatgatacaatgttgcctttg
agg---------------------------------------------------------
------------------------------------------------------------
------------------------------------------------------------
------------------------------------------------------------
-------------------------
>Ar-Tutabs
a-----------------------------------------------------------
------------------------------------------------------------
--------------ccaggtgt----actggtaactatcagccccccaggtat-------
cgtcccccgcactggtt---------------------tgtacctaaggaaagagttgta
agt----------------tttttagatgagtgacgatgcattaactcaagataacaggc
agtttttggaagaagtattacaagaccgacttagcgctcaagcagctctagaaaccaa--
-caaatccgag----------tctccactggcacatgctgaactgcagaca---------
---------------------------------gaagcaacatggactcccaagaccagg
agagtaggtcttattgctcggaaaattggcaattacccgctctggtctaaggatggaaaa
aagatgcatactactttagtgcaggt-ttccaggtggtggataatcatgtaatcaaatac
atccctcccgaag---aatttaatccaatgaagacaacaaa---actgaactgga-----
----gagaaaagagaacactagggtgcctcc---------tagttggctctgaaactatt
gacccctccacagtgaccaaggagtactgtggcttgttcgacagtgttggaatgcttcct
aagagacatttgtgcagattcatgattt------cgcctcatgcagctttgcccccaggc
actccact---gtttgccacacattttcgggtgggagactatcttgatgttagggctaaa
acgattgacagagggttccaaggtgtgatgaagagatggggctttaagggcatgccggcg
tc---gcacggagtcaccaaaacccacaggaggcctggcaacattggcgctggtggtcag
aaggctcgcgtctggcctggtactaaaatgccagggcatatgggaaat---tggcgaaca
ctgcgtggcgttaaagttctccgcatgaacacgaagcacaacgtgatgtggttgctggga
gtcggcatccccggcgagaccggcgccatgtgctacttgttcgacaccgtgctcccccta
aagaagc---------tgcagt---------------------------------ccgca
ccccccttccccacgcaccccc---------------ccacaga------caacctcccc
ctcgaatactacgatgactccgtacatccatttgaacaagacacgatcgc---atttgaa
gaa---------------------------------------------------------
-------------------------
>Ar-Vantam
atgactacttcta-----------------------------------------------
-----------------atatgaaattattgtgcaccgtattaggcaagat---gagaat
tgataatataataactagatca----------catttctctcacccgagattc-------
cgacctccatattggta---------------------tttacccaaagaaagagt----
-------------------------tatgagtgatgaattgcttacacaagaaaacaaag
attttctggaggaagtaaaacaagataaattaatacaccaatctgccttggtg-------
---------------------tccccactagccaataatgaaccacaagaa---------
---------------------------------ctagtacaatggaatccatttacacgt
cgagttggtcttatagcacggaaaataggaaattatccaatgtggtcaaaggatggtaaa
aaatttcaaaccacatta---------ttacaggttgtagacaaccatgtaataaaatac
atacctccagaag---aatttaagccaatgaaatcatctaa---agtagtttgga-----
----aggaaaaacggaaattgggttgtcttt---------tagttggttctgaaacaatt
gaccccagcacagtcacaaaagaatattgtggactttttaacagtgtaggaatgttaccc
aagaaacacttatgcagatttatgatct------caccccatgcagcacttccaactggg
acaccatt---gtttgcaactcactttagagttggtgatcatgtggacatcagagctaaa
actatggatcgtggatttcaaggagttatgaagcgttggggttttaaagggatgccagcg
tc---tcatggtgttactaaaacacacagacggcctggaaatattggagctggaggtgaa
aaggcgcgtgtttggcctggtacaaaaatgccaggtcatatgggaaacagatggagaaca
ttacgtggtgtaaaaattttacgtatcaatacaaaacacaatattctttggacactagga
gtagctatacctggagaaacaggagcaatgtgttatttatttgatacagtgttaccatta
aaaaaat---------taaata---------------------------------ctccc
cctccttttccaacacaccctc---------------ctgttga------agacctacct
attgaatatcatgatgaatcaatacatctctttgatgagccaacaataac---ctttgaa
gaatcttag---------------------------------------------------
-------------------------
