# Supplementary material for: Prokaryotic and Eukaryotic Horizontal Transfer of Sailor (DD82E), a New Superfamily of IS630-Tc1-Mariner DNA Transposons
Source: Biology (Basel). 2021 Oct 7;10(10):1005. doi: 10.3390/biology10101005 (PMC8533490; doi:10.3390/biology10101005)
Supplement: Supplementary file 1 [file biology-10-01005-s001.zip › Supplementary Material/Supplementary Data S4.fas]

>Ba-Delbac
atggct------------------------------------------------------
------------------------------------------------------------
------------------------------------------------------------
------------------------------------------------------------
------------------------------------------------------------
------------------------------------------------------------
------------------------------------------------------------
-------------gatatagcggtattaaatgcgaaatttg-------------------
aaaagtccggaactctaagcacaaacgtaagtcttacaccagaagacattaacgttcctg
tagttcaccaagtagtaaaagctactttggccggaagaagacaaggtaatgcttcaacta
aaaccagagcagaagttcgtggtggtggagctaagccattcaagcaaaaa---ggaactg
gtagagccagacaaggttcaaacagatctcctcttatgccaggtggtggtagagcttttg
gtccttct---ccaagaaactttgaacaaaagcttaataaaaaagttgcccttaaagcta
ttcaagcaattcttgctgacaagcttcaagctggaaaacttactgttgtcgacaaaat--
-cgaaa---gtactggaaagaccaaagatatgtacgcacttcttaatggtaaaggtcttc
ttcctgcacttgttgttactgaaagcaaagaatc---------accagctcttagagcag
tgaagaatcttcagtggggcaagggaatggcagttga---------------ag------
---gtttcagtgtttacgaagctgttaaatttgaaaacctcgtaatcgagaaagcggctc
ttgagtcgttactaaataggttggtgt---------------------------------
------------------------------------------------------------
------------------------------------------------------------
------------ag
>Ba-Desbac
gtggcc------------------------------------------------------
------------------------------------------------------------
------------------------------------------------------------
------------------------------------------------------------
------------------------------------------------------------
------------------------------------------------------------
------------------------------------------------------------
-----------------------------cttatagatgtacataatgtgaagggtg---
agaagattcatgagcgggatataaaggatgagatcttcaatgtttttatcagagaagata
tacttcatcaagttataaggggtcagttgaccagttctcgttccggaagtgcttcaacaa
aaaatagatctaaagtaagggctagcagcagaaaactatggcgacagaaa---ggcacag
gtcgcgctagggtaggagcggcatcttcacctttgagaaggggtggtggtgtagcatttg
gtcctctg---ccaagagattattcattaaagattaataaaaagataagaaagatggcat
tacggatggccttagccgataaatacaaggcaggacagatccttgttgttgataacat--
-tcatcttgaggagaaaaacacaggaaaaatttttaatattttaaagacctttgatttag
ataatgttctcattattacagaaagggaagatga---------gaaccttgaaaaatctt
caagaaatattagaagcgttaagctcttaagggccga---------------ag------
---gactcaatgtatacgatattttgagtcatgaaaatctcttatttattgaaggagcta
tagggaaagttgaggaggcacttgctgggt------------------------------
------------------------------------------------------------
------------------------------------------------------------
------------ga
>Ba-Legsp.
atggaa------------------------------------------------------
------------------------------------------------------------
------------------------------------------------------------
------------------------------------------------------------
------------------------------------------------------------
------------------------------------------------------------
------------------------------------------------------------
-----------------------------cttaaaacgatagatactaatgctaagt---
---------------taaaagtaaatgaagaaatattcggatataactataacgaaggtt
tggttcatcaagctgtagttacctttatgaataatgcccgcagtggaaacagtgcgcaaa
aaacacgtgctgaagtacgcggtggtggaagaaagccatggcgtcaaaaa---ggtactg
gtagagcccgagctgggactattcgtagcccgatttggcgttctggtggggtaactttcg
catcaaag---aaaagagattatagccaaaaacttaataaaaaaatgtacaaacgtgcat
tgcgtagtataatctccgagctaaatcgttctggcaatctaattgttgttagtgattt--
-tcaatgtcaatcacataaaacaaaagattttatcgcgaaaatgaaagaattagatcttc
caaacgcattaattgtaatgaacgaagttggcgaa-----caagaatatt----tggctt
cacgtaatttatttcaatatgatatctgcgatgtcag---------------tt------
---gtttagatccagttagtctgcttcgctttgaaaaagtgcttatgactgaagaagcca
ttaaaaatttagaggagcagttacaat---------------------------------
------------------------------------------------------------
------------------------------------------------------------
------------ga
>Ba-uncDes
atggct------------------------------------------------------
------------------------------------------------------------
------------------------------------------------------------
------------------------------------------------------------
------------------------------------------------------------
------------------------------------------------------------
------------------------------------------------------------
-----------------------------gtcgcagatgttcataacaccgatgggg---
aaaaggtttcgcaggttgagctttcggatctgattttcaatgtgcctgtcaaaaagagcg
ttcttcatgaagtcgtcaccatgcagctggcgggaaagcgcgcggggacggcggcggtga
aaaggcgctccgatgtgaagggaagcggcgcgaagcttttcagacaaaag---ggcatgg
gaagggccaggcggggagacatcaaatctcctcttctgagaggcgggggggtgatctttg
gccccagc---cccagatcttacgcccagcggacccccaagaaagtcagggcgctggcca
tgaaaatggccctgacctgcaaactggaggaaaaaaagcttctggtgatcgatcagat--
-gaagcttgatcgggtgaagacaaaggatttcgccgacatcctggatcggctcggggcga
aaaattccctgctggtttcagacggccgggatga---------aaaactcgatctttcat
cccgaaatgttccagggacgaaggtgattgaaaccgc---------------cg------
---ggctcaacgtttacgatattttaaagtacgacacgttgattctggtcgagccggcca
tcaaacagatcgaagggaggctgatccgat------------------------------
------------------------------------------------------------
------------------------------------------------------------
------------ga
>St-Aphast
atgtcg------------------------------------------------------
------------------------------------------------------------
---------------ctccttcg--------------------------------cgcgt
tccaagcctt---gcgcgtaagtgctccatccacgggg----------------------
-----gtcatcgcccgtcatttc-----------tctgcggccgctgcgacg--------
-------------------cttcctgccaaccttcacttggccccagagaag---cccgt
gcgagaacttcgcgtggtcacgcgcg----------------------------aacccg
ttgtgttcgacagcaatggcaacatccaagccaaggtgttgtccttcacggatggct---
cggtcattgacacgttgaccctcagtcgcaatgtgttcgggtcccccgtgcgcaaggaca
tcttgcatcgtgtggtaaagtggcagttggctaaccgccgttccggcaaccacaagacaa
agactcggtcggaagtcagtgggtccacgaagaaggcgtggaagcaaaag---ggcagcg
gtcgtgcccgtgtgggcaacatccgtcctccgcaatggcgaggggggtaccgcgctcatg
gccccgtg---gtccgcgatcactcgtacagcctgcctaagaaagtgcgtgcgatgggtt
tgcgtgtggcattgtccacgaagttggcggaaggcaagctcgcgatcgttcgcgactt--
-gaacgccgagacggaaaagaccaagtcgatgaagcagttgctggccaccaagggctggg
accatgcgttgtttgtggacggcgaagaagccgtg------cgcaactttgtgctggcca
cgcgcaacctccccacggtggacatcatccgccagca---------------aa------
---acatcaacgtgtacgcgatcttgcacaaggacgtgctcgtgttgtccgagaagaccg
tcaagtacttggaagaacgcttggccgtggaat---------------------------
------------------------------------------------------------
------------------------------------------------------------
------------ag
>St-Aphinv
atgtcg------------------------------------------------------
------------------------------------------------------------
---------------ctccttcg--------------------------------cgcgt
tccaagcctt---gcgcgtgagtgctccgtcgacgggg----------------------
-----atcatcgctcgtaatttc-----------tccgcg---tctacagcg--------
-------------------cttcctgccaacctttacttggcgcctgtgaag---cctgt
gcgtgaacttcgcgtcatctcgcgcg----------------------------aaccag
ttgtgttcgacaaaagtggcaacatccaggccaaggtgttgtcctttgcggatggct---
ctgtcgtcgataccatgaccctgaaccgcaatgtatttgggtgccccgtgcgcaaggaca
tcttgcaccgtgttgtcaagtggcaattggccaatcgccgatcgggtaaccacaagacaa
agacccgctcggaagtcagtggctccacgaagaaggcgtggaagcaaaag---ggtagcg
gccgcgctcgtgtcggcaacattcgccctcctcaatggcgaggtggttaccgcgcccatg
gtccagtc---gtccgcgaccattcgtacagcctgcccaagaaagtgcgtgcgatggggt
tgcgtgttgctttgtcgaccaagttggctgaaggtaaacttgcgatcgttcgcgactt--
-gaacccagagtcggaaaagaccaagaccatgaaggctctgttgaccagcaagggttggg
accacgccctctttgtcgacggcgaagaagccgac------cgcaactttgtcttggcca
cccgcaacctcccaacggtcgacatcatccgccagca---------------aa------
---acatcaacgtgtatgcaatcttgcacaaagacctgctcgtgctgtcggagaagaccg
ttaagtacttggaagagcgcttggccgtagaat---------------------------
------------------------------------------------------------
------------------------------------------------------------
------------ag
>St-Aphste
atgtcg------------------------------------------------------
------------------------------------------------------------
---------------cttgtgcg--------------------------------tgcct
tccaagctct---gcgtgtgggtgtgaagccggcggtg---------------------a
ccgctgtcgtcgcgcgtcacttcg--cttccgcgtcggccgcccccgccatc--------
-------------------cttcctcctaaccttcatttggccccggagaag---cccat
ccgcgaaccccgcatcgtgacccgtg----------------------------agcccg
tcgccttcgactcgaacggaaacatccaggccaaggttctctccttcaacgatggcg---
cgtccgtcgggtccttgacgctcagtcgcagtgtgtttggcgcccccatccgcaaggaca
tcttgcagcgtgtcgtcaagtggcaacttgccaaccgccgctcgggcaaccacaagacca
agacccgctcggaagtcagcgggtccacgaagaaggcgtggaagcaaaag---ggttcgg
gccgcgctcgtgtcggcaacatccgtcctcctcaatggcgaggtggctaccgcgcccacg
gccccgtc---gtccgtgaccactcgtacagcttgcccaagaaggtccgcgccatgggtt
tgcgtgttgcgttgtctgccaagttggccgaaggcaagctcgcgatcgtccaagactt--
-ggatgttgagtcggagaagaccaaggccatgaaggagttgctcgcgaccaagggctggg
accacgccctctttatcgatggcgaagaagcgagc------cgcaactttgtcttgtcca
cgcgcaacctcccgcatgtggatgtgatccgccagcg---------------ca------
---acatcagcgtctactcgattttgcacaaggacgtcttggtcttgtccgagaagaccg
tcaagtacttggaagagcgattggccgtggaat---------------------------
------------------------------------------------------------
------------------------------------------------------------
------------ag
>St-Phycam
------------------------------------------------------------
------------------------------------------------------------
------atgaaccgactgctgcg--------------------------------cggcg
tggcggcgct---gtccgtgtcggccccgcgcgcc-------------------------
-----agcctggtgcgtgccgcc-----------agcacacaggcggccgcg--------
-------------------ctgccggccaacctgtcgctggccgatgagaag---cccat
gccgccgccgcgcgtgatcccggcggcgc-------------------------agcagg
tgaagcagacgccatcgggcgacctggagctgcagctgctgtcgctggccgacgagtcgc
cagagctgggcgccgtcacgatggacggcgaggtgttcggcgcgcccgaccgcgtggaca
tcctgcagcgcgtggtgcgctggcagctggcgtgccgccgcgccggcaccaacaaaacca
agacgcgctcggaggtcagcggctccacgcgcaagccgtggaagcagaaa---ggctcgg
gacgcgcacgtgtgggtgacatccgcgccccgcagtggcgcggcggctaccgcgtgcacg
gccccgtg---ctgcgcgacttctcgtacagcctgcccaagaaggtgcgcgccatgggtc
tgcgcgtggcactgtccactaagctccgtgagggaaagctggccgtcgtggactctct--
-ggacgtcgacgttaccaagacgaaggatatgaagaagctgctgggaggccgcggctggg
accacgcgctgttcgtgggtggcgaggaggtggag------tcgagcttcatgctggcga
cgcgcaacatcccgtacgtggatacgctgccgcagaa---------------ca------
---agatcaacgtctactcgatcctgcagaaggacctgctgatcatcacgaaggacgccg
tcaagtaccttgaggagcgtcttcacgtcgact---------------------------
------------------------------------------------------------
------------------------------------------------------------
------------ag
>St-Physyr
------------------------------------------------------------
------------------------------------------------------------
------atgaaccgactgctgcg--------------------------------cggcg
tggcggcgct---ggccgtctccgccccgcgcacc-------------------------
-----tgcgtggcccgtgcggcc-----------agcacgcagaccgcggcg--------
-------------------ctgccg---aacttggcgctggccgaggagaag---ccgca
gccgccgccgcgcgtgatcgctgccgcgc-------------------------aggagg
tccaagtgacgtcggctggcgacctggagctgcagctgctgtcgctggccgagggtgcgc
agagcctgggcgccatcaccatggacggcgacgtcttcggcgcgcccgaccgcgtggaca
ttctgcagcgcgtggtgcgctggcagctggcgtgccgtcgcgccggcaccaacaagacca
aaacgcgctccgaggtgagcggctccacgcgcaagccctggaagcagaaa---ggctcgg
gccgcgcccgcgtgggcgacatccgcgcgccgcagtggcgcggaggctacaccgtgcacg
gccccgtg---ctgcgcgacttctcgtacagtttgcccaagaaggtgcgcgccatggggc
tgcgcgtggcgctgtccaccaagctccgtgagggaaaactggcggtggtggacacgct--
-caatgtcgacgtgaccaagacgaaggatatgaagaagctgctgggcggccgcggatggg
accacgcgctgttcgtcggcggcgaggaggtggac------tcgagcttcatgctggcca
cgcgcaacatcccgtacgtggacacgctcccgcagca---------------ca------
---agatcaacgtttactcgatcttgcagaaggacctgctgatcatcaccaaggacgccg
tcaagtacctcgaggagcgtctgcacgtcgact---------------------------
------------------------------------------------------------
------------------------------------------------------------
------------aa
>St-Phytub
------------------------------------------------------------
------------------------------------------------------------
------atgaaccgactgctgcg--------------------------------tggcg
tggtagcgct---gagtgtgtctgctccacgcgcg-------------------------
-----agtctagtgcgcgcagcc-----------agcacgcaggcggccgcg--------
-------------------atgccggccaacctggcgctggccgaggagaag---cccat
gccgccgccgcgcgtgattccggcagcgc-------------------------aggagg
tcaaggtgacgccgtcgggcgatctggagctgcagctgctgtcgctggccgaggacgagc
aggagatgggatccgtcaccatggacggcgaggtgttcggcgcgcccgaccgcgtggaca
tcctgcagcgcgtggtgcgctggcagctggcgtgccgtcgcgccggcaccaacaagacca
agacgcgctccgaggtgagcggctccacgcgcaaaccgtggaagcagaaa---ggctcgg
gacgtgcccgtgtgggcgacatccgagcgccgcagtggcgtggaggctaccgcgtgcacg
gccccgtg---ctgcgcgacttctcgtacaacctgcccaagaaggtgcgcgccatgggcc
tgcgcgtggcgctgtccaccaagctccgtgagggcaagctggccgtcgtggactcgct--
-ggacgttgacgtcaccaagacgaaggatatgaagaagctgctgggcagccgtggatggg
accacgcgctgttcgtgggaggcgaggaggtggag------tcgagctttgtgctggcca
cgcgcaacatcccgtacgtggatacgatcccgcagaa---------------ca------
---agatcaacgtctactcgatcctgcagaaggacctgctgatcatcacgaaggatgccg
tcaagtaccttgaggagcgccttcacgtcgact---------------------------
------------------------------------------------------------
------------------------------------------------------------
------------ag
>St-Pilapi
atggcggc----------------------------------------------------
------------------------------------------------------------
--ggcgatcaaccgattagtgcg--------------------------------tggcg
tgagcgctctctcgatcgcatcgacacctggagcg-------------------------
-----tgctttgcacgtgctgtc-----------agtacgcaggcagctgca--------
-------------------cttccagcgaatttggtgcttgccgacgaaaaa---cccgt
gcgtccatctcgtgtcatcccggctgctc-------------------------aagaag
tctcatttaccgaaaatggtgatatccagatcaacatgttgagcttgaccagcgacg---
atcaattggaaaagctgacgcttgaaggaagcgtctttggtgcaccaacccgtgtcgata
tcctccaacgtgtcgtgagatggcaacttgcatgccgtcgcgctggtaccaacaaaacga
agactcgctcggaaaccagcggctccacgagaaaaccgtggaagcaaaaa---ggctcgg
gtcgtgctcgtgtgggcgacatcagagctcctcaatggcgtggtggttaccgtgtccatg
gccctgtc---ctccgagatttctcgtacaatttgccacgcaaagtgcgtgccatgggcc
tccgtgttgccttgtcaactaagcttcgtgaaggcaagcttgcggtcgtggacagctt--
-ggatgtggatatttccaagaccaaggcgatgaagcaattgctggaatcccgtggatggg
atcatgcgctcttcattgatggcgaagaggtggcc------tcgaacttcctcctgtcga
cgcggaacatcccgtacgtcgatacgcttccgcagca---------------ca------
---agatcaatgtctactcgattttgcagaaggatcttctcgtgatcacacgagacgctg
tcaagtatctggaaaagcgcctacacacggagt---------------------------
------------------------------------------------------------
------------------------------------------------------------
------------aa
>St-Pytoli
atggcgtc----------------------------------------------------
-----------------------------------------------------------g
ctagcgatccaccgcttggtgaa--------------------------------gggcg
tgggcgcgct---gagtctctcggcgccgcgctcg-------------------------
-----tgcctcgtccgcagtgtg-----------gccacgcaggtggccacgaccga---
------------------agtgccggccaacctcagcctcgcgcccgagaag---ccaca
gcgcgagccgcgcgtcatcaagactgctctcgactgcgatgggattttctgtatggacag
ccgagtacacggacaagggcgatgtgaacgtcaaggtcttgtcgttcttggacttga---
ccgaggtcaacggcatgaccctcgatggctcggtctttgccgcgccgacgcgtgtggaca
tcttgcaccgtgtcgtgcgatggcagctggcggcgcgtcgcgccggtacgcacaaggcca
agtcgcgctcggagaccagtggctcgacgcgtaagccatggaagcagaag---ggctcgg
gtcgtgcgcgtgtgggtgacatccgtgcgccacagtggcgtggtggttaccgtgtgcacg
gtcctgtc---gtgcgtgatcactcgtacagcttgccgaagaaggtgcgcgccatgggtc
tccgtgtcgcgctctcgaccaagcttcgcgagggcaagctcgccgtggtcgacacgct--
-cgacgtggatgtcagcaagaccaaggaaatgaaggagcttcttgagagccgtggctggg
accacgcgctcttcgtggacggtgaggaagtgtcg------accaactttttgctcacca
cgcgcaacttgccgtacgtcgacacgttgcctcagca---------------ca------
---agatcaacgtctattcgattttgcagaaggatctgctggtcgtgacggctgacgcgg
tcaagtacttggaggagcgcttgcacgtcg------------------------------
------------------------------------------------------------
------------------------------------------------------------
------------an
>Fu-Lobtra
atggca------------------------------------------------------
------------------------------------------------------------
------------------------------------------------------------
cagttgggtt--tgaaggcaattgctg------------------cttctaggttttcta
cattcacatctacccgcgctgag-----------gcaattgaaacgac---------aac
atcacatactacaccagtaggacaagtcccttcccagcagaatgagcaagag--------
--------------------------------ggaccaacagctacacaaaactctgaca
actcattctatacacctttgcaagcatggctccgggatttcagaacaaatgaaccca---
agg------atatgatcaacttgaaacgccaagtctttggagctcctttgaggaaggata
tcttgcacagagtagttgtctggcaaagagatgcggagcgtcagggaacacattcgacca
aaggaagaagcgaagtcagtggaacaactcgcaaggctgcaccgcagaaa---ggacgtg
gcgctgctcgtgtgggatctttacgtgcgcctcaacgtcgcggaggtggaattgcatttg
gaccaaag---cctagagatcattcaagtgaattgcctcgtaaggttcaggagatgggtc
tgcgtattgcgttgtcgaccaaatatgcacaggatcagttggtgattgtggatgatat--
-tgttttagattctcataaggctcgggaattcgagaagattcaaagacaacatggctggg
attcaatccttgttgtggctcatcaagagaatga---------gaatttgtggcgtgcaa
cgaacaacttacagcaagtggatgtcacggtcatgca---------------gg------
---agacagatgtcttgaggttgctgaagtatcaaacggtcatcatcgataggaaatcag
tccgctatctagagaaaaagttaaagattt------------------------------
------------------------------------------------------------
------------------------------------------------------------
------------aa
>Fu-Morsp.
atggcatccc--------------------------------------------------
------------------------------------------------------------
ttgtcagcttcctccgtcctgga---------------------ctcgcctttcaacgct
cgactgcatt---gaaggcatttgcca------------------cctcccgtttctcga
ctttgacaccattgcgtgccgag-----------atcattgatacaccctcagctggaac
agacggatcagcagcagcacctccacaatcatcacaacagcaacaacaaaag--ccccag
gtcgcctcttc--------------------aaaacagacgccgccacaggaacccgtca
acccattctttgcccccttgcaggcgtggcttcgggatttcaagtcgaatgaaccca---
agg------atctgatccaccttcaacgcaaggtgtttggtgcaccgctgaggaaagata
ttctgcacagagtggtggtgtggcaacgggatgccatgcgtcaaggaactcactcgacca
aaggaagaagcgaagttagcggaacgactcgaaaggcagcacctcagaag---ggtcgtg
gtgccgctcgtgttggttcattacgcgcaccccagcgtcgtggaggtggagttccattcg
gacccaag---cctcgggatcattctagcgagctgcctcgtaaagttcaggaaatgggtc
ttcgtgtggcactctcaaccaagtttgctcaggatcaattggtgatcgtggatggaat--
-tgagttggattcacacaagactcgggagtttgaagcgattaaggatcgacacggctggg
attccgtcctcgtggttgctagtcgagagaatga---------aaacctctggagggcaa
caaagaaccttcagcaagtggatgttaccatcatgca---------------gg------
---aaacagatgtcttgaggctgctaaagtaccaaatggtcgtcatggaccgcaaatctg
tgaggtacctggagaagaagctgaaggtct------------------------------
------------------------------------------------------------
------------------------------------------------------------
------------aa
>Mo-Halrub
------------------------------------------------------------
------------------------------------------------------------
------------------------------------------------------------
------------------------------------------------------------
------------------------------------------------------------
------------------------------------------------------------
--------------------------------atgacaacccgcaaagtggactacctcc
acccaaacatgaaatcacaccaggcttggctagagaccctggatactgtagaagatg---
agaagctgggtgtcattgatcttcatccagaaatatttgcaacaaatccaaggttagaca
tgcttcacaagaacatccactggcagacaacatacaagaggatttcacatgccaagacca
agacccgtgcggaggtgcaggggggcggcaagcgtccgtggccacagaag---ggcctag
ggagagccagacatagcagcatcagatcaccactgtgggtcggaggtggaagagccatgg
gacctcggggtcctaagagttatttctatatgttacctacagctgtgagagtgcaggggc
tcagggtagcgctgtctgtcaagttcgtccagaatgacttacatatagttgattccct--
-agacatccccactgatgatccatcttatatagaggacctggttgaaaaccggttttggg
gatactctgctctcttcgtggatgacacggactacatgccccggaatatagctgttgctc
tgagcaagactccgcagttcaacgtgatgcctgtgtatgg------------tg------
---agttgcctgtgtatg------------------------------------------
------------------------------------------------------------
------------------------------------------------------------
------------------------------------------------------------
------------nn
>Mo-Mermer
atgtt---------------gttttccaagaacatattg-----------------aaaa
ttgcaactttgcaa-aagatat--------------------------------------
--------ttgctcgttatcaaaagcgaacattaactacgagtgtcagtcttcagtttta
caagggaact---aagatgaattcaga--------------------------cgagttt
cttgaagatgatgatggtcttta-----------cgaagtgc------------------
--------------------------------------------aggaaagg--------
-cctcctctac---cgttga-------------ttacttcaagaaatatagaatttccta
acccatatgttgcatctaagcaggcatggcttgaaaacttagatactgttcaatcac---
agaaactaggaattatagatctccatccagatatatttggaaggccaccgaggattgatt
tgttgcacagaaatactaagtggcaatacttgtataagtacattaactatgaatgtacac
aatcaagagctgaacgaccaggcggaggacggaaaccgtggaaacagaag---cgtacag
gtaaacatcgtgcaggaagcatccgtgcaccgcagtggagaggtggcggagtatcacatg
gaccacgtggacctctttcaaaattctacatgctggcagatactgaccgtgttctaggat
tgtgtatagccttatcagtcaaatatgctcaaaatgatctccatatagtggattcgtt--
-acaaatcccatcagatgaaccagaatatctggaggaacttcttgacacacggttttggg
gattttctgcactatttgtggatgacagagatatcatgcctcaaaatattgcacttgctg
ctagtgaaattgggcacattaatctgatgccagtgta---------------tg------
---gactaaacgtatacagtatgctaaagcatgaaacacttatactaactcttagtgcag
tggaaaaaattgagaaaaaactgcttgagaaactacacagtccagttactaatgttgcat
tt---aagcgat------------------------------------------------
------------------------------------------------------------
------------aa
>Ne-Caeele
------------------------------------------------------------
------------------------------------------------------------
------------------------------------------------------------
---atgctct---ccaggcagctgcgt--------------------------tttttaa
tttcaagtcgagcattctcatcg-----------gctgttcaggatgttt----------
-------------------------------cctcgacttcatctggcgaat--------
--------------ccatcgatac-------acgaagagaattatggcgaaaaccagaaa
atccattcatcaaaactccacaagtttgggtttcaaatttggataccatcgaagatg---
agaagctcggactcgtggatctccatccagacattttcagaacatcaccgcgtatcgata
ttctacaccgtaacctcacgtggcaaagtgtatatcgaaatgtgcaaatgacgaaaatgt
tgacaaaagctgaaatgcccggagggggtagaaagccgtggcctcaaaag---aagactg
gacgggctcacgttggttctattcgttccccacaatttattcgaggaggtttcgcaaatg
gtgttcgtggaccgagaacgtggttctacatgcttccagacgcagtcagaattcagggac
tttgtgttgctctcactctaaagcacacacaagacgatttgcatattgttgacaaaattc
aaaacttacagaatggagaccctaaatattggattgatctttgcgaagctcgaaactacg
gatactctgttcttttcgttgatgattgtgatgagattagcggtggacttgctgaagctc
aacaagctcttccgtggctcaatgtgatgccagtgta---------------tg------
---gtctgaattgcttctcattaatgaaatacgatactattgttctgtcacgaagtgcat
tggaaagagttgaagaacgacttctcacacaaatgcatagagctgggccgatgaataaga
aa---tacaggttaatatttggaaaattaacaa---------ttaaaaaacgtcacttgt
gtagca--cag-------------------------------------------------
------aaaaataa
>Ne-Caenig
atgacgggcccgccgggc--------------------------------cgggccgggc
tcgggccgggcccg------------------------------------gccgggccgg
gcccgggccttgaaattccgaaaaaagcccggcc-cggcccggcccggcccggcccgtta
caaatgctat---cacgacaattccgc--------------------------ctgctaa
tatcaaatcgggctttctcggcc-----------gctgtccaagatgcc-----------
------------------------------------acgtcatccacagagg--------
--------------ttgctgacac-------ccgccgagaactgtggcgaaaacccgaat
cgccattcgtcaaaactccacaagcatgggtctcgagcctcgagactgttgaagacg---
agaagctcggactcgtggatctccatccggacatcttcagaacaacgccacgtatcgaca
tccttcatcgtaatctaacatggcaaagtgtctaccggaacgtgcagatgacgaagatgt
taacgaaggccgagatgccgggaggaggaaggaagccgtggccacagaag---aagacgg
gaagagcacacgtcggatcgatccgcgcgcctcagttcattcgaggaggtttcgcgaatg
gtgtcagaggaccaaggacctggttctacatgctacctgatgcgattcggattcaaggac
tgtgtgtggcgttgactttgaagcacgctcaggatgacttgcacattgttgataacattc
agaatttgcaaaatggagattcaaagttctggattgatctctgcgaagcacgcaactacg
gctactcggtcctcttcatcgacgattgtgacgaggtgtctggaggactcgctgaggccc
aacaagcccttccatggctcaatgtgatgcctgtcta---------------cg------
---gtctcaactgcttctcactgatcaaatacgatactgtagtgttgtcaaggaacgctt
tggatagaattgaagaacgactactgacgcacatccacagagcaggcccaatgaacaaaa
ag---tacaagtacatggatatgaaggagaagattct-----tcaggaagccgaagggga
ggagcatccgt-------------------------------------------------
------ttgtttaa
>Ar-Acypis
atg---------------------------------------------------------
------------------------------------------------------------
---------------ttgttaaa-----------------------------ttgtttgg
caaaacaaat---tcgagctctaccgt------------------------------cga
cattcacagcggcatgtcggttg-----------tctactgtg-----------------
---------------------------------------gcagttgaaaact--------
-----cggagt---tcaatg-------------aaattgaagagccgccaatggtatatg
gcggatacacagaattacgccaggcatgggtgtctaatttggatactataaaggaaa---
atccttctaccatcatagatttgcatccccaagtgtttggatcgagaccaagaattgata
taatacacgaaaatgttgtgtggcaaaaaaaatacaaatatgttagttatgcaaatacca
aagttacagcagaggtaaacatgagcagtaaaaaaccatggccacaaaag---ggtcaag
gacgtgcacgacacggtactagacgttctccgctattcagaggtggatctgttatacacg
gaccacgctctcatacaactcatttttatatgcttccgttttacaaaagagtgtatggtc
ttacgtcaacgttatctgtcaagcttattcaggatgatttacacgtagtcaacaattt--
-ggatatacctacagacgatcctggatacatcaatgatttagttgattcaagactatggg
gaccttcagttctatttattgacgataccgatacaatgccaaagaatatcagcttagcat
tgaaccaaatcaaacacatgaatctgatgccagttta---------------tg------
---gtttgaacgtgtacagcatgctaaaatatgaaaccctcgttttgactgtagctgcag
ttaaaaaaattcaagaacgactcctttaccaattacataggcctgatggtcatcaagcta
ca---agaaaattcatgttaaataagcagaatt---------------------------
------------------------------------------------------------
------------aa
>Ar-Adohon
atgac-------------------------------------------------------
------------------------------------------------------------
--------atcattacttataaa--------------------------------tgcaa
ttaaaaactt---gcatattaatatca------------------------------aac
cacaaattagagcccttacttcg-----------gcaagtacggtcgtaaca--------
------------------------------------acgggcactggaaaca--------
-----attcat---taactg-------------tgacaagaaaagagtggaaaattgaac
ctcaatatacgaaaccccgtgaagtatggatagagaatattgatacgatcgaagaac---
aaaaactaggtctgtttgagcttcacccatcggtgtatgctgctgtgcctcgtctggaca
taatacagcggaatgtagtatggcagaggaagtaccgatgggtatcttgggctcacacga
agaccagagcagaagttcgcggcggcggcagaaagccttggccccaaaaa---ggccttg
gccgagctagacatggttcaatccgttcacctttattccgtggaggaggcgtcgctcacg
gcccgcgctcaggcacaacacattttttcatgcttcctttccacctcaggctgcagggtc
tcacatcgacactctcggccaaattggctcaggatgatctacacatagtcaaagattt--
-agaactgccctcggatgagcctgaataccttgcagagttgattgaaaacagaaattggg
gaccatctgttcttattgttgatgatactgactttgcaccaaggaacataacagtagcca
cagatgctatgccacatgtcaacattatgccagtcta---------------tg------
---gactcaatgtgtactcaatgttgaaacatgacacattaatacttactatgtctgcgg
ctgagaggattgaagaacgcatcttgactcatctacatggcatcaccacagaaaagcag-
-----tcagagtataaattagatcaagtat------------------------------
------------------------------------------------------------
------------aa
>Ar-Ampamp
atgacaaccaaattgcacttgttattgcggtctgcttcgttt---gt---tcagcaaaat
ctatgccagccagc----------------------------------------------
aagtcggaaatgtctccaccgag------------caacgcagatggttcgtctttgtag
tactcaggcc---ggaaaggtccacga---------------------------------
------------------------------------------------------------
---------------------------cacggcaccagcggtgccggtggcggctgccga
gtcgtacgctc---cggctctt----------ctgaggccactgacagagacggtggccc
cctccgccgctgcggtgaggcaggtttgggtcgagaacatggactctgccgatgagc---
gcaagctcggtctgctggagctgcacccagaggtgttcgccgccttccccaagctgcacc
tgatccacgacaacgtgcgctggcagcgcatgtaccgccaggtggactacgcggccacta
agacccgcgccgaggtgcggggcggcggtcggaagcctcacccgcagaag---ggcggcg
gcagagcgcgggccggcagcatccggtcacccctctggaagggtggcggcgtatcccacg
gaccgcgcggacccaagacgcacttctacatgctatctcatagcgcccgcgtcggcggcc
tgtgcgccacactgagcgtcaagctggcgcagaatgatctgcacgtggtccgggacct--
-ggagctgccctctgccgacccggggcggctgcaggagctggtcgagcgccgctactggg
gacccagcgtgctcttcgttgatgacactgacgagatgccggaaaatctggtcagagccg
ccgaccaggtgccacactacagcctcctaccggtgta---------------tg------
---gtctgaatgtgtttacgatgctgaagcacgatactctggttctcacggttgctgctg
tggaaagagtacaggagcggctcctccgtgcactctccatccataattctatggctgtca
aa---cacacggacgcgtcattacttcggt------------------------------
------------------------------------------------------------
------------ga
>Ar-Amytra
atggt-------------------------------------------------------
------------------------------------------------------------
--------ttcagtacttattaa--------------------------------tgctg
tcaaaaggct---gcatatatctattg------------------------------ttc
ctcaagttcgtgtttattcttca-----------aatgttacctcacctgc---------
--------------------------------------------atccacaa--------
-----attctc---taaatg-------------ttgttcagaaagaatggaagtacgctc
ctctttatacgaagccccgagaagtatggattgaaaatcttgactcgattgaagaaa---
aaaagttaggactatttgaattacatcccgatgtatacgcagcagtaccgaggatagaca
taatacataataatgttgtttggcaaaagaagtacagatgggtatcatgggcacatacaa
aaactagagctgaagtaagaggcggtggtagaaagccttggcctcagaaa---ggtttag
gtcgagccagacatggttccataaggtcaccattatggcgtgggggtggtatagcacatg
gaccacgatcaggaaaaacccacttcttcatgttaccatttccactaagaatacaaggtc
ttacatcgacattatcagcaaagctagctcaagatgatttacatgttgtgaaagatct--
-agaattgccttcggaggaaccagaatacttggaagagctaataaaggaaagaaattggg
gaccatcagttttattggttgatgatacggattatgctccccgcaatataacagttgcca
ccgatggcctacctcatgtcaatattatgcctgtata---------------tg------
---gactaaatgtttactctatgttgaaacatgacacactggtcttgacaatgtctgctg
cagaaagaattgaagaaaggatcctgcaccatctccattcctttacacatgataaagaa-
-----gcaaagttcaaacttgatcaagtat------------------------------
------------------------------------------------------------
------------ga
>Ar-Aptruf
atgct-------------------------------------------------------
------------------------------------------------------------
--------tcgacgtttagtgct--------------------------------cacgg
catttcgtcc------------------------------------tgctggctgctcca
gtaaagtagcacgatttagctca-----------tttagtgaagaaaatcttgaagaagt
tcgcc--------------------------agcctcctccatacggctatg--------
-----acgtac---ccatta-------------ttgtctcacgcaagcttgaatttccaa
ccaaagatggaagatcgaggaaagcttgggttgaaaacttagacacaatttcagaga---
agaagctaggcattgttgatctccatcctgagatctttgctattccacctcgaatagata
tgatttgggccaatttaagatggcagagtttgtataaaaaagtgagctttacacatgtta
acaatcgagcagaaatgcgtggaggtggtcgaaaaccatggcagcagaaa---ggtttgg
gtaaggctcgccatggcagcattagatctcctatttggattaatggcggtgttgcacatg
gtcctcgtgcccccacatcatacttttatatgttgccaatacatactcgtctttatggat
taaggtctatgttttctgtaaaacttgctcaggatgatttacacattgtaaatgcact--
-cgatttacctaccaatgaacagtcgtacctagaggagcttgctgaagaacgccaatggg
gtccatccatcctatttgttgacgatactgacgttgccccagaaaatatagcagttgcca
ctgaccaaatcaaacatatgaatataatgcctgtgta---------------tg------
---gcttgaatgtgcatagtatgctgaaacatgatacactggttctcacccttgctgctg
tggaaaagatagagcaacaaatgttgtttttcattcatagatctgacaggaagaagctta
at---gaaaaatttgaaatgagtcaagtgt------------------------------
------------------------------------------------------------
------------ga
>Ar-Bomman
atggc-------------------------------------------------------
------------------------------------------------------------
--------ttctatactaattaa--------------------------------tgcta
taaaaaggct---acatttatc------------------------------------tc
ctcaaatccgcctatgttcgttg-----------aattcagccgccgttaca--------
------------------------------------accactactgcaaata--------
-----aaacta---taaaca-------------ttttaaaaaaggaatgggagtttccac
cgctgtacaccaaacccagagaggtttggatcgagaatttggacactgttgaagaaa---
aaaaactcggcttaatcgaattacatcccatggtttatgcggctccacctaggatcgaca
taatccacagcaacgttatatggcaaagaaaatatagatgggtttcctgggcacatacca
agacgagagctgaagttcggggtggaggcaagaaaccgtggccacagaaa---gggttgg
gtcgcgccagacatggctcaataagatcacccctatttcgtggtggaggtgtagcccatg
gtcctcgctcaggcaaatcgcacttctttatgctgccatttcatcttaggctacatggct
taactacaacactgtcagccaaactagctcaagatgatctccatattgttaaagattt--
-agaattgccaacagatgaatcacagtatttggttgatcttattgaaaataggaactggg
ggcctgcagttctaattattgacgacaccgactatgcaccaaggaatattacggcggcca
cagataacttgttgcatgtaaacattatgccagtata---------------cg------
---gactgaatgtatactcaatgttaaaacatgacactctcgttttaactcaagcggctg
ctgaaaaaattgaagagaaactattatatcacttgcacagtgataatagagaaaggatg-
-----aagaaattcaaaatagatcaagttt------------------------------
------------------------------------------------------------
------------ag
>Ar-Censcu
atgtt-------------------------------------------------------
------------------------------------------------------------
--------acgttttctaacgaa--------------------------------aacgg
tgaagctaaa---cgacggtcgtctttcttctattgtct----------tcggccagcac
gttagattagttcaaaccgattc-----------gttacagg------------------
---tg--------------------------ccgtccggggttccaccaattccccctcg
tcctgcccttc---ctatta-------------taacgtctcgtaaattacagtatcctc
caaaatataccaaacctcgtcaagcgtgggtagaggggctcgatactttagaaagtg---
taaaattgggtacggttgatctacatccggatgtatttgccgttccacccagactagata
tgctacagttcaacgtccagtggcaaatgttatatcgaagagtcgattggaagtgcgtgc
gaactagagccgaaatgccgggcggaggacgcaaaccctggccccagaaa---ggtctgg
gacgggccagacacggaagtatacgttcgcccctttggataggcggcggagtggctcacg
gaccccgcggacccaaaactcgtttctttatgctgccgtatttcgtcagagtgaaaggtc
tggtcgtggcactttccgtgaaatttgcgcaggacgacctgaagatcgtcgacggtct--
-ggacctgcccacggacgatccgaaatacctggaagagttggtggagcgtcgccgctggg
gaccctccgtcctcttcgtcgacgatgccgacgtcgtgccgagaaacgtcggcctggcag
tcgacgggatcggacatttaaacctgatgccggtcta---------------cg------
---gagttaacgtttacagtttgttaaagcacgaaaccgtagttctgactcttgccgctc
ttgcaaaaattgaagaacgtttattatttaatctcaatcgttccgacatctgtgacgttc
aa---aagaaatatgagaatctttttcatt------------------------------
------------------------------------------------------------
------------aa
>Ar-Chisup
atggt-------------------------------------------------------
------------------------------------------------------------
--------cactcttttgataaa--------------------------------tgcaa
taaaacggtt---acaagtatcgactt------------------------------tat
taccaattcgcacttatgtgtca-----------gtcaatcctcag--------------
------------------------------------tctatacctttggaca--------
-----actcct---tggtag-------------tcaccaaaaaggaatggaagtttcccc
cagcttacacaaaaccacgagaagtttggatagaaaacttggatacactagaagaaa---
agaaattaggattatttgaattgcatccatcagtgtatgcaacaacaccacgtattgaca
ttattcaccgcaatgtcgtttggcaaaggaaatatagatgggtatcttgggcccacacga
aaacaagggctgaagtacgcggcgggggcaagaagccctggccccaaaaa---ggtcttg
gccgagctagacatgggtcaattagatctccattgttccgtggtggtggagtagcccatg
gtccacgttctggtaaaacacattttttcatgctaccatttcaccttcgaatacaaggcc
tcacatcgacgttgtcaactaagttagcacaggatgacctgcacattgttaaagattt--
-ggaattaccatcagatgaaccagattttctcttagatcttatagaaagcagaaattggg
gtccttctgtattgattgttgatgactctgatctagcccctagaaacatcacagctgcag
ccgatgcaattgcacatgtcaatataatgcccgtgta---------------tg------
---gacttaatgtctattccatgttgaaacatgatacattaatattgactttatcagcag
cagcaaagatagaagaaagaattttacagcatctgcattcaataaccacagataaagag-
-----gctagtttcaagctaaatcaggtgt------------------------------
------------------------------------------------------------
------------aa
>Ar-Danmel
atgag-------------------------------------------------------
------------------------------------------------------------
--------ttcagcgttaataaa--------------------------------cgcta
ttaaaaggct---aaacatatctgtcc------------------------------ttc
ctcaaatacgtttctgctcatta-----------acagctaacccaagttccgct-----
------------------------------------ataaacgttattaata--------
-----atgaag---tctctg-------------tgacaaagaaagaatggaagtttccac
catcgtatacaaaaccgcgtgaagtttggattgaaaatttggatacaattgaagaaa---
aaaaagtaggtttatttgagcttcatcctttagtatacgctgcagctccccgtattgata
taattcataaaaatgttacttggcaaaaaaagtatcgctgggtatcatgggcccacacta
aaacgcgagctgaagttaggggtggaggtaaaaaaccatggccccaaaag---ggtttgg
gtcgagcccggcatgggtctataaggtcaccattatggcgtggaggtggtattgcacatg
gaccacgttctgggaaaactcacttttatatgttagacatatactcaagactccatggcc
tgacttcaacattatctgcaaagtttgcacaggatgatctccatgttgtgaaggattt--
-agaactacctactgatgaatcagaatatctcatagaactcatcgagaaaagaaattggg
gtccttctgtgttgcttgttgatgacactgactatgctcctcggaatataacagttgcaa
ccgacagtttacaatatgtaaacatcatgcctgtata---------------tg------
---gactgaatgtttattcaatgttaaagcatgatactcttgttttaactcaggcagcgg
cagaaaaaatagaagagagaatcctacatcacttgaattctaccaaagttgttag-----
-------caaatttaaattaagtcaagtt-------------------------------
------------------------------------------------------------
--------------
>Ar-Erilan
a-----------------------------------------------------------
------------------------------------------------------------
------------------------------------------------------------
------------------------------------------------------------
------------------------------------------------------------
------------------------------------------------------------
-----tcatct---tagctg-------------acattgaagatccaccattaatatatg
gtggatatacaaatttacgccaggcatgggtatcgaatttggataccatcaaggaga---
atttttcatccatcatagatttgcatccccaagtgtttggatcaagaccacgaattgacc
taatacacgagaatgttgtttggcaaagaaaatataaatatgttagttatgcacatacta
aagttactgctgaggtgtgtatgagtggtgcaaaaccttggccacaaaaa---ggtacag
ggcgagcacgacatggtaccaggcgctctccgcttttcaaaggtggagcagttatacatg
gaccaaggtcccatacaactcatttttatatgcttccattcttcaaaagagtgttcggac
tcacatcaacattatctgtcaaacttgtttaggacgatttacacattgtgaaaaattt--
-ggatttacctacagaagatcccggatatattcaagatttagttgaatcaagattatggg
gaccttcagtactatttattgatgatactgatacaatgccaaaaaatattagtttagcgt
tagaaaaaatcaaacatatgaatcttatgcctgtttatggtgagtttttatatg------
---gtctgaacgtttacagtatgttgaaacatgaaacattaattttgactgtagcagcag
caaaaaaaattcaagaaaaacttctttaccaactacatagaccagatgtcagtcatgtta
ac---aaaaaattcaaattgaatcaa----------------------------------
------------------------------------------------------------
--------------
>Ar-Eufmex
atgt--------------------------------------------------------
------------------------------------------------------------
----------tgtcgtttaggaa--------------------------------tgttg
tggcaaaact---acaaacatgtcca---------------------------------c
ctcaaatattaatgtactgtaca-------------------------------------
---------------------------------aaagctgtcacggaaacaa--------
-----tcactc---catatatt----------tcaaagaaaagttatccgaatgaaagtt
ttctttaccaaaaaccgcgggaagtgtggttagaaaatttagatactgttcaaagaa---
aaaagttaggacttgtaattttacatcctcatgtttatgcaacatctcctaggatagata
taattcatcaaaatgtgcgatggcaaagaatatatcgttttgtgtcttatgcacatacaa
aaacacgtgcagaagtaagaggtggtggcagaaaaccttggccacaaaaa---ggattgg
gcaaagcacgccatggtagtatacgttccccattatggagaggtggtggtatcatacatg
gacctagatctcctacacctcacttctatatgcttcctttctttacccgtgttgctggac
ttacatctacgttgtctgttaaattggcacaagatgatttatatatcattaataattt--
-agaaatcccaacaaatgaaccatcatatattgaaaaattaatagaagagagaaattggg
gtccttctgtattatttgttgataccgatgatataatgcctaaaaatatctcagaagcta
catatacaataaagcatgtaaatttaatgcctgtata---------------tg------
---gactcaatgtttacagtatgctaaaacacaatactttagttcttactgagagagctg
cgcgtttaattgaagacaaaatactatatcatttacatagaccagattctcataaattaa
tg---gaaaagtttaaacttaaccagcaat------------------------------
------------------------------------------------------------
------------aa
>Ar-Eupann
------------------------------------------------------------
------------------------------------------------------------
------------------------------------------------------------
------------------------------------------------------------
------------------------------------------------------------
------------------------------------------------------------
------------------------------------------------------------
------------------------------------------------------------
------------------------------------------------------------
--------------------------------------ttttagtcttatgcaaatacga
aaaccagagctgaagtcaggggtggaggccgcaaaccatggcaacaaaag---ggaatgg
gaaaagctagacatggaagcataagatcaccactgtggcgtaaaggaggagttgctcatg
gtcctcgttctccaacttcttattattatatgcttccattttataatcgtattgtgggcc
ttacaagtacactttcaataaaactagcgcaagatgacttacatttagttccagaact--
-tgaccttcccgaagataaaccttcttatatattaaatttaataaaagaaaggaattggg
gaccttctgttctgttcattgataacaatgacatgatatctccaaatataatattagcta
cagagagcataaaacatattaatctaatgcctgtata---------------tggtattt
caggtttaaacacttacagtttattaaaacatgatacaatcattttgactgcaaatgctg
ttcgatacatcgaagataaattgttgcaacatttgaatagattagatattaataaaatga
at---gaagagc------------------------------------------------
------------------------------------------------------------
------------ta
>Ar-Galmel
atggc-------------------------------------------------------
------------------------------------------------------------
--------ttccatgttaactaa--------------------------------cgcat
ttaaacggtt---gcaaatttcaacaa------------------------------ttt
cgcaaattagagcagtttcctcg-----------aat-----------------------
------------------------------------acagcaccatcaaatg--------
-----attctt---tagtta-------------ttacaaggaaagattggaaattcccac
caacttatactaaaccacgcgaagtatggattgaaaacatagatacaattgaagaga---
aaaagattggtttatttgagttgcatcctcttgtgtatgcaaatatgccacgaattgata
taatacatcaaaacgtaacatggcagaaaaaataccgatgggtatcgtgggctcatacta
aaactcgagccgaagtacgaggtggaggcagaaaaccatggccacagaag---ggtttgg
ggcgtgctcgacacggatccattagatctccactttggcgcggtggtggtatcgcgcatg
ggccacgttctggcaaaacgcatttctttatgttgccatttcatttaagaatatatggac
tgacatcaacattatcatcaaaactggctcaagatgatcttcatattgttcaaaattt--
-agaacttcctacagaggaacctgaatatttaaatgaattgatagagagaagaaactggg
gtccatctgttttaatagttgatgatacggattatgcacctcggaacataacagccgcta
tagatgctatacaacatgtaaatattatgccagtata---------------tg------
---gattaaatgtatattcaatgttaaaacatgacacattagtcctcactgtggctgctg
ctgagaaaatagaagagaggatattataccaccttcattctgataccaaacagcaacaa-
-----gcgaaattcaaattggatcaagttt------------------------------
------------------------------------------------------------
------------ga
>Ar-Glocon
atg---------------------------------------------------------
------------------------------------------------------------
---------------ttatcaag--------------------------------tttat
gtagaacgtt---cagagtagcaacca------------------------------act
cttttcgaggttattgcgcccca-----------gcgctgca------------------
-----------------------------------agacgccgaaaaaggcc--------
-----tgtccg---tcgccg-------------taactcataaaaaatgggacttcacac
cgaacttttcaaaaccaaagcaagtttggatcgagaacttcgacaaggcagaggaag---
aaaagctcggaatattggagttgcaccctgacgtttatggagccatgccgaggatcgatc
tgattcaccataatataacatggcagcataaatataaatggatttcttatgctaacacaa
agactagggcagaagtccgcggtggtggtcgtaagccttggcctcaaaag---ggcacag
gtcgggccaggcacagctctataagaacttccttgtggagaggcggcggctccgctcacg
gtcccagggccttcacgacacacttctttatgttacctttttacagcagagttctagggc
tgacgtctgcgctgtcagtgaagctggctcaagacgatctgcacatcgtcaacaattt--
-ggacatcccgacagacgataaatccttcattgaagaaatgattgaggcgaggaaatggg
gaccatctgtgcttataatagacgacactgatatcatgccaagaaacataactcttgcca
ccgataccctgccgtttgtcaaccttatgccagtcta---------------cg------
---gactcaatgtctactccatgttgaaacatgacaccctggttcttacaactgcggctg
ctgaaagaatcgaggaacgtattctcgaaaaactcaacctcaataatccaatgaaacacc
tg---acaaaattcaaattgagtcaagcgt------------------------------
------------------------------------------------------------
------------aa
>Ar-Helarm
atgac-------------------------------------------------------
------------------------------------------------------------
--------ttctgcgttaataag--------------------------------tgcta
tcaaaaagct---gcacattgccgtga------------------------------ctc
cacaaattagggtgttttcttca-----------agcgttagtgccgtcgct--------
------------------------------------cccacaaattcgaaca--------
-----gtaatt---tgagta-------------tcaccaaaaaggactggacattccaac
cccaatacatcaaacctcgtgaagtatggattgaaaatttagacacaatagaggagc---
aaaaattgggtttatttgagttgcatccgtcagtttacgcagcaccaccgcgggttgata
taattcatcaaaatgttgtctggcagaggaagataaggttcgtgtcatgggctcatacga
agactagggctgaagtacgaggtggaggtaggaaaccgtggccgcagaag---ggtttgg
gccgcgctcgccacggatcgattcgttccccgttgtggcggggaggtggcgtcgctcacg
ggccgcgctctggaaaatctcacttcttcatgcttcccttccacgtccgcatacatgggc
tgacaacaacgttatcagctaaacttgcacaagatgacctacacattgtcaaggattt--
-ggagctgcctacagacgaacctgaatatttaactgaactgatagaaaagaggaactggg
gaccctcagtgttgcttgttgatgatactgactatgcaccaaggaacataacagctgccg
tagacactctaggtcatgtgaacattatgcctgtgta---------------tg------
---gtcttaatgtgtactccatgctgaaacatgataccttagttctaacattagcggctg
ctgagaaaatagagtcaagaatattacattggctgcataccgatacaagaaaagagcaa-
-----caagcattcaagttaaatcaagtgt------------------------------
------------------------------------------------------------
------------aa
>Ar-Helzea
atgac-------------------------------------------------------
------------------------------------------------------------
--------ttctgcgttaataag--------------------------------tgcta
tcaaaaagct---gcacattgccgtga------------------------------ctc
cacaaattagggtgttttcttca-----------agcgttagcgccgtcgct--------
------------------------------------cccacaaattcgaaca--------
-----gtaatt---tgatta-------------tcaccaaaaaggactggaccttccagc
ctcagtacatcaaacctcgtgaagtatggattgaaaatttagacacaatagaggagc---
aaaaattgggtttatttgagttgcatccgtcagtttacgcagcacctccgcgggttgata
taatacatcaaaatgttgtctggcagaggaagataaggttcgtgtcatgggcacatacca
agactagggctgaagtacgaggtggaggtaggaaaccgtggccgcagaaa---ggtttgg
gccgcgctcgccacggatccattcgttccccgttgtggcgaggaggtggcgtcgctcacg
ggccgcgctccggcaaatctcacttcttcatgcttcccttccacgtccgcatacatgggc
tgacaacaacgttatcagctaaacttgcacaagatgacctgcacattgtgaaggattt--
-ggagctgcctacagatgaacctgaatatttaactgaactgatagaaaagaggaactggg
gaccctcagtgttgcttgttgatgatactgactacgcaccaaggaacataacagctgccg
tagacactctaggtcatgtgaacattatgcccgtgta---------------tg------
---gtcttaatgtttactccatgctgaaacacgacaccttggtactaacattatctgctg
ctgagaaaatcgagtcaagaatattacattggctgcatactgatacaagaaaagaacaa-
-----caagaattcaagttaaatcaagtgt------------------------------
------------------------------------------------------------
------------ag
>Ar-Ladful
------------------------------------------------------------
------------------------------------------------------------
------------------------------------------------------------
------------------------------------------------------------
------------------------------------------------------------
------------------------------------------------------------
--------------------------------------------gaatttaaatttcctc
atccataccagaaaccccggcaagcttgggtggaatccatcagcaagcatgaggatg---
agaaattaggaattatcgatttacatcccgatatttttggtgcacatccacgaattgata
tcatccatcgcaatgttatatggcaatacaagtataaatatgtgagctatgctcacacaa
agacacgagctgaggttagaggaggaggaagaaagccatggcctcagaag---ggattgg
gcaaagcacgccatggtagcatacgctcacctctttggaaaggtggaggtgtagctcatg
gtcctcgctcaccaactcctcatttttttatgctgccgtattatgtgagagtgatgggtt
tagtcacaacattgtcagtcaagtttgcccaggatgacctacacatcattgattcact--
-ggacattcctacagaagatcccaagtttattgaagagctttttgaaatgagaaattggg
gcccatcagtgttactagtcgatgagactgacctcatgcccaaaaatattacactggcaa
cagatcatgttggtcacatcaacttaatgccagtata---------------tggtattt
caggtttgaatgtatatagtatgttgaagcatgagactttagttctgacattagcagctc
tgaactcaatagaggataaattgctgtctagcctacacaggagtgatggacttaatagtc
ag---aagaaatttaggctcaatc------------------------------------
------------------------------------------------------------
------------aa
>Ar-Lepdec
atgttg------------------------------------------------------
------------------------------------------------------------
------------------atgaa--------------------------------catca
cctccaagtt---tcgaagttgtgcc---------------------------------t
gcgtcggcatagctagaagttgc-----------tctacagca-----------------
------------------------------------------cttttgacta--------
-----acgaaa---aaataa-------------tcgaaccaagaactataaccttccctt
caaagtatcaaaaaaacaggcaagtttggttggagagtttagacacaatagacgaaa---
ggaaactaggattgctcgaactgcatcctaaagtatttgctgtgaaccctcgaatcgata
ttatccaccagaatgccagatggcaaacgatgtatcgattcgtcagctacgctcacacca
aaaagaggttcgaagttagaggaggaggcagaaaaccatggccgcagaaa---ggactgg
gaaaagcccgacatggatccataaggagccccctgttcagaggaggtggtgttattcacg
gtcccagatcccccactccacatttttacatgcttccgtttttcactagagtacttggct
tgacctctaccctctcggtgaaatttgctcaggatgatttgcacgttgttgatagttt--
-ggaagtgccttcagaagagagagggtatttggaagaattggtaaaaagtcgaaattggg
gaccttctgtattgtttgtagatgtcgaagacatcatgcccaggaacataactgttgcca
ctgacaatattaagcattacaatttgatgccagcgta---------------tg------
---ggttaaatgtgtattcaatgttgaagcatgacacattggtcctgacccgttctgcag
tcgatcatatagaaaacaaaattttggagcttctacacaggaacgatattagaacattaa
tt---gctaaatttaaaatagatcaggctt------------------------------
------------------------------------------------------------
------------ga
>Ar-Lephet
------------------------------------------------------------
------------------------------------------------------------
------------------ngaaa--------------------------------atacg
taaacgtaaa---cgtaacacctcga---------------------------------t
tttgtactattgttgataatca--------------------------------------
--------------------------------atgtttagaagcagaaaaaa--------
-----tagaac---cgaaaatt----------tcactgacagaggctattaaatgtagta
atttctttcataaaccccggcaagtgtggatcgaaagtttaaaaacaataccagaca---
aaaaattgggtattgctcatttacatcctgatatttttgccgcccaaccacgagtagaca
taattcacgaaaatatcagatggcaaagaatgtttcgatttgtgtcttatgcacatacga
aaacacgtgctgaagttaggggaggtggtaggaaaccttggccgcaaaag---ggttcag
gaagggcacgacatggaagtatacgttcgcctttatggcgtaaaggaggaagaattcatg
gacctcgttcgccgacgacacatttttatatgttaccattcttcaaaagagtccacggac
ttacttctacattgacagtgaaattagctcaagacgatttacacattgtgtcagatct--
-tgaaattccctccgaagaaacctcgtacattgaagatattattaacgaaagaaattggg
gaccttctgttctatttgtcgatgatgcggattttatgcctagaaatatttcaatagcca
ctgaaaatttaaaacacgttaatttaatgcctgttta---------------tg------
---gattgaatgtctacagtatgttgaagcacgacactctagttttaactgaacgagctg
caagactcattgaagagaaattactctttcaacttaatagagccaatcacggaaacgtag
ct---tcgaaattcaaacttaaccagcaat------------------------------
------------------------------------------------------------
------------aa
>Ar-Limcal
atgctc------------------------------------------------------
------------------------------------------------------------
------------------gcgac--------------------------------tattt
taccacagtt---aaagagttgcaga---------------------------------t
gccttataagagcatattctaca-----------acttctgtg-----------------
------------------------------------------tctaaaaacg--------
-----aagatg---cgataa-------------ttaaaccaaggcaactgcagtatcccc
cgaagtatcaaaaaccccgacaagtatggttagaaaacttagatacaattgacgaaa---
agaaaataggtttacttgatttacatccagacgtatttgctgtaaatcctcgtattgata
taatacatcaaaatacaagatggcaaaccttatatagatatgttagttttgcccatacca
aagtccgctcagaagtacggggagggggtcgtaaaccatggccacagaaaggtggcttgg
gaaaggcgcgagctggttcaataagaagcccattatttagaggtggtggtgttgtacacg
gacctcgttcaccaactcctcatttttatatgttaccgttctacacacgtgtattaggtt
taacttgtacactctcagttaaactagctcaagatgatttacacattgtaaataattt--
-ggaaattcccacagaagaaccgaaatttgttgaagaattagtaaagacccggaattggg
gtccttccgtattgtttgttgat------gacatcatgcccagaaatatcaccgctgcaa
ctgataatatcaaacactttaatttgatgccagttta---------------tg------
---gacttaatgtatattcgatgctgaaacatgatacactaattctgacacaagctgctg
ttgatttaattgaatcaaagatattgatgcacctccatcgtaataatacttttaatgtgt
tg---tcaaaatataaggtagatcaagtg-------------------------------
------------------------------------------------------------
--------------
>Ar-Lymdis
atgat-------------------------------------------------------
------------------------------------------------------------
--------aactacattaataag--------------------------------tgcaa
ttaaaagact---acatattaacgtac------------------------------cat
ctcaaataagaatattatcttcg-----------agtacgcta-----------------
------------------------------------gctactcctgcggatg--------
-----caaatt---tagcta-------------ttacaagaaaagaatgggcttttcagc
ctcagtatattaaacctcgtgaagtatggattgagaatttagacacagtaaatgaag---
agaaacttggattgttcgaattacatccactagtgtatgcagcgcctcctcggattgata
taattcatcaaaatgttatttggcaaaggaaagttagatgggtgtcatgggctcatacaa
aaacaagggcagaagtacgaggtggtggcagaaagccgtggcctcaaaaa---ggtttgg
gtcgcgctcgtcatggttccattaggtctccactatttcgtggaggtggaatagctcatg
gtccacgttctggtaaaactcatttctttatgctcccctttcaccttagaatacatggtt
taacaactactctatcagcgaaacttgcacaagatgacttacatattgtaaaggatct--
-agaactgccatctgacgaacctgagtaccttatggaattaatcgaaaaaaggaattggg
gaccttcagtattaattgttgatgacactgattatgcaccaaggaatatcactgcagcaa
tagatcaaataggtcatgtcaatataatgccagtata---------------tg------
---gactcaatgtatattctatgctgaaacatgatactttagttttaacattggcagctg
ctgaacgaatagaggagaggttattacgactccttcacagtgacactagaaaacagcaa-
-----caagctttcaaattgaatcaagttt------------------------------
------------------------------------------------------------
------------ga
>Ar-Manjur
atgag-------------------------------------------------------
------------------------------------------------------------
--------ttcgacactaataaa--------------------------------tgtat
ttaaaaaact---taatttaaccgccg------------------------------tca
cccaaattcgactgtgttcttcg-----------gccacaaacgcagtctcc--------
------------------------------------gctaatgataaaaaca--------
-----gagatt---taagca-------------tagtcaaaaaagactggaaattccctc
cccagtacacaaaacctcgtgaagtgtggattgagaacttagattcggtagaagaga---
agaagcttggacttttcgaacttcatccgttagtatacgcaactgttccgcgaatagacc
ttattcatcgcaatgtagaatggcaaaagaaatatcgttgggtatcatgggctcatacaa
agacaagggctgaagtcaggggtggcggaaggaaaccgtggccgcagaaa---ggtttgg
gtcgtgctagacatggttccatcagatctccactctggcgaggcggtggtatcgttcatg
gacctcgatccggaaaaacacatttcttcatgttgccatttcatatgaggatttatggtt
taacatcaaccttgtctgcaaaattagcacaagatgacctgcacattgtgaaagattt--
-agaactgcccacggaggattctgaatatttcattgatcttatagaggaaagaaattggg
gtccttctgttctcttagtagatgattccgattatgccccacgaaatataacagtggcaa
cagataatctcccacatgtcaatataatgccagtata---------------tg------
---gactaaacgtttattcaatgttgaagcatgacaccttaattctaacgcaagctgctg
cagaaaggattgaagaaagaatactaacccatatgaattcaactatgacacagcaacaa-
-----gcgaaatttaaacttagtcaagta-------------------------------
------------------------------------------------------------
--------------
>Ar-Neopin
atgtc-------------------------------------------------------
------------------------------------------------------------
--------gttcctcttacgaag--------------------------------cattt
taacaaaact---tgagggatgttcgg------------------------------tgg
gtcgaatcgcgaggttcagttct--------ctggtgactgaa-----------------
---------------------------------aacaacgatgcaatagaaa--------
-----cggagc---caattatt----------tcgataagcgaggcgatacagcaggggc
gattttacgaaaagccgaagcaagtatggctagaaaatttggacacgattgaggaaa---
agaagctcggtctgatgatgctgcatccagaagtgttcggggctcatcctcgcattgata
ttttacaccaaaacgtgagatggcagaggatgtacaaatttgtctgttacgctcacacga
agacgagagctgaggtaaggggaggcgggcgaaagccctggcaacaaaaa---ggcttgg
gtcgcgctcgacacgggagtatacgttcccccttatggcgtggtggcggcgttgcccatg
gcccacggtcaccaacaacgcatttttacatgctccccttctacaccagagtcttaggcc
tcacttcggcattgacagtaaagttcggccaggacgatctgcacattgtgaatgattt--
-agaaattccaacgacagagcctgggtacattgaggatctggtttaccaaagaaattggg
gaccgtccgtattattcgtggacgtaccagacattatgccgaagaacatcaccctggcga
ctgatgagatcaagcattttaatctcatgccagtcta---------------tg------
---gcttgaacgtttacagtatgctgaagcacgacacgttagttctcacagaaaatgctg
ctcgagagatagagagcaaaatactcctgcagttgaacagaatgaatgatcgggaggtga
ca---aagaagttccgactcaatcaacagt------------------------------
------------------------------------------------------------
------------ga
>Ar-Nillug
atgattgttcaatc-----------------------------------------gagaa
tcacaagatta-------------------------------------------------
--------ctttctgcgctcaaa----------------------------cctgcactt
tcaaagaacc---taagatgcatcacgactgaagcaaatgaaaatcattctttagaacaa
tcccaaattgaagatgcagccac-----------agcattgaa-----------------
--------------------------------------tgattcagaaagac--------
-----agttgc---cgctga-------------taacgaatagaaatctggaatttctgc
cgaaatttgagacaccccgacaggcatgggtagaaaatctagatacagtcgaagagc---
agaagcttggcttgatagatttgcatccaaatgtattcggagtcatgccacgactggaca
tcatctacgaaaatatgcaatggcagcagaaatataggagagttgactactacagcttgc
gtacacgtgccgaaatgcccggtgggggtcgaaagccttggccacagaag---gggctgg
ggcgtgcccgtcacggcagcataaggtcgccactgttcaagggcggtggagtcgcccacg
gcccacggtcgccaaccacctatttctacatgctgccattctacaagcgcgttctgggcc
tcactaccacactgtctgttaaactggctcaggatgatattcatatagtggactcact--
-agagatccccacagaagatcccaggtacctggaggatttagtttcggaaagagcttggg
gtgtatcagtccttttcgttgacagtgttgacatcatgccgaggaacataacagctgcaa
catgtgagatcggccatatgaatatgatgcctgttta---------------tg------
---gactgaacgtgtatagcatgctaaagcatgaggctttggtgttgaccgtctcagcag
tcgaagaaatcgagaagaaaatcatctacaacttgaatcgaacagatgcggcgaagaaat
gc---cagcgcttcatgttgaatcaagttt------------------------------
------------------------------------------------------------
------------ag
>Ar-Onttau
atgttc------------------------------------------------------
------------------------------------------------------------
------------------tcaaa--------------------------------tataa
taccacaatt---aagaaacacttcg---------------------------------t
taattctaagaaaatgttcgaca-----------attcctaaa-----------------
-----------t------------------------------------------------
--------------caactgaa----------atatcaaaactatcctcaataataccga
ttaattacgcgaaacctcgacaagtgtggttagaaagtttagaaacgatagatgaca---
agaaattgggtataatcgagcttcatccggagatttttgcgtgtaatccccgtatagata
taatccatcaaaacgttaggtggcaacgtctatatagattcgtaagttatgctcacacaa
aagtacgttcggaggttagaggcggcggtaggaaaccgtggccacaaaaa---ggaatgg
gaaaagcgagacatggctcaattcgaagccctttgttcaaagggggtggtgttatacatg
ggccaagatcaccaacaccccacttttatatgttacctttctacacaagattacacggat
tgacaagtactttatcaataaaattggctcaagacgatttgcatgttgtcgagaattt--
-ggatttacctagtgatgaaccaaagtttatagaagaattagttaaaagccgtaattggg
gtttatctgttttatttgttgatgtgagtgatataatgccaaggaatattacagcagcca
ctgatacaattaaacattttaatttaatgccggttta---------------tg------
---gtttaaatgtttatagcatgttaaaatatgatactttagttttaacaaaagctgctg
tggaacatattgagttgaaattattgactcatttacataagaatgatacaaaaagtgttt
tg---gataaatataaagttggtcaagttt------------------------------
------------------------------------------------------------
------------aa
>Ar-Opebru
atgac-------------------------------------------------------
------------------------------------------------------------
--------ttctgttttattaaa--------------------------------cgcta
tcaaacgtct---ccacataacagcga------------------------------agc
cacagatccgaatattctcatca-----------aacataaccccaaattcg--------
------------------------------------gtcgtccctacaaaca--------
-----acaatt---tcgaag-------------taactagaaaggaatggaacttcacac
cgctctacaccaaacctcgagaagtatggattgaaaatctggatacgatagaggaaa---
agaaattggggttgttcgagttacatcctatggtgtacgctgctgctcccaggctagata
taatccatcgaaacgttgtgtggcagaagaagtaccgctgggtgtcatgggcgcacacga
agacgagggctgaagtgcgcggtggaggtcggaagccgtggcctcagaaa---ggtttgg
gtcgcgcacgtcatggttccatccgctccccattgttccgaggcgggggcatcgcgcacg
gacctcgctccggcaaaacgcacttcttcatgctacccttccatttaagaattcacggac
tgaccacaacactgtctgctaaactcgctcaggatgacttacatgtagtaaaagatct--
-tgagctgcccacagatgaaccagaatacttgagcgagctcattgaccaaagaaattggg
gaccttcagttctcattgttgatgatactgattatgcaccaagaaacattattgcggcat
cagataacatgaaccatgtaaacataatgccagtata---------------tg------
---ggctcaatgtatactccatgctgaagcatgacacgttagtcctgactaaagcggccg
ctgagaaaattgaagaaaaactactgacacatttacactctatcactacagacaaagaa-
-----gcaaagttcaaattagatcaagttt------------------------------
------------------------------------------------------------
------------aa
>Ar-Osmbic
atgtc-------------------------------------------------------
------------------------------------------------------------
--------aatgttattcagaaa--------------------------------tgtca
tcacaaaagt---acgaacatgctcg---------------------------------t
atcaagcactaacatattgtacg-------------------------------------
---------------------------------aaagtgatcacagaggaaa--------
-----ccagtc---cgatcatt----------tctaaggtcagttaccaagatgaaaagt
ttttctatcaaaaaccacgagaggtatggatagagaacttagacactattgaaagaa---
aaaaattgggacttgtaactttacatcccgatgtttttggtgccgctccacgaatagata
ttatccatcagaatgttcaatggcaacgaatgtaccgctgggtgaactatgcaaatacaa
aaactcgagcagaagtaaggggtggtggtagaaaaccatggccgcaaaaa---ggattgg
gacgtgcccgtcatggaagtatacgttcgccattatggcgaaagggtggtgttgcacatg
gacctcgatctcctacaccacatttctatatgcttcctttcttcactcgtgttgctggac
ttacaaccacattatctatcaaacttgctcaagatgatttatacataattaatgatct--
-tgaagttccaacaaatgaatcctcgtatattgacgaattgatagaagcaagacattggg
gtccttctgtattgtttgttgattctgaggatattatgccccccaacataacagaagcta
cagacacaataaaacatgtgaacttaatgcctgtata---------------cg------
---ggctaaatgtttatagtatgctaaaacatgacactttaatcctcactgaaagggctg
cacgtttaattgaggataaaatattatataacatgcataggccagattatacaaaattaa
ca---aagaagtttaaacttaatcagattt------------------------------
------------------------------------------------------------
------------ag
>Ar-Partep
atgcta--------------------------------------------------aaat
ccacaaagttaatt----------------------------------------------
--------ttctctgtttttgaa-------------------------------------
-------------aagaatcatcccta---------------------------aatttt
catctgtatgtgcctttgagacagatgttcctcagatattaaagc--caacagttgaaag
tt-----------------------------tagcaaaagactctgtttatt-------c
acccccatcatctgccgtca-------------tcgtaccatgtcgtccagaacatccta
ataggtaccttgcacccagacaagcatggctttcaagtataagtactgttgaagaac---
aaaagcttgggctggttgaacttcatccttcagttttcggagtcatgccaagaatagact
taatatggcagaacaaaaattggcaagaaaagattcattttattgattatagaagtgata
agagccgtgcagacatgaaaggtggtggccggaaaccttggagacagaaa---ggtactg
gcagagctaggcatggaagtattcggagcccaatatttaaaggaggaggaaaagctcatg
ccaagtggggaccaaaaaccacattttttatgttgcctttagctaccagacttagaggac
tgtcttcattgctcacttgcaagtttgcacaggatgatttagttattgtagactcatt--
-agaaattccttcagaagatcaaaagttcattgaaaaccttatagaaaacagaaaatggg
gtgtttctgttctgtttgttaatcactctgacattatgcccagaaatatcacgcttgcaa
cagagaaattggaatcagtggccttgatgcctttcta---------------tg------
---gacttaatgtgtttagtatgctgaagtatcacaccatggtaattacttgggaagcat
taagcaaaatagaagagaggctactgttccatcttaaccgagctgacagtcaccaaggaa
agtttcatcgcactaggtttaatcaaagtgtac---------taagagatagctcat---
------------------------------------------------------------
------------aa
>Ar-Pluxyl
atgag-------------------------------------------------------
------------------------------------------------------------
--------ttct---ctaattaa--------------------------------tgctc
tgaaaagact---acacataacagttg------------------------------ctc
ctcaagtaagggtattttcgtcc-----------gcgagcggcacc--------------
------------------------------------ccggtgggcgcgggcg--------
-----acgcgg---tagccg-------------tggcccgtgagccctggcagttcccgc
cgcagtacacgaggccgcgtgaagtatggatcgaaaacttggacacaatcgaggaga---
agaaactgggcttgatggagcttcacccgagtgtgtacgcagcatcgcctcgcatcgaca
tcattcacaacaacgtgacctggcagaagaagtaccgctgggtgtcgtgggcacacacca
agacgcgcgcggaggtgcgcggcggcgggcgcaagccgtggccgcagaag---gggcagg
ggcgcgcgcggcacgggtccatccgctccccgctgtggcgcggcggcggcgtggcgcacg
ggccgcgctccggcaccccgcacttctacatgctgcccttccacctgcgcctgctcggcc
tcacctccacgctgtccgccaagctcgcgcaggacgacctgcacattgtcaaggactt--
-gcacctgcccactgacgagccgggttacctcgaacagttgattgaaagcagaaactggg
gaccgtctgttctgattgttgatgttgacgacatagtgccccgtaacatcacggctgcaa
cagagggtctggcgcatgtgaatgtgatgccggtgta---------------cg------
---ggctgaacgtgtactccatgctgaagcactcggggctggtgctgacgcgcngcgcgg
cggcggcgctggagcggcggctgctgcgccacctgcacgcgcccacgatgcaccagcag-
-----caagccttcaagcttgaccaagtgt------------------------------
------------------------------------------------------------
------------aa
>Ar-Pseelo
atgtc-------------------------------------------------------
------------------------------------------------------------
--------cgtgatatttaggag--------------------------------aattt
ttaatacatt---gcaaagagccaat---------------------------------c
gtcaggcactgaaatatagcact-----------gtcatcgagaatcagaccgaaaatca
agctga--------------------caatacgacggaaaagaaagacatcg--------
-----tcgtgc---cgattata----------tcgaaacgacagtacgacgatgatgatc
gtttgtatcagaaaatccgcgaagtatggatcgagaacttcgacaccgtagaggaga---
agaaattgggtttgatgagtttgcatccgcacgtctacgcgactgcacctcgtatggata
tgattcaccagaatgtgaggtggcaacaactgtatcgctgggtgtgttacgcgcacacaa
aaactcgagccgaggtcaagggtggcggtagaaaaccgtggccacagaaa---ggtacgg
gtcgggctcgtcatggaagcatacgttcaccgttgtggagaaaaggtggaatagcacatg
gtccaaggtcccctacaacgcacttctacatgctaccgttttacaatcgggtgtttggtc
tcacgtcgacgctgtctgtaaaattcgcgcaagatgatctgcacgtgattaaaaattt--
-agacattccgacatcagagccttcctacatagagcagctgatagaggagagaaattggg
gaccgtctgttcttattgtggatagctacgatatcatgcctaaaaatatcacattggcca
cagatcaaatcaagcatgtcaatctgatgcctgttta---------------cggtga--
---cattgagatgcaatatactgtgaaattgaaagagcttgattgctatt----------
------------------------------------------------------------
------------------------------------------------------------
------------------------------------------------------------
------------aa
>Ar-Schgra
atg---------------------------------------------------------
------------------------------------------------------------
---------------ttgttaaa-----------------------------ttgtttgg
caaaacaaat---tcgcgctctcccat------------------------------caa
cgttcacagcggcatgtcgattg-----------tctacagtggcagttgaaaatgacaa
tttcagta-----------------------agttgtgtttaatcaattata--------
-----aatttt---cagctg-------------aaatcgaagagccaccaatgatatacg
gtggatacacaaacttacgccaggcatgggtatctaatttagatactataaaggaaa---
gtccttctacaattatagatttacatcctcaagtgtttggctcgagacctagaattgata
taatacacgaaaatattgtatggcaaagaaaatataaatatgtcagttatgcaaatacca
aagttactgctgaggtttgcatgagcagtaagaaaccttggccacaaaag---ggtcaag
gacgtgcacgacatggtactagacgttctccactatttaaaggaggatctgttatacatg
gaccacgctctcatacaactcatttttatatgcttccattctacaaaagagtttatggac
ttacttcaacattatcagtcaagcttatttaggacgatttacacatagtgaacaattt--
-tgatttaccaacagatgatccaggatatatcaaagatttagttgattcaagactatggg
gaccttcagttctatttatcgatgataccgatacaatgccaaggaatatcagtttagcat
tgaaccaaatcaaacacatgaatctgatgccagtttatgg------------tg------
---gtttaaacgtgtacagcatgctaaaatatgaaacccttgttttgactgtagctgcag
tgaaaaaaattcaggaaagacttctttatcaattacataggcctgatggtcatcaagcta
ct---aagaagttcatgttaaataagcaga------------------------------
------------------------------------------------------------
------------at
>Ar-Sipfla
atg---------------------------------------------------------
------------------------------------------------------------
------------------ttaaa-----------------------------ttgtttgt
caaggcaaat---tcgtgctctcccct------------------------------tta
cattcacagcatcatgtcgactg-----------tctacctta-----------------
------------------------------------cctacattggaaaata--------
-----ttgaat---ctactg-------------aaatcgaagaaccaccactgatatatg
gtggatacacaaatgtacgccaagcgtgggtatctaatttggataccaccaaggata---
attcttcagccatcattgatttacatcctcaagtatttggatcaagaccgagaattgata
ttatacatgaaaatgttgtttggcaaagaaagtatagatatgttagttatgcaaatacca
aagttactgctgaggtctgtatgagtgggaaaaaaccttggccacaaaag---ggacaag
gacgtgcgcgacatggtactagacgttctccattatttaaaggtggttctgttatacacg
gacctcggtctcacaaaactcatttttatatgcttccgttctacaaaagagtttatggac
ttacttcaacattatctgtcaagctcattcaggatgatttgcacatagtaaaaaactt--
-ggatttaccttcagatgatccagaatacattaaaaatttagttgattcaaggttatggg
gaccttcagtgctatttattgatgatactgataccatgccaagaaacatcagtttagcat
taaacgaaatcaaacacatgaatctgatgcctgttta---------------tg------
---gtttgaatgtgtacagtatgcttaagtatgaaactcttgttttgaccgttgcagcag
tgaaaaaaattcaagaacgactactttaccaactacataggcctgattgcaattatgcaa
ac---agaaagttccaattgaaccaacagaatt---------------------------
------------------------------------------------------------
------------aa
>Ar-Sogfur
------------------------------------------------------------
------------------------------------------------------------
------------------------------------------------------------
---------------------atgggtatactggcggcttgtgcccaagaaacagaatta
cccaaaccacaagatgccctcac-------------------------------------
--------------------------------------cgactctgaaagac--------
-----agctac---cgttga-------------aaattcagagaaatttggaattcctgc
cgaaattcgagaaaccccgacaggcatgggtggagaacttggacacagttgaagaga---
aaaagttgggcctgatagatttacatccaaatgtgttcggtgttatgccgcggctggata
ttatttatgagaatatgctgtggcagcaaaagtataggagagtt----------------
------------------------------------------------------------
-----------------------------------------ggcggaggagtggcgcacg
gaccgagaaaccccaacaccttcttctacatgctgcccttctacaagcggctgggaggcc
tcaccgccaccctgtctgtcaaactggctcaggatgacattcatattgtggactcact--
-tgaaatccccacagaagatccccagtacctacaggatttggtttcagaaagagcttggg
gcgtatcggttctcttcgttgatagtgttgacatcatgcctaggaatataactgctgcca
caactgaaatagaccacatgaatatgatgcctgctta---------------tg------
---gtctgaatgtgtacagtatgctgaaacatgaggcgttggttttgacggttgcagccg
ttgaggaaattgaaaggaaaatcatctacaacctgaatcgaatcgacgccagcaagaaag
ag---gaacgcttcttattgaatcaagttt------------------------------
------------------------------------------------------------
------------ag
>Ar-Stedum
atgttagc----------------------------------------------------
------------------------------------------------------agtaaa
gcgctgtgtatcatgtttgaaaa-------------------------------------
-------------gtaaaaattcatta-----------------------------tttc
ttccaatgcgtttctttgctgtg-----------gatattgagaaaccagtaacagaaca
ta-----------------------------cagacaattatccagttacaa-------a
acctcagttac---caataa-------------taacgtcacgccctcttccatatccat
caaaatatgtgaagcctcgagaagcttgggtatgtaacttagatactgtggaagaag---
aattgttgggaatcatagatttacacccatcagtttttggagtgatgcctaggttagata
taattttccataactatcgctggcaacaaaagtatcgttttgttgattatgtcaccgagt
tatccagggcagaagttccaggaggaggtcgtaagccttggcctcagaaa---ggaactg
gcagagctagacacggaagcattcgatcacctatttttctcagaggtggaaaagcacatg
gtaaacgaggtcctaaaacaactttctatatgttacctcgtgcaaccagagtctatggtt
tgacttctactttatcttgcaaatttgctcaggatgacttggttattgtcaattcgtt--
-agaaatcccaaccaatgaacaaaaatttattgaagaacttatggagcacaggcgttggg
gaatttctgtgctttttataaatgagacagacattatgccaagaaatataactttagcta
ctgacaaaatggaatctgttgtcttgatgccatatta---------------tg------
---gactcaatgtatatagtatgctgaaatatgacacaatagttatgactctggaggcat
taaataaaattgaggaaagactattgtttcatcttcatagaagtgatttagatgatggta
aatttaacagatttgactttaataaatctgttc---------ttaagaacagtgatgtaa
tgcgtatggat-------------------------------------------------
------ctacataa
>Ar-Temlon
atgtc-------------------------------------------------------
------------------------------------------------------------
--------gacgctattccgaaa--------------------------------gatca
ttagcaaatt---gcaaaaagttacg---------------------------------t
acccaccattgagatattgtacg-----------accatagag-----------------
------------------------------------aaccgagcaacagtta--------
-----aagatc---cagtaata----------tccaagatacagtacgacgacgaaaaga
cattgtatcagaagcctcggcaagtatggctagagaatttaaatactgtagaagaaa---
agaaattgggtttggtcaccttacatccgcacatctatgcggctgcaccccgtatcgata
tcattcaccagaatgtgagatggcaaagaatgtaccgctgggtttcttacgcacatacaa
aaacacgtgccgaagtccgaggtggtggtagaaagccttggccacagaaa---ggaacgg
gacgagctcgccacggaagtatacgttcaccattgtggagaggtggtggagtggcgcatg
gtcctaggtcaccaacaccacacttttacatgttaccattttacactcgtatagcaggcc
tcacggcaacattatccgtcaaactcgcacaagacgacttgcatatagttgaccaatt--
-agaaattccttcatcagaaccttcctacatagaacagctaatcgaggagaggaattggg
gaccatctgttctttttgtagacagctacgatattatgcctacaaatatcaccatagcta
ccgatcaaattaagcatgtcaatctaatgcccgttta---------------tg------
---gtctgaatgtgtacagcatgctgaaacacaatactctggtactcacggaaaaagcag
ccagactaatagaagaaaaattgcttcatcatttacatagggcagacagtatgaagttag
tt---cgtccgtttaaacttaatcaacaat------------------------------
------------------------------------------------------------
------------ga
>Ar-Thrpal
atgtt-------------------------------------------------------
------------------------------------------------------------
--------tcgcaaactagtgtg--------------------------------cagat
taatacgacc------------------------------------cgctggttacccac
aggctgttgcccgatttagttct-----------gttcaagaaacttatccagatgaagc
tagca--------------------------aagcttctcaacaatatttta--------
-----acactc---caatga-------------tagttgaacggaaattggagttcccta
ccaaggatggtcgctcgagaagagcttgggttgaaaatatagattcagtcgaggaaa---
ggaaagtgggtatgattgacttgcatccagagatttttgccgtccagccccgaatcgata
tgatctgggaaaatgcaaggtggcagatgaattataggaaagtgaatttagttcaagtaa
attcgagagctgaaatgaggggcggaggtagaaagccctggcaacaaaaa---ggcttag
gaaaagctcgtcatggcagtatacgttctcctatttggtacaatggaggcagcgctcatg
gtccaagagccccaacaactaagttctacatgcttccaatgcacactcgtctatttggtt
tgaagtctatgctttcaataaagcttgctcaggatgatttacacattgtcaattcact--
-tgacatacccaccaatgaccccacatacctcctagatctagccgaagaacgactttggg
gaccatcagttctatttattgacgacactgatttagctcccgaaaactttgctgtagcag
ctgactcaataccacacatgaccatcatgcctgttta---------------tg------
---gtttgaatgtattcagtatgctgaagcacgacactttagtcctcaccttggctgcgg
ttgaaagaattgagaagcaaatgttatttttcatgaacagggctgacagagcaaagtttg
gc---aggaaattcctgacaagtcaagtgt------------------------------
------------------------------------------------------------
------------aa
>Ar-Timbar
------------------------------------------------------------
------------------------------------------------------------
------------------------------------------------------------
------------------------------------------------------------
--atggttcaagaacatgttgaa-----------gatttgtca-----------------
---------------------------------gaacctccgcccaacagac--------
-----atgttt---caacta-------------tcccatctcgaaagttggctttcttcc
ctccctttcaagctccgcgtcaagtctgggtggagaacttggacactcaagaggagc---
acaaactaggaattattgatttacatcctgatgtgtttgccgcagatcctagaattgata
tcatacataaaaacatggtttggcaaaggaattacagatatgtgagctatgctcacacca
agacaagagcagaagttcatggcgggggaagaaaaccatggccgcagaaa---ggtttgg
gtaaagctcgtcacggtagtatccgctcacctctctggcgaggaggcggtattgcacacg
gcccacgttcaccgacacctcacttctacatgctgcccttttatgtacgagttcgtggcc
tcacatcgatgctctctgtgaaactagctcaggacgatcttcatatagtggattccct--
-tgatattccaacagatgatccgcaatacatcgaaggtttgaacgtatacagca------
------------tgttgaaacacgacacacttgtcct---------cacaatggctgcag
ttgaccaattagaagagaagctattgtttcacctcaa---------------cagaac--
---gtttgaacgtatacagcatgttgaaacacgacacacttgttctcacaatggctgcaa
ttgaccaattagaagagaagctattgtttcacctcaacagaacagacacatctgttcaa-
-----aagaagttcagtcggcccttgtatctttcctccgcacttgcaaaggccgcgtcac
ccaccctctatactgcctggactgcttc-------------acagtccatgttctctaag
ccgcccctatatga
>Ar-Timcri
atgat-------------------------------------------------------
------------------------------------------------------------
--------accagaaatttccaaac-----------------------ccttgccttatg
cattaatagg---tgacg---aaactt------------------------------tca
ctttgtcaccaaacatccttaga-----------ccttatgca-----------------
---------------------------------gagcctccgcccagcagac--------
-----atgttt---caacta-------------tcccatctcggaagttggctttcttcc
ctccctttcaggctccgcgtcaagtctgggtggagaacttggatactcaagaggagc---
ataaactaggaattattgatttacatccggatgtgtttgccgcagatcctagaattgata
tcatacataaaaaca---------------------------tgagttatgctcacacca
agacaagagcagaagttcatggcgggggaagaaaaccatggccgcagaaa---ggtatgg
gtaaagctcgtcacggtagtatccgctcacctctctggcgaggaggcggtattgcacacg
gcccacgttcaccgacacctcacttctacatgctgcctttctatgtacgagttcgcggcc
tcacatcaatgctgtctgtgaaattagctcaggacgatcttcatatagtggattccat--
-tgatattccgacagatgatccgcaatacatcgaaggtttgatagaaagtcgaaattggg
gcccatcggttctgattatagacaacaccgacataatgccaagaaacatatcagcagcaa
ctgatgaagtaaaacatgtgaatttaatgcctgttta---------------tg------
---gtttgaacgtatacagcatgttgaaacacgacacacttgtcctcacaatggctgcag
ttgaccaattagaagagaagctattgtttcacctcaacagaacagacacatctgttcaa-
-----aagaagtttaggttgaaccatcatagtt---------------------------
------------------------------------------------------------
------------aa
>Ar-Timgen
atggacttca----------gcttctcaggtgcaagtgggttgga--------gaaaaac
tcacagataggcgagaagacat-------------------------------agttcac
ctggccgagattcgaacctcgatct-----------------------ccccgtcctcgg
cagtcgagct---caaca---------------------------------------caa
ctagcgcgttagccaactatgcc-----------accgaggcg-----------------
---------------------------------gaacctccgcccagcagac--------
-----atgttt---caacta-------------ttccatctcggaagttggctttctttc
ctccctttcaagctcctcgtcaagtctgggtggagaacttggacactcaagaggagc---
ataaactaggaattattgatttacatcccgatgtgtttgccgcagatcctagaattgata
tcatacataaaaacatggtttggcaaaggaattacagatatgtgagctatgctcacgcca
agacaagagcagaagttcatggcgggggaagaaaaccatggccgcagaaa---ggtttgg
gtaaagctcgtcacggtagtatccgctcacctctctggcgaggaggcggtattgcacacg
gcccacgttcaccgacacctcacttctacatgctgcccttctatgtacgagttcgtggcc
tcacatcgatgctctctgtgaaactagctcagaa--------------------------
------------------------------------------------------------
----------actttttttgtttagtaccgacataatgccaagaaatatatcagcagcga
gtgatcaagtaaaacatgtgaatttaatgcctgttta---------------tg------
---gtttgaacgtatacagcatgttgaaacacgacacacttgtcctcacaatggctgcag
ttgaccaattagaagagaagctattgtttcacctcaacagaacagacacatctgttcaa-
-----aagaagttcaggttgaaccatcataatt---------------------------
------------------------------------------------------------
------------aa
>Ar-Timmon
atgtt-------------------------------------------------------
-----------------------------------------------------atccaac
aatgtagtacctagactaacgaact-----------------------gttcgctcgtca
tcaagagatt---taactctaccactt------------------------------cat
ctatggttcaagaacatgttgaa-----------gatttgtca-----------------
---------------------------------gagcctccgcccagcagac--------
-----atgttt---caacta-------------tcccatctcggaagttggctttcttcc
ctccctttcaggctccgcgtcaagtctgggtggagaacttggacactcaagaggagc---
ataaactaggaattattgatttacatccggatgtgtttgccgcagatcctagaattgata
tcatacataaaaacatggtttggcaaaggaattacagatttgtgagttatgctcacacca
agacaagagcagaagttcatggcgggggaagaaaaccatggccgcagaaa---ggtatgg
gtaaagctcgtcacggtagtatccgctcacctctctggcgaggaggcggtgttgcacacg
gcccacgttcaccgacacctcacttctacatgctgcctttctatgtacgagttcgcggcc
tcacatcaatgctgtctgtgaaattagctcaggacgatcttcatatagtggattccat--
-tgatattccgacagatgatccgcaatacatcgaaggtttgatagaaagtcgaaattggg
gcccatcggttctgattatagacaacaccgacataatgccaagaaacatatcagcagcaa
ctgatgaagtaaaacatgtgaatttaatgcctgttta---------------tg------
---gtttgaacgtatacagcatgttgaaacacgacacacttgtcctcacaatggctgcag
ttgaccaattagaagagaagctattgtttcacctcaacagaacagacacatctgttcaa-
-----aagaagttcag--tacatcattccccttcttcagca---gaagagagtacaacac
agac-------------tggactattgcagcatggagagaaataggtaatggtcacttag
atactg--acttaa
>Ar-Timpop
atggc-------------------------------------------------------
--------------------------------------------------ttacaggaac
tctctcaagactgaaacactggatg-----------------------atttgctcagaa
tttatgtaaa---tgaacc--ctccct------------------------------gaa
caagagtttgacccaaaagttgc-----------gattgacaa-----------------
-------------------------------gtgaacctccgcccagcagac--------
-----atgttt---caacta-------------tcccatctcggaagttggctttcttcc
ctccctttcaggctccgcgtcaagtctgggtggagaatttggacactcaagaggagc---
ataaactaggaattattgatttacatcctgatgtgtttgccgcagatcctagaattgata
tcatacataaaaacatggtttggcaaaggaattacagatatgtgagttatgctcacacca
aaacaagagcagaagttcatggcgggggaagaaaaccatggccgcagaaa---ggtttgg
gcaaagctcgtcacggtagtatccgctcacctctatggcgaggaggcggtgtcgcgcacg
gcccacgttcaccgacacctcacttctacatgctgcctttctatgtacgagttcgtggcc
tcacatcgatgctgtctgtgaaattagctcaggacgatcttcatatagtggattccct--
-tgatattccgacagatgatccgcagtacatcgaag------------------------
------------------------------------------------------------
------------------------------------------------------------
---gtttgaacgtatacagcatgttgaaacatgacacacttgtcctcacaatggctgcag
ttgaccaattagaagagaagctattgtttcacctcaacagaacagacacatctgttcaa-
-----aagaagttcaggttgaaccatcatagtt---------------------------
------------------------------------------------------------
------------aa
>Ar-Timshe
atgaagcttt---------cacttttgtcaccaaacatgcttagaccttatgcagtgagc
acagcttcatgtgagagggacttcagctaccataacagactcaagatggcttacaggaac
tctctcaagactgagacactggatg-----------------------atttgctcagaa
tttatataaa---tgaatc--ctccct------------------------------gaa
caagagtttgacccaaaagttgc-----------gattgacaa-----------------
-------------------------------gtgagcctccacccagcagac--------
-----atgttt---caacta-------------tcccatctcggaagttggctttcttcc
ctccctttcaggctccgcgtcaagtctgggtggagaatttggacactcaagaggagc---
ataaactaggaattattgatttacatcctgatgtgtttgccgcagatcctagaattgata
tcatacataaaaaca---------------------------tgagttatgctcacacca
agacaagagcagaggttcatggcgggggaagaaaaccatggccgcagaaa---ggtttgg
gtaaagctcgtcacggtagtatccgctcacctctctggcgaggaggcggtgtcgcacacg
gcccacgttcaccgacacctcacttctacatgctgcctttctatgtgcgagttcgtggcc
tcacatcgatgctgtccgtgaaattagctcaggacgatcttcatatagtggattccct--
-tgatattccgacagatgatccgcaatacatcgaaggtttgatagaaagtcgaaattggg
gcccatcggttctgattatagacaacaccgacgtaatgccaagaaacatatcagcagcaa
ctgatgaagtaaaacatgtgaatttaatgcctgttta---------------tg------
---gtttgaacgtatacagcatgttgaaacatgacacacttgtcctcacaatggctgcag
ttgaccaattagaagagaagctattgtttcacctcaacagaaccgacacatctattcaa-
-----aagaagttcaggttgaaccatcatagtt---------------------------
------------------------------------------------------------
------------aa
>Ar-Timtah
atggacttca----------gcttctcaggtgcgagtgggttgga--------gaaaaac
tcacagataggcgagaagacattaatctacccccacttgcgtggaagaatgttatccaac
aatgtagtacctagattagcgaact-----------------------gttcgctcgtca
tcaagagatt---taactctactactt------------------------------cat
ctatggttcaagaacatgttgaa-----------gatttgtca-----------------
---------------------------------gaacctccgcccaacagac--------
-----atgttt---caacta-------------tcccatctcgaaagttggctttcttcc
ctccctttcaagctccgcgtcaagtctgggtggagaacttggacactcaagaggagc---
acaaactaggaattattgatttacatcctgatgtgtttgccgcagatcctagaattgata
tcatacataaaaacatggtttggcaaaggaattacagatatgtgagctatgctcacacca
agacaagagcagaagttcatggcgggggaagaaaaccatggccgcagaaa---ggtttgg
gtaaagctcgtcacggtagtatccgctcacctctctggcgaggaggcggtattgcacacg
gcccacgttcaccgacacctcacttctacatgctgcccttttatgtacgagttcgtggcc
tcacatcgatgctctctgtgaaactagctcaggacgatcttcatatagtggattccct--
-tgatattccaacagatgatccgcaatacatcgaaggtttgatagaaagtcgaaattggg
gcccatcggttctgattatagacaacactgatataatgccaagaaacatatcagcagcga
gtgatcaagtaaaacatgtgaatttaatgcctgttta---------------tg------
---gtttgaacgtatacagcatgttgaaacacgacacacttgtcctcacaatggctgcag
ttgaccaattagaagagaagctattgtttcacctcaacagaacagacacatctgttcaa-
-----aagaagttc----------------------------------------------
------------------------------------------------------------
--------------
>Ar-Tutabs
atggc-------------------------------------------------------
------------------------------------------------------------
--------ttctattcttgtaaa--------------------------------cgcca
tcaaaaggct---acatatctctgtgg------------------------------ctc
ctcaaatccgggtgttttcatcc-----------gcaaccacttcc--------------
------------------------------------gttgtgtctgcaaaca--------
--ctgaagatt---tagcag-------------ttactaaaaaagattggaagttcccgc
cgcaatatactaaaccccgtgaagtatggattgaaaacctagacacaatagacgaaa---
agaaattggggttatttgagttgcatcctacagtgtatgcagctccaccaaggatagaca
taattcaccgtaatatcatttggcagaagaagtaccgatgggtttcttgggcaaatacaa
agactagggctgaagttcgcggtggtggaaggaagccgtggccacagaaa---ggtttag
gccgagctcggcacggttctatacgatcaccgctgttccgtggcggcggcgtcgcccacg
ggcctcgatcgggcaaaacgcacttctttatgctacctttccatgtccggatcaatggcc
taacaactacactatctgcgaaactggcccaagatgacttacatgttgttaaagactt--
-agaattaccgaccgatgaacctgaatacttggccgaactgattgaaaaaagaaattggg
gaccatctgtacttattgttgatgacactgactttgcacctagaaacattattgctgcaa
ctgacaacctgcctcatgtgaatgtcataccagtcta---------------tg------
---gcctgaacgtctactccatgctcaaacatgataccctcatccttactatgtcagctg
cagagaaaatagaagaccgaatcctaacccaccttaacgcaatcactactgcacaggaa-
-----gcagaatttaaactaagccaagttt------------------------------
------------------------------------------------------------
------------aa
>Ar-Vantam
atgag-------------------------------------------------------
------------------------------------------------------------
--------tttttctctaataaa--------------------------------tgcca
taagaaaact---gaatatatctaccg------------------------------tct
cacagatacggttgatctcatca-----------ggatctactgacgtttctaat-----
---------------------------------ataaatagtcacagtaata--------
-----gtgatt---taaacg-------------taacacagaaagagtggaagtttccac
ctcaattcaccaaaccacgagaagtatggatcgaaaatttagattctattgacgaaa---
aaaaactcggtctttttgaactacatcctttggtctatgctgttttaccacgtatagata
tcattcacaggaatgtgatatggcaaaggaaattccgatgggtgtcatgggctcatacga
agacgagggctgaagtacatggtggcggaagaaaaccatggccacagaaa---ggattgg
gtcgagcacgtcatggatccattaggtctccattatggagaggtgggggtattgttcacg
gaccacgatctggcaaaacacatttttttatgcttccgtttcatttacgtatacacggtt
tgacatcaacattatctgctaaatttgcccaagatgacttacatgttgtaaggaatct--
-agagttaccgactgaggacccagaatatctggctgaattaatagagaaaaggaattggg
gcccttcagtacttatcgttgatgataatgattatgcacctcggaacataacagtagcta
cagaaaacctgcctcatgtcaatataataccatttta---------------tg------
---gactcaatgtatattctatgctgaagcatgacacccttatcatcactcaaactgcag
cagagagaattgaagaaaagatattacaacatcttcattcaaatacgatgccacaacaa-
-----gccaagttcaaattaaatcaagtgt------------------------------
------------------------------------------------------------
------------ag
