# Supplementary material for: Prokaryotic and Eukaryotic Horizontal Transfer of Sailor (DD82E), a New Superfamily of IS630-Tc1-Mariner DNA Transposons
Source: Biology (Basel). 2021 Oct 7;10(10):1005. doi: 10.3390/biology10101005 (PMC8533490; doi:10.3390/biology10101005)
Supplement: Supplementary file 1 [file biology-10-01005-s001.zip › Supplementary Material/Supplementary Data S5.fas]

>St-Aphast
------------------------------------------------------------
---gactgcggc------------------------------------------------
-------------------------------------cgttttcacttcc----------
---------catttcccttcaagatgtcgcatcgtaagtttgaagctcc-----------
ccgccatggtaaccttgggttcctccccaagaagcgtaccaagcaccatcgtggtcgcat
ccgcaagttcccccgcgatgatgtca---ccaagccatgccaattgaccgctttcgtggg
ctacaaggccggtatgacccacatcgtgcgcgaagtggaacgtcctggc---------tc
ca----------------------------------------------------------
------------------------------------------------------------
-----------------------------------------------aggtgcacaagaa
ggaaatcgtcgaagccgtgaccatcgtggaaactcccccgatcgtcgtcgtcggtgtggt
cggttacttggaaaccccccgcggtctccgcaccttgaccacggtgtgggctgaacactt
gagcgaagaagtgcgccgccgcttctacaagaact-------------------------
-----------------------------------------------ggtacaagtccaa
gaagaaggcgttcaccaagtacgccaagaagtacgccgagaagccggccga------gat
cgaaaacgaactcaaccgcatcaagaagtacgcccaagtcgtgcgtgtgattgcccacac
cc------------------------------------------------------a---
------------------------------a-----------------------------
----------------------------atccgcaaggtcaagctccgccaaaagaaggc
gcacctgttggaaatccaagtcaacggtggct---cggtcgcggaaaaggtcgactttgc
ccactccttgttcgaaaagccggtgcccgtcaccgctgtcttctcgcaagacgagatgat
tgacgtgtgcgctgtcaccaagggtaaggggttcgaa-----------------------
----------------ggtgtgatcacccgttggggtgtgtcccgccttccccgcaagac
ccatcgtggtctccgcaaggtggcttgtatcggtgcctggcatccgtcgcgcgtacgttt
caccgtcgcgcgtgccggtcagctcgggtaccatcaccgtaccgaagccaacaagaagat
ctaccgtatcggtgctgccggcgacgccaagtcggccacc--------------------
-------------------------------------------------acggaacagga
tttgaccgaaaagagcatcacgcctct---------------------------------
------------------------------------------------------cggtgg
cttcccccactacggtatcgtcaacgaagattggttgatgctcaagggtgccgtcgccgg
taccaagaagcgtgtgttgactctccgca-------------------------------
-----------------------------------------------------------a
g---------------tcgctcttggtgcacaccaagcgcatcgcccttgaagaaatcaa
gctcaagttcatcgatacctcgtccaagatggggcacggtcgcttccaaaccgccgaaga
aaaggccaagtggatgggtcctttggctcgcca---------------------------
------------------------------------------------------------
-------------------------------------------------a
>St-Aphinv
------------------------------------------------------------
------------------------------------------------------------
------------------------------------------------------------
-----------------ttcaagatgtcgcatcgtaagttcgaagctcc-----------
ccgtcacggtaaccttgggttcctccccaagaagcgtaccaagcaccatcgtggtcgcat
ccgcaagttccctcgcgatgacccca---ccaagccgtgcaagttgactgctttcatggg
ttacaaggccggtatgactcacattgtccgtgaagtcgaacgacctggc---------tc
ca----------------------------------------------------------
------------------------------------------------------------
-----------------------------------------------aggtgcacaagaa
ggaaatcgtcgaagccgtcacgatcgtggaaacccccccgatgattgtcgtcggtgtggt
agggtacctggaaaccccccgcggtctccgcacgttgaccactgtctgggctgaacactt
gagcgaagaagtgcgccgccgcttctacaagaact-------------------------
-----------------------------------------------ggtacaagtcgaa
gaagaaggcgttcaccaagtacgccaagaagtacgcggaaaagccggccga------gat
cgaaaacgaactcaaccgcatcaagaagtacgctcaagtggtgcgcgtgattgcccacac
tc------------------------------------------------------a---
------------------------------a-----------------------------
----------------------------atccgcaaggtcaagcttcgccaaaagaaggc
ccacttgttggaaatccaagtcaacggtggat---ccgtcgccgaaaaggtcgatttcgc
gcactcgttgttcgaaaagccggtgcccgtcgcggccgtcttttcgcaagacgaaatgat
cgatgtgtgcgccgtcaccaagggtaagggttttgaa-----------------------
----------------ggtgtcattacccgttggggtgtgtcccgccttccccgcaagac
ccatcgtggtctccgcaaggtggcttgtatcggtgcctggcacccgtcgcgcgtacgctt
taccgtcgcgcgtgccggtcagctcggttaccatcaccgtaccgaagccaacaagaagat
ttaccgcatcggtgctgctggcgatgccaagtcggccacg--------------------
-------------------------------------------------accgaacagga
cttgaccgaaaagagcatcacgcccat---------------------------------
------------------------------------------------------gggtgg
cttcccccactatggtatcgtcaacgaagactggttgatgctcaagggtgccgtcgccgg
ttccaagaagcgtgtgttgactcttcgtc-------------------------------
-----------------------------------------------------------a
a---------------tcgctcttggtccacaccaagcgcagcgctctcgaagaaatcaa
gctcaagttcatcgacacgtcgtccaagatgggtcatggtcgcttccaaaccgcagaaga
aaaggccaagtggatgggtcctttggctcgcca---------------------------
------------------------------------------------------------
-------------------------------------------------a
>St-Aphste
------------------------------------------------------------
---catcgtggcg-----------------------------------------------
--------------------------cggcagcgtggagctctcacttcc----------
---------catttcccttcaagatgtcgcatcgtaagtttgaagcccc-----------
ccgtcatggtaaccttgggttcctccccaagaagcgcaccaagcaccaccgtggtcgcat
ccgcaagttccctcgcgatgatgtca---ccaaggcgtgccacttgaccgccttcatggg
ctacaaggccggtatgacccacattgtccgtgaagtcgaccgccctggc---------tc
ca----------------------------------------------------------
------------------------------------------------------------
-----------------------------------------------aggtgcacaagaa
ggaagttgtcgaagccgtcaccatcgtcgaaacccccccgctcgtcgttgtcggtgtcgt
tggctacttggaaaccccccgcggtctccgcacgttgaccactgtctgggccgaacactt
gtcggaagaagtgcgccgccgcttctacaagaact-------------------------
-----------------------------------------------ggtacaagtccaa
gaagaaggccttcaccaagtatgccaagaagtacgctgaaaagccggctga------aat
cgaaaacgaaatcaaccgcatgaagaagtactgccaagtcatccgtgtgattgcccacac
cc------------------------------------------------------a---
------------------------------a-----------------------------
----------------------------attcgcaaggtcaagctccgccaaaagaaggc
ccacttgttggaaatccaagtcaacggtggct---cggtcgctgaaaaggtcgactttgc
caagtcgctctttgaaaagcaagtgcccgtcacggccgtctttgcccaagacgaaatgat
cgatgtgtgcacgcccaccaagggtaagggttacgaa-----------------------
----------------ggtgtgattacccgttggggcgtcacccgtcttgcccgcaagac
gcatcgtggtctccgcaaggtcgcctgtatcggtgcctggcatccgtcgcgtgtccgttt
cacggtcgcgcgtgccggtcaacacggttaccatcaccgtaccgaagtgaacaagaagat
ctaccgcatcggtgccgctggcgatgccaagtcggccacg--------------------
-------------------------------------------------accgaacaaga
tttgaccgaaaagagcatcacgcctct---------------------------------
------------------------------------------------------cggtgg
cttcccccactacggtatcgtcaacgaagactggctcatgctcaagggtgccatcgccgg
taccaagaagcgtgccttgacgctccgca-------------------------------
-----------------------------------------------------------a
g---------------tcgctcttggtccacaccaagcgctcggctttggaagaaatcaa
gctcaagttcatcgatacctcgtcgaagatgggccacggtcgcttccaaaccgcggaaga
aaaggccaagtggatgggtcccttggctcgcca---------------------------
------------------------------------------------------------
-------------------------------------------------a
>St-Phycam
cgactcagtg-------------------------------------------------a
ctggctggtggcgctt--------------ccctttggctc-------------------
tatgggtcgccgccgtccacttccccagagcactttgagttttgcagtaa----------
---------ctctcgtatcaagtatgggtcaccgtaagttcgaggcccc-----------
gcgtcacggccacctgggtttcctgcccaagaagcgcaccaagcaccaccgcggccgcgt
tcgcaagttcccgcgcgatgacgcgt---ccaaggcgccgcaccttacggccttcatggg
cttcaaggccggcatgacgcacatcgtgcgcgaggtggaccgccccggc---------tc
ca----------------------------------------------------------
------------------------------------------------------------
-----------------------------------------------aggtgcacaagaa
ggagatcgtggagcccgtgtccatcgtggagacgccccccatggtcgtcatcggtgtcgt
cggctacctggagaccccgcgcggcctgcgcacgctcaccacggtgttcgccgagcacct
gagcgaggaggtcaagcgtcgcttctacaagaact-------------------------
-----------------------------------------------ggtacaagtcgaa
gcgcaaagctttcaccaagtacgccaagaagtaccagacggcccctgccga------cat
tgagaacgagctcaaccgcatcaagaagtactgccaggttgtgcgcgtgctcgcccacac
gc------------------------------------------------------a---
------------------------------g-----------------------------
----------------------------gtgcgcaaggtgaagctccgccagaagaaggc
ccacctcctcgaggtgcaggtcaacggcggct---cggtggccgacaaggtggacttcgc
caagtcgctcttcgagaagcaggtgcccgtcacggccgtgttcgccaaggacgagatgat
tgacgtcatcggtgtcaccaagggtcacggtatcgag-----------------------
----------------ggtgtcatcacccgttggggcgtcacccgcctgccgcgtaagac
ccaccgtggtctgcgcaaggtcgcctgtatcggtgcctggcacccgtcgcgcgttcgctt
cacggtgccgcgcgctggtcagcacggttaccaccaccgtacggagatcaacaagaagat
ctaccgcgtcggtgccgctggcgacaagaagtcgtgcatg--------------------
-------------------------------------------------accgagcagga
cctgacggagaaggacatcacccctct---------------------------------
------------------------------------------------------gggtgg
cttccctcactacggtatcatcaacgaggactggctcatgatcaagggcgccatcgtcgg
caccaagaagcgtgcgctgaccctgcgca-------------------------------
-----------------------------------------------------------a
g---------------tcgctgctggtgcacaccaagcgttcggccctcgaggagatcaa
cctcaagttcatcgatacctcgtccaagttcggccacggtcgcttccagacggcggagga
gaaggccaagtggatgggccctctcgctcgcca---------------------------
------------------------------------------------------------
-------------------------------------------------g
>St-Physyr
------------------------------------------------------------
------------------------------------------------------------
------------------------------------------------------------
--------------------------------------------ggccc-----------
ccgtcacggccacttggggttcctgcccaagaagcgcaccaagcaccaccgcggccgcgt
tcgcaagttcccgcgcgatgacgcgt---ccaaggcgccgcacctcacggccttcatggg
cttcaaggccggcatgacgcacatcgtgcgcgaagtggaccgccccggt---------tc
ca----------------------------------------------------------
------------------------------------------------------------
-----------------------------------------------aggtgcacaagaa
ggagatcgtggagcccgtgtcgatcgtcgagacgcc-cccatggtcgtcgtcggcgtcgt
cggctacctcgagaccccgcgcggcctgcgcacgctcacgaccgtgttcgccgagcactt
gagcgaggaggtgaagcgtcgcttctacaagaact-------------------------
-----------------------------------------------ggtacaagtcgaa
gcgcaaagccttcaccaagtacgccaagaagtaccagacggcccccgccga------cat
tgagaacgagctcaaccgcatcaagaagtactgccaggtggtgcgtgtgctcgcccacac
gc------------------------------------------------------a---
------------------------------g-----------------------------
----------------------------atccgcaaggtgaagctccgccagaagaaggc
ccacctcctggaggtgcaggtcaacggcggct---cggtggccgacaaggtcgacttcgc
caagtcgctcttcgagaagcaggtgcccgtcaccgccgtcttctctaaggacgagatgat
cgacgtcatcggcgtcaccaagggtcacggtatcgag-----------------------
----------------ggcgtcatcacccgttggggtgtgacccgtcttccgcgtaagac
tcaccgtggtctgcgcaaggtcgcttgtattggtgcctggcacccgtcgcgcgttcgctt
cacggtgccgcgcgccggacagcacggttaccaccaccgtacggagatcaacaa-aagat
ctaccgtgtcggtgccgcgggcgacaagaagtcgtgcatg--------------------
-------------------------------------------------accgagcagga
cctgacggagaaggacatcacccctct---------------------------------
------------------------------------------------------gggtgg
ctttcctcactacggtatcatcaacgaggactggctcatgatcaagggcgccatcgtcgg
cacgaagaagcgtgctctgactctgcgca-------------------------------
-----------------------------------------------------------a
g---------------tcgctcctggtgcacaccaagcgttcggccctcgaggagatcag
cctcaagttcatcgacacctcgtccaagttcggacacggtcgcttccagacggtggagga
gaaggccaagtggatgggacctctggctcgc-----------------------------
------------------------------------------------------------
--------------------------------------------------
>St-Phytub
------------------------------------------------------------
------------------------------------------------------------
------------------------------------------------------------
--------------------agtatgggtcaccgtaagttcgaggcccc-----------
gcgtcacggccacctgggtttccttcccaagaagcgtaccaagcaccaccgcggtcgcgt
tcgcaagttccctcgcgatgatgcgt---ccaaggcgccgcaccttacggccttcatggg
cttcaaggccggtatgacgcacatcctgcgtgaggttgaccgccccggc---------tc
ga----------------------------------------------------------
------------------------------------------------------------
-----------------------------------------------aggtccacaagaa
ggagatcgtggagcccgtgtcgatcgtcgagactccccccatggttgtcatcggtgttgt
cggctacctggagaccccccgtggcctccgtaccctcaccacagtgttcgctgagcactt
gagcgaggaggtgaagcgtcgcttctacaagaact-------------------------
-----------------------------------------------ggtacaagtcgaa
gcgtaaagctttcaccaagtacgccaagaagtaccagacggcccccgctga------cat
tgagaacgagctcaaccgcatcaagaagtactgccaggttgtgcgcgtgctcgcccacac
gc------------------------------------------------------a---
------------------------------g-----------------------------
----------------------------gtccgcaaggtgaagcttcgccagaagaaggc
ccaccttcttgaggtgcaggtgaacggcggct---cggtggccgacaaggtggacttcgc
caagtcgctcttcgagaagcaggtgcccgtcacggctgtgttcgctaaggacgagatgat
tgacgtcatcggtgtcaccaagggtcacggtattgag-----------------------
----------------ggtgtcatcacccgttggggtgttacccgtctgccccgtaagac
tcaccgtggtctgcgtaaggttgcttgcattggtgcctggcacccgtcgcgcgttcgctt
cacggtgccgcgcgctggtcagcacggttaccaccaccgtacggagatcaacaagaagat
ctaccgtattggtgccgctggtgacaataagtcgtgcatg--------------------
-------------------------------------------------actgagcagga
cctgacggagaaggacatcacccctct---------------------------------
------------------------------------------------------gggtgg
cttccctcactacggtgtgatcaacgaggactggctcatgatcaagggcgccattgtcgg
caccaagaagcgcgctctgactctgcgca-------------------------------
-----------------------------------------------------------a
g---------------tcgcttctggtgcacaccaagcgttcggccctcgaggagatcca
cctcaagttcatcgatacctcgtcgaagttcggtcacggtcgtttccagaccgccgagga
gaaggccaagtggatgggccctctcgctcgcca---------------------------
------------------------------------------------------------
-------------------------------------------------g
>St-Pilapi
------------------------------------------------------------
------------------------------------------------------------
-----------acaggttgctgtcatcgcccatgcacattccttcctt------------
---------ttccttccaataccatgggtcaccgtaagttcgaagctcc-----------
tcgccacggccacctcgggttcctcccgaagaagcgcaccaagcaccaccgcggccgcgt
acgcaagttccctcgcgatgaccagt---ccaaggcgccgcatcttacggccttcatggg
ctacaaggccggcatgacgcacatcgtgcgtgaagtcgaccgaccaggc---------tc
ca----------------------------------------------------------
------------------------------------------------------------
-----------------------------------------------aggtccacaagaa
ggagattgtcgaagctgtgagcatcgtcgaaactcctcctatggttgtgatcggtgtcgt
tggctacttggaaaccccacgtggtctgcgtacgctcaccactgtcttcgctgagcatct
taacgaagaagtgaagcgtcgcttctacaagaact-------------------------
-----------------------------------------------ggtacaagtcgaa
gcgaaaggccttcaccaagtacgccaagaagtaccagaccaacccggccga------cat
tgaaaacgaaatcaaccgcatcaagaagtactgccaggttgtgcgtgtgctcgcccacac
cc------------------------------------------------------a---
------------------------------g-----------------------------
----------------------------atccgtaaggtcaagcttcgccagaagaaggc
ccacctcttggaaatccaggtcaatggtggtt---cggtcgccgataaggttgactttgc
caagagcttgttcgaaaagcaggtgccagtcaccgctgttttcgcgcaggacgagatgat
cgatgtctgcggtgtcaccaagggtcacggttacgaa-----------------------
----------------ggtgtgatcacccgttggggtgtcacccgtctgccccgtaagac
ccatcgtggtctgcgtaaggtggcctgtattggtgcgtggcatccatcgcgtgtgcgctt
cacggtgccacgtgctggtcaacacggttaccatcaccgtacggagatcaacaagaagat
ttaccgcgttggtgctaagggcgacagcaagtcgtgcatg--------------------
-------------------------------------------------acggaacagga
tttgaccgagaaggatatcacccctct---------------------------------
------------------------------------------------------tggtgg
cttcccacactacggtgtgatcaacgaggactggctcatgatcaagggtgctattgtcgg
taccaagaagcgcgtcttgacgctccgca-------------------------------
-----------------------------------------------------------a
g---------------tcgctcttggtgcacactaagcgctcggctttggaagagatcaa
gctcaagttcatcgatacctcgtccaagttcggtcacggtcgtttccagactttggaaga
aaaggccaagttcatgggccctctcgcgcgtca---------------------------
------------------------------------------------------------
-------------------------------------------------g
>St-Pytoli
------------------------------------------------------------
------------------------------------------------------------
------------------------------------------------------------
-----------------------------caccgcaagttcgaagcgcc-----------
acgtcacggtcacctcggcttcttgccaaagaagcgtaccaagcaccaccgcggtcgcgt
acgcaagttccctcgcgatgacgcct---ccaaggcgccacacctcaccgcgttcatggg
ctacaaggccggtatgacgcacattgtgcgtgaagtcgaccgacctggc---------tc
ca----------------------------------------------------------
------------------------------------------------------------
-----------------------------------------------aggtgcacaagaa
ggaggtcgtcgaggccgtcacgatcttggagacccctcctatggtcgtcgtcggtgtcgt
cggctacctcgagacccctcgtggtctccgcaccttgaccaccgtcttcgccgagcactt
gaacgaagaggtcaagcgtcgcttctacaagaact-------------------------
-----------------------------------------------ggtaccgctccaa
gcgtaaggcgttcaccaagtactcgaagaagtaccagaccaaccctgccga------gat
cgagaacgagctcaaccgtatcaagaagtactgccaggtcgtccgtgtgctcacgcacac
cc------------------------------------------------------a---
------------------------------g-----------------------------
----------------------------atccgtaaggtcaaccttcgtcagaagaaggc
tcacctcatcgaagtgcaggtcaacggtggct---cggtcgccgagaaggtcgacttcgc
caagtcgctcttcgagaagcaggtgccagtctcggccgtcttcgcccaggacgagatgat
cgatgtcattggtgtcaccaagggtcacggtttcgag-----------------------
----------------ggtgtgattacccgttggggtgtctcgcgtcttccacgtaagac
ccaccgtggtctccgcaaggtcgcctgtattggtgcctggcacccatcgcgcgtccgttt
ctcggtcgcgcgtgccggtcagcacggttaccaccaccgtaccgagatcaacaagaagat
ctaccgtatcggtgccgctggtgacgccaagtcgtgcatg--------------------
-------------------------------------------------acggaggccga
tcttaccgagaagagcatcacgccgct---------------------------------
------------------------------------------------------cggtgg
cttcccacactacggtgtggtcaaggaggactgggtcatgatcaagggcgccgttgtcgg
tgtcaagaagcgtgtcattaccctccgta-------------------------------
-----------------------------------------------------------a
g---------------tcgctcttggtgcacaccaagcgttcggctctcgaggagatcaa
gctcaagttcatcgatacctcgtccaagttcggtcacggtcgtttccagaccgtcgagga
gaaggccaagttccttggtccgctcgctcgtca---------------------------
------------------------------------------------------------
-------------------------------------------------g
>Fu-Lobtra
------------------------------------------------------------
------------------------------------------------------------
------------------------------------------------------------
-----------------------atgtctcaccgtaagtttgagagacc-----------
tcgtcacggttcccttggattcttgcctcgcaagcgcgccgctcgccacagaggaaaagc
caagtccttccctaaggatgatcctt---ccaagcccgtgcacttgaccgccttcatggg
ttacaaggccggcatgacccacgttgtccgtgacttggatcgtcccggc---------tc
ca----------------------------------------------------------
------------------------------------------------------------
-----------------------------------------------agatgcacaagaa
ggagattgtcgaggccgtcactatcatcgaaacccctcctatggttgttgttggtgttgt
cggttacgtcgagactcctcgtggtctccgctctttgaccaccgtctgggctgagcactt
gtctgaggagctcaagcgccgcttctacaagaact-------------------------
-----------------------------------------------ggtatcgctccaa
gaaaaaggccttcaccaagtacgctaagcagcacgccaac------ggtgccaagcccat
tctccgtgagctcgagcgtatcaagaaatactgctcagtcgttcgtgtcattgtccacac
tc------------------------------------------------------a---
------------------------------g-----------------------------
----------------------------gtccgaaaggtcaagattggtcagaagaaggc
ccatgtcatggaggttcagttgaacggaggct---ccgtcgctgataaggttaagtttgc
ctacgagcactttgagaagaccgttgacgttagctctgtattggagcaggatgagatgat
tgatgtcattgctgttaccaagggtcacggtttcgag-----------------------
----------------ggtgttactcaccgttggggtaccaagaagcttcctcgcaagac
ccacaaaggtcttcgtaaggttgcttgtatcggagcttggcatccttcccgtgttatgtt
ctctgttccccgtgctggtcagaacggttaccatcaccgtactgaggtcaataagaagat
ctaccgcattggcaagggc-----------------------------------------
----------------------------gaggacaagtccaatgctaagactgactacga
tttgactgagaaggccatcactcctct---------------------------------
------------------------------------------------------cggtgg
cttccctcactacggtattgtcaacgaggactacgtcatgatcaagggatgctgcgctgg
taccaagaagcgcgtcgttactctccgca-------------------------------
-----------------------------------------------------------a
a---------------tctcttttggtccacacaaagcgctctgctttggagaacgttca
gctcaagttcatcgatacctcctccaagttcggtcacggtcgcttccagacccgcgatga
gcgtcagcaattccaaggcaccttgaagaaggatcttta---------------------
------------------------------------------------------------
-------------------------------------------------a
>Fu-Morsp.
atgactgaggatcccttttgcaactcccgaactcacaactgtaaaccaatacaagcgcca
ttcaactatagcgacagcaggagcacgactaccgtcaac------aacgttggtgatcgt
tgcgtttcagga--------------------------------------gacaaagggg
tgatggagattacccatatgcagcatactcaccgtaaattcgaaaggcc-----------
acgtcacggatccttgggattcttgccccgcaagcgtgcttcccgccaccagggtaaggc
caagtccttccccaaggatgatgctt---ccaagcccgtccacttgaccgccttcatggg
ttacaaggccggtatgacccacgtcgtccgtgacttggaccgtcccggt---------tc
ca----------------------------------------------------------
------------------------------------------------------------
-----------------------------------------------agatgcacaagaa
ggagatcgtcgaggccgtcaccatcatcgagaccccccccatggttgttgtcggtgttgt
cggttacgtcgagactccccgcggtctccgctccttgaccaccgtctgggctgagcattt
gtccgaggagctcaagcgtcgcttctacaagaact-------------------------
-----------------------------------------------ggtaccgctccaa
gaagaaggccttcaccaagtacgccaagcagcacgccaac------ggtgccaagcccgt
cctccgcgagctcgagcgcatcaagaagtactgcgctgtcgtccgtgtcattgtccacac
tc------------------------------------------------------a---
------------------------------g-----------------------------
----------------------------gtccgcaaggtcaagattggccagaagaaggc
tcacgtcatggagatccagttgaacggtggtt---ccgtcgccgacaaggtcaacttcgc
ctacgagcacttcgagaagaccgttgatatcaactccgtcttggagcaggacgagatgat
cgatgtcattgccgtcaccaagggtcacggtttcgag-----------------------
----------------ggtgtcacccatcgttggggcaccaagaagcttcctcgcaagac
tcacaagggtctccgcaaggttgcttgtattggagcttggcatccttcccgagtcatgta
ctcggttccccgtgccggtcagaacggttaccatcaccgtactgaggtcaacaagaagat
ctaccgcatcggaaagggt-----------------------------------------
----------------------------gaggacaagtccaacgccaagaccgagtacga
tttgaccgagaagtcgatcaccccctt---------------------------------
------------------------------------------------------gggagg
tttcccccactacggtatcgtcaacgaggacttcgtcatgatcaagggatgctgcgctgg
taccaagaagcgcgttgtcaccctccgca-------------------------------
-----------------------------------------------------------a
g---------------tcccttcttgtccactcccgtcgctccgccttggagaacgtcca
gctcaagttcatcgatacttcctccaagttcggtcacggtcgcttccagacccgcgagga
gcgccagcagttcatgggcaccttgaagcgcgatcttta---------------------
------------------------------------------------------------
-------------------------------------------------a
>Mo-Batpla
------------------------------------------------------------
------------------------------------------------------------
------------------------------------------------------------
--------------------------tctcacagaaaattctcggcccc-----------
aagacacggttctaaaggctttttgccaaagaagagagctaagcgccaccgtggtaaagt
gaaggcatttccaaaggatgacaaga---acaagccagttcatctaacagcctttattgg
ttacaaagctggaatgtcccatattgtgagagaagttgatagacctgga---------tc
aa----------------------------------------------------------
------------------------------------------------------------
-----------------------------------------------gtatg---aaaaa
ggagatcgtggaagctgtgaccattctcgagactccacctatgtttgtcgtcggtgtggt
tggctacattgaaactccaaagggtatgcgtgccttcaagaccatctttgctgaacattt
gagtgaagaatgcaaaagacgtttctacaagaact-------------------------
-----------------------------------------------gg-----------
-------------------------------------gacgaagctggaaagaaggagat
tgaacgtgacttttccaagatgaagaagtactgcaaagtaatcagagtaattgctcatac
tc------------------------------------------------------a---
------------------------------g-----------------------------
----------------------------gtaatatt---------acgccagaaaaaggc
tcacatcatggagattcaaattaacggtggaa---caatttcagataaggttgactgggc
aagagagcacatggaaaagagtgttgctgtcaaagatgtatttggtcaaaatgaaaacat
tgacatcattggagtaaccaagggtagaggtgttaaaggtaacacagaatttgcaacttc
taagaaa---------ggtgtaacttcaagatggcactgcaagaaattgccaaggaagac
acacaaaggtctacgtaaagtagcctgtattggagcttggcatccaagtcgtgtccagta
cactgtcgccagagctggacagaaaggttaccatcataggactgaaatcaacaagaagat
atatcgtattggagatggataccacaccaaggatggcaaa--------------------
----------------------------ctgataacaagcaatggttctactgaatatga
tgctgatgagaaacccatcactcccat---------------------------------
------------------------------------------------------gggagg
tttccctcattatggtgaacttgcaaatgactttgttatgttgaaaggatgttgtgtagg
acct--------------------------------------------------------
------------------------------------------------------------
----------------tcattgttggcatcatttagaaagaaggctatggagaagattga
tttgaagttcatagatactgccagcaagttcggacatggacgtttccagaccttcaagga
aaaacacaacttcatggtaaattt------------------------------------
------------------------------------------------------------
-------------------------------------------------a
>Mo-Halrub
atgtataaa---------------------------gcccatgcgtcgtgtcccccactg
ttacactgctgcaattcaagtgctaaaac-------------------tgtacacttcgt
tgtggaacgtaatggtgctaaagtgtttctgtatttcagtaatgggggta----------
--------------ttactgtttggattcagcgtgaggaccggggtgccgttgtacaaaa
cgatcttagagctaagggctttttgcccaagaagagaagtagaagacaacgtggcaaagt
caagtccttcccaagagatgataaga---gcaaacctgttcacctgacaacgtttttgac
gtataaggctggcatgacccatattgtccgtgaggtcgacagaccaggt---------tc
ca----------------------------------------------------------
------------------------------------------------------------
-----------------------------------------------aaaccaacaagaa
ggaagttgtggaggctgtcaccatcctggaggcaccaccaatggtcattgctggtgttac
aggatatattgaaacaccccatggactgaggaccctcaagaccatctgggctgaacatct
tagtgaggagtgcagacgtcgcttctacaagaact-------------------------
-----------------------------------------------ggtctcggtccaa
gaagaaggcattcaccaagagcaacaagaaatggcaggatgaagctggcatgaaggaaat
tgaccgggactttgccaagctgaagaagtactgcactatcatccgtgtcattgcccacac
cc------------------------------------------------------a---
------------------------------g-----------------------------
----------------------------actaagctcctccgaaagcgccaaaagaaggc
acatttaatggaaattcagcttaatggtggca---gtattgccgacaaggttgactgggc
ccgtgagcaccttgagaagcctgtccctgtcagctctgtgtttgaacaagatgaggtcat
tgatgtcatcggcgtcaccaagggtagaggagtgaaa-----------------------
----------------ggtgtgacttcccgttggcattgtaagaaactgcccaggaagac
tcacaagggtctgaggaaggtggcctgtattggagcctggcatcccagcagagttcagta
cactgtggccagggctggtcagaagggctatcaccaccgtactgagaggaataagaagat
ctaccgcctgggtgctggaatccataccaaggatggcaag--------------------
----------------------------gtgataaagaataatgctgccactgacttcga
ccccactgagaagaccattacaccaat---------------------------------
------------------------------------------------------gggtgg
tttccctcactatggtgaagtaaggaatgacttcgtgatgctcaagggatgttgtgttgg
acccaagaagaggccactcacactgcgaa-------------------------------
-----------------------------------------------------------a
a---------------tccctgatcacccaattcaagaaacgcttcatggaaaagattac
cctgaagtttgtggacaccgccagcaagtggggccatggacgtttccagacccaggacga
gaggaggaacttcatg--------------------------------------------
------------------------------------------------------------
--------------------------------------------------
>Mo-Limfor
------------------------------------------------------------
------------------------------------------------------------
------------------------------------------------------------
--------------------------tctcacaggaaattctcggcccc-----------
taggcacggttccaaagggtttctgcccaaaaaaagggctaaacgtcaccgtggtaaagt
aaaggcatttccaaaggatgaccgga---acaagccagttcatctgaccgcttttattgg
atataaggctggaatgtctcatattgtgagagaagttgacagacctgga---------tc
ta----------------------------------------------------------
------------------------------------------------------------
-----------------------------------------------gtatgcacaagaa
ggagattgtggaagctgtaaccatactagagacacctcccatggtcatcataggtgttgt
aggatacattgaaacgccaagtggtttgcgagcatttaaaaccatttttgctgaacatct
tagcgaagaatgtaaaagacgattttacaaaaact-------------------------
-----------------------------------------------gg-----------
-------------------------------tggcaagacgaggcaggaaagaaggagat
tgaacgagactttgctaagatgaagaagtactgcaaagtcatcagaattattgcccatac
tc------------------------------------------------------a---
------------------------------ggtaattgaagaaaaaccgaacaccttaac
atcttattgcttaatctttcaattgtagaccaaacttctcaaaaaaagacaaaagaaagc
tcacatcatggagatccagctgaatggtggaa---ccatctcacagaaagtcgactgggc
aagagagcacatggagaaaagtattctcgtcaaagaagtgttttcccaggatgaaaatat
tgatatcatt--------------------------------------------------
----------------ggtgtaacttcaagatggcattgtaagaaattgccaagaaagac
tcacaagggtctccgtaaagtagcttgtattggagcttggcatccaagtcgtgtctcgta
cagtgttgccagagctggacagaaaggttaccatcacagaaccgagatcaacaaaaagat
atatcgtattggagaaggattccacacaaaggatggcaag--------------------
----------------------------ctcattaccaacaatggctctactgattatga
tgctgatgagaaaccaatcactcccat---------------------------------
------------------------------------------------------gggagg
tttccctcattacggtgaagtaactaacgactttatcatgttgaagggatgttgtgttgg
acccaaaaagagagtacttacactcagaa-------------------------------
-----------------------------------------------------------a
g-----------------------------------------------------------
------------------------------------------------------------
------------------------------------------------------------
------------------------------------------------------------
--------------------------------------------------
>Mo-Mermer
------------------------------------------------------------
------------------------------------------------------------
------------------------------------------------------------
--------------------------tctcacagaaaattttccgctcc-----------
tcgacatggttccaaaggatttctacccaagaaaaggtcgaggaggcaacgtggtaaatg
caaggccttccctaaagacaacaaag---ctaacccagtccatcttacagcctttatcgg
gtacaaggctggaatgacgcatattctgagagaagttgaccgacctgga---------tc
ca----------------------------------------------------------
------------------------------------------------------------
-----------------------------------------------agtccaacaagaa
ggaagttgtcgaagcagtgaccattgttgaagcaccacctatgatggtagttggatgtac
tggttacattgagactccaagtggactgcgatccttcaaaaccatctgggcagaacatct
cagtgaagaatgtagaagaagattctacaaaaatt-------------------------
-----------------------------------------------ggtaccgttccaa
gaaaaaggcattttcaaaggcttcccagaagtggaatgatgatgctggtaaaaaggaaat
agagagggatttcaacaagatgaagaagtactgtagcacgatcagggctatctgtcacac
ac------------------------------------------------------a---
------------------------------g-----------------------------
----------------------------accaagttgttgaagaaacgccagaagaaggc
ccacattatggaggtccaagtgaatggtggaa---ccgtctctgagaaggttgactgggt
acgagagcacatggagaagagtgttccagtcaagagtgtgttctcccaggatgagaacat
tgatatcattggcgtcaccaagggaaaaggagtgaaa-----------------------
----------------ggtgtgacttcaagatggcactgtaagaagctaccaaggaagac
gcacaagggtctgcgaaaggttgcctgtattggtgcatggcatcctagccgtgtgcagtt
tactgttgcccgtgctggtcagaagggttaccatcatcgtactgagatcaacaagaagat
ttaccgtattggtgatggaatccacaccaaggatggcaag--------------------
----------------------------gttgtcaaaaacaatgctgctacagaatatga
tccaactgataagacaataacaccact---------------------------------
------------------------------------------------------tggagg
tttccctcattatggcgaggtcaacaatgacttcctcatgatcaagggatgctgtgttgg
tccaaagaagagagttctcactctcagaa-------------------------------
-----------------------------------------------------------a
g---------------tcgctgctgaagtcacacaggaggagacagatggagaagatcaa
cctgaagttcatcgatacttccagcaagtttggtcatggacgcttccagaccattgagga
gaagaaaactttcatgggcccgctgaagaaggatgccccgaagattgagggagctg----
--ccta------------------------------------------------------
-------------------------------------------------g
>An-Hydele
------------------------------------------------------------
------------------------------------------------------------
------------------------------------------------------------
--------------------------tctcacagaaagttttcagcacc-----------
gcgacatggttcgctggcgtttttgccgaagaagcgcagcaggcgtcaccgtggtaaagt
aaaggccttccccaaggacgactcga---gcaagccggttcatttgactgccttcctcgg
atacaaagctggcatgacccacatctgccgtgacgttgaccgacccgga---------tc
aa----------------------------------------------------------
------------------------------------------------------------
-----------------------------------------------agactcacaagaa
ggaagtggtcgaggccgtgaccatcatcgagacgccgccaatggtgtgcgtcggcatggt
tggctacatcgagaccccacgtggtctacgtacattcaacacgatcttcgccgagcactt
gagcgaggagtgccgtcgccgattctacaagaact-------------------------
-----------------------------------------------ggtacaagtccaa
gaagaaggcgttcaccaagtcgagcaagaagtggagtgatgacctgggcaagaaggtctt
ggagaaggactttttgcgcatgaagaagtactgcaaggtcattcgtgtcatctgccacac
tc------------------------------------------------------a---
------------------------------g-----------------------------
----------------------------atgaaggtcctgaagatgaggcagaagaaggc
tcacttgatggagatccagctgaacggcggct---cggtgtcgcagaaggtcgactgggc
ccgcgagcactttgagaagacgctgccactggacagcgtgttcgccaaggacgagatgat
tgacatcatcggtgtcaccaagggcaagggattcaag-----------------------
----------------ggtgtgacctcccgttggcattgtaagaagctgccgcgcaagac
gcacaagggtctgcgtaaggtcgcctgtatcggagcttggcatcccgcccgtgtggcctt
ctctgttgccagagctggtcagaagggctaccatcaccgtactgagatcaacaagaagat
ctacagaatcggcgagggcatccacaccaaggacggtcgc--------------------
----------------------------gtcatcaagaacaacggctccaccccttacga
tgtgaccgagaagtcgatcacgcccgt---------------------------------
------------------------------------------------------cggtgg
cttccctcattatggtgaggtcaacaacgacttcatcatggtgcgcggctgctgcgctgg
acccaagaagcgcgtgctcaccctccgca-------------------------------
-----------------------------------------------------------a
g---------------tcgctgctggtgcaaacgaaacgcgtggcgtccgagaagatcga
cctcaagtttatcgacacatcctccaagttcggtcacggtcgcttccagacactcgaaga
gaaggccaacttcatgggtcccctcaagaaagatcgtctgaaggaggaagccaagg----
--caaccgcc--------------------------------------------------
-------------ta----------------------------------a
>Ne-Caeele
------------------------------------------------------------
------------------------------------------------------------
------------------------------------------------------------
-----------------------atgtctcaccgaaagttttcggcccc-----------
gagacatggacacatgggattcaccccaaagaagcgctcccgcacttaccgtggaagaat
caaggctttcccaaaggatgacaaga---gcaagccaatccatttgaccgctttcctcgg
atacaaggccggtatgacccatatcgtccgtgatgtcgataagccagga---------tc
aa----------------------------------------------------------
------------------------------------------------------------
-----------------------------------------------aggttaacaagaa
ggaggttgtcgaagccgtcaccatcgtcgagaccccaccaatggttattgctggagttac
cggatacgtcgacaccccacaaggaccacgtgctcttaccaccatctgggccgagcactt
gtccgaggaagctcgtcgtcgcttctacagcaact-------------------------
-----------------------------------------------gggctaaatccaa
gaagaaggctttcaccaagtacgccaagaagtggcaagatgaggatggaaagaagctcat
cgaggctgatttcgccaagctgaagaagtactgctcttctatccgtgtgatcgctcacac
tc----------------------------------------------------------
------------------------------------------------------------
------------------------------------------------------------
------------------------------------------------------------
-----------------------------------------------------agatgat
tgacaccatcggagttaccagaggtcacggattcaag-----------------------
----------------ggagtcaccagcagatggcacaccaagaagcttcctcgcaagac
gcacaagggtctccgcaaggtcgcctgtattggagcttggcatccatctcgtgtcgcctt
cactgtcgctcgtgctggacaaaagggattccatcaccgtaccatcatcaacaacaagat
ctaccgtattggaaagtctgctctcactgaggaaggaaag--------------------
-------------------------------------aacaacggatccaccgagttcga
tcttacccagaagaccatcaccccaat---------------------------------
------------------------------------------------------gggagg
attcccaagatacggtatcgtcaaccaggactacatcatgcttcgtggagccgttctcgg
accaaagaagcgtcttatcaccctccgca-------------------------------
-----------------------------------------------------------a
g---------------tcgctcatcacccaaaccaagagagtcgcccacgagaagatcaa
cctcaagtggatcgacaccagttccaagaccggacacggtcgcttccaaaccacagccga
gaagcgtgctttcatgggaaaactcaagagagatttccttgccgaggccgaagcta----
------------------------------------------------------------
--------aggctta----------------------------------a
>Ne-Caenig
------------------------------------------------------------
------------------------------------------------------------
------------------------------------------------------------
------------------------------------------------------------
-------------atgggattcaccccaaagaagcgctcacgtacttaccgtggaagaat
aaaggctttcccaaaggatgacgcta---gcaagccaatccatttgactgctttcctcgg
atacaaggccggtatgacccatatcgtccgtgatgtcgacaagccagga---------tc
ca----------------------------------------------------------
------------------------------------------------------------
-----------------------------------------------aggttaacaagaa
ggaggtcgtcgaggctgtttccatcatcgagaccccaccaatggtcatcgctggagtcac
cggatacatcgataccccacaaggaccacgtgctcttaccacgatctgggccgagcactt
gtccgaggaggctcgccgtcgcttctacagcaactggacaacgaacagagtggctacggc
gtcctatacgctgaaaggcacttcgttcgtaatcgtagaaacctacagggccaagtctaa
gaagaaggctttcaccaagtacgccaagaagtggcaagacgaggacggaaagaagctcat
cgaggctgatttcgccaagctgaagaagtactgctcttccatccgtgtgatcgctcacac
tc------------------------------------------------------a---
------------------------------g-----------------------------
----------------------------atgaagatccttcgccgtcgccagaagaaggc
tcacctcgtcgaaatccaaatcaacggaggaa---ccatcgagcagaaggttgactgggc
ccgcgagcaccttgagaagcaaatccaagttgacaccgtcttctctcaagacgagatgat
cgacaccatcggagtcaccaagggtcacggattcaag-----------------------
----------------ggagtcacctccagatggcacaccaagaagcttcctcgcaagac
acacaagggtctccgcaaggtcgcttgtattggagcttggcatccatcccgcgtcgcctt
caccgtcgctcgcgctggacaaaagggattccaccacagaaccatcatcaacaacaagat
ctaccgtatcggaaagtctgctctcaccgaggaaggaaag--------------------
-------------------------------------aacaacggatccaccgagttcga
tcttacccagaagaccatcaacccaat---------------------------------
------------------------------------------------------gggagg
attcccaagatacggacttgtcaaccaggactacgtcatgctccgtggagccatcctcgg
accaaagaagcgcctcatcaccctccgca-------------------------------
-----------------------------------------------------------a
g---------------tccctcatcactcagaccaagagagtcgcccacgagaagatcaa
cctcaagtggatcgacacctcatccaagaccggacatggtcgcttccagaccactgccga
gaagcgtgctttcatgggaaaactcaagcgcgacttccttgccgaggctgagaaca----
------------------------------------------------------------
--------aggctta----------------------------------a
>Ar-Acypis
------------------------------------------------------------
------------------------------------------------------------
------------------------------------------------------------
-----------------------atgtctcatcgtaaatttagtgctcc-----------
tcggcatggttctatgggtttctacccaaagaagcgcgcacgtcgtcatcgtggtagagt
aaagtctttccccaaagatgatccca---gcaagccaattcatttaaccgctttcattgc
atacaaagctggtatgacccatgttgttcgtgaagccgaccgtccggga---------tc
aa----------------------------------------------------------
------------------------------------------------------------
-----------------------------------------------aactcaacaagaa
ggaaattgtggagccagtcaccattttggaagctcctcccatgattattgttggtgttgt
aggttatgttgaaactccatatggtcttaaacctttaaagactgtgttcgctgaacattt
gtctgaagattgccgtcgtcgtttttacaagaact-------------------------
-----------------------------------------------ggtacaaatcaaa
gaagaaggcttttgtcaagtactctaggaagtggcaagatgaaaacggaaaaagacaaat
tgccaaagaccttggtaaaattgccaaatactctaaagttatccgcgtcgttgctcacac
ac------------------------------------------------------a---
------------------------------g-----------------------------
----------------------------atgaagttgttgaagaaacgtcaaaagaaagc
tcatatcatggagatccaagttaatggaggta---ctgttgctgaaaaggtacaatgggc
taaggaacattttgaaaagccagtacctgtatctcatgtatttgctccagatgagatgat
cgattgtatcggtgtcaccaagggtcgtggatacaaa-----------------------
----------------ggtgttacatcccgttggcatacaaagaaattgccccgtaagac
acacaaaggtcttcgtaaggttgcttgcatcggagcatggcatcctagtcgtgtccagtt
cactgttgcacgtgctggtcaaaagggttaccatcatcgtactgaaatcaataagaagat
ataccgtattggacttggaattcataccaaggatggcaag--------------------
----------------------------gttatcaaaaacaatgcatcaactgagtatga
tttgaccgagaagaccatcacccccat---------------------------------
------------------------------------------------------gggagg
ttttcctcattatggtgaagttaacaatgatttcttgatgatcaaaggatgttgtgttgg
ccccaagaagcgagttatcactcttcgta-------------------------------
-----------------------------------------------------------a
a---------------tccttgttggtacacactaaacgtgctgctttggaaagtatcaa
cttgaaattcatcgatacctcatccaaatttggtcatggacgtttccagactgttgccga
caaggcagctttcatgggtccattgaagaaggacagaattcgagaagaagagaaag----
--ccacagcggct-----------------------------------------------
-------gcaaaatg----------------------------------a
>Ar-Adohon
------------------------------------------------------------
------------------------------------------------------------
------------------------------------------------------------
--------------------------tcgcacaggaagttttcggcacc-----------
ccgtcatgggtctatggggttctaccccaagaagaggtcccgtcgtcatcgtggaaaggt
gaaggctttccctaaggacgacccca---gcaagccagtacatctcactgctttcattgg
ctacaaggctggtatgacccatgtggttcgtgaacccgaccgtcctgga---------tc
aa----------------------------------------------------------
------------------------------------------------------------
-----------------------------------------------agatcaacaagaa
ggagattgtggaggctgtcaccatcattgagactcctcctatggtggccgttggtgccgt
gggttacattgaaaccccgcacgggctccgcgctctcctgaccgtgtgggccgagcacat
gtccgaggactgccggcgccgcttctacaagaact-------------------------
-----------------------------------------------ggtataagtgcaa
gaagaaggctttcaccaagtccagcaagaggtggcaagatgagcttggccgcaagtccat
tgagaaggacttcaagaaaatgatccgctactgcactgtggtgaggctcattgcccacac
ac------------------------------------------------------a---
------------------------------g-----------------------------
----------------------------atgaagctgctcaagcagcgccagaagaaggc
tcacatcatggagatccagattaatggaggca---ccattgaggacaaggttaagtgggc
cagggagcaccttgagaagcccatccccattgactctgtgtttgctaaggatgagatgat
tgactgcattggtgttaccaagggcaaaggatacaag-----------------------
----------------ggtgtcacttcccgttggcacacaaagaagctgccccgcaagac
gcacaagggtctgcgcaaggttgcttgtattggagcctggcatccttcaagagtctcctt
caccgtcgcccgtgccggtcagaagggttaccaccaccgcactgaaatgaacaagaagat
ctaccgtattggacaaggaatccacaccaaggatggcaag--------------------
----------------------------gtcatcaagaacaatgccagcactgagtatga
cctgtctgagaagtccatcacccccat---------------------------------
------------------------------------------------------gggtgg
cttccctcactatggtgaggtcaacaatgacttcatcatgatcaagggttgctgcatggg
acctaagaagcgcgtcattaccctgagaa-------------------------------
-----------------------------------------------------------a
g---------------tcgctgcgcgtgcacacgaagagggctgcccttgagaagatcaa
ccttaagttcatcgacacctcgtccaagtttggtcacggtcgcttccagacgccggcaga
caaggccgcgttcatgggcacgctcaagaaggaccgcatcagggaggaggccgccg----
--ccaccacggcc---------------------ccggctgcgcct------------gc
------gcagtccta----------------------------------a
>Ar-Ampamp
atgtat-------------------------------cccaggagccga----------g
ttagacggggggggggggggtgttcagacaccccctggccgggctcgggttaccaacgag
ctcgagtcgaaaccggcctctttcattccccgtttgctgcaatcagctcacccc------
---------gtcccctctattcacagtcgcaccgcaaattcgaagcgcc-----------
ccgtcatggctcgatggggttctaccccaagaagcgggcaaggcgtcatcgcggccgcgt
caagactttccccaagaatgacaaga---acaagccgtgccacctgactgccttcatcgg
ctacaaggcgggcatgactcacatcgtgagggaggccgaccgtcccgga---------tc
ca----------------------------------------------------------
------------------------------------------------------------
-----------------------------------------------agctaaacaagaa
ggagatcgtcgagccggtcaccatcatcgagacccctccgatggtgattgtcggcatcgt
cggctacgtggagacgcccaagggtctgcgcgccttcaagacgctgttcgccgagcacct
cagcgaagagtgccgccgccgcttctacaagaact-------------------------
-----------------------------------------------ggggtgcctccaa
gaagaaggcgttcaccaaggcctctaagaagtggtcggatgaggccggcaagaaggagat
tgcccgcgagctgcagaagataaagaagtactgcagtgtggtccgcgtcatcgcgcacac
cc------------------------------------------------------a---
------------------------------g-----------------------------
----------------------------atgaagctgctgcgcatgcgccagaagaaggc
tcacctgatggagatccaggtgaacggcggca---ccgtctctgatcaggtggactgggc
gcgcgagaagctcgagtcccaggtgcccgtcggcagtgtgttcgcgcccgatgagatgat
tgacatcatcggagtcaccaagggacgcggattcaag-----------------------
----------------ggcgtgaccagccgttggcacaccaagaagctgcctcgcaagac
gcacaagggtctgcgtaaggtggcctgtatcggcgcgtggcatcccagccgcgtccgttt
caccgtggcgcgcgccggtcagaagggctaccaccaccggacggagatcaacaagaagat
ctaccgcatgggcgccggcatccacacaaaggatggcctg--------------------
----------------------------gtcgtgaagaacaacgccagcacagattacga
tctgacggacaagtccatcacccccct---------------------------------
------------------------------------------------------gggtgg
cttcgtccgttacggagaggtcaacaacgacttcatcatgatcaagggctgctgcattgg
acccaagaagcgcgtcctcaccctgcgca-------------------------------
-----------------------------------------------------------a
ggtgaaactcgcgacttctctgatcacgcacacgagccgcgtggcgtcggagaagatcga
gctgaaatggatcgacacctcgtctaagttcggtcacggtcgcttccagacggccgcgga
gaaggccgccttcctcgggccgctcaagaaggacatccttcgcaggaaggagaagg----
--aggcggctgcc---------------------------------------------gc
---cggcaaggcctg----------------------------------a
>Ar-Amytra
------------------------------------------------------------
------------------------------------------------------------
------------------------------------------------------------
-----------------------atgtcgcacaggaaattctctgcacc-----------
ccgccatgggtctatgggattctaccccaagaagcggtcccgtcgtcatcgtggtaaagt
gaaggcattccccaaagatgatccta---gcaaacctgtgcatctaaccgcatttattgg
ttacaaggctggtatgacccacgtggttcgtgaacctgaccgtcctggt---------tc
aa----------------------------------------------------------
------------------------------------------------------------
-----------------------------------------------agatcaacaagaa
ggagattgtggaagccgtaactatcatcgagacaccaccaatggtgtgcgtcggagtagt
tggttacattgaaactccgcatggtctccgtgctttgctcactgtgtgggctgagcacat
gtcggaagactgccgtcgtcgcttctataagaatt-------------------------
-----------------------------------------------ggtacaagtgcaa
gaagaaggcctttaccaagtctagcaagaaatggcaagatgagctgggccggaaatcaat
tgaaaaggatttcaagaaaatgatccgttactgtagtgtagtcaggattattgcgcatac
tc------------------------------------------------------a---
------------------------------g-----------------------------
----------------------------atgaagttgctgaaacaacgccaaaagaaggc
tcatattatggagatccaggtcaatggtggga---ctattgaagataaagtgaaatgggc
tagagagcacttggagaaacccatcccagttgattctgtatttgctcaagatgagatgat
tgactgcattggagtcacaaagggcaaaggatacaaa-----------------------
----------------ggtgtgacttcacgttggcacaccaagaagcttccacgtaagac
gcataaaggtctgcgaaaggttgcttgtattggagcatggcatccatcaagagtgtcctt
cactgtagctcgtgctggtcagaagggctatcaccaccgtaccgagatgaacaaaaaaat
ataccgtattggacaaggtatccacactaaggatgggaag--------------------
----------------------------gttatcaagaacaatgcttctactgaatatga
cctgtctgagaagtctatcacacctat---------------------------------
------------------------------------------------------gggcgg
tttccctcactatggagaagttaacaatgattttgtgatgatcaagggttgctgtatggg
acctaagaaacgagtcatcactcttagaa-------------------------------
-----------------------------------------------------------a
g---------------tcgctccgagttcacaccaagagggccgctctcgagaaaatcaa
cctcaagttcattgatacgtcgtccaaatttggtcacggtcgcttccagacgccggctga
caaggccgccttcatgggtactctcaagaaggatcgcatccgggaagaagctgcag----
--ccaccaccgcc---------------------cctgctgcagct------------cc
------tcaatccta----------------------------------a
>Ar-Anogla
------------------------------------------------------------
------------------------------------------------------------
------------------------------------------------------------
-----------------------atgtcgcatcgtaaatttagcgctcc-----------
ccgtcacgggtctatgggtttctaccccaaaaagaggtctcaaagacaccgtggaaaagt
aaaagcattccctaaggatgatccat---caaaacctgtgcatttgactgcttttattgg
atacaaagcgggcatgacacatgtagtaagagaagctgatcggcctggt---------tc
ta----------------------------------------------------------
------------------------------------------------------------
-----------------------------------------------agataaataagaa
ggaaatcgtagaagcagtaaccattttagaaacgcctccaatggttgttgtgggagttgt
aggctatattgaaactccacatggtctacgtgctttggctactatttgggcagaacatct
gtctgatgattgccgcaggcgattctacaagaatt-------------------------
-----------------------------------------------ggtacaagagcaa
gaagaaggcttttaccaaagcctctaaaaaatggagtgataacttaggaaagaagtcgat
tgaacgtgacttcaagaaaatcataaaatactgcaaagtagttcgaattattgcacacac
tc------------------------------------------------------a---
------------------------------g-----------------------------
----------------------------atgaaactgttgaaacaacgtcaaaagaaagc
ccatattatggaaattcaattgaatggtggta---ctgttgctgataaagtagcatgggc
tagggagcaccttgagaagtctattccggtaggaaatgtatttagtcaagatgagatgat
tgattgcattggtgttactaaaggccatggatataaa-----------------------
----------------ggcgtcacctccagatggcacacgaagaaattgccacgaaaaac
ccataaaggtcttcgcaaagtcgcttgcatcggtgcatggcatccttctagagtgtcatt
tactgttgctcgtgctggccagaaaggttaccatcaccgtaccgagatgaacaaaaaaat
ataccgtatcggagttggaatccacacaaaggacggaaag--------------------
----------------------------gttatcaagaacaatgctgcaacagaatatga
tttaagtgaaaagactattaccccatt---------------------------------
------------------------------------------------------gggtgg
attccctcattacggtgaagttaacaatgactttattatgttaaagggttgttgcatggg
gcctaaaaaacgtgtcatcactctcagga-------------------------------
-----------------------------------------------------------a
g---------------tcactcttggtacatacaaaacgtgtggctttagaaaagatcaa
tctgaagtttgtggatactacatctaaatttggtcatggaaggttccaaactgctgccga
taagactacgtttatgggtgctctcaagaaggatagagttaaggaggaagacaaag----
--caactgctgct---------------------gcgcctgcacca------------gc
------gacctctta----------------------------------a
>Ar-Aptruf
------------------------------------------------------------
------------------------------------------------------------
------------------------------------------------------------
--------------------------tctcaccgtaagttcagtgcccc-----------
tcgtcatgggtcgatgggcttctaccctaagaagcgctccaagcgtcatcgtggtaaggt
aaaggctttccccaaggatgacccat---ccaagcctgtgcacctcaccgcgtttatcgg
ctacaaggctggtatgacccacgtggtgagagaggccgacagacctggt---------tc
aa----------------------------------------------------------
------------------------------------------------------------
-----------------------------------------------agttaaacaagaa
agaaattgtagaagctgtgaccattctggaagcccctcctatggtggttgttggagttac
tggttacatcgaaactcctcaaggtctcagagcccttgtcactatttgggctgaacatct
ttcagaagattgccgccgtagatattataagaact-------------------------
-----------------------------------------------ggtacaaatcaaa
gaagaaggccttcactaagacttccaagaagtggcaagatgaccttggccgcaagtctat
tgagagaaacttcaagaaactcgcccgttactgcaaggtcattagggttatctgccacac
tc------------------------------------------------------a---
------------------------------g-----------------------------
----------------------------atgaagttgttgaggcaccgtcaaaagaaagc
acacatcatggaaatccagctgaatggtggca---gtgttgaggacaaggtgaagtgggc
acgtgaacacctggagaagcccattcctgttgccaatgtcttctcggctgatgagatgat
tgactgcattggtgttaccaagggtcatggaatgaag-----------------------
----------------ggtgttacttcccgttggcataccaagaagttacctcgtaagac
acacaagggtctgcgtaaggttgcttgtattggagcgtggcatcctagcagagtttcttt
tacggttgccagagctggtcagaagggttaccaccaccgtactgagatgaacaagaagat
ttaccgtattggtcagggtattcatattaaggatggaaag--------------------
----------------------------gttgtgaagaacaatgcttccactgagtatga
tttaactgagaaaactatcacgcccat---------------------------------
------------------------------------------------------gggtgg
ttttcctcactatggtgaggtcaacaatgacttccttatgatcaagggttgtgttgttgg
ttccaagaagcgtgttgtcactcttagaa-------------------------------
-----------------------------------------------------------a
g---------------tctctgatcactcacagtaagagggttgctttggagaagatcaa
cttgaagtttattgacacgtcatccaagtttggacacggtcgcttccagacttctgcgga
taaggctgcattcatgggccctctgaagaaggatcgtatcaaagaagaggaagcag----
--ctgccgctgcc---------------------caggtctctgct--------------
-------------ta----------------------------------g
>Ar-Bomman
------------------------------------------------------------
------------------------------------------------------------
------------------------------------------------------------
-----------------------atgtcgcacagaaaattttcagcacc-----------
ccgtcatgggtctatgggattctatcccaaaaagaggtcccgtcgtcatcgtggtaaggt
caaggcgttcccgaaagacgacccta---gcaaacctgttcatttgactgcttttatcgg
ttataaggccggtatgacccacgtggttagagaacctgaccgtcccggt---------tc
aa----------------------------------------------------------
------------------------------------------------------------
-----------------------------------------------aaatcaacaagaa
agagatcgtggaggctgtcaccatcatcgagactcctccgatggtttgtgtcggtgttgt
tggatacattgagacccctcatggactacgcgctctgttgactgtctgggcggagcatat
gtctgaagactgtcgacgtcgcttctacaaaaact-------------------------
-----------------------------------------------ggtacaaatgcaa
gaagaaggctttcactaaagccagtaagaaatggcaggatgagcttggacgcaaatcaat
agaaaaagatttcaagaagatgatccgctactgtagtgttgtaagagtcattgcccacac
tc------------------------------------------------------a---
------------------------------a-----------------------------
----------------------------atgaagctgttaaaacagcgacaaaagaaggc
tcacattatggaaatccaacttaacggtggta---ccatcgaggacaaagtgaaatgggc
cagagaacatctggagaaacctatccctgtcgattctgtgtttgcccaagatgaaatgat
tgactgcattggtgtcaccaagggcaaaggatacaaa-----------------------
----------------ggtgtcacttctcgttggcacacaaagaagctaccccgtaagac
acacaagggtcttaggaaagttgcctgcattggagcttggcatccttctagggtgtcgtt
cactgtagctcgtgctggtcagaaaggttatcatcaccgtactgaaatgaacaagaaaat
ctatcgtattggacaaggaatccacaaaaaggatggcaaa--------------------
----------------------------gttattaaaaacaatgcatctactgagtatga
cctgtctgagaaatccattacaccgat---------------------------------
------------------------------------------------------gggagg
tttcccccattatggtgaagtaaacaatgactttgtgatgatcaagggttgctgcatggg
acctaaaaagcgtatcattactcttagaa-------------------------------
-----------------------------------------------------------a
g---------------tctctgcgtgtgcatacaaagagggctgcactagaaaagatcaa
cctcaaattcattgacacctcgtccaagttcggtcatggtcgattccagacgccggctga
caaggctgcattcatgggtacactcaagaaggatcgtattcgcgaagaagctgcgg----
--ctaccacaacc---------------------ccagcggctgct------------gc
------gcagcctta----------------------------------a
>Ar-Calmac
------------------------------------------------------------
------------------------------------------------------------
------------------------------------------------------------
--------------------------tcgcacaggaaatttagtgcgcc-----------
tcgccatggctctatgggcttctacccgaaaaagaggtcgcagagacacaggggaaaggt
taaggcttttcctaaggatgaccctt---ccaaaccagttcatatgactgctttcattgg
ttacaaagccggtatgacccatgttgtgagagaagctgatcgacctggc---------tc
ca----------------------------------------------------------
------------------------------------------------------------
-----------------------------------------------aaatcaataagaa
agagattgtggaggctgtgactatactagaaacacccccaatggtaattgttggagtcgt
aggatacattgaaactccacatggtctacgtgctctggctactatttgggctgagcatct
ctctgaagattgtcgcaggaggttttacaaaaact-------------------------
-----------------------------------------------ggtataagagcaa
gaagaaggcattcacaaaggcatcaaagaaatggtctgatgatttgggcaagaagtctat
tgagcgtgacttcaagaagattatcaagtattgcaaagttgtccgggtgattgctcatac
ac------------------------------------------------------a---
------------------------------g-----------------------------
----------------------------atgaagttgttaaagcaacgccagaagaaggc
ccacattatggaaatccaattgaatggtggta---ctgtagcagacaaggtagcatgggc
tagagaacgtctggaaaagcccatccctgttgctgaggtatttgcccaagatgagatgat
tgattgcattggtgtgactaaaggtcatggatataaa-----------------------
----------------ggtgtaacatctagatggcatacaaagaagttgcctcgtaagac
tcacaaaggtttgcgtaaggttgcttgtattggtgcatggcatccttccagagtatcttt
cactgttgcaagagctggtcagaaaggctaccaccatagaacagagatgaataagaagat
atataggattggagcaggaatacatactaaggatggaaag--------------------
----------------------------gttataaagaacaatgcttctactgaatatga
tttaagtgagaagagcattaccccaat---------------------------------
------------------------------------------------------gggtgg
tttccctcattatggtgaagttaataatgacttcattatgcttaaaggctgttgcatggg
acctaagaaacgtgtcattacactgagga-------------------------------
-----------------------------------------------------------a
g---------------tccctcctggtgcacacaaaacgtattgctctagagaagatcaa
tctgaagtttattgatacttcatccaaatttggtcatggtaggttccagacagcagctga
taaggcagccttcatgggtcctcttaagaaggatagggtgaaggaagaggaaaagg----
--ctacagcggcg---------------------ccggctacggca------------gc
tgcttctagttctta----------------------------------a
>Ar-Censcu
------------------------------------------------------------
------------------------------------------------------------
------------------------------------------------------------
-----------------------atgagtcaccgaaaattttcagcccc-----------
tagacatggttctatgggctttgtgcccaagaaaagaagcaagcgacataggggtaaagt
taaagcttttccaaaagatgatcctt---caaagccagttcatttgactgcttttattgg
ctataaggcaggaatgacccatattgttcgtgatgtggataaacctgga---------tc
aa----------------------------------------------------------
------------------------------------------------------------
-----------------------------------------------aggtcaataaaaa
agaagttgtagaagcagtaacaattttggaaacacctccaatgatgatagttggtgttgt
tggttatattgaaactcccaaaggacttagagcgtttaaaactatttgggctgaacattt
gagtgaagattgtaaacgtcgcttctataaaaact-------------------------
-----------------------------------------------ggtataaatccaa
aaagaaggcttttactaaatattgtaaaaagtggcaagatgatttaggaaaaaaagaaat
agaaaaggattttaaaaaaatgaagaaatattgtaaagttattagagtaattgcacatac
tc------------------------------------------------------a---
------------------------------g-----------------------------
----------------------------atgaagctgatgagaaaaagacaaaagaaagc
acacataatggaaattcagttgaatggaggga---cattaggtcaaaaaataaagtgggc
aagagatcatatggagaaacctgttccagttcaagaagtatttggtcaagatgaaatgat
tgattgtattggagttaccaaaggaaaaggatttaaa-----------------------
----------------ggagtaacaagccgttggcatacaaaaaaactgccaagaaagac
tcacaaaggtctcaggaaagttgcttgcatcggagcctggcatccaagtcgagttcagtt
taccgtcgctagggcaggtcaaaaaggttatcatcacagaaccgaaatcaacaaaaaaat
ctatcgaattggtcaaggaattcatacaaaagatggaaaa--------------------
----------------------------atagtgaaaaacaatgcttctacagactatga
catgactgaaaagtcaattactccaat---------------------------------
------------------------------------------------------gggagg
atttcctcattatggagaagtaaattgtgattttgttatgctgaagggatgcatcatggg
tccgaagaagagagtgataacattaagaa-------------------------------
-----------------------------------------------------------a
a---------------tctcttctcactcagaccaagagatcggccctggaaaaaatcaa
tctgaagtttatcgacacttcatcaaagtttggtcacggaagattccagactgctgccga
gaaacacactttcatgggcccgttgaagaagaacaaaatcaaagaagaatccactg----
--catg------------------------------------------------------
-------------------------------------------------a
>Ar-Chisup
------------------------------------------------------------
------------------------------------------------------------
------------------------------------------------------------
--------------------------tcgcacaggaagttctctgctcc-----------
ccgtcatgggtctatggggttctaccccaaaaagagatcccgccgtcatcgtggtaaagt
gaaggcattccctaaggatgatccta---gcaaaccagtgcatttaacagcttttatcgg
ttacaaggctggtatgacccacgtggtacgtgaacccgaccgtcctgga---------tc
ca----------------------------------------------------------
------------------------------------------------------------
-----------------------------------------------agattaacaagaa
agaaatcgtggaagctgtcactattatagagactccacccatggtagcagttggtgtggt
aggctacattgaaactccccatggcctccgagctctgctcactgtatgggctgagcatat
gtctgaggattgccgacgccggttctacaagaatt-------------------------
-----------------------------------------------ggtacaagtgcaa
gaagaaggcattctcaaaggccagtaagaagtggcaagatgagctgggccgtaagtccat
cgaaaaagacttcaagaaaatgatccgctactgtagtgtggtcaggatcattgcacacac
cc------------------------------------------------------a---
------------------------------g-----------------------------
----------------------------atgaagttgctaaagcaacgtcaaaagaaggc
acatattatggaaatccaaatcaatggtggat---ccattgaagacaaagtcaaatgggc
ccgtgaacatcttgaaaagcctatacccattgactctgtatttgcccaagatgaaatgat
tgactgcattggtgtcaccaagggcaagggttacaaa-----------------------
----------------ggcgtgacttcacgttggcacaccaagaaattgccacgtaagac
acacaaaggtcttcgtaaggttgcttgtattggagcatggcatccttcccgagtcagctt
cacggttgctcgtgctggtcagaaggggtaccatcatcgtactgaaatgaataagaaaat
ttatcgcattggtcaaggaattcacactaaggatgggaaa--------------------
----------------------------gtcattaaaaacaatgcttcaactgaatacga
cctgtcagagaagagtatcactccaat---------------------------------
------------------------------------------------------gggcgg
cttccctcattatggcgaagttaataatgactttgttatgataaagggttgttgcatggg
acctaagaagcgagtgattaccttgagaa-------------------------------
-----------------------------------------------------------a
a---------------tctttacgagtccacacgaagagagcggcccttgagaagataaa
cttaaaattcatcgacacgtcatccaaatttggtcacggtcgcttccaaacgccggctga
taaagcagccttcatgggtacactcaaaaaagacaggattcgtgaagaagctgctg----
--ctaccactacg---------------------ccagctgctgct------------cc
------acagtctta----------------------------------a
>Ar-Danmel
------------------------------------------------------------
------------------------------------------------------------
------------------------------------------------------------
------------------------------------------------------------
-------------atgggcttctaccccaagaagaggtcccgccgtcatcgtggtaaggt
aaaggccttccccaaagatgatgcca---gcaagccggtacatcttacagccttcatcgg
ttacaaggctggtatgacccacgtggtccgtgaacccgaccgtcctggt---------tc
aa----------------------------------------------------------
------------------------------------------------------------
-----------------------------------------------agatcaacaagaa
ggagattgtagaggcagtgaccatcattgaaactcctccgatggtctgtgttggtgttgt
cggttacatcgagactccacatggtctccgcgctctgttgacggtttgggctgaacatat
gtccgaagactgccgtcgtcgcttctacaagaact-------------------------
-----------------------------------------------ggtataagtgtaa
gaagaaggccttcaccaagtccagcaagaaatggcaggatgaacttgggcgtaaatccat
tgagaaggacttcaagaaaatgatccgttactgtagtgtaatcagggttattgctcacac
tc------------------------------------------------------a---
------------------------------a-----------------------------
----------------------------atgaagctgttgaaacagcggcaaaagaaggc
ccatatcatggaaatccaagttaacggtgggt---ctgttgaagacaaagtcaattgggc
cagagaacatttggaaaagcctattccaattgactctgtatttgctcaggatgagatgat
tgactgcatcggtgtgactaaaggaaagggatacaaa-----------------------
----------------ggtgtcacctcccgttggcacacaaagaagttgccgcgtaagac
tcacaagggtctgcgtaaggttgcttgtattggagcatggcatccctcaagagtttcatt
caccgtggcgcgtgctggtcaaaagggctaccaccaccgtactgaaatgaacaagaagat
ctacagaattggacaaggtattcacaccaaggatggaaag--------------------
----------------------------gtcattaaaaacaatgcatccactgagtatga
cttgtcagagaagtctatcacacccat---------------------------------
------------------------------------------------------gggtgg
tttccctcactatggtgaagttaacaatgacttcatcatgatcaagggttgctgcatggg
tcccaagaagcgtgttatcaccttaagaa-------------------------------
-----------------------------------------------------------a
a---------------tcactccgcgtccacacgaagagggcagctcttgagaagatcaa
cctcaagttcattgacaccgcctctaagtttggtcacggtcgcttccagacgccggctga
caaggccgcgttcatgggtacgctcaagaaggatcgcgttcgcgaagatgccgcca----
--atgcagcgaagaa-------------------------gaagat------------at
------ataattttatacgatacagaatctccttatgcgacatcggttaa
>Ar-Epacla
------------------------------------------------------------
------------------------------------------------------------
------------------------------------------------------------
--------------------------tcgcatagaaagttttcggcgcc-----------
ccgtcatgggtccatgggattctatcccaagaagaggtcccgccgtcatcgtggcaaggt
gaaggcgttccctaaggatgatccca---gcaagccggtacatcttacggcgtttatcgg
ctacaaggccggtatgacccacgttgtacgtgaacctgaccgtcctggt---------tc
ca----------------------------------------------------------
------------------------------------------------------------
-----------------------------------------------agatcaataagaa
ggagatcgtggaggcggtgactatcattgagaccccgccgatggtctgcgttggtgttgt
tggttacattgaaacaccacatggactccgcgcactcctcactgtatgggccgagcacat
gtctgaggactgcagacgccgcttctacaagaact-------------------------
-----------------------------------------------ggtacaagtgcaa
gaagaaggcattcaccaaggcaagcaagaaatggcaggatgagctcggacgtaaatccat
tgagaaggacttcaagaaaatgatccgctactgcagtgtagtcagagtgattgcccacac
tc------------------------------------------------------a---
------------------------------g-----------------------------
----------------------------atgaagttgctgaagcaacgtcagaagaaagc
ccacattatggaaatccagatcaatggtggta---ccattgaagacaaagttaaatgggc
tagagagcaccttgagaagcccatccctgtagactctgtctttgcacaggatgagatgat
tgattgcattggtgtcaccaaaggaaagggatacaaa-----------------------
----------------ggtgtcacatcacgttggcacactaagaaactgccccgcaagac
gcacaagggtctgaggaaggttgcctgtattggagcgtggcatccttcaagagtatcgtt
cactgtagcccgtgctggtcagaagggctaccaccatcgtactgagatgaataagaagat
ctacagaattggacaaggaatccacaccaaggatggtaag--------------------
----------------------------gtcatcaagaacaatgcatccactgagtatga
cttgtccgagaagtctatcactcccat---------------------------------
------------------------------------------------------gggtgg
cttcccccactatggtgaggtcaacaatgacttcgtgatgattaagggatgctgcatggg
acccaagaaacgagttattaccctcagaa-------------------------------
-----------------------------------------------------------a
a---------------tcgctgcgcgtacacaccaagagggcagcgttggaaaagatcaa
cttgaaattcatcgatacatcatccaagttcggtcacggtcgcttccagacgccggctga
taaggccgcgttcatgggaactctaaagaaagaccgtattcgggaggaggccgcag----
--caacaacagcaacacccgctgccgccgctgcgactgctgccacc------------ac
------tcagtctta----------------------------------a
>Ar-Erilan
------------------------------------------------------------
------------------------------------------------------------
------------------------------------------------------------
--------------------------tctcatcgtaaatttagtgctcc-----------
ccgacatggttctatgggtttctacccaaagaaacgtgcacgtcgtcatcgtggtagggt
aaagtctttcccaaaagatgacccaa---gcaaaccaattcacttgactgctttcatcgc
ttacaaggctggtatgactcacgttgtacgtgaagctgatcgtcctggg---------tc
aa----------------------------------------------------------
------------------------------------------------------------
-----------------------------------------------aattaaacaagaa
ggaaattgtggagccagttaccattttggaaactccaccgatgattattgtaggtgttgt
tggctatgtagagactccctatggtcttaaacctttgaagtctgtatttgctgaacattt
atctgaagattgtcgcagacgtttctacaagaact-------------------------
-----------------------------------------------ggtacaaatcaaa
gaagaaggcttttgtcaaatattcgagaaaatggcaagatgaaaatggaaagaaacaaat
cgcaaaagatcttgctaaaattgccaaatactccaaagttgttcgtgttgttgctcacac
ac------------------------------------------------------a---
------------------------------g-----------------------------
----------------------------atgaaattgttgaagaaacgtcaaaagaaggc
acatatcatggagatccaagttaatggaggaa---ctgttgctgaaaaagtacaatgggc
taaagaacactttgaaaaacctgtgccagtatctcatgtttttgctccagatgaaatgat
tgattgcattggtgtaactaaggggcgtggatacaaa-----------------------
----------------ggtgttacatcccgttggcacactaagaagctaccccgtaagac
acacaaaggtttacgtaaagtagcctgtattggagcatggcatcccagtcgtgtccaatt
caccgttgcacgtgctggtcaaaaaggataccatcaccgtacagagataaataaaaagat
ataccgtattggacttggaattcataccaaggatggaaag--------------------
----------------------------gttatcaagaataatgcatcaacagaatatga
tttaactgaaaagacaattacacctat---------------------------------
------------------------------------------------------gggtgg
ttttcctcattatggtgaagttaataatgactttattatgatcaagggttgttgtgttgg
tcctaagaagagggtcattactcttcgta-------------------------------
-----------------------------------------------------------a
a---------------tcattattggtgcacacaaaacgtgctgctttggaaagtatcaa
tttgaagttcattgatacctcatctaaattcggtcatggacgtttccagactgtggctga
caaggctgcattcatgggtccaatgaagaaggacagaattcgagaggaagaaaaga----
--acaca-----------------------------------------------------
----------aaata----------------------------------a
>Ar-Eufmex
------------------------------------------------------------
------------------------------------------------------------
------------------------------------------------------------
-----------------------atgtcgcatagaaagtttagcgcacc-----------
tcggcatgggtctatgggattttatcctaaaaagagatctcaacggcatcgtggaaaagt
aaaggcttttcctaaagatgatccga---gtaaacctgtacatttaacggcttttatcgg
ttacaaatctggtatgactcacgtagtcagagaagctgatcgtccagga---------tc
aa----------------------------------------------------------
------------------------------------------------------------
-----------------------------------------------aggtaaataaaaa
agaaattgtggaggcagttactgttttggaaacaccacctgtaattgtagttggtgttgt
tggatacatcgaaacaccacatggtttacgtgcccttactacagtgtgggcggaacattt
gtcagaagattgtcgcagacgattttataaaaatt-------------------------
-----------------------------------------------ggtacaagagtaa
gaagaaggcatttacaaaagcttccaaaaaatggcaagatgatcttggccgtaaatccat
agaaagtaacttcaaaaagatcactaagtattgcaaagttgtacgaattatcgcacacac
gc------------------------------------------------------a---
------------------------------g-----------------------------
----------------------------atgaaactgttaagactacgtcaaaaaaaagc
tcatataatggaaattcaacttaatggtggaa---ctattgaacagaaagttcaatgggc
tcgtgaacatttggagaaaccagtacctgtcagtaatgtttttgctccagatgaaatgat
agatgtaattggtgttacaaaaggaaaagggtataaa-----------------------
----------------ggtgtaacatcgcgttggcatacaaaaaaattaccacgcaaaac
tcataaaggtttaagaaaagtcgcttgtattggagcatggcatccaagccgtgtatcctt
tactgttgcacgtgctggtcaaaagggatatcatcatcgtacggagatgaataagaagat
ttatagaattggacaaggaattcacaccaaggatggcaag--------------------
----------------------------atagtgaaaaataatgcttccacggagtatga
tctcaccgaaaaaactattacaccaat---------------------------------
------------------------------------------------------gggagg
atttcctcactacggtgaagtgaataatgatttcattatgattaaaggttgttgtatggg
accaaagaaacgtgtgataacattgcgca-------------------------------
-----------------------------------------------------------a
g---------------tctttattggtgcacaccaaacgatcagcgttggaaaagattaa
tcttaaatttatcgatactagttctaaatttggacatggtcgcttccaaactgctgctga
taaggcttcgttcatgggtcaacttaaaaaggatcgtattcgtgaagaacaggcacaagc
acaagccaccacc---------------------tcgataccatcg------------gc
---tacaactgctta----------------------------------a
>Ar-Eupann
------------------------------------------------------------
------------------------------------------------------------
------------------------------------------------------------
------------------------------------------------------------
-------------atggggttctaccccaagaagaggtcccagcgtcatcgtggtaaggt
aaaggccttccccaaggatgacccga---ccaagccggttcaccttaccgcgttcatcgg
ttacaaagccggtatgacccacgttgtgcgcgaggctgatcgtcctggt---------tc
aa----------------------------------------------------------
------------------------------------------------------------
-----------------------------------------------aggtcaacaagaa
ggaaattgttgaggctgtaacaatccttgaaacaccaccaatgatcattgttggagtagt
cggttacattgaaactcctcatggtcttcgtgctctgaccactgtctgggccgaacatct
ttctgaagattgcagaagacgattctacaagaact-------------------------
-----------------------------------------------ggtacaagagcaa
gaagaaggcttttaccaaagcttccaagaaatggcaagatgatttgggacgttcttcaat
tgaaaaggacttcaagaaaatcattaagtactgcaaagtcgtacgtgtgattgctcatac
tc------------------------------------------------------a---
------------------------------g-----------------------------
----------------------------atgaagctgttgagacagcgtcaaaagaaagc
ccacatcatggaaatccaagtcaatggtggaa---ccattgaagaaaaagttaaatgggc
cagagagcatcttgaaaagtctgtccccgtctcaaatgtctttgctactgacgagatgat
tgatgttattggagtcacaaaaggaaaaggatacaaa-----------------------
----------------ggtgttacttcacgttggcataccaagaaattgccgcgtaagac
gcacaagggtctcagaaaggttgcttgtattggtgcatggcatcctagcagagtttcctt
cactgtggccagagctggtcagaagggctaccatcaccgtactgaaatgaacaagaagat
ctacaggattggacaggagattcacaccaaggatggaaag--------------------
----------------------------attgtgaagaacaatgcctcaacagagtacga
tttgactgagaagagtatcacacccat---------------------------------
------------------------------------------------------gggtgg
tttccctcattatggtgaagtaaacaatgacttcgtgatgcttaagggttgctgcatggg
acctaagaagcgagtcatcactttgagga-------------------------------
-----------------------------------------------------------a
g---------------tcgcttcttgtacacacaaaacgtgctgctctggaaaagatcaa
cctgaagttcatcgatacgagctccaagttcggtcatggacgattccagaccgcagccga
caaggcttcgttcatgggccagctgaagaaagaccgtattcgcgaagaactggctcaggc
tacagctgctgct---------------------gccacgacaactggcgctacaaccgc
------cgctcagta----------------------------------a
>Ar-Eupuro
------------------------------------------------------------
------------------------------------------------------------
------------------------------------------------------------
------------------------------------------------------------
-------------atggggttctaccccaagaagaggtcccagcgtcatcgtggtaaggt
aaaggccttccccaaggatgacccga---ccaagccggttcaccttaccgcgttcatcgg
ttacaaagccggtatgacccacgttgtgcgcgaggctgatcgtcctggt---------tc
aa----------------------------------------------------------
------------------------------------------------------------
-----------------------------------------------aggtcaacaagaa
ggaaattgttgaggctgtaacaatccttgaagcacccccaatgattattgttggagtagt
cggttacattgaaactcctcatggtcttcgtgctctgaccactgtctgggccgaacatct
ttctgaagattgcagaagacgattctacaagaact-------------------------
-----------------------------------------------ggtacaagagcaa
gaagaaggctttcaccaaagcttccaagaaatggcaagatgatttgggacgttcttcaat
tgaaaaggatttcaagaaaatcattaagtactgcaaagttgtgcgcgtgattgcccatac
tc------------------------------------------------------a---
------------------------------g-----------------------------
----------------------------atgaagctcttgagacagcgtcaaaagaaagc
ccacatcatggaaatccaagtcaacggtggaa---ccattgaagaaaaagttaaatgggc
cagagagcaccttgaaaagtccatccccgtctcaaatgtctttgctgctgatgagatgat
tgatgttattggagtcacaaaaggaaaaggatacaaa-----------------------
----------------ggtgttacttcacgttggcataccaagaaattaccgcgtaagac
acacaagggtctcaggaaggttgcttgtattggtgcatggcatcctagcagagtttcctt
cactgttgcccgagctggtcagaagggctaccaccaccgtactgagatgaacaagaagat
ctacaggattggacaggagattcacactaaggatggaaag--------------------
----------------------------attgtgaagaacaatgcatcaacagagtacga
tttgactgagaagagcatcacacccat---------------------------------
------------------------------------------------------gggtgg
tttccctcattatggtgaagtaaacaatgactttgtgatgattaagggttgctgcatggg
acctaagaaacgagtcatcactttgagaa-------------------------------
-----------------------------------------------------------a
g---------------tcgcttcttgtacacacaaaacgtgctgctctggaaaagatcaa
cctcaagttcatcgatacgagctccaaattcggtcatggacgattccagaccgcagccga
caaggcttcgttcatgggccagctgaagaaagaccgcattcgcgaagaactggctcaggc
tacagctgccgct---------------------gccacgacaaccggcgctactaccgc
------cgctcagta----------------------------------a
>Ar-Galmel
------------------------------------------------------------
------------------------------------------------------------
------------------------------------------------------------
-----------------------atgtcgcataggaaattttcagcacc-----------
tcgccatggctctatgggattctatcccaagaagaggtcccgtcgtcatcgtggcaaagt
gaaggcattccctaaagatgacccca---gcaagccagtacaccttacggccttcattgg
ttataaagctggtatgacccacgtggtccgtgaaccagaccgtcctgga---------tc
aa----------------------------------------------------------
------------------------------------------------------------
-----------------------------------------------agatcaacaagaa
ggagattgtggaggctgtgaccataattgaaaccccacctatggtctgtgtaggagttgt
tggctatattgatactcctcatggtctccgtgctttgcttacggtttgggcagagcatat
gtcggaagattgtcgccgtcgtttctacaagaatt-------------------------
-----------------------------------------------ggtacaaatgtaa
gaagaaggcctttactaaggctagcaagaagtggcaagatgaacttggacgtaagtccat
tgagaaagacttcaagaagatgatacgctactgtagtgttatcagaatcattgcccacac
tc------------------------------------------------------a---
------------------------------a-----------------------------
----------------------------atgaaactgttgaagcaacgccaaaagaaagc
acacataatggagattcaagttaatggtggat---ccattgaggataaagtgaaatgggc
tagagaacacttggagaaaccaatcccagtagactctgtttttgctcaagatgagatgat
agattgcattggtgtcactaaagggaaaggatacaaa-----------------------
----------------ggtgtgacttctcgttggcacactaaaaagctgccacgcaagac
tcataagggtctccgaaaggtggcttgtataggagcttggcatccttctagagtgtcatt
tactgttgctcgtgctggtcaaaagggataccaccatcgtactgagatgaataagaaaat
ctaccgcattggacaaggaattcatactaaagatggaaag--------------------
----------------------------gttatcaagaacaatgcttctactgagtatga
cttgtctgagaaatctatcactccaat---------------------------------
------------------------------------------------------gggtgg
tttcccccattacggtgaggttaacaatgactttgttatgatcaaaggctgctgcatggg
accgaaaaagagagttattactttaagaa-------------------------------
-----------------------------------------------------------a
g---------------tctctgcgagtgcacacaaagagggccgctcttgagaagataag
tctcaagtttatcgatacatcatccaaatttggtcatggtcgcttccaaacgcctgctga
caaggctgcttttatgggtactctcaaaaaggaccgaattagagaggaagccgcag----
--ccgcgaccgca---------------------cctgcagccgca------------cc
------gcagtccta----------------------------------a
>Ar-Glocon
------------------------------------------------------------
------------------------------------------------------------
------------------------------------------------------------
--------------------------tctcatcgtaaattctcggcacc-----------
tcgccatgggtcgatgggattctaccccaagaagcgctcccgtcgtcaccgtggtaaggt
gaaggcattccctaaggatgacccgt---ccaagcctgtccatcttaccgcattcatcgg
ctacaaagccggcatgagccacgtcgtcagggaagctgaccgtcctgga---------tc
aagtaagaaatgttacatttgttcttattatgaagtatttttcgacatacgagcccgggt
cgatcggggaaacctggacttcccgggcagtacgcgtgcaaagctgccattcaatgcagt
gactagcacacaatgtcgtagagcaaactcgccgctctccggagcaggcatcaacaagaa
ggaaatcgtggaggcagtcaccattttggagactcccccgatggtcgttgtgggagtcac
cggctacatcgagactcctcatggcctgaggtccctctgcactgtctgggctgagcacat
gtctgaggactgccgtcgccgcttctacaagaact-------------------------
-----------------------------------------------ggtacaagtccaa
gaagaaggcattcaccaagtcctgcaagaaatggcaggatgacttgggacgcaaatccat
cgagaaggacctgaagaagatcactcgttattgcaccgtcatccgtgtcatcgcccacac
tc------------------------------------------------------a---
------------------------------g-----------------------------
----------------------------atgaagctgttgaagcagcgtcagaagaaagc
tcatgtcatggagatccagcttaatggcggca---ccatcgaggacaaaatcaagtgggc
cagggaacactttgagaagtccatccccgttagcagtgtgttcgctcctgatgagatgat
tgactgcattggagtcaccaagggcaagggatacaag-----------------------
----------------ggtgtgacttcacgttggcacacaaagaagcttccgcgtaagac
tcacaagggtctgcgcaaggttgcttgtattggtgcctggcatccttccagagtgtcctt
cactgtggccagagctggtcagaagggctaccatcaccgtacagagatgaacaagaagat
ctaccgcctagggttgggaatccacaccaaggacggaaag--------------------
----------------------------gtcgtcaagaacaatgcttccactgagtatga
tctgtctgagaagtccatcacccccat---------------------------------
------------------------------------------------------gggtgg
tttcccccactacggtgaggtcaacaacgacttcatcatgatcaagggatgttgcatggg
acccaagaagcgagtcattactctgcgca-------------------------------
-----------------------------------------------------------a
g---------------tccttgagggtgcacaccaagaaggcagcattggagaagatcaa
cctgaagttcattgacacatcatccaagttcggtcatggtcgcttccagaccgctgccga
caaggcgtccttcatgggcaccttcaagaaggacaggctgaaggaggaggcctctg----
--ctactgcagct---------------------gccaccgccacc------------ac
---tgccccagcata----------------------------------a
>Ar-Helarm
------------------------------------------------------------
------------------------------------------------------------
------------------------------------------------------------
-----------------------atgtcgcatagaaagttttcggcgcc-----------
ccgtcatgggtccatgggattctaccccaagaagaggtcccgccgtcatcgtggtaaggt
gaaggctttccccaaggatgatgcca---gcaaaccagtccaccttaccgccttcattgg
ttacaaggctggtatgacccacgtggttcgtgaacctgaccgtcctgga---------tc
aa----------------------------------------------------------
------------------------------------------------------------
-----------------------------------------------agatcaacaagaa
ggagatcgtagaggctgtgaccatcatcgagacgccacccatggtgtgcgtcggagtggt
tggttacatcgaaactcctcatggtctccgcgctctgctcactgtctgggctgagcacat
gtccgaggactgccgccgtcgcttctacaagaact-------------------------
-----------------------------------------------ggtacaaatgcaa
gaagaaggcattcaccaaatccagcaagaaatggcaggatgagcttggacgcaagtccat
tgagaaggacttcaagaaaatgatccgctactgcagtgtgatcagggttattgcccacac
cc------------------------------------------------------a---
------------------------------g-----------------------------
----------------------------atgaagttgctgaagcagcgtcaaaagaaagc
tcacattatggagatccaagtcaacggtggat---ccattgaagacaaagttaaatgggc
aagggaacatcttgagaagcccatccccattgactctgtgtttgcccaagatgagatgat
tgactgcattggtgtcaccaagggtaaaggatacaag-----------------------
----------------ggtgtgacctcccgttggcacacaaagaagttgccccgcaagac
gcacaagggtctgcgtaaggttgcttgtattggagcgtggcatccttcaagagtttcatt
cactgttgcccgtgctggtcagaagggctaccaccatcgtacagaaatgaacaagaagat
ctaccgtcttggacaaggaatccacactaaggatggcaag--------------------
----------------------------gttatcaagaacaatgcttctactgagtatga
cctgtctgagaagtctatcactcccat---------------------------------
------------------------------------------------------gggtgg
tttcccccactatggagaagtcaacaatgactttgtgatgatcaagggttgctgcatggg
acctaagaaacgtgtcattactttgagaa-------------------------------
-----------------------------------------------------------a
g---------------tccctccgtacgcacaccaagagggccgcccttgagaagatcaa
cctgaagttcattgatacatcttccaagttcggtcacggtcgcttccagacgccggctga
caaggctgcgttcatgggaacactcaagaaggaccgcatccgcgaagaagctgccg----
--ccaccaccgcg---------------------ccagcggcgccc------------gc
------tcagtccta----------------------------------g
>Ar-Helzea
------------------------------------------------------------
------------------------------------------------------------
------------------------------------------------------------
--------------------------tcgcatagaaagttttcggcgcc-----------
ccgtcatgggtccatgggattctaccccaagaagaggtcccgccgtcatcgtggtaaggt
gaaggctttccccaaggatgacgcca---gcaaaccagtccaccttaccgccttcattgg
ttacaaggctggtatgacccacgtggttcgtgaacctgaccgtcctgga---------tc
aa----------------------------------------------------------
------------------------------------------------------------
-----------------------------------------------agatcaacaagaa
ggagatcgtagaggctgtgaccatcatcgagacgccacccatggtgtgcgtcggagtggt
tggttacatcgaaactcctcatggtctccgcgctctgctcactgtctgggctgagcacat
gtctgaggactgccgccgtcgcttctacaagaact-------------------------
-----------------------------------------------ggtacaaatgcaa
gaagaaggcattcaccaaatccagcaagaaatggcaggatgagcttggacgcaagtccat
tgagaaggacttcaagaaaatgatccgctactgtagtgtgatcagggttattgcccacac
tc------------------------------------------------------a---
------------------------------g-----------------------------
----------------------------atgaagttgctgaagcagcgtcaaaagaaagc
tcacattatggagatccaagtcaacggtggat---ccattgaagacaaagttaaatgggc
aagggaacatcttgaaaagcccatccccattgactctgtgtttgcccaagatgagatgat
tgactgcattggtgtcaccaagggtaaaggatacaag-----------------------
----------------ggtgtgacctcccgttggcacacaaagaagttgccccgcaagac
gcacaagggtctgcgtaaggttgcttgtattggagcgtggcatccttcaagagtttcatt
cactgttgcccgtgctggtcagaagggctaccaccatcgtacagagatgaacaagaagat
ctaccgtcttggacaaggaatccacacgaaggatggcaag--------------------
----------------------------gttatcaagaacaatgcttctactgagtatga
cctgtctgagaagtctatcactcccat---------------------------------
------------------------------------------------------gggtgg
tttcccccactatggagaagtcaacaatgactttgtgatgatcaagggttgctgcatggg
acctaagaaacgtgtcattactttgagaa-------------------------------
-----------------------------------------------------------a
g---------------tcccttcgcacgcacaccaagagggccgcccttgagaagatcaa
cctgaagttcattgatacatcttccaagttcggtcacggtcgcttccagacgccggctga
caaggctgcgttcatgggaacactcaagaaggaccgcatccgcgaagaagctgccg----
--ccaccgccgcg---------------------ccagcggctccc------------gc
------tcagtccta----------------------------------g
>Ar-Homvit
------------------------------------------------------------
------------------------------------------------------------
------------------------------------------------------------
-----------------ttttttcagtctcacaggaagtttagcgcgcc-----------
tcggcatggctcgatgggattttaccccaagaagaggtccaggcgtcatcgtggaaaggt
aaaggcattccccaaggacgaccctt---ccaagcctgttcatctcactgcttttatcgg
ctacaaggctggtatgacacatgttgtccgagaggcagatcgacctggctcatca---tc
ag----------------------------------------------------------
------------------------------------------------------------
-----------------------------------------------agataaacaagaa
ggaaatcgtagaggctgtgacaattctggaaacccctccaatggttgtggttggtgtgat
tggatacatagagactcctcacggtctgagatccttggtcactgtctgggctgagcatct
ctctgatgattgccgtcgacgattctacaagaact-------------------------
-----------------------------------------------gg-----------
-------------------------------------gaccctctaggtgtgaagaccat
tgagcaggactttaagaagatgatcaagtactgcaaggtcatcagggtcatcgcccacac
ac------------------------------------------------------a---
------------------------------ggt---------------------------
ttgctatgtattgtatgtctttgtgcagatgaaactgctaaagaagcgacagaagaaggc
gcacatcatggagattcaggtgaatggaggca---ctgtcgaggacaaagtcaaatgggc
gagagaacattttgagaagcccatccctgtctcgagcgtgtttgctccagatgaaatgat
cgatcttatcggtgtcaccaagggtcacggttacaaaggt--------------------
----------------ggtgtcacatcccgttggcatactaagaagctgccccggaagac
gcacaagggtctgcgaaaggtggcctgtatcggagcctggcatcccagcagagtccagtt
cacggtggctagagctggtcagaagggctaccatcacagaactgagatcaacaagaagat
ctatcgcatcggacagggtatccacaccaaggatggcaaggtt-----------------
----------------------------gtaatcaaaaacaatgcatcgacagagtatga
cctctcggagaagacaatcacgccaat---------------------------------
------------------------------------------------------gggagg
tttcccacactatggtgaagtaaacaatgactttgtgatgatgcgaggttgttgtgtcgg
ccct--------------------------------------------------------
------------------------------------------------------------
----------------tcactgttgacacatactaagcgtgttgccttggagaaaatcaa
cctcaagtttatcgacacttcttccaagtttggtcatggccgtttccagactgctgcgga
caaggcggctttcatgggtcaactcaagaaagac--------------------------
------------------------------------------------------------
--------------------------------------------------
>Ar-Ladful
------------------------------------------------------------
------------------------------------------------------------
------------------------------------------------------------
------------------------------------------------------------
-------------atggggttctaccccaaaaagcgctcacagagacatcgtggcaaggt
gaaggcatttccgaaggatgatccct---cgaaacccgtccatcttactgcgtttatagg
atacaaggctggtatgacccacgtggttcgggaagctgatcgacctggc---------tc
aa----------------------------------------------------------
------------------------------------------------------------
-----------------------------------------------aggtgaataagaa
agaaatcgtggaagccgtaactattcttgagactcctcctatgataatagttggcgttgt
tgggtacatcgaaactccacatggtttgagaggattggtaactgtttgggcagaacattt
gagtgaggaatgtaggaggagattttacaagaact-------------------------
-----------------------------------------------ggtacaaatcaaa
gaagaaggctttcactaagacttccaagaagtggcaggatgagcttggacgcaaacaaat
agacagagacttggcgaagatgaaaagatactgcaaagttatcagagtgattgctcatac
tc------------------------------------------------------a---
------------------------------g-----------------------------
----------------------------atgaaacttttaaagaagcgccaaaagaaagc
ccacataatggagattcaggtgaacggaggaa---ccatagatcagaaggtggactgggc
acgcgagcatttggaacagccagttccaatatctcaagtttttggccaagatgaaatgat
agacgtgatcggcgtcacaaaaggaaagggctacaaa-----------------------
----------------ggtgtgacttcgaggtggcacacgaagaaacttcctcgtaagac
tcacaaaggtcttcgaaaagtagcttgtattggagcttggcatccttcaagagttcagtt
cactgttgcccgagccggtcagaagggatatcatcataggactgagatgaacaaaaaaat
ttatagaattggtcaaggaatccataccaaagatggaaag--------------------
----------------------------gtggtgcggaataatgcttcgacggaatatga
tttgactgagaaaacaataacgcctat---------------------------------
------------------------------------------------------gggagg
ttttccacattacggtgaagtgaataacgacttcataatgattaaggggtgctgtatggg
tcccaagaagagagtcataactttgagaa-------------------------------
-----------------------------------------------------------a
g---------------tcgttgctgactcacacaaagaggtctgcccttgagaagattaa
tctcaagttcatagatacgtcttctaagtttggtcatggacgtttccagactgcagcaga
caaggctaccttcatgggtccgttgaagaaagatcgcattaaagagactgctgctg----
--cagccgct--------------------------------------------------
----------caata----------------------------------a
>Ar-Lepdec
------------------------------------------------------------
------------------------------------------------------------
------------------------------------------------------------
-----------------------atgtctcacaggaaatttagcgcccc-----------
tcgacatgggtccatgggattctaccctaagaaaaggtcccaaagacatcgtggtaaggt
caaggccttcccaaaggatgatcctt---ccaaaccagtacatctaactgcattcatggg
ctataaggctggtatgacccatgttcttcgagaagctgatcgtcctgga---------tc
aa----------------------------------------------------------
------------------------------------------------------------
-----------------------------------------------agataaacaagaa
agagatcgtagaagctgtaaccattttggaaactcctccaatagttatagtaggcgtagt
tggttacattgaaactcctcatggacttcgtgctttggctactgtttgggcagagcatct
ttctgaagattgccgtagacgcttctataagaatt-------------------------
-----------------------------------------------ggtacaagagcaa
gaagaaggcattcaccaaagcttcaaaaaagtggaatgatgatttgggtaaaaaatccat
tgaacgtgacttcaggaaaatcgtcaaatactgtaaagttgttagagtgattgcacacac
tc------------------------------------------------------a---
------------------------------g-----------------------------
----------------------------atgaaattgttgaaacaacgtcaaaagaaggc
ccacattatggaaattcaattgaatggtggca---cagttgctgataaagtagcctgggc
tagggaacacctcgaaaaaccagttcctgtgagcaatgtatttgcccaagatgaaatgat
tgattgcattggtgttaccaaaggtcatggttataaa-----------------------
----------------ggtgtgacttcacgttggcacacgaagaagttgccccgaaagac
gcacaagggtctccgtaaggttgcctgtattggagcatggcatccttctagagtttcatt
caccgtggcccgtgctggtcaaaagggttaccatcatcgtactgaaatgaataagaagat
atacaggattggtgccggtatccatacgaaagatggaaag--------------------
----------------------------gtcatcaagaacaatgcttcaactgaatacga
tttgagtgaaaagtccatcaccccaat---------------------------------
------------------------------------------------------gggtgg
cttccctcactacggtgaagtcaataacgactttgttatgatcaagggttgttgtattgg
acccaagaagcgaattataactcttagga-------------------------------
-----------------------------------------------------------a
g---------------tcgcttctggtacacaccaaacgtgttgcgctagaaaagatcaa
cctaaagttcatcgatacatcgtccaaatttggtcatggtagattccaaactgctgccga
taaggccgctttcatgggacctctcaagaaagatagaaaagaagaagaaaaagttg----
--cttcagca------------------------ccagctgctgca------------tc
------tagttcata----------------------------------g
>Ar-Lephet
------------------------------------------------------------
------------------------------------------------------------
------------------------------------------------------------
--------------------------tcgcacagaaaattcagcgctcc-----------
tagacatgggtctatgggattctatcccaagaagaggtcaaggcgtcatcgcggtaaagt
aaaggccttccccaaggatgatccta---acaagcctgtgcatttaacggcatacattgc
ctacaaagctggcatgacccacgttgtgagggaagccgacagacctggt---------tc
ca----------------------------------------------------------
------------------------------------------------------------
-----------------------------------------------aggtcaacaagaa
ggaaattgtcgaggcagttacaattttagaaactccaccaatggttgttgtcggtgttgt
tggctatatcgaaacaccacatggtcttcgcgctctcaccaccgtttgggccgaacattt
gtctgaagattgtcgtagacgattttacaaaaatt-------------------------
-----------------------------------------------ggtacaagagtaa
gaagaaggctttctccaaggcctcgaagaagtggcaagatgatctcggtcgcaaatccat
cgagaaggacttgaaaaaaattgtcaagtactgcaaagttgtgcgcgttattgctcatac
gc------------------------------------------------------a---
------------------------------g-----------------------------
----------------------------atgaaactcttgagacaaagacaaaagaaagc
gcacattatggaaatccagttgaacggtggaa---ccatcgagcagaaggttcaatgggc
acgtgaacacttggaaaaaccaattccagtaacaaatgtgttcagtcccgatgaaatgat
cgacgttattggtgtcaccaagggaaagggatacaaa-----------------------
----------------ggtgtcacttcccgttggcatacaaagaaacttcccaggaagac
gcataagggtttgaggaaggttgcttgtatcggagcatggcatccaagtcgagtatcatt
cactgttgctcgcgctggtcaaaaaggttatcaccatcgtaccgaaatgaacaagaaaat
ctacagaattggacagggaattcacaccaaggatggaaag--------------------
----------------------------attgtcaagaacaatgcatccactgaatacga
tctcacggagaaatcaatcactccaat---------------------------------
------------------------------------------------------gggtgg
tttccctcattatggagaagtcaataacgatttcatcatgatcaaaggatgttgtgtcgg
acccaagaagcgtgttctcactcttcgca-------------------------------
-----------------------------------------------------------a
g---------------tccctcttggttcacacgaaacgagcggctctcgagaagatcaa
ccttaaattcatcgacaccagctccaaatttggacacggtcgcttccaaactgctgccga
taaggcctccttcatgggtcaacttaagaaggatcgcatccgcgaggaacaagctg----
--caaccgctgct---------------------cctacaccagct------------gc
------ggctcaata----------------------------------a
>Ar-Limcal
------------------------------------------------------------
------------------------------------------------------------
------------------------------------------------------------
--------------------------tctcatcgaaaattcagcgcccc-----------
ccgtcacgggtcgatgggcttttaccccaagaagagatcccagaggcatcgcggaaaagt
gaaggcattccccaaagatgatccta---gcaaaccagtgcatttgacagcgttcatcgg
ctataaggccggtatgacccacattgtgcgtgaggcagatcgacctggc---------tc
aa----------------------------------------------------------
------------------------------------------------------------
-----------------------------------------------aaataaacaagaa
agaaattgtggaagcagttacaatcctcgagactcccccaatggttgtgagcgccagcag
ctattctgttgggtttttacgtgct--------------aacggtttggttccact----
---------------------------------ca-------------------------
-----------------------------------------------ggtataagagcaa
gaagaaggccttcaccaaggcttccaaaaagtggcaggacaacctgggaaagaaatccat
cgagcgcgatttcaagaagatcattaagtattgcaaagttgttcgtgtcattgctcacac
tc------------------------------------------------------a---
------------------------------g-----------------------------
----------------------------atgaagctgttgaaccaacgtcaaaagaaggc
ccacattatggaaattcaactgaatggtggct---ctgttgctgataaagtgacttgggt
taaggatcaccttgaaaagcctgtacccatcgcttcagtttttgcacaagatgaaatgat
tgattgtattggagtaaccaagggcaagggatacaag-----------------------
----------------ggtgtcacttcccgttggcatacaaagaaactcccacgtaagac
tcacaaaggtctgcgcaaagttgcctgtattggtgcttggcatccgtctcgtgtggcctt
cacggtagcccgtgctggtcaaaagggctaccaccatcgcacagagatgaataagaaaat
ctaccgcatcggtgcaggaatccacacaaaggatggaaag--------------------
----------------------------gtcatcaaaaacaatgcatccaccgagtatga
tttgactgagaagagcatcacacccat---------------------------------
------------------------------------------------------gggtgg
tttccctcattacggtgaagtcaacaacgatttcatgatgcttaagggttgttgtatggg
ccccaagaagcgagtaatcactctgagaa-------------------------------
-----------------------------------------------------------a
g---------------tctctcctagtccatacaaagcgtgttgcactcgagaagatcaa
ccttaagtttatcgatacttcctccaaatttggccatggtagattccagactgctgccga
taaggctgctttcatgggtaccctcaagaaagaccgtatcaaggaggaggagaagg----
--ctgttcctgct---------------------------------------------gc
------aagttcata----------------------------------g
>Ar-Locmig
------------------------------------------------------------
------------------------------------------------------------
------------------------------------------------------------
--------------------------tctcatcgaaaatttagtgcccc-----------
tcgccatggttccatggggttttacccgaagaaaagatcacaaaggcatcgtggtaaagt
gaaggcgtttcctaaggatgatccaa---ctaaaccagttcatcttactgcatttattgg
ctataaagctggtatgacgcacgtggtgagagaagcagatagacctggttcaccatttcc
ag----------------------------------------------------------
------------------------------------------------------------
-----------------------------------------------aggtcaacaaaaa
ggaaattgtagaagctgtaaccattttagagacaccacctatggtcatagttggtgttgt
tggttacattgaaactccacatggactgagagcacttcagactgtgtgggccgagcactt
atcagaagactgcagaaggcgattctacaagaact-------------------------
-----------------------------------------------gg-----------
-------------------------------------gatgacttgggccgcaaatcaat
tgatcgtgatctcaagaaaattgaaagatactgcaaggttatcagagtgattgcacacac
tc------------------------------------------------------a---
------------------------------g-----------------------------
----------------------------gtgagg---------------cagaagaaagc
ccacataatggaaatccagctgaatggtggct---ccattgcagacaaagttaaatgggc
acgtgaacacctggaaaaacctattcctgtgcaacaagtgtttgcacctgatgaaatgat
agatgtgattggtgttacaaaaggccatggatacaaaggtatgatggatgttagatatca
cttttca---------ggtgtaacatcacgttggcacacaaagaagctgcctcgtaagac
tcataagggtttgcgtaaggtagcttgtattggtgcctggcatcctagtagagtgtcatt
cactgtagccagagctggtcaaaagggttaccaccacagaactgaaatgaacaagaaaat
atatcgcattggtcagggaattcatgcgaaagatggaaaggtg-----------------
----------------------------gtggtgaaaaacaatgcatctacagagtatga
tttaacagagaagaccattactccaat---------------------------------
------------------------------------------------------gggagg
tttcccacattatggtgaagtaaacaatgactttgttatgataaaaggctgctgtatggg
ccca--------------------------------------------------------
------------------------------------------------------------
----------------tctctgctggtgcatacaaagaggaaggctttggaaaagataaa
cttgaaattcattgatacatcatccaagtttggtcatggacggttccaaactgctgctga
caaaacttcatttatgggcttacttaaaaaagat--------------------------
------------------------------------------------------------
--------------------------------------------------
>Ar-Lymdis
------------------------------------------------------------
------------------------------------------------------------
------------------------------------------------------------
------------------------------------------------------------
-------------atgggattctaccctaagaagaggtcccgtcgtcatcgtggtaaggt
gaaggcattccctaaagatgacccca---gcaaacctgtacaccttaccgctttcatcgg
ttacaaggctggtatgacccacgtggttcgcgaacctgaccgtcctggt---------tc
aa----------------------------------------------------------
------------------------------------------------------------
-----------------------------------------------agatcaataagaa
ggaaattgtagaggctgtgaccataattgagacacctcctatggtcgctgttggagtggt
tggctacatagaaactccacacggcctgcgtgctttactcactgtgtgggctgaacacat
gtctgaggactgccgccgtcgcttctacaagaact-------------------------
-----------------------------------------------ggtacaagtgcaa
gaagaaggcttttactaaagccagcaagaaatggcaagatgaattaggacgcaagtctat
tgagaaagatttcaagaaaatgatccgttactgcagtgtagtaaggattattgcacatac
tc------------------------------------------------------a---
------------------------------g-----------------------------
----------------------------atgaagttactgaagcaacgtcagaagaaggc
tcatatcatggagattcaagtcaatggaggca---ccattgaagataaagttaaatgggc
tagggaacatctggaaaagcccatcccaattgattctgtatttgcccaggatgagatgat
tgactgtattggtgttaccaagggtaaaggatacaaa-----------------------
----------------ggtgtgacttctcgttggcacactaagaagttacctcgcaagac
gcacaagggtctgcgtaaggttgcctgtattggagcatggcatccttcaagggtatcttt
cactgttgcacgtgcgggtcaaaaaggctatcatcatcgtactgaaatgaacaagaagat
ttacaggattggacaaggtattcacaccaaggatggaaag--------------------
----------------------------gtcattaaaaacaatgcttctactgaatatga
tttgtctgaaaaatctatcacacctat---------------------------------
------------------------------------------------------gggtgg
attcccgcactatggtgaagtcaacaatgattttgtgatgctaaagggatgttgcatggg
acccaagaagcgagtcattactttaagaa-------------------------------
-----------------------------------------------------------a
g---------------tccctgcgcgttcatactaagagagcagctcttgagaaaatcaa
cctcaagttcattgacacatcttccaagtttggtcatggtcgcttccagacgccggctga
caaagccgcgtttatgggaacgctcaagaaggatcgtattcgtgaagaagccgcgg----
--ccaccacggcg---------------------ccagccgctcct------------gc
---tgcgcagtctta----------------------------------g
>Ar-Manjur
------------------------------------------------------------
------------------------------------------------------------
------------------------------------------------------------
-----------------------atgtcgcatagaaaattttcggcgcc-----------
tcgccatgggtctatgggattctaccccaagaagaggtcccgtcgtcaccgtggtaaggt
gaaggcgttcccgaaagatgacgcga---gcaagcctgtacatctcacagccttcattgg
atacaaagctggcatgacccacgtggttcgtgaacctgaccgtcctggt---------tc
aa----------------------------------------------------------
------------------------------------------------------------
-----------------------------------------------agatcaacaagaa
ggaaattgtagaggctgtgactatcatagaaacaccaccaatggtttgtgttggtgtggt
tgggtacattgagactccacatggtctgcgtgccttactgactgtctgggctgaacacat
gtctgaagactgccgtcgtcgtttctacaagaact-------------------------
-----------------------------------------------ggtataagtgcaa
gaagaaggcctttactaagactagcaagaagtggcaggatgagcttggccgcaagtccat
tgaaaaagacttcaaaaagatggtccgctactgcactgtcatcaggattattgctcacac
tc------------------------------------------------------a---
------------------------------a-----------------------------
----------------------------atgaagctacttaagcaacgccagaagaaggc
ccatatcatggaaatccaagttaatgggggtt---ctattgaggacaaggtgaaatgggc
aagagaacatcttgagaagcccatccctattgactctgtctttgctcaggatgaaatgat
tgattgcattggtgttaccaagggcaaaggatacaaa-----------------------
----------------ggtgtgacatcccgttggcatacgaagaaacttccccgtaagac
acataaaggtctacgcaaagttgcttgtattggagcatggcatccttcaagagtttcctt
cgctgtggcccgtgctggtcaaaagggctaccatcaccgaactgaaatgaataagaaaat
ctacagaattggacaaggaatccacactaaagatggaaag--------------------
----------------------------gtcatcaaaaacaatgcttccactgagtatga
cttgtctgagaagtccattacacccat---------------------------------
------------------------------------------------------gggagg
cttccctcattatggagaagtcaacaatgactttatcatgatcaagggttgctgcatggg
acccaaaaagcgtgtcatcactttgagaa-------------------------------
-----------------------------------------------------------a
a---------------tccctgcgagtgcacacgaagagggctgctctcgagaaaatcaa
tctgaagtttattgacacagcgtccaaattcggacatggtcgcttccagacaccagctga
caaggctgcattcatgggagttctcaagaaagatcgtattcgggaagaggcagcag----
--ctacagctgca---------------------ccagctgcaac---------------
------tcaatccta----------------------------------a
>Ar-Neopin
ttgccg------------------------------------------------------
-----------------------------------------------------tcatcac
tgcggtataaaactgaaatccgcaacgtacgatcctccattttcaacgca----------
--------------gtcagcgcgatgtctcatagaaaattcagcgcgcc-----------
ccgacacgggtctatggggttctaccccaagaagaggtctcaacggcatcgtggaaaagt
aaaggccttccccaaggatgacccta---ccaagcccgttcaccttactgcttttatagg
ctataaggctggcatgacccatgttgtccgagaagctgaccgtccggga---------tc
aa----------------------------------------------------------
------------------------------------------------------------
-----------------------------------------------aggtcaacaagaa
ggaaattgtcgaggctgtgactattttggaaactccaccaatgattgttgttggtgttgt
tggatacatcgaaactcctcatggtcttagggctctgactactgtttgggcagagcatct
ctcagaagaatgccgtcgccgcttctacaagaatt-------------------------
-----------------------------------------------ggtataagagcaa
gaagaaggcgttcaccaaggcatcaaagaagtggcaggatgatcttggtcgcaaatcaat
cgagaaggatcttaagaagattgtgaagtactgcaaggttgtgcgcatcatcgcccacac
tc------------------------------------------------------a---
------------------------------g-----------------------------
----------------------------atgaagctgctgaagcaacgtcaaaagaaggc
tcacatcatggaaattcaactgaacggtggta---ccatcgatcaaaaagttcaatgggc
tcgggagcatctcgagaaaccagttcctgtcaacaatgtctttgccactgatgaggtgat
cgatgttattggtgttacgaagggcaaaggatacaag-----------------------
----------------ggtgttacgtctcgttggcacacgaaaaagcttcctcgtaagac
gcacaagggtttgaggaaagtagcttgtatcggtgcctggcatccgagtcgtgtttcctt
cacagttgcccgtgctggtcaaaagggatatcatcatcgtactgaaatgaacaagaaaat
ctaccgtatcggacagggcatccacactaaggatggaaag--------------------
----------------------------gttgtgaaaaacaatgcttccactgaatacga
tctgactgagaaaacaattactccaat---------------------------------
------------------------------------------------------gggagg
tttcccccactacggtgaagtcaacaatgactacgtcatgttgaagggatgctgcatggg
tccaaagaagcgcatcattactctgcgca-------------------------------
-----------------------------------------------------------a
g---------------tcactcctcgttcacaccaaacgtgctgcactcgagaagatcaa
cttgaaattcatcgacacaagctccaagtttggtcacggacgattccagactgtagcaga
caaaacttcgttcatgggtcagctcaagaaggatcgtatccgcgaggaagctgctcaagc
tgctgccgctgct---------------------ccggcagcgcca------------gc
------aacgcagta----------------------------------a
>Ar-Nillug
------------------------------------------------------------
------------------------------------------------------------
------------------------------------------------------------
------------------------------------------------------------
-------------atgggattctacccgaagaagcgttcccgccgccaccgtggtaaggt
gaaggccttccccaaggacgacccta---gcaaacccgtccacctgaccgccttcatcgg
ctacaaggccggtatgacccacgtggtgcgtgaggctgataggcctgga---------tc
aa----------------------------------------------------------
------------------------------------------------------------
-----------------------------------------------agatcaacaagaa
agagattgtggaggcagtgaccatcctggagacgcccccaatggttgttgttggagtgat
cggctacctggagaccccccatggtctgcgctctctggtcactgtgtgggccgagcactt
gtctgaggattgcagacgtcgctactacaagaact-------------------------
-----------------------------------------------ggtacaagtcaaa
gaagaaggcgtttaccaaggcctcgaagaagtggcaagacgagagaggaaagaagtccat
tgaaaacgacttcaggaaaatgttgaagtactgcaaggtcattcgtgtcattgctcacac
tc------------------------------------------------------a---
------------------------------g-----------------------------
----------------------------atcaagctgctgaagaagaggcagaagaaggc
tcacatcatggagatccaggtgaacggaggat---cagtggaggacaaggtgaagtgggc
tcgtgaacatctggagaagtccatcccagtcaacaacgtgttctcgcccgatgagatgat
tgacgtcattggagtcaccaagggcaagggatacaag-----------------------
----------------ggtgtgacgtctcgttggcacacaaagaagctgccgcgtaagac
gcacaagggtctgcgcaaggtggcctgtatcggcgcctggcatccgagtcgcgtgcagtt
cacagtggcgcgtgccggtcagaagggctaccatcaccgcactgagatcaacaagaaaat
ctaccgcatcggccagggcattcacaccaaggatggcaag--------------------
----------------------------gtgatcaaaaacaacgcctcaaccgagtacga
tctttctgagaagacgatcacccctat---------------------------------
------------------------------------------------------gggagg
attcccccactatggtgaagtgaacaacgactttgtcatgctcaggggatgctgtatggg
acccaagaagagggtcatcactatgcgca-------------------------------
-----------------------------------------------------------a
g---------------tcgctgttggtgcacacaaagcgtgttgctttggaaaagatcaa
cctgaagttcatcgatacttcgtcgaagttcggccacggtcggttccagacggcggctga
caagtctgcgttcatgggtccgctcaagaaggaccgcatccgcgaagagatggccg----
--ccgccgcagct---------------------gctgcctcctcatcgcagccaaccgc
---cactcaggccta----------------------------------g
>Ar-Onttau
------------------------------------------------------------
------------------------------------------------------------
------------------------------------------------------------
-----------------------atgtcccataggaagtttagcgcccc-----------
ccgtcatggatcgatggggttctaccccaaaaagaggtcccgcagacatcgtggtaaagt
taaggccttcccgaaggatgatccaa---ccaagccggtacatctcaccgcttttattgg
gtataaagctggtatgacccatgttttgcgcgaagccgatcgccctgga---------tc
aa----------------------------------------------------------
------------------------------------------------------------
-----------------------------------------------aaattaataagaa
agaaattgttgaagccgtaacaatcttagaaacacctccaatggttatcgttggttgtgt
tgggtacattgaaacaccccatggtttaagagcattagctactgtttgggctgagcatct
ttctgaagattgtagaagacgtttctataagaatt-------------------------
-----------------------------------------------ggtacaagagtaa
gaagaaggcgtttacgaaggcctcgaaaaagtggcaagatgagcttgggaagaagagtat
cgaaaaagattttaagaaaattgttaaatattgcaaagttgttcgagttatcgctcacac
tc------------------------------------------------------a---
------------------------------g-----------------------------
----------------------------atgaaattgttgaaacaacgccaaaagaaagc
ccacatcatggaaattcaactcaatggaggca---ccatcgaagataaagttaaatgggc
tcgcgagcatttagaaaaacccatccccataaccaacgtttttgctcaagatgagatgat
agattgtatcggagttacaaaaggaaaaggatataaa-----------------------
----------------ggtgtcacatcccgttggcacacaaagaaacttcccaggaaaac
gcataaaggtctccgaaaggttgcttgtattggggcttggcatccatcgagagtatcttt
cacagttgctcgcgccggtcaaaagggttatcatcaccgtaccgaaatgaataagaaaat
ttatagaatcggagcagggatacatacaaaagacggaaaa--------------------
----------------------------gttattaaaaataacgcttcaacccaatacga
tttaactgaaaaaacgattactccgat---------------------------------
------------------------------------------------------gggtgg
tttccctcattatggtgaggtcaacaacgatttcattatgattaagggttgttgtatggg
gcctaaaaagcgggtgatcacgttgagga-------------------------------
-----------------------------------------------------------a
g---------------tctcttttggttcatacgaaacgcgttgccctcgaaaagattaa
cctcaagtttatcgatacttcatccaaatttgggcacggtcgcttccagacgccaaagga
caagagcgattttatgggtactttaaagaaggatcgtatcaaggaggacgaaaaag----
--ccactgctgca---------------------gcaaccacttct--------------
-------------ta----------------------------------g
>Ar-Opebru
------------------------------------------------------------
------------------------------------------------------------
------------------------------------------------------------
--------------------------tcgcacaggaagttctcagcacc-----------
tcgccatgggtccatgggattctaccccaagaagaggtcccgccgtcatcgtggcaaggt
taaggccttccccaaagatgatgcca---gcaaacctgtgcatctaacagcttttatcgg
ctacaaagccggtatgacccacgtggttcgtgaacctgaccgtcctgga---------tc
aa----------------------------------------------------------
------------------------------------------------------------
-----------------------------------------------agatcaacaagaa
ggagattgtagaggctgtgactgtgattgagacacctcccatggtgtgtgttggagtggt
gggctacatcaacaccccccatggtctccgtgccttgatgaccgtgtgggccgagcacat
gagcgatgactgccgccgtcgcttctacaagaact-------------------------
-----------------------------------------------ggtacaaatgcaa
gaagaaggcattcaccaagtccagcaagaaatggcaggacgagcttgggaagaaatccct
agaaaaagacttcaagaaaatgatccgttactgcagtgtggtcaggattattgcccacac
tc------------------------------------------------------a---
------------------------------a-----------------------------
----------------------------atgaagctccttaagcagcgtcagaagaaggc
tcacatcatggagatccaggtcaacggtggaa---ccattgaagacaaagtcaaatgggc
tcgggaacacttggaaaagcctatcccgatcgactctgtattcgctgctgatgagatgat
tgactgcattggtgttaccaagggcaaaggatacaaa-----------------------
----------------ggtgtgacttcccgttggcacacaaagaagcttcctcgcaagac
gcacaagggtctccgcaaggttgcctgtattggagcgtggcatccttcgagagtgtcctt
cactgtggcccgtgctggtcagaagggctaccaccacaggacagaaatgaacaagaaaat
ctaccggattggacaaggtatccacaccaaggatggcaag--------------------
----------------------------gttgtcaagaacaatgcctgcaccgaatacga
cctgtctgagaagtccatcacccccat---------------------------------
------------------------------------------------------gggtgg
tttcccccattatggtgaggtcaacaatgacttcatcatgatcaagggatgctgcatggg
acctaagaagcgagtcatcacattgagaa-------------------------------
-----------------------------------------------------------a
g---------------tccctgattgtccacaccaagagggtggcactcgagaagatcaa
cctgaagttcattgacacatcttccaagttcggtcatggtcgcttccagacgccggctga
caaggccgcgttcatgggagtcctcaagaaggaccgtcttcgtgaggaatccgcgg----
--caactgccgccgcgc------cggtcgcagcgcccgctgcgcca------------gt
------gcagtccta----------------------------------a
>Ar-Osmbic
------------------------------------------------------------
------------------------------------------------------------
------------------------------------------------------------
-----------------------atgtcacatagaaagttcagtgcacc-----------
ccgtcatgggtctatgggattttatcccaagaagagatcccagagacatcgcggtaaagt
taaggccttccctaaggacgatccga---acaaacccgttcatttaacggctttcgtggg
ttacaaggctggtatgacccacgtggttagagaagctgatcgtccagga---------tc
aa----------------------------------------------------------
------------------------------------------------------------
-----------------------------------------------aggtaaacaagaa
agaaattgtggaagcagttactgttcttgaaactccgcccatgattgtggttggtgtagt
tgggtacattgaaaccccacatggtctgcgtgctctcactacagtttgggctgagcattt
gtctgaagactgtcgtagaagattctataagaact-------------------------
-----------------------------------------------ggtacaagagcaa
gaagaaggcatttacaaaggcttctaaaaagtggcaagatgatcttggtcgtaaatccat
tgagagcgacttgaaaaagatcactaagtattgcaaggtcgtacgaatcattgctcatac
tc------------------------------------------------------a---
------------------------------g-----------------------------
----------------------------atgaaactgttgagacaacgacaaaagaaagc
tcacatcatggaaattcaattaaatggtggaa---ctattgagcagaaggttcaatgggc
gcgtgaacatctagaaaagccagtacctgttaacaatgtctttgcttcggatgaaatgat
cgacgtgattggtgtaacaaaaggaaaaggatacaaa-----------------------
----------------ggtgttacatcgcgttggcacacaaagaaattgccacgtaaaac
gcacaaaggtttgaggaaagttgcttgtatcggagcttggcatccaagccgcgtgtcctt
cacggttgcacgtgctggtcaaaaaggatatcatcatcgtacggagatgaacaagaaaat
ctatagaattgggcaaggaattcatacaaaagatggcaag--------------------
----------------------------atcgtgaagaataatgcatcaacggagtacga
tcttacagaaaaaaccataactcctat---------------------------------
------------------------------------------------------gggtgg
tttccctcactatggtgaagtgaataacgattttgttatgattaaaggatgttgtatggg
accaaagaaacgtgtgatcacgttacgta-------------------------------
-----------------------------------------------------------a
g---------------tcgttgctggtgcacactaaacgagctgcattggagaagatcaa
tctgaaattcattgataccagctccaaatttggacatggtcgcttccaaacagcagctga
caaagcttcgttcatgggtcagcttaagaaagatcgaattcgtgaggaacaggcacaggc
tacagcctcagcg---------------------ccttcagctgct------------gc
------tgctcaata----------------------------------a
>Ar-Partep
------------------------------------------------------------
------------------------------------------------------------
------------------------------------------------------------
-----------------------atgtctcatcggaagttttctgcccc-----------
ccgacatggatccttgggatttattcctaagaaaagaagtaagaggcatcgtggtaaggt
gaaggcttttcccaaggatgatccat---caaaacctgtacatttaactgccttcattgg
atacaaggctggtatgactcatattgtacgagaagtagacaaacctggt---------tc
aa----------------------------------------------------------
------------------------------------------------------------
-----------------------------------------------aggttaacaagaa
ggaggttgttgagccggtgactattcttgagactccacccatgatggttgtcggagtggt
tggctacattgagacacccaagggattgagagcctttaagactgtttgggctgaacatct
cagtgaagattgtcgaagaagattctacaaaaact-------------------------
-----------------------------------------------ggtataagtctaa
gaagaaggcattcacaaaatactctaaaaaatgggcagaagaagctggtaaagtagcaat
tgacaaagatttcaagaagatggctaaatactgcaaagttattagaatcattgcccatac
cc------------------------------------------------------a---
------------------------------g-----------------------------
----------------------------atgaaattgatgaggaagcgtcaaaagaaggc
ccacatcatggagatccaattgaatggtggaa---gtatctatcaaaagatcaaatgggc
tcgtgagcatttggaaaaacctgttcccttgagccaagtatttgctcaggatgagatgat
tgacgttattggagtaactaaaggaaagggattcaaa-----------------------
----------------ggtgtaacaagtaggtggcatacaaagaagctgccccgcaagac
tcacaagggtttgcgtaaggttgcctgtatcggagcttggcatcctagtagagttcagtt
ctctgttgcgagagctggacagaaaggttatcaccataggactgaaatcaataaaaagat
ctatagaatagcacagggtgttcacactaaggacggaaaa--------------------
----------------------------gtcataaaaaataatgctgccactgagtatga
tttaaccgaaaagactattacgccaat---------------------------------
------------------------------------------------------gggtgg
tttccctcattatggtgaagtaaattgtgattatctgatgttgaaagggtgcattatggg
gcctaagaagcgagtcatcaccctcagga-------------------------------
-----------------------------------------------------------a
g---------------tctctactcattcacaccaagagggctgccatggagaagattaa
tttaaaatttattgacacttcctctaaattcggacacggtagattccaaacacctgctga
aaagcgtacttatatgggtccactcaaaaaggacaaggttaaagaagaagcagctg----
--cgta------------------------------------------------------
-------------------------------------------------g
>Ar-Phesol
------------------------------------------------------------
------------------------------------------------------------
------------------------------------------------------------
--------------------------tctcacagaaaattcagtgctcc-----------
taggcatggttcgatgggcttctatcctaaaaaacgtgcccgaagacatcgtggcagagt
aaagtcttttcctaaggatgaccctt---caaaacccgttcatttaacttccttcttagg
ttataaagctggtatgacccatgttcttcgagaagctgacaggcccggt---------tc
aa----------------------------------------------------------
------------------------------------------------------------
-----------------------------------------------aggtcaacaagaa
agaaattgttgaacctgtaaccatcatcgaaactccaccaatggttatcgttggcgttgt
tggttacattgaaacaccgaatggcttgaaagctctttctaccgtttgggctgaacatct
ttcggaagattgtagacgacgattttacaaaaatt-------------------------
-----------------------------------------------ggtacaaagccaa
aaagagggcatttactaaagcctcgaagaaatggcaagatcctcttggccgcaaagcaat
tgataaggaattagctaaaatctccaagtactgtaaagtggttcgtgccattgctcacac
tc------------------------------------------------------a---
------------------------------g-----------------------------
----------------------------atgaaattgttgaaattccgtcaaaaaaaatc
tcacataatggaaatccaaatcaatggcggca---cagtacccgagaaagtacagtgggc
taaagaacattttgaaaaagccattcccgtcactcatgtgttcgcccaagatgaaatgat
cgattgtattggtgttacgaaaggaaaaggatacaaa-----------------------
----------------ggtgtaacttctcgttggcacactaaaaaattgcccagaaagac
gcataaaggtttgaggaaagtagcatgtatcggtgcttggcatccaagtcgtgtacagtt
cactgttgctcgagctggtcaaaaaggctatcaccatcgtactgaaatcaacaaaaaaat
ttacagaattggacaaggaatccatacaaaagatggaaaa--------------------
----------------------------gttattaagaacaacgcttctaccgaatatga
tttaactgaaaaaacgattactccaat---------------------------------
------------------------------------------------------gggagg
tttcccgcattatggtgaagttaacaatgatttcgtcatgattaaaggctgctgtgttgg
accaaagaaacgtattatcaccttgagaa-------------------------------
-----------------------------------------------------------a
g---------------tctcttctggtacataccaagcgttcatctttggaaaagatcaa
tttgaaattcatcgatacatcttccaaattcggtcatggtagattccaaacagtcgctga
taaagctgcgtttatgggtccgttgaaaaaagatcgtatcagagaagaagaaaaaa----
--taaccggagcc-----------------------------------------------
----------gccta----------------------------------a
>Ar-Pluxyl
------------------------------------------------------------
------------------------------------------------------------
------------------------------------------------------------
-----------------------atgtcgcataggaaattctccgcacc-----------
tcgtcatgggtccatggggttctaccccaagaagcgatcccgccgtcatcgtggtaaggt
caaggccttccccaaggatgacccca---gcaagccggtccatctcaccgccttcatcgg
ctacaaggccggtatgacccatattgtgcgtgaacctgaccgtcctgga---------tc
aa----------------------------------------------------------
------------------------------------------------------------
-----------------------------------------------agatcaacaagaa
ggagatcgtggaggctgtgaccatcatcgagactcctcccatggtggccgtcggtgtggt
gggctacattgaaaccccacacggtctccgcgccctgctcaccgtctgggctgagcacat
gtctgaagactgcagacgtcgattctacaagaact-------------------------
-----------------------------------------------ggtacaagtgcaa
gaagaaggcatttactaagtctagcaagaaatggcaagacgaacttggccgcaagtccat
tgagaaggacttcaagaaaatgatccgctactgcactgttgtgcgagtcattgctcacac
ac------------------------------------------------------a---
------------------------------g-----------------------------
----------------------------atgaagctgctcaagcagcgtcagaagaaggc
acacattatggagatccaactcaatggaggaa---ccatcgaagacaaagttaaatgggc
tagggaacacctggaaaagcctatcccaattgactctgtgtttgctcaggatgagatgat
tgattgcattggtgtcaccaagggtaaaggatacaag-----------------------
----------------ggtgtcacttcccgttggcacacaaagaagctgccccgcaagac
acacaagggtctgcgtaaagtggcttgtattggagcatggcatccttcaagagtgtcctt
cactgttgcccgtgctggtcagaagggctaccaccacagaactgaaatgaacaagaagat
ctaccgtcttggacaaggtatccacaccaaggatggcaag--------------------
----------------------------gtcatcaagaacaatgcttcaactgagtatga
cctgtctgagaagtccatcacccccat---------------------------------
------------------------------------------------------gggagg
cttcccccactacggagaggtcaacaacgactttgtcatgctcaagggttgttgcatggg
ccccaagaagcgcgtgatcacccttagga-------------------------------
-----------------------------------------------------------a
g---------------tccctccgagtccacaccaagagggctgctcttgagaagatcaa
cctcaagttcattgacacatcatccaagttcggtcacggtcgcttccagaccccggcaga
caaggctgccttcatgggaacactcaagaaggaccgcatccgcgaagaggctgctg----
--ccaccgccgcc---------------------ccagctgctgct------------gc
tgctgcacaatctta----------------------------------a
>Ar-Pseelo
------------------------------------------------------------
------------------------------------------------------------
------------------------------------------------------------
--------------------------tcacacaggaagttcagtgctcc-----------
tcgacatgggtcgatgggattctatcccaagaaaagatcgcaaagacatcgtggaaaggt
aaaggcttttccaaaagatgatccta---gcaagcctgtacacctaacagcttttattgg
atataaagctggtatgactcatgttgtgagagaagcagatcgtccaggt---------tc
aa----------------------------------------------------------
------------------------------------------------------------
-----------------------------------------------aggtgaataaaaa
ggagatagtagaagcggttacaatccttgaaactccaccaatgattgtagtcggtcttgt
tggatatatagaaacaccacatggattgcgagcacttgctactgtttgggcagaacattt
atctgaggattgtcgtagacgtttctacaagaatt-------------------------
-----------------------------------------------ggttcaagagtaa
aaagaaggcgttcactaaagcgtcaaagaagtggcaagacgatctcggacgcaaatccat
tgaagcggatctcaagaagatcaagaaatattgcagcgttgttcgcatcattgctcatac
tc------------------------------------------------------a---
------------------------------a-----------------------------
----------------------------atgaagttgctgagacaacgtcagaaaaaggc
tcatattatggagattcaattgaacggcggca---ccatcgaagacaaggtgaattgggc
acgagaacatctggaaaagcctgtgcctgttagcaacgtttttgctcctgacgaaatgat
agacgtgattggtgtcactaaaggcaagggttacaaa-----------------------
----------------ggtgtcacgtccagatggcacaccaaaaaattgccacgcaagac
tcataaaggtctgaggaaggtcgcttgtattggcgcgtggcatcccagccgtgtgtcttt
caccgttgcgcgagccggtcagaagggatatcatcatcgcacggagatgaacaaaaagat
ctacagaatcggacagggcattcacactaaagacggaaag--------------------
----------------------------atggtgaaaaataacgcctcgacggaatacga
tcttactgagaagactatcacgcctat---------------------------------
------------------------------------------------------gggagg
ttttccgcattatggtgaagtgaacaatgactttatcatgatcaaaggctgttgcatggg
tccgaagaagcgtgtgatcacactcagga-------------------------------
-----------------------------------------------------------a
a---------------tctctgttggtgcacacgaagagatctgcgttggaaaaaatcaa
tctcaagtttatcgacaccagctccaaattcggacacggtcgcttccaaaccgccgctga
caaagcttctttcatgggacagcttaagaaggatcgactgcgcgaagatcaggcgcaggc
tgccagctcagct---------------------ccaaatgctgca------------ac
------atcgcaata----------------------------------a
>Ar-Schgra
------------------------------------------------------------
------------------------------------------------------------
------------------------------------------------------------
--------------------------tctcatcgtaaatttagtgctcc-----------
tcgacatggttctatgggtttctacccaaagaagcgcgcacgtcgtcatcgtggtagagt
aaagtctttccctaaagatgatccga---gcaagccaatccatttaactgctttcattgc
atacaaagctggtatgacccacgttgttcgtgaagctgaccgtccagga---------tc
aa----------------------------------------------------------
------------------------------------------------------------
-----------------------------------------------aactcaacaagaa
ggaaattgtagagcccgttactattttggaagctccacccatgatcattgttggcgttgt
aggttatgttgagactccatatggtcttaagccgttgaagacagtgttcgctgaacattt
gtctgaagattgccgcagacgtttctacaagaact-------------------------
-----------------------------------------------ggtacaaatcaaa
gaagaaggcttttgtcaagtactcaaggaagtggcaagatgaaaatggcaaaagacaaat
tgccaaagatcttagtaaaattgccaaatactctaaagttatccgtgtcgttgcacatac
tc------------------------------------------------------a---
------------------------------g-----------------------------
----------------------------atgaaattgttgaagaaacgtcaaaagaaagc
tcacattatggaaatccaagttaatggaggta---cagttgctgaaaaggtgcaatgggc
taaagaacattttgaaaagccggtacctgtttctcatgttttcgctccagatgagatgat
tgattgtattggtgtcactaagggtcgtggatacaaa-----------------------
----------------ggtgttacatctcgttggcatacaaagaaattgccacgcaagac
ccataaaggtcttcgtaaagttgcttgtattggagcatggcatccgagtcgtgtccagtt
cactgttgctcgtgctggtcaaaaaggttaccatcatcgaactgaaatcaataagaagat
ataccgtattggtcttggaattcataccaaggatggaaag--------------------
----------------------------gttattaaaaacaatgcatcgactgagtatga
tttgaccgagaagaccattactcctat---------------------------------
------------------------------------------------------gggagg
tttcccgcattatggtgaagttaacaatgatttcctcatgatcaagggatgttgtgttgg
tcctaagaagcgagtcattactcttcgta-------------------------------
-----------------------------------------------------------a
a---------------tctttgttggtacacacaaaacgtgctgctttggaaagtatcaa
cttgaaattcatcgatacctcatccaaattcggtcatggacgtttccagactgttgctga
caaggcagctttcatgggtccattgaagaaggacaggattcgagaagaagaaaagg----
--ctactgcagct-----------------------------------------------
-------gcaaaata----------------------------------a
>Ar-Sipfla
------------------------------------------------------------
------------------------------------------------------------
------------------------------------------------------------
-----------------------atgtctcatcgtaaattcagtgcccc-----------
tcgtcatggttctatgggtttctacccaaagaagcgtgcacgtcgtcatcgtggtagagt
gaagtctttccccaaagatgatccaa---gcaaacctatccatttaaccgcttttattgc
ttacaaagctggtatgacccatgttgttcgtgaagctgatcgtcctgga---------tc
aa----------------------------------------------------------
------------------------------------------------------------
-----------------------------------------------aacttaacaaaaa
ggaaattgtggagcctgttaccattttagaaactccaccaatgataattgttggggttgt
tggttatgttgaaactccatatggtcttaaaccattgaagactgtatttgctgaacatct
atctgaagattgtcgtagacgtttctacaaaaact-------------------------
-----------------------------------------------ggtacaaatctaa
gaagaaggcttttgtcaagtactccaggaagtggcaagatgaaaatggcaagaaacaaat
cgctaaagatcttgctaaaattgctaaatactccaaagttgtccgtgtcattgctcacac
tc------------------------------------------------------a---
------------------------------g-----------------------------
----------------------------atgaaactattgaagaaacgccagaagaaagc
ccatattatggaaattcaagtaaatggtggaa---ctattgctgaaaaagtacaatgggc
taaagaacattttgaaatgcctgtaccagtatctcacgtttttgccccagatgagatgat
tgattgtattggtgttacaaagggtcgtggatataaa-----------------------
----------------ggtgttacatctcgttggcatacaaagaaattgccccgtaagac
acataagggtttacgaaaagttgcctgtattggagcgtggcatcctagtcgtgttcagtt
cactgttgcgcgtgccggtcaaaaaggttaccatcaccgtacagaaatcaataagaagat
ttatcgtattggacttggttgtcgtatgaaggatggaaag--------------------
----------------------------attattaagaacaatgcatcaaccgagtatga
tctaacagtaaagaccattactcccat---------------------------------
------------------------------------------------------gggtgg
tttccctcattatggtgaagttaataatgacttcattatgattaagggatgctgtgttgg
tccaaagaaacgagttatcactcttcgta-------------------------------
-----------------------------------------------------------a
a---------------tcattgttggtacacacaaaacgtgctgctttggaaagcatcaa
cttgaaattcatcgatacctcttccaagtttggtcatggacgtttccagactgttgccga
caaggctgcattcatgggtccattgaagaaagacaggattcgtgaagaagaaaatg----
--ctacagcggca-----------------------------------------------
-------gtgaaata----------------------------------a
>Ar-Sitmis
------------------------------------------------------------
------------------------------------------------------------
------------------------------------------------------------
-----------------------atgtctcatcgtaaatttagtgctcc-----------
tcggcatggttctatgggtttctacccaaagaagcgcgcacgtcgtcatcgtggtagagt
aaagtctttccccaaagatgatccca---gcaagccaatccatttaaccgctttcattgc
atacaaagctggtatgacccacgttgttcgtgaagccgatcgtccagga---------tc
aa----------------------------------------------------------
------------------------------------------------------------
-----------------------------------------------aactcaacaagaa
ggaaattgtggagcctgttaccattttggaagctcctcccatgatcattgttggtgttgt
aggttatgttgaaactccatatggtcttaaacctttaaagactgtgttcgctgaacattt
atctgaagattgccgtcgtcgtttttacaagaact-------------------------
-----------------------------------------------ggtacaaatcaaa
aaagaaggcttttgtcaagtactctaggaagtggcaagatgaaaacggaaaaagacaaat
tgccaaagatcttggtaaaattgccaaatactccaaagttatccgcgttgttgctcacac
tc------------------------------------------------------a---
------------------------------g-----------------------------
----------------------------atgaagttgttgaagaaacgtcaaaagaaggc
tcatatcatggagatccaagttaatggaggta---ctattgctgaaaaagtacaatgggc
taaggaacattttgaaaagccagtgcctgtgtctcatgtatttgctccagatgagatgat
agattgtattggtgtcaccaagggtcgtggatacaag-----------------------
----------------ggtgttacatcccgttggcatacaaagaaactgccccgtaagac
acataagggtcttcgtaaggttgcttgcatcggagcatggcatcctagtcgtgtccagtt
cactgttgcacgtgctggtcaaaagggttaccatcatcgtactgaaatcaataagaagat
ataccgtattggacttggaattcataccaaggatggaaag--------------------
----------------------------gttatcaaaaataatgcttcaactgagtacga
tttgaccgagaagactatcacccccat---------------------------------
------------------------------------------------------gggagg
ttttcctcattatggtgaagttaacaatgatttcttgatgattaagggatgttgtgttgg
ccccaagaagcgagttatcactcttcgta-------------------------------
-----------------------------------------------------------a
a---------------tctttgttggtacacacaaaacgtgctgctttggaaagtatcaa
cttgaaattcatcgatacctcatccaaattcggtcatggacgtttccagactattgccga
caaggcagctttcatgggtccattgaagaaggacaggattcgagaagaagagaaag----
--ccacagcggct-----------------------------------------------
-------gcaaaata----------------------------------a
>Ar-Sogfur
------------------------------------------------------------
------------------------------------------------------------
------------------------------------------------------------
--------------------------tctcatcgtaagttcagcgcgcc-----------
ccgtcatggctcgatgggattctacccgaagaagcgctcccgccgtcaccgtggtaaggt
gaaggctttccccaaggatgacccca---gcaagccggtgcatctgacggcgttcattgg
ctacaaggccggtatgactcacgtggtgcgtgaggctgacagacctgga---------tc
aagtga-----gttgaatccgcttt-----------------------------------
------------------------------------------------------------
--------------------------------------------cagagatcaacaagaa
ggagattgtggaggcagtgaccattctggagacgccgccgatggtggttgtcggtgtgat
tggctacctggagacgccgcacggtctgcgctcgctggtcactgtgtgggccgagcatct
gtctgaggactgccgtcgtcgctactacaagaact-------------------------
-----------------------------------------------ggtacaagtcaaa
gaagaaggcgttcacaaaggcctcgaagaagtggcaggacgagagaggaaagaagtcaat
tgagaacgactttaggaaaatgctgaaatactgcaaggtcattcgtgtcattgcccacac
tc------------------------------------------------------a---
------------------------------ggt---------------------------
gagatatct------------------aatcaagctgttgaagaagcgtcagaagaaggc
gcacataatggagatccaggtgaatggcggct---cagtggaggataaggtgaagtgggc
gcgtgagcatttggagaagtcgatccctgtcaacaatgtgttctcacctgatgaaatgat
tgacgtcattggagtcaccaagggcaagggttacaagggtgagttgattatacagtattt
tcatgtatcaaatctcggtgtaacatcgcgttggcacacaaagaaactgccgcgcaaaac
gcacaagggtctgcgtaaggtggcctgtatcggggcgtggcatcccagtcgagtgcagtt
cactgtggccagggccggacagaagggataccatcaccgaactgagatcaacaagaagat
ctaccgtattggacagggcattcacaccaaggatggcaaggcgagtactc----------
--------------------gatttcaggtcatcaaaaataacgcgtctaccgaatacga
tctgtcggagaagaccattacgccgat---------------------------------
------------------------------------------------------gggagg
attcccgcactatggtgaggtgaacaatgactttgtgatgatcagaggatgctgtatggg
accaaagaagagggtcatcaccatgcgcaagggcggtctgaggcactggttcttattcga
agatttgatattgaaaatgttgatttttgtttacgataataattgattgtttgttttaca
g---------------tcgctgctggtacacacgaagcgtgtggcgctggaaaagatcaa
cctgaagtttatcgacacatcgtcgaagtttggccacggtcggttccagacggcggctga
caagtcggccttcatgggccccatgaagaaggatcgcatccgcgagga------------
------------------------------------------------------------
-------------------------------------------------g
>Ar-Stedum
------------------------------------------------------------
------------------------------------------------------------
------------------------------------------------------------
------------------------------------------------------------
------------------------------------------------------------
------------------------------------------------------------
------------------------------------------------------------
-g----------------------------------------------------------
------------------------------------------------------------
-----------------------------------------------aggtaaataagaa
agaagttgtagaacctgtaactattttggagactccacccatgatgattgttggagttgt
aggatatatcgagactcctaaaggattgagagcattcaaaactgtttgggctgagcatct
cagtgaagactgcaggcgacgattctacaaaaat--------------------------
------------------------------------------------------------
-------------------------------------gatgaagtaggcaaaaaagaaat
tgaaaaggaattcaagaagatggctaaatactgcaaggttattcgagtgattgctcacac
tcaggtatttttcaaaagatgtatttattgtttttatttatgtatatatgtttatta---
------------------------------g-----------------------------
----------------------------atgaaattgatgagaaaacgtcagaagaaggc
tcacatcatggaaattcagttgaatggtggca---acatcagtcaaaagatcaagtgggc
tcgtgatcatctagaaaaacctgttccactaagccaagtttttgctcaggatgaaatgat
agat--------------------------------------------------------
-------------------gtaattagtcgatggcatacaaaaaagttaccccggaaaac
acacaaaggtctgcgtaaagttgcttgtattggagcatggcatccaagtagagttcagtt
tactgttgctagagcaggtcagaaaggatatcaccatagaactgaaataaataaaaaaat
ttaccgtatcggtcaaggtattcatactaaagatggcaag--------------------
----------------------------gtagtgaagaacaatgcatcaaccgagtacga
cctgactgaaaagactattactccaatggtttgtaattaaagtagctttacagtatgata
tatttaatatggaaataattaagttgaagatataataatgctcaattatttatagggtgg
cttccctcattatggtgaagtgaattgtgattatctaatgctaaagggatgtatcatggg
accgaaaaagagagttattactttgagga-------------------------------
-----------------------------------------------------------a
g---------------agtctgctcactcatacaaagagagctgcaactgaaaagatcaa
cttgaaattcatagacacttcatctaaatttggtcatggaagattccagactattgctga
aaagcgtgcgtttatg--------------------------------------------
------------------------------------------------------------
--------------------------------------------------
>Ar-Stemim
------------------------------------------------------------
------------------------------------------------------------
------------------------------------------------------------
-----------------------atgtctcatcgaaagttttcggctcc-----------
ccgtcatgggtctatggggtttgtacctaagaaaagaagcaaaaggcatcgtggtaaggt
aaaggcttttcctaaagatgatccat---caaaacctgtacatttaactgcttttattgg
atacaaggcaggaatgacccatatcgtacgagaggttgacaaacctggc---------tc
aa----------------------------------------------------------
------------------------------------------------------------
-----------------------------------------------aggtaaataagaa
agaagttgtagaacctgtaactattttggagactccacccatgatgattgttggagttgt
aggatatattgagactcctaaaggattgagagctttcaaaactgtttgggctgagcatct
cagtgaagactgcaggcgacgattctacaaaaatt-------------------------
-----------------------------------------------ggtacaaatcaaa
gaagaaggcttttactaaatattctaagaagtggcaagatgaagtaggcaaaaaagaaat
tgaaaaggaattcaagaagatggctaaatattgcaaggttattagagtgattgctcacac
tc------------------------------------------------------a---
------------------------------g-----------------------------
----------------------------atgaaattgatgagaaaacgtcagaagaaggc
tcacatcatggaaattcagttgaatggcggca---acatcagtcaaaagatcaagtgggc
tcgtgatcatcttgaaaaacctgttccactaagccaagttttttctcaggatgaaatgat
agatgtaattggtgttaccaaaggaaagggattcaaa-----------------------
----------------ggtgttacaagtcgatggcatacaaaaaagttaccccgcaaaac
acacaaaggtctgcgtaaagttgcttgtattggagcatggcatccaagtagagttcagtt
tactgttgctagagcaggtcaaaaaggataccaccatagaactgaaataaataaaaaaat
ttaccgcatcggtcaaggtattcatactaaagatggcaag--------------------
----------------------------gttgtgaagaacaatgcatcaaccgagtacga
cttgactgaaaagactattactcctat---------------------------------
------------------------------------------------------gggtgg
ctttccccattatggtgaagtcaattgtgattatctaatgctaaagggatgcatcatggg
accgaaaaagagagttattaccttgagga-------------------------------
-----------------------------------------------------------a
g---------------tctctgcttactcatacaaagagagctgcaactgagaagatcaa
cttgaaattcatagacacttcatctaaatttggtcatggaagattccagacaattgctga
aaagcgtgcgtttatgggtccattaaagaaatataaaataaaagaagaagctgttg----
--ctcc------------------------------------------------------
-------------------------------------------------t
>Ar-Temlon
------------------------------------------------------------
------------------------------------------------------------
------------------------------------------------------------
-----------------------atgtcgcaccggaagtttagcgcccc-----------
tcgacatgggtcgatggggttctatccaaagaagagatcccaaaggcatcgcggaaaggt
gaaggctttcccgaaggatgatccta---gcaagcctgtgcacttgactgcttttatcgg
ctacaaagccg-------------------------------------------------
------------------------------------------------------------
------------------------------------------------------------
-----------------------------------------------aggtaaataagaa
ggagatcgtagaggcagttactatcctcgagacgccgccgatgatcgttgttggccttgt
cggatacattgaaacgccgcatggacttcgtgcgctcgccactgtctgggcggagcatct
gtcggaggattgccgcaggcgtttctacaagaact-------------------------
-----------------------------------------------ggtacaagagtaa
gaagaaggcatttacgaaagcgtcgaagaaatggcaagacgacctcggccgcaagtccat
cgaggcggatctcaagaagatcaagaagtactgcagcgtcgttcgtatcatcgcgcatac
tc------------------------------------------------------a---
------------------------------g-----------------------------
----------------------------atgaagctgttgaggcagcgtcagaaaaaagc
tcatatcatggagatccaattgaacggcggca---ctatcgaggacaaggtgcagtgggc
gcgcgagcatctggagaaacctgtgcctatcaataccgtgtttgctgccgatgagatgat
cgacgtaattggagttactaagggaaaaggctacaaa-----------------------
----------------ggtgtcacgtctaggtggcatacgaagaaattgccgcgcaagac
ccacaagggtctgagaaaggtcgcctgtatcggcgcgtggcatcccagccgcgtgtcctt
caccgtcgcacgtgctggtcagaaaggctaccaccatcgtaccgagatgaacaagaagat
ctacaggatcggacagggcatccataccaaggacggcaag--------------------
----------------------------atcgtgaagaacaacgcatcgacggagtatga
tcttacagacaagagcatcacgccaat---------------------------------
------------------------------------------------------gggtgg
cttcccgcattatggcgaagtgaacaatgacttcatcatgatcaagggatgctgcatggg
cccgaaaaagcgcgtgatcacgctcagga-------------------------------
-----------------------------------------------------------a
g---------------tccttgttggtacacaccaagagatcggcgctggagaagatcaa
cctcaagttcatcgacaccagctccaaattcggacacggtcgcttccagaccgccgtcga
caagatgtccttcatgggacaactcaagaaggaccgtctgcgcgaggaagaagcgc----
--gaaccgtcggcgtg------------------ccgaccgccccg------------cc
------agcgcagta----------------------------------a
>Ar-Thrpal
------------------------------------------------------------
------------------------------------------------------------
------------------------------------------------------------
-----------------------atgtcgcaccgtaaattcagcgcgcc-----------
ccgacatgggtccatgggcttctacccaaagaagcgcgctgcccgtcaccgcggcaaggt
aaaggctttcccgaaggatgacccct---ccaagcctgtccaccttacggccttcatcgg
ctacaaggctggtatgacccacgtcgtgcgagaggctgaccgacctggt---------tc
aa----------------------------------------------------------
------------------------------------------------------------
-----------------------------------------------aacttaacaagaa
agagattgtggaggctgtcacaatccttgaaactccccccatggtggttgttggaatcgt
gggttacctcgatactccctatggcatgcgagccctcaactctgtctgggctgagcatct
ttcagaagactgccgtcgtagattctacaagaact-------------------------
-----------------------------------------------ggtacaagtcaaa
gaagaaggccttcaccaagtctgccaagaagtggcaggatgatcttggccgcaagtccat
tgacaagactttgaagaggatggctcgctactgcaaagtcatcagggtcatttgccacac
tc------------------------------------------------------a---
------------------------------g-----------------------------
----------------------------atgaagctcctgaggcaccaccagaagaaggc
tcacattatggagatccagcttaacggtggca---ctgttgctgacaagatcgcatgggc
tcgtgaacacctggaaaagcccatcccagtttccaacgtcttctctcctgatgagatgat
tgacaccattggtgttaccaagggtcatggagtgaag-----------------------
----------------ggtgtcacctcccgttggcacaccaagaagcttccccgcaagac
tcacaagggtctgcgtaaggttgcttgtattggtgcttggcatcccagcagagtctcgtt
cacagtggcccgtgccggtcagaagggttaccaccacagaactgagatgaacaagaagat
ttacaggattggccagggtgttcacgtcaaggatggcaag--------------------
----------------------------gttgttaagaacaatgcctccactgagtatga
tttaactgagaagtccatcacacccat---------------------------------
------------------------------------------------------gggtgg
tttccctcactatggtgaagttaacaatgacttcctcatggtcaaggggtgtgttgttgg
ttccaagaagcgtgttatcaccctcagga-------------------------------
-----------------------------------------------------------a
g---------------tccctgattgtccacaccaagagggttgctctggagaagatcaa
cctcaagttcatcgacacctcatccaagtttggccacggtcgcttccagacgtctgctga
taaggctgccttcatgggtcccaggaagaaggaccgtgtcaaggaagaagaggctg----
--ctgctgctgcc---------------------caggctactgct--------------
-------------tg----------------------------------a
>Ar-Timcri
------------------------------------------------------------
------------------------------------------------------------
------------------------------------------------------------
--------------------------tctcatcggaagtttagtgcgcc-----------
ccgtcatgggtcaatgggattttaccctaagaaacgttcaagtcgacatcgtggaaaggt
gaaggcttttcccaaagatgatcctg---ctaagccagtccatctcacagcattccttgc
atacaaagctggaatgactcatgttgtaagggaagcagatcggcctgga---------tc
aa----------------------------------------------------------
------------------------------------------------------------
-----------------------------------------------aggtgaataagaa
ggaaattgttgagccggtgacaatcttagaggcaccacccatgatggtggttggtgtggt
tggctacattgaaactccccatggcctacgttcccttatcactgtttgggcagagcattt
gtctgaggactgcaggcgaagattctacaaaaact-------------------------
-----------------------------------------------ggttcaagtctaa
gaagaaggctttcacaaaggcttcgaagaagtggcaagatgagctgggacgcaaatctat
tgagaaggactttgcaaagttgatcaaatactgcaaagttatcagagttgttgcccatac
cc------------------------------------------------------agga
tggcaagagaatccaagaacatattaatacg-----------------------------
----------------------------atgaaactgttaaagaaacgtcaaaaaaaggc
ccacataatggaaatccaactgaatggcggta---ccattgcacaaaaggttcagtgggc
cagagaacattttgagaagccggtgcccatatcccaggttttctcttctgatgagatggt
tgacactatctctgtcacaaagggccatggctacaag-----------------------
----------------ggtgtgacctccagatggcacactaagaaactacctcgcaagac
tcacaagggtttgcgtaaggttgcgtgtattggagcttggcatcctagcagagtgtcctt
cacagtggcccgtgctggtcagaagggctaccaccaccgcacagaaattaacaagaagat
ttaccgcattggccagggtatccacactaaagatgggaag--------------------
----------------------------gtggtcaagaacaatgcatctactgagtatga
tctgacagagaaatcaatcactcccat---------------------------------
------------------------------------------------------gggagg
tttccctcattatggtgaggtgaataacgattatgttatgattaaaggatgtgttgctgg
cacaaagaagagggtcattacacttcgca-------------------------------
-----------------------------------------------------------a
g---------------tctttgttggtccacacaaagaggaaggcactcgagaagataaa
tctaaagtttattgatacttcttccaagtttggccatggacgcttccaaactgcggctga
caaagcagcttttatgggtcaactaaagaaggatcgtgtaaaggaagaaactgcta----
--ctgctgctacc---------------------acagctacagct--------------
-------------ta----------------------------------a
>Ar-Timgen
------------------------------------------------------------
------------------------------------------------------------
------------------------------------------------------------
-----------------------atgtcccatcgtaagtttagtgcgcc-----------
ccgtcatgggtcaatgggattttacccaaagaaacgttcaagtcgacatcgtggaaaggt
aaaggcttttcccaaagatgatcctg---ctaaaccagttcatctcacagcattccttgc
atacaaagctggaatgactcatgttgtgagggaagcagatcggcctgga---------tc
aa----------------------------------------------------------
------------------------------------------------------------
-----------------------------------------------aggtgaataagaa
ggaaattgtcgagcctgtgacaatcttagaggcgccacccatgatggtggttggtgtggt
tggctacattgaaacgccccatggcctacgttcccttatcaatgtttgggcagagcattt
gtctgaggactgcaggcgaagattctacaaaaact-------------------------
-----------------------------------------------ggttcaagtctaa
gaagaaggctttcacaaaggcttcgaagaagtggcaggatgagttgggacgcaaatctat
tgagaaggactttgcaaagttgatcaaatactgcaaagttatcagagttgttgcccatac
cc------------------------------------------------------a---
------------------------------g-----------------------------
----------------------------atgaaactgttaaagaaacgtcaaaagaaagc
ccacataatggagattcaacttaatggaggta---ccattgcacaaaaggttcagtgggc
aagagaacattttgagaaaccggtgcccatatcccaggttttctcttctgatgagatgat
tgacactatctctgtcacaaagggccatggctacaag-----------------------
----------------ggggtgacctccagatggcacactaagaaactccctcgcaagac
ccacaagggtttgcgtaaggttgcgtgtataggagcttggcatccaagcagagtgtcctt
cacagtggctcgtgctggtcagaagggctaccaccaccgcacggaaattaacaagaagat
ttaccgcattggtcaaggaatccacaccaaagatgggaag--------------------
----------------------------gtggtcaagaacaatgcatctaccgagtatga
tttgactgagaaatcaatcactccaat---------------------------------
------------------------------------------------------gggagg
tttccctcactatggtgaggttaataatgactatgttatgattaaaggatgtgttgctgg
cacaaagaagagggtcattacacttcgca-------------------------------
-----------------------------------------------------------a
g---------------tctttgttggtccacacaaagaggaaggcgctagagaagataaa
tctaaagtttattgacacttcttccaagtttggccatggacgcttccaaactgctgcaga
caaagcggcttttatgggtcaactaaagaaggatcgtgtaaaggaggaaactgcta----
--ctgctgctacc---------------------acagctacctct--------------
----------cagta----------------------------------a
>Ar-Timpop
------------------------------------------------------------
------------------------------------------------------------
------------------------------------------------------------
-----------------------cagtctcatcgtaagtttagcgcgcc-----------
ccgtcatgggtcaatgggattttaccctaagaaacgttcaagtcgacatcgcggaaaggt
gaaggcttttcccaaagatgatcctg---ctaagccagtccatttaacagccttccttgc
atacaaagctggaatgactcatgttgtaagggaagcagatcggcctgga---------tc
ag----------------------------------------------------------
------------------------------------------------------------
-----------------------------------------------aggtgaataagaa
ggaaattgttgagccggtaaccatcttagaggcaccacccatgatggtggtcggtgtggt
tggctacattgaaactccccatggcctacgttcccttatcactgtgtgggcagagcattt
atccgaggactgcaggcgaagattctacaaaaact-------------------------
-----------------------------------------------ggtac--------
-------------------------------tggcaagatgagctgggacgcaaatctat
tgagaaggactttgcaaagttgatcaaatactgcaaagttattagagttgttgcccatac
cc------------------------------------------------------aggt
aattgattgcatt------tcctttgtttag-----------------------------
----------------------------atgaaactgttaaagaaacgtcaaaaaaaggc
ccacatagtggagatccaactgaatggtggta---ccattgcacaaaaggttcagtgggc
aagagaacattttgagaagccggtgcccatatcccaggttttctcttctgatgagatgat
tgacactat---------------------------------------------------
------------------------ctccagatggcacactaaaaaactccctcgcaagac
tcacaagggtttgcgtaaggttgcgtgtatcggagcttggcatcctagcagagtgtcctt
cacagtggcccgtgctggtcagaagggctaccaccaccgcacggaaattaacaagaagat
ttaccgcattggtcagggtatccacaccaaagatgggaaggtaattaattttatcaacag
tttatctataaggttggtgaagctttccgtggtcaagaacaatgcatctactgagtatga
tctgacagagaaatcaatcactcccat---------------------------------
------------------------------------------------------gggagg
tttccctcactatggtgaggtgaataacgattatgttatgattaaaggatgtattgctgg
cacaaagaagagggtcattacacttcgcaag-----------------------------
----------------------------------------------------------ca
g---------------tctttgttggtccacacaaagaggaaggcgctagagaagataaa
tctaaagtttattgatacttcttccaagtttggtcatggacgcttccaaactgcggcaga
caaagcagcttttatgggtcaactaaagaaagatcgtgtaaa------------------
------------------------------------------------------------
-------------------------------------------------g
>Ar-Trivap
atgggcgagtggttgat------------------tatcaatgagtctaaactt------
--------------------tgcgcaaac-----------------aaactgctcactga
cgcattccgaagcggttcggtatcactcactgctacttgtctgaaccgga----------
---------------ttctcaaaatgtctcacagaaagtaccatgcccc-----------
gaggcacgggtctatgtcgttctacccacgcaagaggtgcaagcgtcatcgtggtaaggt
caaggccttcccgaaagatttcttgaaggaaagaccgtgtcacttaacagctttcctagg
ttacaaagctggtatgactcacattgtacgagaggctgatagaccaggc---------tc
aa----------------------------------------------------------
------------------------------------------------------------
-----------------------------------------------agttacacaagaa
agaaatcttagaagctgtgacaataattgaaaccccgccaatgttcattgtcggtatcat
tggttacatcatgacaccaagtggtttacgtgcatacaagactgtatgggctgaacatct
tgccgaagatttcaaacgtagattgtacaagaact-------------------------
-----------------------------------------------ggtgtcgatccaa
aaagaaggccttcactaaagcaccaaagaagtggttgagcaaacgtggtcgtgaagaaat
ccgcaaagacctttggaggatcggaagtcgttgcactgttgtccgagtcattgctcacac
tc------------------------------------------------------a---
------------------------------g-----------------------------
----------------------------atgaaattgttgaagaaaaggcaaaagaaggg
acacattatggaaatccaagtcaacggtggtaactcaattcatgaaaaagttgagtgggc
ctacgatctcttggagaaaccatatccagtcaaccaagtatttactcaagatgaagtaat
cgatgtcattggtgtcaccaagggtaaaggtttcaag-----------------------
----------------ggtgttacgtctcgttggcacacaaagaaattgccgaggaagac
tcacaaaggtctgcgaaaggttgcttgtattggagcatggcatccaagtcgtgttcagtt
cacagttgcccgtgctggtcagaaaggttatcaccatcggacccaaatcaataggaaaat
ttaccgattgggcaaaggagtccacacagttgacggaaag--------------------
----------------------------gttatcaagaacaacgcttccactgattacga
tttgacagagaaaaccatcactccaat---------------------------------
------------------------------------------------------gggagg
tttccctcattatggtgaagtgaaccaagattttgtcatggtgaaaggcggtgtccctgg
agctattaaaaggcctctgtctcttcgaa-------------------------------
-----------------------------------------------------------a
g---------------tcattgtctcgcaagcacagaagcgaaccaatggagaagatcac
attgaagtttatcgatacatcatcgaagattggtttcggtcgcttccagactacagctga
caagaaagcatttattggaccacttaagaaagatcgtattcgtgaagaagaattgg----
--ccgcagctgct---------------------gcagcagcca----------------
-----agaaaccata----------------------------------g
>Ar-Tutabs
------------------------------------------------------------
------------------------------------------------------------
------------------------------------------------------------
------------------------------------------------------------
-------------atggggttctaccccaagaagaggtcccgccgtcatcgtggaaaggt
caaggcgttccctaaagatgatgcta---gcaagcccgttcacttgaccgccttcattgg
ttacaaggccggtatgacccatgtggttcgtgaacctgaccgtcctgga---------tc
aa----------------------------------------------------------
------------------------------------------------------------
-----------------------------------------------agatcaacaagaa
ggagatcgtagaagccgtgaccataattgagaccccgcctatggtgtgtgttggtgtggt
cggctacatcgagactcctcacggccttcgcgctctgctcactgtctgggccgagcatat
gtccgaggactgccgccgtcgcttctacaagaact-------------------------
-----------------------------------------------ggtacaagtgcaa
gaagaaggccttcaccaagtccagcaagaaatggcaagatgagcttgggaaaaagtccat
tgagaaggacttcaagaaaatgatccgctactgcagtgttgtgaggatcatcgcccacac
cc------------------------------------------------------a---
------------------------------g-----------------------------
----------------------------atgaagctgctcaagcaacgccagaagaaggc
tcacatcatggagatccaggtcaatggtggaa---ccattgaagacaaggtcaagtgggc
cagggaacatctggaaaaacccattcctattgactctgtgtttgctcaggatgagatgat
tgactgcattggtgtaaccaagggaaaaggattcaaa-----------------------
----------------ggtgtgacctcacgttggcacacaaagaagctgccgcgtaagac
gcacaagggtctccgcaaggtcgcctgtattggagcgtggcatccttcaagagtgtcctt
cactgtggcccgtgctggtcagaagggctaccaccaccgcactgagatgaacaagaagat
ctaccgtcttggacaaggtatccacaccaaggatggcaag--------------------
----------------------------gtgatcaagaacaatgcctccactgaatatga
cctgtctgagaagtccatcacacccat---------------------------------
------------------------------------------------------gggtgg
tttcccccactatggtgaagtcaacaacgactttgtaatgatcaagggttgctgcatggg
tcctaagaagcgtgtcatcactctgagaa-------------------------------
-----------------------------------------------------------a
g---------------tccctacgcgtgcacacgaagagggcggctcttgagaagattaa
cctgaagttcatcgacactgcttccaagttcggtcacggtcggttccagacccctgccga
caaggctgccttcatgggtaccctcaagaaggaccgcattcgcgaggaggctgctg----
--ccaccaccacc---------------------cccgctgcgcca------------gc
------acagtccta----------------------------------a
>Ar-Vantam
------------------------------------------------------------
------------------------------------------------------------
------------------------------------------------------------
-----------------------atgtcgcataggaaattctcagcacc-----------
tcgccatgggtccatgggattctatcccaagaagagatcccgtcgccatcgtggtaaggt
gaaggctttccctaaagatgactcga---gcaaacctgtgcatcttactgctttcatcgg
ctacaaagctggtatgacccacgtggtccgtgaacctgaccgtcctggt---------tc
aa----------------------------------------------------------
------------------------------------------------------------
-----------------------------------------------agatcaacaagaa
ggaaatcgttgaagctgtaaccatcattgaaactcctcccatggtctgtgttggagtcgt
tggttacattgagacaccacacggtctacgcgccctgttgactgtatgggccgaacacat
gtcggaagattgccgccgtcgcttctacaagaact-------------------------
-----------------------------------------------ggtataagtgcaa
gaagaaggctttcacaaagtcaagcaagaaatggcaggatgaacttggacgcaagtccat
tgaaaaggacttcaaaaagatgattcgttactgcagtgttgtcagaattattgcacacac
tc------------------------------------------------------a---
------------------------------a-----------------------------
----------------------------atgaaacttcttaagcagagacaaaagaaagc
ccatatcatggaaatccaagttaatggtggaa---ccattgaggacaaagtaaaatgggc
tagggaacaccttgagaagcctattcctatcgactctgtcttcactcaggatgagatgat
tgactgtatcggtgtcaccaagggtaaaggatacaaa-----------------------
----------------ggtgtaacctcacgttggcatactaagaagctccctcgtaagac
gcacaagggtttgcgtaaagttgcctgtattggagcatggcatccttcaagagtttcgtt
cacggttgcccgtgctggtcagaagggctaccatcatcgtactgaaatgaacaaaaagat
ttacagaattggacaaggaatacacaccaaggatggcaaa--------------------
----------------------------gttattaagaacaatgcttctactgaatacga
cttgtctgagaaatctatcactccaat---------------------------------
------------------------------------------------------gggtgg
tttccctcattatggtgaagtcaacaatgatttcgtcatgattaagggttgttgtatggg
acctaaaaagcgtgtcatcactttaagaa-------------------------------
-----------------------------------------------------------a
a---------------tccctgcgtgtccacacgaagagagcagcacttgaaaagattaa
ccttaagttcattgacacttcatccaaattcggtcatggacgcttccagacaccagctga
caaggctgcattcatgggtactcttaaaaaggaccgcattcgtgaagaggctgctg----
--ccaccgctgct---------------------ccagctgcagc---------------
------acagtctta----------------------------------a
>Ec-Ophspi
------------------------------------------------------------
------------------------------------------------------------
------------------------------------------------------------
--------------------------tctcaccgtaagttctcagcacc-----------
acgtcatggttccttgggctttctacccagaaagcggtgcaagcgtcatcgtggtaaagt
gaagacattcccaccagatgatccca---gcaaaccagttcatctcaccgcattcttggg
gtacaaggctggtatgacccacattgtccgtgaagtagacagagttggt---------tc
aa----------------------------------------------------------
------------------------------------------------------------
-----------------------------------------------agtcgcataaaaa
ggagatagtggaagctgtgacaatagtggaaactccacctatggttattgttggtattac
cggctacatcgagactccaaagggtctgcgcacattgaaaaccgtctgggctgaacatct
gagtgatgagtgcaagcgacgcttctacaagaact-------------------------
-----------------------------------------------ggtaccgtgccaa
gaagaaggcattcaccaaagcctccaagaagtgggcagatgacacaggcaagggggagat
tgaacgcgacttgaaggtgatgaagaagtactgcaaggtcatccgtgtcattgcacacac
cc------------------------------------------------------a---
------------------------------g-----------------------------
----------------------------atgaagctgatgaaccagcgccaaaagaaggc
acacatcatggagattcaagtgaatggtggaa---gcatctctgacaagattgactgggc
cagggaacaactggagaaacctcattcaatcggcaaggtcttctcgcagaatgaaatgtt
ggatatcatcggtgtcaccaaaggacatggattcaag-----------------------
----------------ggcgtcacttcccgttggggaaccaagaagcttccacgcaagac
ccacaaaggtttgcgcaaggtcgcctgtatcggtgcatggcatcccgctcgtgttgggta
tggtgttgcccgtgctggtcagaaaggttaccatcaccgaactgagatcaacaagaaagt
gtaccgcattggtgagggttacgtcatgaaggacggcaag--------------------
----------------------------ctgatcaagaacaatgcttctaccgagtatga
tttgactgacaagagcatcaaccccat---------------------------------
------------------------------------------------------gggtgg
tttcccacattatggcgaggtgaagaacgatttcttgatgatcaagggatgcaccgttgg
taccaagaaacgtgttatcaccctgcgta-------------------------------
-----------------------------------------------------------a
g---------------tctctgattgtccagtcaagccgtcgttcactggagaagatcaa
cttgaagttcatcgataccacttccaagtttggacatggtcgtttccaaacgcacgaaga
gaagaaggctttcatg--------------------------------------------
------------------------------------------------------------
--------------------------------------------------
