# Supplementary material for: Prokaryotic and Eukaryotic Horizontal Transfer of Sailor (DD82E), a New Superfamily of IS630-Tc1-Mariner DNA Transposons
Source: Biology (Basel). 2021 Oct 7;10(10):1005. doi: 10.3390/biology10101005 (PMC8533490; doi:10.3390/biology10101005)
Supplement: Supplementary file 1 [file biology-10-01005-s001.zip › Supplementary Material/Supplementary Data S6.fas]

>St-Aphast
atg---------gctgctgctcgccccgttgtgtctgtcctctccgtcggtgatgactcc
gtcaaggttgtgtcccaagtcgccctccccgctgtcttgaccgcgcctatccgccctgat
gtcgtcaccttcgtgcacaccaacatcaacaagaacaaccgccaagcgtacggtgtgtgg
aagaaggcc---------g-gccacgaacactctgccgaatcgtggggtaccggtcgcgc
tgtggcccgtatcccccgtatctcgggtggtggtacccaacgcgcc---------ggcca
aggtgcgttcggtaacatgtgtcgttcgggtcgcatgttcgcccctacccgcatctggcg
caagtggcaccgcaagatcaacgtgaaccaacgccgtttcgccgttgcgtccgcgttggc
tgcgtccgccgtgccttcgttggtgttggcccg---------------------tggtca
tcgcatcgaaactgtgcaagaaatcccctt------------ggtgttggacgact----
-----ctgtggaatccacccaaaagacttctgccgccgtcaagatcctcgccaagatcgg
tgccgccgccgatgtcgag-aag-gtcaaggcctccaagaag----------------tt
gcgcaccggtaagggcaagggccgcaaccgtcgctacactctccgcaagggtc-----cc
ctcttcgtgtactcgaacgcc---------aacggcatcgagaaggccttccgcaacatc
cc-cggtgtggaattgatcaacgtcgaacgcctcaacttgttgacgttggcccctgg-tg
gacatgtcggccgtttcatcgtgtggaccaagtccgccttcgaaaagctcgactccatct
acggcacgtacg---ctaagaagtcggccgagaagtccgactactcgctccctcgccacg
tgatcaccaacgccaacttgggccgcctgatcaacagtgacgaaatccaatccgtcgtcc
gcgccg---------------gcatctacaagggcc---------accgccgccaccaga
a---------------gaagaacccgctcaagaacttgggtgccatggtcaagctcaacc
cttacacgttggtcgctcgccgcacggaattgcgcgccgaagctttgcgcaaggaacgca
aggccgccatcgtcgccgagaagcgcaacatcaagtccaccaagaacgaccccaagcgca
aggcccaatccaagg---------------------------------------------
------------------------------------------------------------
------------------------------------------------------------
------------------------------------------------------------
---------------------------------------------------ccttgttcg
ccaagaacgc------------------------------ttcggactaa
>St-Aphinv
atg---------gctgctgctcgccccgttgtgtccgtcctctctgtcggtgatgacgcc
gtcaaggttgtctcccaagtcgccctccccgcggtcttgactgcgcccatccgtcctgat
gtcgtcacctttgtgcacaccaacatcaacaagaacaaccgccaagcgtacggtgtgtgg
aagaaggct---------g-gccatgaacactccgccgaatcgtggggtaccggccgcgc
cgtcgcccgtatcccccgtatctcgggtggtggtacccaacgcgcc---------ggtca
aggtgcgttcggtaacatgtgtcgctcgggtcgcatgtttgcccctactcgcatttggcg
caagtggcaccgcaagatcaacgtgaaccaacgccgtttcgccgttgcgtccgcgttggc
tgcgtccgccgtccctgccttagtgttggcccg---------------------tggtca
ccgcattgaaaaggtgcaagaaatcccctt------------ggtgttggacgact----
-----ctgtcgaatcgacccaaaagacttctgctgccgtcaagattttggccaagatcgg
cgctgactcggatgttgaa-aag-gtcaaggactccaagaag----------------tt
gcgcaccggtaagggcaagggccgcaaccgtcgctacactttgcgcaagggtc-----cc
ctcttcgtgtactcgaacgcc---------aacggcatcgaaaaggctttccgcaacatt
cc-tggtgtggaattgatcaacgtcgaacgcctcaacttgttgacgttggctcccgg-tg
gacacgtcggccgcttcattgtgtggaccaagtctgccttcgaaaagctcgactcgatct
acggcacttacg---ccaagaagtcgactgaaaagagcgactactctttgcctcgccacg
tcatctcgaacgccaacttgggccgtttgattaacagtgacgaaatccaatccgtcgtcc
gcgccg---------------gcatctacaagggtc---------accgccgccaccaaa
a---------------gaagaaccctctcaagaacttgggtgccatggtgaagttgaacc
cttacacgttggtcgctcgccgcaccgaattgcgtgccgaagccttgcgcaaggaacgca
aggccgccatcgttgccgaaaagcgcaagatcaagacgaccaagaacgatcccaagcgca
aggctcaatccaagg---------------------------------------------
------------------------------------------------------------
------------------------------------------------------------
------------------------------------------------------------
---------------------------------------------------ctttgttcg
ccaagaacgc------------------------------ttcggattaa
>St-Aphste
atg---------gctgctgcccgccccgttgtctctgtcctctccgttggtgatgacgcc
gtcaaggtcgtcgcccaagtcgccctccccgctgtcttgaccgcgcccatccgccctgac
gttgtcacgttcgtgcacaccaacatgaacaagaacaaccgccaagcgtacggtgtgtgg
aagaaggct---------g-gccaccagcactctgctgaatcgtggggtaccggtcgcgc
cgttgcccgtatcccccgtatctcgggtggtggtacccaacgcgct---------ggcca
aggtgccttcggtaacatgtgtcgctcgggtcgcatgttcgcccccacgcgcatctggcg
caagtggcaccgcaagatcaacgtgaaccaacgtcgcttcgccgtggcttccgccttggc
cgcgtcggccgttccctcgttggtccttgcccg---------------------tggtca
ccgcatcgaaaaggtgcaagaagtgccgtt------------ggtcttggacgact----
-----cggtcgaatcgacccaaaagacgtctgccgccgtcaagatcttggccaagattgg
tgctgatgccgatgtcgaa-aag-gtcaaggactcgaagaag----------------ct
ccgcaccggtaagggcaagggccgcaaccgccgctacaccctccgcaagggcc-----cc
ctctttgtctacgccaacgcg---------aacggcatcgaaaaggccttccgcaacatc
cc-cggtgtcgaattgatcaacgtcgaacgcctcaacttgttgagcttggcccccgg-tg
gccacgtcggtcgtttcatcgtctggaccaagtcggcctttgaaaagctcgactcgatct
acggcacgtact---cgaagaagtcgggtgccaagaacgactactcgttgcctcgccacc
aattgaccaacgccaacttgggccgtttgatcaactcggacgaaatccaatcggtcgtcc
gtgccg---------------gcatctaccaaggcc---------accgccgccaccaaa
a---------------gaagaacccgttgaagaacttgggcgccatggtcaagctcaacc
cttacacgttggtcgctcgccgcaccgaattgcgcgccgaagccctccgcaaggaacgca
aggccgccatcgtcgccgaaaagcgcaacatcaan-------------------------
------------------------------------------------------------
------------------------------------------------------------
------------------------------------------------------------
------------------------------------------------------------
------------------------------------------------------------
--------------------------------------------------
>St-Phycam
atggcttctgtcgctgccaaccgccccgtcgtgtccgtcctctccgtggagggcgagacg
gccaccgtctcgtcgcaggtggtgctgccggccgtgttcacggccccgatccgcccggac
gtggtgaacttcgtgcacacgaacatggccaagaaccgtcgccaggcgtacggcgtctct
cgcgaggcc---------g-gccaccagcactctgccgagtcgtggggcacgggccgcgc
cgtgtcgcgtatcccccgtatccagggcggcggcaaccagagctcg---------ggcca
ggccgcgttcggcaacatgtgccgtggcggtcgcatgttcgcgcccacgcgcatctggcg
caagtggcaccgcaagatcaacgtgaaccagcgccgcttcgccgtggcgtcggctctggc
cgcttcggccgtgccggccctggtgatggcccg---------------------cggcca
ccgcatcgagaaggtgccggaggtgccgct------------cgtgctggacgacg----
-----ccgtggaggcgacccagaagacgacgcaggccctgaaggtgctggccaagatcgg
cgctgacgtggagatcgag-aag-gtgaaggcctcgaagaag----------------ct
gaccaccggccgtggcaagtcgcgcaaccgccgctacaccactcgccgcggcc-----cc
ctgatcgtgtacgccaacgcc---------aacggcgccgagaaggccttccgcaacatc
cc-gggcgtggagctcgcgaacgtggagcgcctgaacctgctgcagctggccccggg-tg
gccacctcggccgcttcatcatctggaccaagtctgcgttccagaagctggactcgctgt
acggcacgtact---cgaagaagtcggtgtccaagtcgggctaccagcttccgcgccacc
agatgaacaacgccaacctgggccgtctgatcaactccgacgagatccagtcggtcgtgc
gcgccg---------------gcaagtaccagaagc---------accgccgcttccaga
a---------------gaagaacccgctcaagaacctgggcgccatggtcaagctcaacc
cgtacacgctggtggcccgccgcgccgagctgcgcgccgaggccctgcgtgccgagaaga
aggcggctgtggtcagcaagaaccgcaagaacac---gtgcgagacggaccccaagcgca
aggcccagtcgcgtg---------------------------------------------
------------------------------------------------------------
------------------------------------------------------------
------------------------------------------------------------
---------------------------------------------------ctctgttcg
ccaagaactc------------------------------gtcggactaa
>St-Physyr
atggcttccatcgctgctgcccgtcccgtcgtgtccgtcctcgccgtggagggcgagtcc
gccaccgtcgcctgccaggtgtcgctcccggccgtgttcacggcccccatccgcccggac
gtcgtcaacttcgtgcacacgaacatggccaagaaccgtcgtcaggcgtacggcgtctcc
cgcgaggcc---------g-gccaccagcactctgccgagtcgtggggcacgggtcgcgc
tgtgtcgcgtatcccgcgtatccagggcggcggtaaccagagctct---------ggcca
ggctgcgttcggaaacatgtgccgtggtggacgcatgttcgcccccacgcgcatctggcg
caagtggcaccgtaaaatcaacgtcaaccagcgtcgtttcgctgtggcgtcggctctggc
cgcttcggccgtccccgctctggtgattgctcg---------------------tggcca
ccgcatcgagaaggtcccggaggtgcctct------------tgtgcttgacgact----
-----ctgtcgagtcggtgcagaagaccactcaggctctcaagatcctggctaagatcgg
cgctgacgtcgaggtggag-aag-gtcaaggcctccaagaag----------------gt
caccactggccgtggcaagtcgcgcaaccgtcgctacaccacgcgtcgtggac-----ct
ctgatcgtcttctccaacgcc---------aacggcgcggagaaggctttccgtaacatc
cc-cgct------------------------------------------ggccccgg-tg
gccacctcggccgcttcatcatctggaccaagtcggccttcgagaagctggacgctctgt
acggcacgtact---cgaagaagtcggtctccaagactggctaccagctgccgcgtcacc
agatgcagaacgccaacttgggccgtctgattaactctgacgagatccagtcggtcatcc
gtgctg---------------gcaagtaccagaagc---------accgtcgcttccaga
a---------------gaagaacccgctcaagaacctgggcgccatggtcaagctcaacc
cgtacacgctggtggcccgtcgcgctgagctgcgcgccgaggccctgcgtgccgagaaga
agaaggctgtggtcggcaagaaccgcaagaacac---gtgcaagacggaccccaagcgca
agacccagtcgcgcg---------------------------------------------
------------------------------------------------------------
------------------------------------------------------------
------------------------------------------------------------
---------------------------------------------------ctctn----
--------------------------------------------------
>St-Phytub
atggcttccgtcgctgctaatcgccccgtcgtgtccgtcctctccgtggagggcgagacc
gccaccgtcgcctcgcaggtggtgctcccagccgtgttcacggcccccatccgcccggat
gtcgtcaacttcgtgcacacgaacatggccaagaaccgtcgtcaggcttacggtgtctcg
cgtgaggcc---------g-gccaccagcactctgccgagtcgtggggtacgggtcgcgc
tgtgtcgcgtatcccgcgtatccagggcggtggtaaccagagctcc---------ggcca
ggctgctttcggtaacatgtgccgtggtggtcgcatgttcgcccctacgcgtatctggcg
caagtggcaccgcaagatcaatgtgaaccagcgtcgcttcgctgtggcctcggctctcgc
tgcttcggctgtgcctgcccttgtgatggcccg---------------------tggtca
ccgcatcgagaaggtgcctgaggtgcccct------------tgtcctggatgacg----
-----ccgttgaagccacccagaagacggttcaggcccttaaggtgctggccaagatcgg
cgctgacgtcgagatcgag-aag-gtcaaggcctccaagaag----------------at
caccaccggccgtggcaagtcgcgcaaccgtcgctacaccacccgtcgtggtc-----ct
ctgatcgtgtatgccaacgca---------aacggagccgagaaggctttccgcaacatc
cc-cggtgtggagctcgctcacgttgagcgtctgaacctgctgcagctggcccctgg-tg
gccacgtcggccgtttcatcatctggaccaagtctgcgttccagaagctggactcgctgt
acggcacgtact---cgaagaagtcggtgtcgaaggctggctaccagctcccgcgtcacc
agatgaacaacgccaaccttggccgtctcatcaactccgacgagatccagtcggttgtgc
gtgctg---------------gcaagtaccagaagc---------accgtcgcttccaga
a---------------gaagaacccgctcaagaacctgggcgccatggtcaagctcaacc
cgtacacgctggtggcccgtcgcgcagagctgcgcgccgaggccgtgcgtgccgagaaga
aggctgctgtggtcaagaagaaccgcaagaacac---gtgcgagacggaccccaagcgca
agacccagtcgcgcg---------------------------------------------
------------------------------------------------------------
------------------------------------------------------------
------------------------------------------------------------
---------------------------------------------------ctctgttcg
ccaagaactc------------------------------gtcggactaa
>St-Pilapi
atggcttccctcgccgcttcccgccccgtcgtctcggtcttctccattgacaaggaaacc
gctgcggttgccacccaggtggtgctcccagcggtcttcaccgcccccatccgtccggat
gtcgtcaccttcgtgcacacgaacatggcgaagaacaaccgtcaagcgtacggtgtctcg
cgccgtgcc---------g-gtcaccagcactcggctgaatcctggggtacgggtcgcgc
tgtgtcgcgtatccctcgtatccagggtggtggtacccaacgttcg---------ggcca
ggctgccttcggtaacatggtccgtggtggtcgcatgttcgcgcctacgcgtatctggcg
caagtggcaccgcaagattaacgtgaaccagcgccgttttgctgttgcatctgcgttggc
tgcctcggcgttgcctgcgttggtcactgcgcg---------------------tggtca
ccgcatcgagaaggtgccagaagtgccact------------tgtcttggaagatg----
-----ccgtcgaatcgatccagaagaccgctcaggctgtcaagatcctcgccaagttcgg
tgcggatgctgatgttgaa-aag-gtcaaggactcgaagaag----------------gt
gcgcacgggccgtggcaagtctcgcaaccgtcgctacgtgacccgccgtggtc-----ct
cttcttgtgtacgccaacgcc---------aacggtgccgaaaaggccttccgcaacatc
cc-tggtatcgaattggccaacgttgagcgcctcaatttgctgcaattggctcctgg-tg
gtcacttgggccgtttcatcatctggaccaagtctgcttttgagaagttggatgccctct
acggtacctact---cgaagaagtcgaccgaaaagaacgactactcgctcccacgccatc
aaatgaacaacgccaatttgggtcgtttgattaactctgacgaaatccaatcggtgttgc
gcgctg---------------gcaagtacgcgaacc---------accgccgtttccaga
a---------------gaagaacccgctcaagaacttgggcgtcatggtcaagctcaacc
catacacgttggtcgctcgtcgtgccgaattgcgtgccgaagcgctccgtgccgagaaga
aggcgaccaagaccaagaagaac------------acgtgcaagacctcgctcaagcgca
aggagcagagccgtg---------------------------------------------
------------------------------------------------------------
------------------------------------------------------------
------------------------------------------------------------
---------------------------------------------------ccttgttcg
ccaagaacag------------------------------cgccgattaa
>St-Pytoli
atggcctcgcttgctgcttcccgtcctgttgtgtccgtgctctcgattgagggcgagacc
gcgaccgtcgccggtcaggtcgtgctcccagccgtgttcacggcgccaatccgcccggat
gtcgtcaacttcgtgcacaccaacatggccaagaacaaccgtcaggcctacggtgtctcg
cgccgcgct---------g-gtcaccagcactcggccgagtcgtggggtaccggtcgtgc
cgtcgcccgtattcctcgtatctcgggctcgggtaccgctcgtgcc---------ggtca
gggtgccttcggtaacatgtgccgtggtggtcgcatgttcgccccaacgcgtatctggcg
ccgctggcaccgcaagatcaacgtgaaccagcgtcgtttcgccgttgcgtccgcgttggc
tgcctcggccctccctgcgctcgtgaccgcccg---------------------tggtca
ccgcatcgagaaggtcgccgagatccctct------------cgtcctcgacgact----
-----cggtcgagagcatccagaagaccgcccaggccgtcaaggtgctcgccaagatcgg
cgctgacgccgatgtcgag-aag-gtcaaggactcgaagaag----------------gt
ccgcaccggccgtggcaagacccgcaaccgtcgttacgtcacccgtcgtggtc-----ct
ctcatcgtgtacgccaacgcc---------aacggcgccgagaaggctttccgcaacatt
cc-tggtgtcgagctcgccaacgtggagcgcttgaacctcctccagttggctcctgg-tg
gccacttgggtcgtttcatcatctggaccaagtcggcgttcgagaagttggactcgatct
acggcacgtact---cgaagaagtcggccgagaagaacgactactcgcttcctcgccaca
tcatgaacaacgccaacctgggccgtctgatcaactcggacgaaatccagagcgttgtgc
gtccag---------------gcaagtactcgagct---------tccgtcgccaccaca
a---------------gaagaacccactcaagaacttgggtgctatggtcaagctcaacc
catacacgcttgtcgctcgtcgcgctgagctccgcgctgaggccctccgcaaggagaaga
aggccaaggccgtggccaccaagcgcaacaccaa---------gaacgacccgaagcgca
aggagcagagccgtg---------------------------------------------
------------------------------------------------------------
------------------------------------------------------------
------------------------------------------------------------
---------------------------------------------------ccctctacg
ccaagaacaa------------------------------ctcggactaa
>Fu-Lobtra
---------------gctgctcgtcccgttatctccgtcttctctgagtctggcaaggag
gcc------attggcacccaggttctgcctgctgtcttcaaggctcctatccgtcctgat
gttgtccagttcgtccacaagaacatgaacaagaaccaccgccaggcttatgccgtctct
gagaaggcc---------g-gtcaccagacctctgccgagtcctggggtaccggtcgcgc
tgttgcccgtattccccgtgtctctggaggcggtacgcaccgctct---------ggcca
ggccgctttcggaaacatgtgccgtggtggtcgcatgttcgcccctaccaagatctggcg
caagtggcacgtcaagaccaaccagaaccagaagcgcttcgctactgcctctgctttggc
tgcctctgccctcccctcattggtcttggctcg---------------------tggtca
cagaatcgagcagattgaggaggtccctct------------cgttgtcagcaacg----
-----gtatcgagtccttgaccaagaccaaggctgccgtcgctctcctcgaggccgtcaa
cgcctatgctgatgttgtt-aag-gtctccaactcccgcaag----------------ct
ccgtgctggtgttggtaagatgcgtaaccgtcgtcaccgccaacgccgcggtc-----ct
ctcgtcgtctatgctgaggat---------aacggtattgtcaaggccttccgcaacatt
cc-cggtgtcgagctcgccaatgttcgcactcttaacttgttgcagctcgcccccgg-tg
gccacatgggccgctttatcatctggacccagagcgcctttgctctcttggaccagatct
atggcacctacc---gcaagccttctgcccttaagaaggactattctcttccccagcaca
tcatttctaaccctgatatcactcgcatcatcaactctgctgagattcagggctcgttga
aggctg---------------ctggtcctgctaagac---tcctcgtccttacactcaga
a---------------gaagaaccccttgaagtctatggccgttatgaaccgtctcaacc
cctatgcccaaactcttcgccgtgccgagatcctcaagaagacccagaagaagtctacca
agaaggc-----------------------------------------------------
------------------------------------------------------------
------------------------------------------------------------
--------------------------------------cc--------------------
------------------------------------------------------------
------------------caaagccctctgctg------------------ctttccttg
agaccctcca------------------------------cgccgagtaa
>Fu-Morsp.
---------------gctgctcgtcccgttatctctgtcttctccgagtctggcaaggag
gcc------attggcactcacgtcttgcctgccgtcttcaaggcccctatccgtcctgat
gttgtccagttcgttcacaagaacatgaacaagaaccaccgccaggcttacgccgtctcc
gagaaggct---------g-gtcaccagacctctgccgagtcctggggtaccggtcgcgc
tgtcgcccgtatcccccgtgtctctggtggcggtacgatgcgttcc---------ggcca
ggccgctttcggtaacatgtgccgtggtggtcgcatgttcgcccctaccaagatctggcg
caagtggcacgtcaagaccaaccagaaccagaagcgtttcgctactgcctctgctttggc
tgcctctgcccttccttccttggtcttggcccg---------------------tggtca
cagaattgagcagatcgaggaggttcctct------------cgttgttggaaacg----
-----gtgtcgagtctttgaccaagaccaaggctgccgttgccctcctcgagtccatcca
cgcctacgctgatgttgtc-aag-gtctccaactcccgcaag----------------ct
ccgcgccggtgttggtaagctccgcaaccgtcgtcaccgccagcgccgcggtc-----cc
ctcgttgtctactccgaggac---------aacggtctcgtcaaggctttccgcaacatc
cc-cggtgtcgaggtcgccaacgttcgctccctcaacttgttgcagctcgcccctgg-cg
gtcacttgggtcgcttcatcatctggacccagggtgctttcgctcttttggaccagatct
acggtacctacc---gcaagccctctgccctcaagaaggactactcccttccttcccaca
tcatctccaaccctgatatcactcgcattatcaactctgctgagatccagggttcgttga
aggctg---------------ctggccctgccaagac---ccctcgcccatacacccaga
a---------------gaagaaccctctcaagaacacccccaccatgaaccgcctcaacc
cctatgcccagactctccgccgtgccgagatcctcaagaaggcccagaagaagtctgcca
agaaggc-----------------------------------------------------
------------------------------------------------------------
------------------------------------------------------------
--------------------------------------cc--------------------
------------------------------------------------------------
------------------ccaagacccccgttg------------------ccttcctca
acatcctcca------------------------------ctccgagtaa
>Mo-Batpla
---------gctgctgccgcaagaccacttatttccgtttacagtgacaaaggggatgtg
tcc------ggatcaaatgtcacactccctgccgtattcagggcaccaatcagaccagac
attgtcaacttcgtccatgcccaaatgaggttcaactccagacaaccatatgctgtcagt
gagaaagca---------g-gtcatcagacttcagcagaatcatggggtactggtagagc
tgtggcacgtatccctagggtcagaggaggtggtacccacagatct---------ggtca
gggagccttcggtaacatgtgtcgtggaggtcgcatgtttgccccaacaaaaacatggag
aagatggcacagaagaataaatgtcaaccagaagagatacgccatctgctcagccattgc
tgctacaggcatccctgctcttgttatgtcaaa---------------------aggaca
caaaattgaagaaatcgctgaggtcccatt------------ggttgtcagtgaca----
-----aaattgaagaattcaagaagacaaaggaggctgttatactattgaaaaaagtaaa
agcctggaatgatattcaa-aag-gtcatcagttccaaaaga----------------tt
cagagctggcaaaggtaaaatgagaaacagaagaagaataatgagaagaggac-----ct
ttaataatttataataaagac---------aatggcattaccagagcttttagaaatata
cc-tggaataacattaataaatgttgcagcattaaatcttttaaaaattgcccctgg-tg
gccatgttggtagattttgtatttggacagaatcagctttttcacaattagataaattat
atggtacatgga---gaaaggcatcaaaagaaaaagcagattacaatttaccaatgcata
aaatgacaacaacagatttatcaagattattgaaaagtgatgaaatacaagcagcaataa
gagaac---------------caaaacgtgataata---------agagaagaatattga
a---------------aaagaatcctttgaaaaatcaacgagttatgaatcgtctgaacc
catattataaagttactaaaaaagctgctctagagattgaagccagaaggaagaaagcta
aagcaggaattgttgatgaaaagagaggt-------------------------------
------------------------------------------------------------
------------------------------------------------------------
------------------------------------------------------------
------------------------------------------------------------
------------------------------------------------------------
--------------------------------------------------
>Mo-Halrub
---------------gctgcaagaccgcttgtaacggtttactctgagaaaggggaggct
tct------gaaagcaatgtcacactcccagcagtcttccgtgctcccgtcaggccggat
attgtcaactttgtgcacttccagatgctcatgaacacaagacacccatatgcagtttca
gagaaagct---------g-gccaccagacctctgctgagtcttggggtactggccgtgc
cgtcgctcgtattcctcgtgtgcgaggtggcggtacccacagatct---------ggcca
gggtgcttttggcaacatgtgccgtggaggccgcatgtttgctcccaccaaaacctggag
aaggtggcaccgcaggatcaacatcaaccagcgccgttatgccatgtgctccgctattgc
tgcaacaggcatcccagcagtcgtcatgtccaa---------------------gggtca
ccgcatcgaggaaatccctgaggtaccact------------ggtcgtgagtgaca----
-----aagtggaggagatcaagaagacaaaggaggcagttgggcttctcaagagaatcaa
agcctgggcagacattcag-aaa-gtatacagctccaagcgg----------------tt
ccgtgctggcaaggggaaaatgaggaacaggagacgtgtccagcgtaggggtc-----ca
cttgtcatatacaaccaagac---------aatggcatctcaagagctttcagaaatatc
cc-aggtgtcactctcatcaatgttgccagattaaatctgctgaaaatagcacctgg-tg
gtcatgtgggaagattctgtttgtggactgaatcagcactgaaaaaattagacactcttt
atggtacatggc---gcaaaccctcagctaccaagaataactacaacctacccatgcctg
tgatgaataacactgacctgtccagactcctcaggagcagtgagatccaatctatcctca
gggctc---------------ccaan----------------------------------
------------------------------------------------------------
------------------------------------------------------------
------------------------------------------------------------
------------------------------------------------------------
------------------------------------------------------------
------------------------------------------------------------
------------------------------------------------------------
------------------------------------------------------------
--------------------------------------------------
>Mo-Limfor
atg------------gctgcaagaccgttgatcagcgtttatgataataagggtgccggc
act------ggcgtcaatgtcaccctgccagcagtgttcagagcccccatcaggccagac
atagtgacatttgtgcactccgaaatgaggaagaactcaaggcagccatacgctgtcagc
aaatatgct---------g-gtcaccaaacatctgctgagtcctggggaactggacgtgc
tgtggctcgtatcccccgtgtacgtggaggtggtacccacaggtct---------ggcca
gggagccttcggtaacatgtgtcgtggaggacgtatgtttgcaccaaccaagacctggcg
taggtggcatcgcaagatcaacatcaaccagaggcgttatgctctgtgttcagccattgc
tgccacaggaatcccagccttggtgatgtccaa---------------------aggcca
cagaatagaagaattacaggaagtaccttt------------ggtggtctgtgata----
-----aggtccaggaatttaaaaagacaaaggaggctgtcagtttgttgaagactctaaa
agcatggaacgacattcag-aag-gtttacaactccaaacgc----------------tt
cagagcaggaaaaggtaaaatgaggaataggcgccgtatcatgcgaagaggcc-----cc
ctggttatttataaagaggat---------aatggcatatccaaagcattcagaaatatt
cc-aggtattaccctcataaatgtttcacgtctgaatcttctaaaaattgcacctgg-tg
gccatgttggacgtttctgtatttggacagagggtgcattcagacaattggatgaattat
acaa------------------------------------atttaaaattcctgaccaga
aaatggttaatactgatcttggaaaacttttaacatcagatgctatccagtgtgctataa
gagctc---------------caaaacgtcaaatga---------agaggattaccagaa
atagaatgaagccaaggaagtttttacctgataatatgcctaagagtaagaaggtcaaag
ctgctgctgccgctgccagagcaaaatctggtcctgccaagggaaaaccagtagtagcca
agggcaagggaaaggcaaagaa--------------------------------------
------------------------------------------------------------
------------------------------------------------------------
------------------------------------------------------------
------------------------------------------------------------
------------------------------------------------------------
----------------------------------------------gtag
>Mo-Mermer
------------------gcacgcccactaatatctgtatacaatgagaagggagagtcc
tct------ggtagtaatgtgtctctgccagcagtgttcaaggctcctatcaggccagac
attgttagctttgtccactttgagatgaagaaaaacagtcgtcagccatatgctgtcagc
aagaaagca---------g-gacatcagacatctgctgaatcttggggtactggtagagc
tgttgcccgtattccacgtgtacgtggtggcggtactcacaggtct---------ggtca
gggagccttcggtaacatgtgtcgaggtggtagaatgtttgccccaacaaagacatggcg
cagatggcacagaaagatcaacacaaaccagaggagatacgctttgtgctcagctattgc
tgcttcaggcatcccagcacttgttatgtcaaa---------------------gggaca
caaaattgaagagattccagaagtaccact------------cgttgtcagtgaca----
-----aagttgaagaatacaaaaagacaaaagaagctgtccaacttttgaaaagattaaa
agcctggcaagacatttta-aag-gtctacaattctaaaagg----------------tt
ccgagcaggaaaaggaaaaatgaggaacagaagaagaatacagcgtcgaggac-----ct
cttattatttataaccaagat---------aatggtttatcaagagcttttagaaatata
cc-tggtatcacactaataaatgttgcaaggttaaatcttctgaaaattgcacctgg-ag
gtcatgttggcagattctgtatttggacccaatcggctattaacaaacttgacagcattt
acggtacctgga---aaacggcatcaaaagaaaagaataattataatctaccagctacaa
agatgaccaacacagatttgaatcgtcttttgaagagtgatgaaatacaggcagttctaa
gagcac---------------caataaaggagaata---------aacgaagaattctta
a---------------gaagaacccactgaagaacttgcgtgtaatgaaccgtctgaacc
cgtatgacaaggtgatgcgtaaagcagccaaggagcaagagcagcgtcgtaaacgtgcca
gagatggggttgtcgatgctaaacgcggg-------------------------------
------------------------------------------------------------
------------------------------------------------------------
------------------------------------------------------------
------------------------------------------------------------
------------------------------------------------------------
--------------------------------------------------
>Ne-Caeele
------------atggcggccagaccgctcgtgactgtgtacgatgaaaagtacgaggcc
act------caatctcaaatccggctcccagccgttttccgtactccaatccgcccagac
ttggtgagcttcatcgccgatcaggtccgcagaaacagaagacaggcccatgccgttaac
accaaggcc---------g-gaaagcaacactctgctgagtcctggggaactggacgtgc
cgttgcccgtattccacgtgttcgcggaggaggtacccaccgttcc---------ggaca
gggagctttcggaaatatgtgccgtggaggacacatgttcgccccactcaaggtgttccg
ccgctggcaccgcaacgtcaacattgcccagaagagatacgctgtttcctcagctattgc
tgcctccggaatcccagctcttctccaagctcg---------------------tggaca
cgtcatcgatcaagtcgctgaggtcccact------------tgttgtttccgaca----
-----aggtcgaaagcttccgcaagaccaaggaggccgtcgtcttcctccgtcgctccca
cttgtgggctgatatcgag-aag-gtttacaactcgaagaga----------------aa
ccgcgccggaaagggaaagctccgcaaccgtcaacacaagcagaagctcggac-----ca
gttgttatctacggacaagat---------gctgagtgcgctcgtgccttccgcaacatc
cc-aggagtcgatgtcatgaatgttgagagactcaaccttctcaagctcgccccagg-ag
gacatctcggacgtcttatcatctggaccgagtctgccttcaagaagcttgataccatct
acggaaccaccgttgccaactcttctcaactcaagaagggatggtctgtcccactcccaa
tcatggccaactccgacttctcccgcatcatccgttccgaagaggtcgttaaggctatca
gagctc---------------caaagaagaacccag---------tgcttccaaaggtcc
a---------------ccgcaacccactcaagaagagaaccctcttgtacaagttgaacc
catatgcttctatcctccgcaaggcttcaaaggccaacgtgaagaaataa----------
------------------------------------------------------------
------------------------------------------------------------
------------------------------------------------------------
------------------------------------------------------------
------------------------------------------------------------
------------------------------------------------------------
--------------------------------------------------
>Ne-Caenig
------gtaataatggcggccagaccgctcgtgactgtgtacgatgaaaagtacgaggcc
act------caatctcaaatccggctcccagccgttttccgtaccccaatccgtccagac
ttggtgagcttcatcgccgaccaggtccgcagaaacaagagacaggctcacgccgtcaac
accaaggcc---------g-gaaagcagcactccgctgagtcctggggaactggacgcgc
tgttgctcgtattccacgtgtccgcggaggaggtacccaccgttcc---------ggaca
gggagctttcggaaacatgtgccgtggaggacacatgttcgccccactcaaggtgttccg
ccgctggcaccgtaacgtcaacattgcccagaagagatacgctgtttcctcagctatcgc
tgcctccggaatcccagctcttctccaagctcg---------------------cggtca
cgtcatcgaccaagttgctgaggtcccact------------cgtcgtttccgaca----
-----agatcgagagcttccgcaagaccaaggaggccgtcaccttcctccgtcgttccca
cttgtgggctgacatcgag-aag-gtctaccactccaagaga----------------aa
ccgcgccggaaagggaaagctccgcaaccgtcaacacaagcagaagctcggac-----ca
gtcgtcatctacggacaagac---------gctgagtgcgctcgtgctttccgcaacatc
cc-aggagtcgatgtcttgaacgttgagagactcaaccttctcaagctcgccccagg-ag
gtcatctcggacgtctcgtcatctggaccgagtctgccttcaagaagctcgacgccatct
acggaaccactgttgccaactcttctcaactcaagaagggatggtccgtgccactcccaa
tcatggccaactccgatttctcccgcatcatccgttccgaagaggtcgtcaaggctatca
gagcac---------------caaagaagaacccag---------tgcttccaaagatcc
a---------------ccgcaacccactcaagaagagaactctcttgtacaagttgaacc
catatgcttccattctccgcaaggcctcaaaagccagcgcgaagaaataa----------
------------------------------------------------------------
------------------------------------------------------------
------------------------------------------------------------
------------------------------------------------------------
------------------------------------------------------------
------------------------------------------------------------
--------------------------------------------------
>Ar-Acypis
atg---gctttatctacagctcggccgttagtttctgtatacagtgaaaaaaatgaagaa
acc------ggagaaactgttgctcttgctactgtgttcaaagcacccatcagaccggat
gttgttagtttcgtccacgacaatgtttcaaaaaacagcagacaaccttatgccgtcagc
aaactagct---------g-gtcatcaaactagtgctgaatcatggggtactggtcgtgc
cgttgctcgtattcctcgtgtccgaggtggtggtactcaccgcagt---------ggtca
aggagctttcggtaacatgtgtcgtggtggacgaatgtttgcccccacacgtgtatggcg
ccgttggcatagaaaaattaatgttacacaaaagcgttatgctacagtatcagctattgc
cgcttctggtgtacctgctcttgtcatgtcaaa---------------------aggtca
tttggtacaagaggtacctgaatttccatt------------agttgtttctgaca----
-----agatccaagaatacactaaaaccaagcaagctacaattttcttacaccgtatcaa
agcatggaaagatatccaa-aag-gtgattaagtctcgccgt----------------tt
acgtgcaggtaaaggaaaaatgcgtaatcgtcgtcatgttcagcgtagaggtc-----ca
ttgattgtttacagtaaagat---------caaggtttaaggaaagctttccgtaacatc
cc-aggtgtagatttgattaacatcaggaaattaaacttgttgcacttagcccctgg-tg
gtcatgttggacgttttattatctggacacaatctgctttccaaaagttggatgatcttt
atggcacatggg---acaaaaaagcaactctgaagagcggctacaatttgcctttcccca
aaatgtcaaatactgatctgacaaggattctcaaatctgatgaactcaagaaatacttgc
cagctc---------------aaaggactggatcat---------tgcgccgcactcgta
a---------------attgaacccattgagacatgtacgtactatgctcagattgaatc
cttacattgcagttcaaaaacgtgttgcaagcaatgaaaacaaattaagaacattggctc
gtgaaacttacttagccaagaaagaagggagaccaacaactgag---------------a
agggtgaaaaattattgaaacgtttcatcaatgaaaagaaaatgttacgtgctgccaaaa
tcaaggccaagaaggttattgctgttaagggcttgcgtgaaattcatgaaaagaaattgg
aagcatataaaaagcgacttgcagcacgtggtggtgctccacctaccaagaggtgcaaga
aacaattacccaagccaaaacctaaggc---tgaggttaagaaacctgcacctacta---
------------------ccaaggcagcaccaaaagc------aaaatcgactggtaaag
ctaaggc---------------------------------------atga
>Ar-Adohon
------agtctatcagtcgccagaccgctggtgtcggtctactccgagaagagcgaggtg
gttgc---cggagccaccctgcccctgccgttcgtgttcaaggcgcccatccggccggac
ctcgtcaacaatgtccacgtctccatgtccaagaatgcgagacagccctacagcgtcagc
aaggaggct---------g-gccaccagaccagtgctgagtcttggggtaccgggcgcgc
cgtagcgcgtatcccccgtgtccgtggtggcggtacccacaggtct---------ggcca
gggtgccttcggcaacatgtgccgtggaggccgcatgttcgcgccgaccaagccgtggcg
ccgctggcaccgccgcgtgaacctgcgccagcgccgcgccgccgtcgccgccgccgtggc
cgccgccggagtgcccgcgctcgtgcaggcccg---------------------aggcca
catcatcgagaaggtccccgagatgcccct------------ggtggtgtcagaca----
-----agatccaggagatcaacaagaccaagaacgcagtcatcttcctgcgccgcgtcaa
ggcctggtctgatgtcctc-aag-gtgtacaagtcgcagcgc----------------ct
gcgcgcgggcaagggaaagatgcgtaaccgtcgccgcgtgcagcgccgcggcc-----cg
ctcatcgtctaccacaaggac---------cagggcctgaccaaggcgttccgcaacatc
cc-tggtgtggacctgatcaatgtggacaagctgaacctgctggcgctcgcgcccgg-cg
gccacgtgggccggttcatcatctggacgcagtccgccttcgaccgcctcgacgctctgt
tcggttcatgga---agaccccgtctaaggaaaagaagaacttcaacctgccgcagccta
agatggccaacactgacttgtcgcgtctcctcaagtctgatgagatccgcaaggtgctgc
gcgcgc---------------ccaacaagcgcgtgg---------tccgcgccacccgca
a---------------actcaacccgttgacgaacactcgcgccatgttgagactcaacc
cgttctctgctgtgctgagacggaaggcggttctggaccagcagaggaggaacaaccaga
aagctctggcccttgctgagaagcgtggcgtgagtattgccctgctttatcgccc-----
------------------------------------------------------------
------------------------------------------------------------
------------------------------------------------------------
------------------------------------------------------------
------------------------------------------------------------
----------------------------------------------ttgn
>Ar-Ampamp
---------atggcgttggcacgccccctgatcaccgtctacgatgagaagaacgagaag
acc------gggcagacggtgtctctgccggccgtgttccgggcgcccatccggcccgac
gtggtcaactttgtccaccagaacatgtccaagaacgcccgccagccgtactgcgtgagc
cgcctggcc---------g-gccaccagacgtcggccgagtcgtggggcaccggccgcgc
cgtggcgcgtatcccgcgtgtgcgcggcggcggtacccaccgctcc---------ggcca
gggagcgttcggcaacatgtgccgcggcggccgccgcttcgcgcccaccaagcagtggcg
ccgctggcaccgcaagatcagcgtcaacatgaagcgctatgccgtgtgctcggcggtggc
ggccaccggcgtgcccggcctggtcatgtccaa---------------------gggcca
catgatccaggagacgaacgaggtgccgct------------ggtggtcagcgaca----
-----aggtgcaggagttcaccaccaccaaacaggcggtcagcttcctccgccagaccaa
ctcctggcccgacatccag-aag-gtgtacaagtcgcagcgc----------------ac
gcgtgccggcaagggaaagctgcgcaaccggcggcgcgtgcagcgcaagggcc-----cg
atcgtggtgttcgccaaggac---------cagggcctgagcctggcgttccgcaacatc
cc-cggcatcgacaccatcaacgtggaggcgctgaacctgctgaagctagcgccggg-cg
gccacgtcggccgcttcaccatctggaccgagtcggccttcaagaagctggactccctgt
acggcacgtggc---gtgctccctccaccctgaagaagggcttcaacctgccttccacca
agatggccaacaccgacctggctgctctgctcaaggcgccggagatcctgcgcgtctgca
ggaggc---------------ccaacaaggtggtgg---------ccaagcggcagtcca
a---------------gcgcaatccgctgcgtaacgtgcacgccatgctgcggctcaacc
cgtacgcggctgtcgttaagcaggcggcgctcggcgaggagaagaaggccactgagctca
aggcggcgcgcgccgacaaggccaagaaggcggccgcctcccgg---------------a
agcccaagaaggtggacgaggaggtacagaagcgtaagcaggcccgccaggaggccggca
agaagaaactcgaagccgtcaa--------------------------------------
------------------------------------------------------------
------------------------------------------------------------
----------------ggccaaaattgccgcgt---------------------ccaagg
ccaagaaggg------------------------------caagaagtaa
>Ar-Amytra
atg---agtttatccgtagcccgacctttagtgtcggtgtactccgagaagagtgaggtg
gtcgc---cggggctgccttgcctctgccattcgtgttcaaggcacccatccggcctgac
attgtgaacgatgtccacgtatccatgtccaagaatgcccggcagccgtactgcgtaagc
aaagaagcc---------g-gtcaccaaaccagtgctgagtcatggggtaccggacgcgc
cgtcgctcgtattccccgtgtgcgcggtggtggtacccacaggtcc---------gggca
gggcgcgttcggcaacatgtgccgtggaggtcgcatgttcgcgccgaccaagccgtggcg
gcgctggcatcgccgcgtcaacctgcgcgtgcgccgcgccgctgtggcggccgccgtcgc
cgctacgggggttcccgctctggtgcaggctag---------------------aggtca
cgtgatcgacaaggtgccagagctcccgct------------ggtggtctccgaca----
-----aagtgcaagagatcaacaagaccaaacaggcggtcatcttcctgagacgcgtgaa
ggcgtggtccgatgttttg-aag-gtgtacaagtctcagcgc----------------ct
gcgcgccggcaaaggcaagatgcgcaaccgcagacgtgtccagcgtaaagggc-----ct
ctcatcgtctacaacaaggac---------cagggtctgacccgcgccttccgcaacatc
cc-gggcgtggagatgctgcacgtggacaagctgaacctgctcaaacttgccccggg-cg
gacatgtcggacggttcatcatctggacacagtccgcttttgacaggctcgacgccatat
tcggctcatgga---agaccccatccaaggagaagaagaacttcaacctcccacaaccca
agatggccaacactgacctgagccggctgctgaagtctgacgaaatcagaaaggtgctcc
gtgcgc---------------ccaacaaacgcgtgg---------tccgtgccacaagga
a---------------acttaacccactgaccaacacgagggccatgctgagactgaatc
cgttctccgctgtgttgagaaggaaagccgttttggatcagaacagaatcaacaatcaga
gggctttggctttggctgaaaagcgcggtatcaagctgccggccggcgattccgctgtga
aggcgcaggcgctccgcgagaagagagttaagttgatcaaactggcggcgtccaagaaac
ccaagaagccagcgccgaagaagaccgcg-------------------------------
------------------------------------cccccgccgc----ccaagaaaaa
gaagga------------------------------------------------------
-------agcggccaaacccaagccggc------------------------------gg
ctaaaaa---------------------------------------gtga
>Ar-Anogla
atg---tcgctgtcagcggcgcgccccttagtaagcgtgtacaatgagaaatctgaggaa
gttaa---gggcacaactgttgctttaccagcagtattcaaggcccccatcagacccgat
gtcgtaaactttgtccaccagcaggtgtcgatgaaccatcgccagccatacagtgttagt
gacaaagct---------g-gccaccagacctctgccgagtcctggggtactggccgtgc
cgtagcccgtattccccgtgtccgcggcggtggtacccaccgttcc---------ggtca
gggtgctttcggcaacatgtgtcgtggcggacgtatgttcgccccgaccaagccctggcg
taggtggcatagacgcgtcaacatcaatcagcgtcgctacgctctcgcttctgccatcgc
cgccagcggtatcccggcccttgtcctcagcaa---------------------gggaca
cgtcatcgatcagatccccgagctgcctct------------ggtcgtgtccgata----
-----aggtgcaggagtttaacaagaccaagcaagccgtgcagttcttgaggaggatcaa
ggcatgggccgatatccag-aag-gtctacaaaagtcaacgg----------------tt
ccgtgccggtaaaggtaagatgcgtaatagaagacgcatccaacgtagaggac-----cc
ttggtcatttaccacaaggat---------caaggtctgcgccgtgctttccgcaacatc
cc-cggcatcgacctattgagcgttgaaaagctcaaccttctgaagctcgcccctgg-cg
gtcacgtagggcgtttcgtcatttggaccgagtcggctttccagagattggacaaactgt
tcggcagttgga---agactccatccctcgagaagaaggggtataatttaccccaaccta
aaatgtccaacacggacctgtccagattgttgaaggctgacgagatcaaagccgtgctac
gtcgtc---------------cacagaagaaggttg---------ttcgtcgcgtacgtc
g---------------tcttaatccactcaacaataccagagccctattgaagttgaatc
cgtacgctgccgttcttaaacgtcaggctattttgacagccgaaaagaggcagttggtga
gggacgagcagttggccaaaaaacgtggaattactttgtctccggagagcgcggtgatca
gatcggccaagttgcaggccaggaggagagcacagatcctgaagaataaggccaatccga
agaaggctaagggatcggccaaggcacc--------------------------------
------------------------------------------------------------
------------------------------------------------------------
----------------ggctaaggccccagcca------------------agggtccgg
ctaagaa---------------------------------------ataa
>Ar-Aptruf
---------ttgtctacagctcgccccctaatatccgtttacaatgaacggagtgaggcc
aca------ggtaccaccgtggctttaccagccattttcaaagcacctatccgaccagat
gtagtgaattttgtgcatcaaaatatggcgaagaaccatcgccaaccctactgcgtcaat
gaccaagct---------g-gtcatcaaactagtgctgaatcgtggggtacaggccgagc
tgttgcccgtattcctcgtgtccgcggtggtggtactcaccgatct---------ggcca
gggtgcctttggtaacatgtgccgtggaggccgcatgtttgcgcccaccaaaacatggcg
tcgctggcaccgaaagattaatgttaaccagaaacggtatgccttggtctccgccattgc
agcctcaggagtgccagctcttgtgcagtccaa---------------------gggtca
cgttgtggatacggtgcccgagcttcccct------------tgttgtcagtgaca----
-----aggttcaagaatttggaaagactaagcaggctgttgctttcctgaagtctgtcaa
tgcttggaatgatgttctg-aag-gtttacaaatcacgtcgc----------------tt
ccgggctggtaagggtaagatgcgtaaccgtcgtcgcatccagcgccgcggac-----ct
cttgtgatttatggcaatgac---------caaggagtaactcacgccttccgaaacatt
cc-gggcgttgactgcatccctgtacagaagatgaacctattgaagctggcacctgg-tg
gtcacgtaggaagatttgtcatttggacagaatcagccttccgtgctcttgatcagcttt
acggcacatgga---agcagtccgccaaggacaagaagggctacaacttgcctatgccaa
agatgggcaacacagacctctcaagacttctgaagtctgaggagatccaaaaggtgctga
agccag---------------ccaagaagaaggtgg---------tccgccgtgtgcgca
g---------------gctcaacccccttcgcaacacgaaggctatgctgcgtcttaacc
cctatgccgctgtattgaagaggaatgctattctgaccgcacagaagcgcatgaaaaagc
gtgctgaagagcttgccaagaagcgtggggtggaagtacagctgactgaggatcaagctc
gtgctgccaagtttgaagctcgccggaaggcagccattgagaaaacatccaagccgaaga
aggcttttaagaagaccaagaagactgc--------------------------------
---------------------------------------------------agagcaaaa
agcagctcttcgtgctaagccaaact----------------tgaggaagccagttaaa-
-----gagaagcctaagaagaaggcacc------------------------------ag
ccaagaa---------------------------------------ataa
>Ar-Aulsol
------------------nctcggccgttagtttctgtgtacagcgaaaaaaatgaggaa
act------ggtgaaacagtggctcttgccactgtgttcaaggcacccatcagaccagat
gttgttagtttcgtccacgacaatgtctcaaagaacagcagacagccatatgccgtcagc
aaactagct---------g-gtcatcaaactagtgctgaatcatggggtactggacgtgc
tgttgctcgtattcctcgtgtccgaggtggtggtactcaccgtagt---------ggtca
aggagctttcggtaacatgtgtcgtggtggacgaatgttcgcccctacacgtgtatggcg
ccgttggcacaggaaaattaatgttacacaaaagcgttatgctacagtatcagctattgc
cgcttctggtgtacctgctcttgtcatgtcaaa---------------------aggcca
tttggtacaagaagtacctgaatttccatt------------agttgtttctgaca----
-----agatccaagaatatacaaaaactaagcaagctacaattttcttacatcgtatcaa
agcatggaaagatatccaa-aag-gtgatcaagtctcgccgt----------------tt
acgtgcaggtaaaggaaaaatgcgtaatcgtcgtcatgttcagcgtagaggcc-----ca
ttgattgtttacagtaaggat---------caaggtttaagaaaagctttccgtaatatc
cc-gggtgtagatttgattaacatcaggaaattaaacttattgcacttggctcctgg-tg
gtcacgttggacgttttatcatctggacacaatctgctttccaaaagttggatgatcttt
atggtacatggg---acaaaaaagcaactttaaagagtggctacaatttgcctttcccca
aaatgtcaaatactgatctgacaaggattctgaaatccgatgaactcaagaagtacttgc
cagctc---------------caagn----------------------------------
------------------------------------------------------------
------------------------------------------------------------
------------------------------------------------------------
------------------------------------------------------------
------------------------------------------------------------
------------------------------------------------------------
------------------------------------------------------------
------------------------------------------------------------
--------------------------------------------------
>Ar-Bomman
atg---agtctatcggtagcccgacctttagtgtcggtgtattcagagaagagtgagacg
gtgca---gggtgcagccaagcccctcccgttcgtgttcaaggcgcccatccgtccggac
ctggtcaatgatgttcacgtttctatgtccaagaactcgaggcagccctactgcgtgagc
aaggaggct---------g-gtcaccaaaccagtgccgaatcatggggtaccggacgggc
tgtcgcccgaattcctcgtgtccgtggtggtggtacccataggtcc---------ggtca
gggtgccttcggtaacatgtgtcgtggtggacgtatgttcgcccccacgaagccctggcg
gcgctggcaccgtcgcgtcaacctccgacagcggagagcggccttggcagcagccgttgc
tgctaccggcgtcccagcgctcgttcaggctag---------------------aggaca
cattattgaaaagattcccgagcttccctt------------ggttgtagccgaca----
-----aagtccaggagatcaacaagaccaaacaggctgtcatcttcctgaggcgcctcaa
ggcatggtctgatatcctt-aag-gtgtacaagtctcagcgt----------------ct
tcgtgctggtaagggtaaaatgcgcaaccgtcgtcgtatccagcgtaaggggc-----cc
ctcataatcttcaacaaggat---------cagggtctgacacgcgccttccgcaacatc
cc-cggtgtggagctcctgaatgttaacaagctgaacctactgaagctggctccggg-ag
gtcatcttggacgtttcgtcatctggactcagtccgcattcggcaggcttgaccccttat
tcgggtcatgga---agacaccatcaaaacaaaagaagaacttcaacctgccccaaccga
agatggccaacactgacctcacacgtcttctcaagtctgatgagatcaggaaggtcctcc
gtgctc---------------ccaacaaacgcgtga---------tccgtgctacacgca
a---------------attgaacccgctcaccaataacaaggccatgctgaaactcaatc
cttacgcggccgtgctgaagaggaaagctatcttagagctgcgcagaaggaagaacttga
aggccctggctgatgcagagaagagtggattgaagctgtctaagcgaaaccccgctatga
aggctgagaaactacgcgagaggagacgcaagaacatcaaggaggctctcgccaagaaac
ccaagaagccggttgctaagaagacc----------------------------------
------------------------------------ccgcctcctc----ccaagaagaa
ggcagataa---------------------------------------------------
-------gaagccgaaagctgaaaaggc------------------------------cg
tgaaacccaaggccgataagcctaaagctgatgataagcctaaggcgtaa
>Ar-Calmac
------tcgctatcgatagcccgcccattggtgagcatctataatgaaaagtccgaagag
gtgaa---gggaggcggcgtcgttctgccagccgtcttcaaggcccccatcagacctgat
gtagtcaactttgtacatcagcaagtctctatgaaccatcgtcaaccgtactgcgttagc
gacaaggct---------g-gccatcaaacatcagccgaatcttggggtaccggtcgtgc
cgtcgctcgtattcctcgtgttaggggaggtggtacccaccgctct---------ggaca
gggtgcgtttggaaacatgtgtaggggtggaagaatgtttgcccctaccaaaccatggcg
tcgctggcataggagggtgaacattggtcaacgtaggtatgctttggcctctgctgtagc
tgctactggagttcctgctttggtgatgagtaa---------------------aggtca
tgtagtagaccaaatcccagaacttccact------------ggttgtcaatgata----
-----aagtgcaggaaatgaacaagaccaagcaagctgtgcagttcttgaggaggataaa
ggcctgggctgatatacag-aaa-gtatacaagagtcaacga----------------tt
ccgcgctggtaaaggaaaaatgcgtaacaggaggcgtattcaacgtagaggac-----cc
cttattgtatatcacaaagac---------caaggcctacgtcgtgcattccgtaacatc
cc-tggcatcgacctgatgagcgtggaaaaactgaatttgctgaaactcgcaccagg-ag
gtcatgtaggtcgctttgttatctggactgagtctgcattcaagaggctagaccagctgt
ttggaacctgga---agacacctagtaaggagaagaagggttacaacctgcctcaaccca
agatggctaacactgatctgtctagattgttgaaggctgatgagatcaaggcagtattga
gggcac---------------cacagaagaaggttg---------tacgccgtgtacgtc
g---------------tctgaatccattgaacaacaccagagctatgctgagattaaacc
catacgcggctgtactcaagagacaggcaatcttgtcaggacagaagaggcagttgcaga
gggatgaagctttagccaagaaaagagga-------------------------------
------------------------------------------------------------
------------------------------------------------------------
------------------------------------------------------------
------------------------------------------------------------
------------------------------------------------------------
--------------------------------------------------
>Ar-Censcu
---------gtggccgcagccagacctttgattagtgtatattcggataagaatgaaccg
tcg------ggatcatcaatttcgctccctgccgtattcaaggctccgattagaccggat
atcgtcaatttcgtccatatgaatatggcaaaaaatagacgacatccttatgcagtttct
aaagccgct---------g-gacatcaaacatctgccgaatcttggggaactggaagagc
agtagcaagaattccacgtgttcgtggtggaggaactcatcgctct---------ggtca
aggtgctttcggaaatatgtgtagaggtggaagaatgttcgcccctaccaagacatggag
acgctggcaccgcaaaatcaacgttaaccaacgccgctatgccatatgctctgccattgc
cgctactggcgtcccctctttagttatgtcgaa---------------------aggcca
taaaattgaagagataagcgaagtcccgtt------------ggttgtaagtgata----
-----agattcaagaatacaccaagacaaagcaggcagttcagttcttaagaagaatgaa
agtatgggctgatatccag-aaa-gtctatcagtctaagaga----------------tt
tagagccggtaagggaaagatgagaaatcgtcgtcgcatacaacgtctcggtc-----cg
gtggtggtctatagcaaggat---------agcggattagttcgagctttcagaaatata
cc-tggaatcgagaccatcaatgttgagaagctcaatcttttgcgaattgctccggg-tg
ggcacgtcggtcgtttcatcatctggactgaaagtgcctttcgtaaattggattcccttt
acggaacatgga---gaaaaaaatctttgaagaagaagaattacaatcttccgatgccga
agatgtctaacaccgatttgtccagattgttgaagagtgaagaaattcgtaaagctattc
gtcctg---------------cggttcataaggtag---------aaagaaggaagttga
a---------------gaaaaatcctctgaaaaatattagagttatgttgaagttgaatc
cttatgcagcagttacaaagcgtaatgctgctttattggcacttaaaagaaagaaagag-
------------------------------------------------------------
------------------------------------------------------------
------------------------------------------------------------
------------------------------------------------------------
------------------------------------------------------------
------------------------------------------------------------
--------------------------------------------------
>Ar-Epacla
---------ctatcagtagcccgaccgctcgtgtcggtgtactcggagaagagtgaggta
gtggc---tggtgcggcgcttcccctgcctttcgtgttcaaggcgcccatcaggccggac
ctggtcaacgatgtccacgtctcgatgtccaagaatgcccgtcagccctactgcgtcagc
aaggaggctgg---tgcag-gtcaccaaaccagtgcggagtcctggggtaccggtcgcgc
cgtagcccgtattccacgtgttcgtggtggtggtactcataggtcccgcagatcgggcca
gggcgcgttcggcaacatgtgccgcggcggtcgcatgttcgcgccgacgaagccgtggcg
ccgctggcaccggcgcgtgaacctgcgccagcgccgcgccgccgccgccgccgccgtcgc
cgcggccggcgtgcccgcgctcgtgcaggcccgcggtccttacttggtctccgcaggcca
tatcatcgagaaggtcccagagttccccct------------ggtggtagccgaca----
-----aggtccaagagatcaacaagaccaaacaggcggtgatcttcctcaggcgtatcaa
ggcttggtctgatgtcctcaaag-gtgtacaaatcccagcgt----------------ct
ccgggctggtaagggcaagatgaggaaccgtcgccgcgtgcagcgcaggggac-----cg
ctcattatctaccacaaggacc------agcagggtctgacccgtgcgttccgcaacatc
cc-cggtgtggagaccctcaacgtggacaagctgaacctcctcaagctggcccctgg-tg
gtcacgtcggaagattcatcatctggactcagtcggcgtttgagagactcgatgccctgt
tcggctcatgga---agacaccgtccaaggagaagaagaacttcaacttgccgcaaccca
agatggccaacactgatcttaccaagttgcttaagtccgaagagatcaggaaggtgttga
gagcgcccatcgtccgattttccagcaaacgcgtcg---------tccgcgcgacgagga
a---------------gctcaacccgctgaccaacagcagagcgatgttgcgactgaacc
cgtacgcggcggtgctgaagcgcgaggcggtgctggggcagcggagg-------------
------------------------------------------------------------
------------------------------------------------------------
------------------------------------------------------------
------------------------------------------------------------
------------------------------------------------------------
------------------------------------------------------------
--------------------------------------------------
>Ar-Erilan
------------------nctcggccgttagtttctgtatacagtgacaaaaatgaggaa
acc------ggggaaactgttgctcttgctacagtttttaaggcacctattagaccagat
gttgtaagctttgtccatgataacgtctcaaaaaacagcagacaaccttatgcagttagc
aaattagct---------g-gtcatcaaacgagtgctgaatcatggggtactggtcgtgc
tgttgcacgtattcctcgtgttcgtggtggtggtactcaccgtagt---------ggtca
aggagctttcggtaacatgtgtcgtggtggtagaatgtttgctccgacacgtgtatggcg
ccgttggcatagaaaaattaatgttactcagaaacgttacgctacagtatcagcaattgc
agcttctggcgtacctgctcttgtcatgtcaaa---------------------aggtca
tttagtccaagaagttcatgaattcccact------------ggttgtatctgata----
-----aaattgaagaatatactaaaaccaagcaagctacaattttcttacaccgtattaa
agcttggaaagatattcaa-aag-gtgattaaatctcgtcgt----------------ct
gcgtgcaggaaaaggaaaaatgcgtaatcgtcgtcatgttcagcgtagagggc-----ca
ttaattgtttacagtaaagat---------caaggtttaaggaaggctttccgtaacatc
cc-tggtgtggatttgatcaatatcagaaaattaaacttgctgcatttagctcctgg-tg
gtcatgtaggacgttttattatctggacacaatctgctttccaaaaactagatgatcttt
atggtacatggg---acaaaaaggcaactttaaagagtggttataatttaccattcccca
agatgtctaatactgatttgactagaattttcaaatctgatgagctcaagaaatacttgc
cacctc---------------caagaactggaacat---------tgcgtcgtactcgta
a---------------gttgaatccattgaaacatgtacgcactatgcttagattgaacc
cttacattgctgtccagaaacgtgttgcaagcaatgaaaacaagttaagaactttggctc
gtgaaacttacttagccaagaaagaaggc-------------------------------
------------------------------------------------------------
------------------------------------------------------------
------------------------------------------------------------
------------------------------------------------------------
------------------------------------------------------------
--------------------------------------------------
>Ar-Eufmex
atg---tcgttatcaacggcgcgaccgcttgttacggtatacagcgataaaaatgagtcg
tca------ggggatacaatttctcttccggctgtgttcaaagcaccgattcgacctgat
atcgtaaattttgttcaccaacaagtctcgaagaacagcagacaaccatattgtgtatca
aaagaagct---------g-gtcatcaaacttctgctgaatcatggggtactggacgtgc
tgtagcacgtataccccgtgtacgtggtggtggtactcatcgttct---------ggcca
gggtgcatttggtaacatgtgtaggggtggtcgcatgtttgccccaacaaagccatggag
acgctggcatcgtcgaattaatgttaaccagaaaagatatgctttggtctctgctattgc
tgcatctggtgtcccagcccttgtacaatctaa---------------------gggtca
catgatacaagaagtgccagaatttccatt------------agtggtgtcagaca----
-----aaattcaagaatataacaagaccaagcaagctgttattttcctgagacgcatcaa
ggcatggaatgatattcaa-aaa-gtatacaagtctcaacgt----------------tt
tcgtgctggtaaaggtaaaatgcgtaatcgtagacgcatccaacggcgtggac-----ct
ctaattgtatatggtcaagat---------cagggcatacgtaaggcattccgtaacatt
cc-cggtatcgatcttatgaatattaataaaatgaacttacttaaattggcacctgg-tg
gtcacgttggacgcttcgtaatttggacgaaatccgcttttgagaaattagacgctcttt
acggaacttggc---gtaaggaatcccaacttaaaaccgactacaacttacctttcccga
aaatggcgaacacggatctgtcgagacttctgaaatctgaggaaattcgtaaagttctac
gagctc---------------caaggaagaaggtgg---------tccgcagtgccaaga
a---------------attgaacccattgactaacacccgagcgatgttacgccttaatc
catacgcagccgttttgaaacgtgcagcaatcttaacggcgaagaaacgtcaacaagaga
gggaccttcttcttgcggagaagcgcggaatcaaattggccaagaccgtacctgccgtaa
agactaagttacttcaggaaagacgcaggaagcagatcttagccgctagagcagccaaac
ccaagttggtgaaaaattt-----------------------------------------
---------------------------------------------------aaaggcaac
accagttaccgtggcaaaatcagcga----------------------aggccacaaaat
cgtctgaaaaaactgcggcaaagagtgcagcacaaaa------------gaccgcacccg
ctaagaa---------------------------------------gtaa
>Ar-Eupann
------tcgttgtctacagcgcgaccgttggtgacagtgttcactgacaaaaatgaagca
tct------aaagaaactatttccctgcctgctgttttcaaggcaccaatcaggcctgat
gttgtaaactttgttcaccagcaggtttcaaagaacagccgtcagccctactgtgtttcg
aaggaggct---------g-gtcaccagacctctgccgaatcatggggtactggacgagc
tgtggctcgtatcccccgtgtccgtggtggtggtactcaccgctct---------ggtca
gggtgctttcggtaacatgtgtagaggaggtcgcatgtttgcccccaccaagccatggcg
acgctggcatcgtcgcgtgaacgtaaaccagaaaagatacgcaattgtttcggctattgc
tgcttctggcgttcccgcacttgtacaatcaaa---------------------aggaca
catgatccaagaagtaccagaattcccact------------ggtagtttctgaca----
-----aaatccaggaatacaacaagacaaaacaggcagtcattttcctgagacgtatcaa
ggcttggaatgacattcag-aag-gtatacaaatcacaaaga----------------tt
ccgtgccggtaagggtaagatgcgtaaccgtcgtcgcatccaacgtcgtggac-----ca
ttgattgtttatggaaatgac---------cagggtatccgcaaagctttccgcaacatt
cc-cggagttgaccttatgaacatcaacaaaatcaacctcctcaagctcgcacctgg-tg
gtcacgttggtcgcttcgtcatctggaccaagtcggctttcgaaaagctagatgctcttt
acggcacatggc---gtaaggaggctaagctcaagaagggatacaaccttcccatgccca
agatggccaacactgacctgtccaggctactcaagtctgacgaaatccgtaaagtcctcc
gagcac---------------caaggaagagggtca---------tccgcagggtgaaga
a---------------actgaacccgatttcaaacaccagagcaatgctcagactcaacc
catacgctgctgttctgaagcgtgcagccatcctgactgccaggaaacgacagaacgaga
gggacgtgcagttggcagagaaacgaggc-------------------------------
------------------------------------------------------------
------------------------------------------------------------
------------------------------------------------------------
------------------------------------------------------------
------------------------------------------------------------
--------------------------------------------------
>Ar-Eupuro
------------------ncgcgaccgttagtaacggtcttcactgacaaaaatgaagca
tct------gaagaaactatttccctgcctgctgttttcaaggcaccaatcaggcccgat
gttgtaaactttgttcaccagcaggtttcaaagaacagccgtcagccctactgtgtttcg
aaggaggct---------g-gtcaccagacctctgccgaatcatggggtactggacgagc
tgtagctcgtatcccccgtgtccgtggtggtggtactcaccgctcc---------ggtca
gggtgctttcggtaacatgtgtagaggaggtcgcatgtttgcccccaccaagccatggcg
acgctggcatcgtcgcgtgaacgtaaaccagaaaagatacgcaattgtttcggctattgc
tgcttctggcgttcccgcacttgtacaatcaaa---------------------aggaca
catgatccaagaagtaccagaattcccact------------cgtagtctctgaca----
-----aaatccaagaatacaacaagacaaaacaggccgtcattttcctgagacgtatcaa
ggcttggaatgacatccag-aag-gtatacaaatcacagaga----------------tt
ccgtgccggtaagggtaagatgcgtaaccgtcgtcgcatccaacgtcgtggac-----ca
ttgattgtttatggaaatgac---------cagggtatccgcaaagctttccgcaacatt
cc-cggagttgaccttatgaacatcaacaaaatcaacctcctgaaactcgcacctgg-tg
gtcacgttggtcgtttcgtcatctggaccaagtcggctttcgaaaagttagatgctcttt
acggcacatggc---gtaaggaggctaagctcaagaagggatacaaccttcccatgccca
agatggccaacactgacctgtccaggctactcaagtctgacgaaatccgtaaagtcctca
gagcac---------------caaggaagagggtca---------tccgcagggtgaaga
a---------------actgaacccgatttcaaacaccagagcaatgctcagactcaacc
catactctgctgttctgaagcgtgcagccatcctgactgccaggaaacgacagaacgaga
gggacgtacagttggcagagaaacgaggc-------------------------------
------------------------------------------------------------
------------------------------------------------------------
------------------------------------------------------------
------------------------------------------------------------
------------------------------------------------------------
--------------------------------------------------
>Ar-Galmel
atg---agtttatcagtagcccgacctctcgtgtcggtgtattcggagaagagcgaggtg
gtgcc---cggggcgtctctgcccctgcccttcgtgttcaaggcgcccatccgcccggac
atcgtcaacgatgtccacatctctatatctaagaattcccgccagccatactgcgtcagc
aaggaggct---------g-gccaccaaaccagtgccgagtcctggggtacgggtcgcgc
cgtagcccgtataccgcgtgtgcgcggtggcggtactcataggtcg---------ggaca
gggtgcgttcggcaacatgtgccgcggcgggcgcatgttcgcgccgaccaagccgtggcg
ccgctggcaccgccgcgtcaacctgcgcctgcgccgcgccgccgtggcggccgccgtcgc
cgccgccggcgtgcccgcgctcgtgcaggcccg---------------------cggcca
cgtaatcgacaaggtgccggagatgcccct------------ggtggtgtctgata----
-----aggtgcaggagatcaacaagaccaagcaggccgtcattttcctaaggcgcatcaa
ggcctggtccgatgtcctc-aag-gtgtacaagtcccagcgc----------------ct
gcgcgccggtaaaggtaagatgcgcaatcgtagacgcatccaacgcaaagggc-----ct
ctcatcatctactttaaggat---------cagggtttgacccgcgctttccgcaacatc
cc-tggcgtggaactgctccatgtgaataagctcaacttgctgaagctggcacctgg-ag
gccacgtcggccgcttcatcatctggacccaatccgctttcgacaggctcgacgctctat
tcggctcatgga---agaccccatccaaggagaagaagaacttcaaccttccgcaaccca
agatggccaataccgacttgagccgcctgctgaagtctgatgagatcaggaaggtgctac
gcgcac---------------ccaacaaacgagtag---------tacgcgcgactagga
a---------------actcaatcctctaaccaatacccgcgcgatgctgcgattgaacc
catactcggctgtgctgagaaggaaggccgtgttggaccagaccaggatcaataaccaga
gggcgctagcgttggccgagaagcggggaattaaactgccggccagtgaccccgcagtgc
gcgcgcagaaactgcgcgagcgcagagcgaaagatatcaaggcagcggccgccaaacgac
ccaagaagccagcgccgaagaaaacgcca-------------------------------
------------------------------------ccgccgccac----caaaaaagaa
ggcagaaaaaaagg-------------------------------gcaaagatggcaaac
ca---gcagtaaaagtggcgaagcccgc------------------------------ac
ccaaaaa---------------------------------------gtga
>Ar-Glocon
------agtttatccgtagcccgacccattgtgtcggtgtacactgaaaagtatgagacg
ccc------ccaactggcgtggtgctgccggccgtgttccgcgcccccatccgccccgac
ctggtcaacgaggtgcatgtctccatgagcaagaacaggcgccatccttacagcgtcaac
aaggaagca---------g-gtcaccagactagtgctgagtcctggggaaccggcagagc
cgtggctcgtattcccagggttcgcggaggtggtacccacaggtcc---------ggcca
aggagccttcggcaacatgtgtcgcggtggtcgcatgtttgccccgactaagccctggcg
tcgttggcatcggcgcatcaacctgaggcagcggcgctacgccctggccgccgccctggc
tgccagcggagtgcccgccctcgtgcaggctaa---------------------gggaca
cgtcattgataacattcctgagttgcctct------------ggttgtctccgata----
-----aggtgcaggagctgagcaagaccaagcaagccgttagcttcctgagacacatccg
cgcttgggctgatgtccag-aag-gtatacaaatctcgtcgc----------------at
gcgtgccggtaagggtaagatgcgcaaccgcaggcgcgtgcagcgcaagggac-----cg
ctggtggtgtaccaccgcaac---------caggggctggtcaaggccttccgcaacatc
cc-cggcatggagctggtctgcgtagacaagctcagtctcctgaagctggcccccgg-tg
gccacgttggtcgcttcatcatctggaccgagtccgctttcaagcgcctggattccctgt
acggctcctgga---agactccatccctggagaagaagggcttcaacctgccgcaaccca
agatggcgtgcaccgatctgtcccgtctgctcaagtctgaggaaatcaggaaggccttga
gggctc---------------ctaggaagactgtga---------cccgcaaggcccgca
a---------------gctgaaccccttgaccaacagccgcgccctcctgaggctcaacc
catacgctggagtcctcaagcgtcgcgcccagctagaccgcctgcgctgcaccaacaaca
aggctctggcgaacgctgagaaagctggagttaaactgcccgaggatcatgttgctgtcc
gtgcacagaag-------------------------------------------------
------------------------------------------------------------
------------------------------------------------------------
------------------------------------------------------------
------------------------------------------------------------
--------------------------------------------------
>Ar-Helarm
atg---agtctatcagtcgcccgacctctcgtgtcggtttacacggagaagagcgaggca
gtcgc---tggcgcctccctccctctcccgttcgtattcaaggcccccatcaggcctgat
ctcgtcaacgatgtacatgtctccatgtccaagaatgctagacagccctactctgtcagc
aaggaggcc---------g-gtcaccaaaccagtgccgagtcctggggtaccggtcgtgc
cgtagcgcgtatcccgcgtgtgcgtggtggtggtacccacaggtcc---------ggtca
gggtgccttcggtaacatgtgccgtggaggacgcatgttcgcgcccaccaagccgtggcg
ccgctggcatcgtcgcgtcaacctgcgtcagaggcgcgccgctgtcgccgctgccgtcgc
cgctagcggtgtgcccgctcttgtgcaggctag---------------------aggtgg
gttttatgaggaattgactacattttcgcctattaatgtgtaggccatcataaaat----
-----atgcttgtgttgtgaacaaaattatgca------ttttctttcaaactatataac
attatatgttttctttgtt-tag-gtgtacaaatctcagcgc----------------ct
tcgcgccggtaagggtaagatgcgcaaccgtcgtcgtgtgcagcgcaagggac-----cc
ctcatcatctaccataaggac---------cagggcctgacccgcgccttccgcaacatt
cc-cggcgttgagatgctgaatgtggacaagttgaacctgctcaagctggcgcccgg-tg
gtcatctcggccgcttctgcatctggacccagtctgccttcgataggcttgattccctgt
tcggttcgtgga---agacgccctcgaaggagaagaagaacttcaacctccctcagccta
agatggccaacaccgacctcagccgtctgctcaagtctgatgagatcaggaaggtgctgc
gcgcgc---------------ccaacaagcgtgtag---------tcagagcgaccagga
a---------------gttgaacccactgaacaatactaaggctatgctgagattgaacc
cgtactcggctgtgctgaggaggaaggccgttcttgaccaggacaggaggaacaatgcta
aggctttagctttggctgagaagcgtggtattaagctgcccgaatccgaccccgccgtca
aggccgagaagctccgcctaagaagagtcaaggccgctaaagccgcagcggctaaaaagc
ccaagaagccggtagccaagaaaaccgcc-------------------------------
------------------------------------ccccctcccc----ccaagaaagc
gaaaggt--------------------------------------gtcaagaaaccaacc
c-----caaagaaggtttccaagcccgt------------------------------cg
ctaa------------------------------------------gtga
>Ar-Homvit
------tcgttgacagcgacgcgccccttggtgagtgtatacagtgacaagaatgagtcc
act------ggtaccactgttgcactacccgctgtgttcaaagcacccattcgaccagat
gtggtaaactttgtccatatgaacatctccaaaaacagcagacaaccttatgctgtgaat
aaagatgct---------g-gtcatcagactagtgccgagtcatggggaactggtcgtgc
cgtggctcgtattccccgagtcaggggtggcggtactcaccgatcg---------ggcca
gggtgccttcggtaacatgtgccgtggtgggagaatgtttgcgccaaccaagacctggcg
ccgttggcaccggaaagtgaatgtgaaccagaagcgttatgcaatggtgtctgctattgc
tgctactggagtgccagctcttgttatgtccaa---------------------aggaca
tatggtgcaggaagtccctgaaattccatt------------ggttgtcagtgaca----
-----aaattcaggaatacaacaaaaccaagcaggcattcattttcttgcataggatcaa
ggcttggaatgacattcag-aag-gtgtacaagtctcggcgc----------------tt
ccgtgctggtaagggcaagatgaggaataggcgaagaattcagcgtagaggac-----ca
cttatcatctatggaaaagat---------caaggtctgaccaaagctttccgtaacatc
cc-tggagtagacttgatcaacgtatctcgtctgaatttactcaagcttgctcctggaag
gtcatgtgggtcgctttgtcatctggactcagtcagccttccagcagctggatgctctgt
atggtgcctggc---gcaagaagtcaactctcaagaagggttacaacttgcccatgccca
agatggccaacactgatctctccaggctgcttaaggctgatgagatcaagaaggttgtca
agcctc---------------caaacaagattgtgg---------agagacgtgtacgca
a---------------gttgaacccacttgtcaactctcgagctatgctcaagttgaacc
catttgctgctgttatgaagaggaaagctattctcactgcacagaaaacacagtatttga
agcaactgga---agcagagaaggacaag-------------------------------
------------------------------------------------------------
------------------------------------------------------------
------------------------------------------------------------
------------------------------------------------------------
------------------------------------------------------------
--------------------------------------------------
>Ar-Ladful
------------------ncaagaccgttgattacggtgtatagcgaaaaaaatacacca
act------gagtccacagtagcattaccggtagttttcaaggcaccaatcaggccagat
gtggtcaattttgttcatcagaatatggccaaaaaccaccggcaaccgtatgccgtgaac
aaggatgca---------g-gtcatcagaccagtgcggagtcatgggggactggtagagc
cgtagctcgaattcctagggttcgtggtggaggtactcatcgctct---------ggtca
gggtgcttttggaaatatgtgtagaggtggacgaatgttcgctccaactaagacatggcg
ccgctggcataggaagatcaacatcaatcagaggcgatatgctatggtttcggctattgc
tgcttctggtgttcctgccctggtcatgtctaa---------------------agggca
catgattcaggatgtcccagagtttcctct------------ggtggtatctgata----
-----agatacaggaatataccaagaccaagcaagcaaccattttcttgcgtcgtattaa
ggcatggaatgacatcgag-aag-gtgtacaagtctcgtcga----------------tt
tagagctggaaagggtaaaatgcgaaatcgtaggcgcatccaacgtaaggggc-----ca
ctcattgtatatcacaagaat---------cagggactggttagggcattccgtaacatc
cc-aggtgttgatatgatcccagtgaacaagctgaacctgctgaagttggcccccgg-tg
gtcacgttggacgttttgtcatctggacccaaggtgcttttgctaagttggataagattt
atggaacatggc---gcgagggctcgtccatgaagaagggttacaatcttcccatgccca
agatggctaacactgatctttcacgtcttctgaagtcggaggacatccgcaaggttatga
gagctc---------------ctaggacaaaggttg---------aaaggagagtgcgca
a---------------gttgaatcctctgcgcaacactcgtgccatgctgcgtctcaatc
cttatgcagctgtactgaagaggaatgcaattctgactgcacgaagacgtgaacatctac
gtgaaatagagttggccaagaggaggggt-------------------------------
------------------------------------------------------------
------------------------------------------------------------
------------------------------------------------------------
------------------------------------------------------------
------------------------------------------------------------
--------------------------------------------------
>Ar-Lepdec
atg---tctttatcaactgctaggccactgatcagtgtctacaatgaaaaatcagaagtc
gtcaa---agaaacgagcattgcccttccggcagtattcaaagcccccatcaggcctgat
gtagtcaactttgttcatcaacaagtatcgatgaaccatcgtcaaccctacagtgtcagc
gacaaagct---------g-gtcaccaaacttccgcggagtcttggggtaccggtcgtgc
tgtcgcccgtattccccgtgtcaggggcggcggtacccaccgttcc---------ggtca
gggtgctttcggcaacatgtgtcgcggaggtcgcatgttcgctcccacaaagccatggcg
caggtggcaccgcagggtcaacgtcaatcagcgccgatacgccctggcttcggccgtcgc
cgctagcggagtgcccgcccttgtgatgagcaa---------------------agggca
cgtcgtcgaccagatccctgagctgcctct------------ggtggtgtccgaca----
-----aagtgcaggagatgagcaagaccaaggaggctgtgcagttcttgaggaggatcaa
ggcatggtctgatatccaa-aag-gtatacaagagccagaga----------------tt
ccgggctggaaaaggtaagatgcgtaatagaagacgcatccaaaggaaaggac-----ct
cttgtcgtttaccacaaagat---------caaggcctccgccgtgccttccgtaacatt
cc-tggcatcgatctggtcagcgtggagaagctcagcttgttgaaactcgctcccgg-tg
gtcacgttggacgtttcgtcatctggaccgaatctgccttccaacgattggacaaactgt
tcggcagctgga---agaccccttccttggaaaagaagggttacaacctgccacagccca
agatgtccaacacagatttgtccaggttattgaaggctgatgaaatcaaggctgttcttc
gtgctc---------------cacagaagaaggttg---------ttcgtcgtgtacgcc
g---------------tctgaatcctttgaccaataccagagctttgttgaaactcaatc
catatgctgcagtcctgaagcgacaagctttgttgactgcccagaaaaggaagttgcaga
gagatgaacagctcgctaagaaaagaggaataactttgtcagctgatagtgcggtcatca
agtcagcagcattacagaagagaaggagggaacagttgttgaaagtcaagaaagaaggaa
aagctaagcctgtaaaagcca---------------------------------------
------------------------------------------------------------
------------------------------------------------------------
------------------agaagtcctc------------------------------tg
gcaaaaa---------------------------------------atga
>Ar-Lephet
------tcactgtcaacagcgcgaccagtaattacggtttataatgaaaagagcgaacca
acg------aaggaagttatttcgcttcctgctgttttcaaggcaccaattagacccgat
gtggtgaattttattcaccaacaggtgtcgaaaaatagccgtcagccttactcagtttcc
agcaaagct---------g-gacatcaaacatccgcggagtcatggggaactggacgtgc
cgttgctcgtattccacgtgttcgaggtggcggtactcatcgctct---------ggcca
aggtgctttcggcaacatgtgccgaggaggacgcatgttcgcacccaccaagccctggag
acgctggcatcgtcgagtcaacgttaatcaaaaacgttacgctatggtctcggcaattgc
cgcttcgggagttcctgctctcgtccaatctaa---------------------aggtca
tcttatccaggaagtgccagaattcccact------------cgttgtttcggaca----
-----aagttcaaggtttgcaaaaaactaaggaagccgtaatcttcctcagaagatttaa
ggcatggaatgacatcgtt-aag-gtgtacaagtcacaacga----------------tt
cagggcaggaaagggaaaaatgcgaaaccgtcgtcgcattcaacgtcgaggac-----ct
ttgatcgtttacggacaagat---------cagggcatcaggaaagctttccgcaacatt
cc-tggcgtagatttaatgaacatcaacaaaatgagtttgttgaaattggccccagg-tg
gtcatgttggtcgcttcgtaatctggacgaaatcagctttcgatcaattggatgctttgt
acggcacttggc---gcaaggaggctcaactcaagaagggctacaatcttcccttcccca
agatggccaacactgatctttcaaaattattgaaatccgacgaaatccgtaaagttctcc
gtgctc---------------caaggaagaaggtcc---------atcgcgctgtgaaga
a---------------attgaacccgctcaacaacaccagagctatgttgaaattggatc
cattcgcggctgttaagaagcgtgctgctatcttgaaaacagagaaaagagagaacgaac
gcgatttggctctcgctaaaaagcgtggc-------------------------------
------------------------------------------------------------
------------------------------------------------------------
------------------------------------------------------------
------------------------------------------------------------
------------------------------------------------------------
--------------------------------------------------
>Ar-Limcal
------tcactttcagcagcgcgaccgctggtaagcgtttataatgaaaaaggtgaagaa
gtaaa---ggagcaaacactttcccttccggctgttttcaaagccccaattagacccgat
gtcgtgaactttgtccaccaacaaatttccttcaatcatcgccagccctactgtgtcagt
gaaaaagca---------g-gtcatcaaacatctgctgagtcatggggcactggccgagc
tgttgcccgtattccccgtgttcgcggtggtggtacccatcgttcc---------ggcca
gggtgctttcggaaacatgtgtcgtggaggtcgcatgtttgccccaactaagccatggcg
ccgttggcatagacgtgtcaacatcaatcaacgtcgttatgccttagcatccgctgtagc
ggccagcggtgttcctgctttggtgctcagcaa---------------------aggtca
tgtggttgaaaagatcccagaagtaccatt------------ggtaatatccgata----
-----aggttcaagaatttaccaagaccaaacaagccgtaatattccttcgtcgcattaa
agcttgggaagacatccaa-aag-gtgtacaaatctcaacgt----------------at
ccgtgctggcaagggtaaaatgcgcaaccgaaggagaatccaacgtaaaggcc-----ca
ttgattgtttacaataaagac---------caaggattgcgtcgtgctttccgtaatatt
cc-cggaattgatgtagtaagcattgatcagctaaatctattgaaacttgcccccgg-tg
gccatgttggacgcttcattatttggacccaatctgcttttgaaaagttggaccaactgt
tcggtacatgga---aaaccgcttcaaaggtcaagaaaggatatagtttgccacaaccaa
aaatggcaaacactgatttgtcccgtctattgaaagctgaggaaattcgtagagttcttc
gccatc---------------cacaaaagaaagtta---------ttcgtcgtgtgcgtc
g---------------gttgaatccactcaataacactagggcaatgttgggtctcaatc
cctatgctgccgttttgaaacgacatgctatccttgcaactgaaaagcgaaaattggcca
gggaagaaggtttggccaagaaacgtggtattacacttcctgcagttcaccctgtaataa
agtctgctaagttacaaaaacgtaggcgggaagccatcttaaaagccaagagcagcaaac
ctaaacctcagaaaaagaa-----------------------------------------
------------------------------------------------------------
------------------------------------------------------------
------------------------------------------------------------
----------------------------------------------gtga
>Ar-Locmig
------------------nctcgcccattgatcaacgtgcacagcgataaaaatgagccc
act------ggttcaactgttgccttaccatcggtgtttaaggcacctatcagaccagat
gtggttaattttatccatgatagcatgagcaaaaatcacagacagccgtactgtgtaaat
aaggatgca---------g-gtcaccagacaagtgcagagtcatggggtactggacgtgc
tgttgcacgtattccccgtgtccgtggcggtggtactcaccgttcg---------ggcca
aggagcttttggtaacatgtgtcgtggtgggcgaatgtttgcaccaactaaaccctggcg
ccgctggcaccgcaagataaatgtcaatcagaagagatacgcagtagtatctgctattgc
agctactggtgttcctgcattagtgatgtccaa---------------------gggtca
catgatacaagaagttcctgaaattccatt------------ggtggttgaagata----
-----agattcaggaatataacaaaacaaagcaggcagtcatttttctgcgtcgtattaa
agcatggactgacatacaa-aag-gtatataaatctcgcaga----------------tt
tagagcaggaaagggtaaaatgaggaaccgccgccgcattcagaggcgaggtc-----ca
ttgataatctatggaaaagac---------cagggtctcacaaaagcgttccgcaacatt
cc-tggcgttgacctcattgatgttacaaaattaaacctgcttaagctggcacctgg-tg
gccatgtgggacgttttgttatctggactcaatctgcatttaatcaactggatgaactat
atggctcatggc---gcaaagctgcatctctgaaaaaggggtacaacttgcccatgccaa
aaatggccaatactgatttgtcacgtcttctgaaagctgatgaaatcaagaaagttttaa
ggcctc---------------cacagaagaaagtgg---------ttcgccgtgtgagga
a---------------gcttaatcccctcagaaacactcgtgctatgttgaagctaaatc
cttacgcagctgtgctgaagaggaaggcaattcttacagcaataaaacgtaaagaagata
gggaccaacttctagccaagaagaggggg-------------------------------
------------------------------------------------------------
------------------------------------------------------------
------------------------------------------------------------
------------------------------------------------------------
------------------------------------------------------------
--------------------------------------------------
>Ar-Lymdis
------agtctatcagttgcccgacctttagtgtcggtatacacagagaagagtgagccg
ctatc---tggtgcttcactcccacttcccttcgtgttcaaggcgcccatcaggcctgat
cttgttaacgatgtccacatttccatgtctaagaatggaaggcagccatactgcgtgagc
aaagaggct---------g-gtcatcagaccagtgctgagtcatggggtaccggacgtgc
tgtagcccgtatcccccgtgttcgtggtggtggtacccataggtct---------ggtca
gggtgccttcggtaacatgtgccgtggtggacgcatgttcgcgccaactaaaccctggcg
ccgttggcaccgccgtgtgaatctacgtcagcgacgtgccgctactgccgctgcgatcgc
tgcctctggagtacccgccctggtacaggctag---------------------aggaca
catcattgagaaggtaccagaactgcccct------------ggtcgtgtccgata----
-----aggttcaggaaatcaacaagaccaagcaggccgtcatcttcctgagacgcatcaa
ggcctggtctgatgttctc-aag-gtatacaagtcccagcgt----------------ct
ccgtgccggcaagggtaaaatgcgcaaccgtcgtcgcatccaacgcaaggggc-----ca
ctcatcatctaccacaaggat---------cagggccttacccgtgcattccgcaacatc
cc-cggcattgaaatgctcaacgtagataaactgaacctattgaagttggcaccagg-tg
gtcacctcggccgcttcgtcatctggacccagtccgccttcgacaggcttgatcccctat
ttggatcatgga---agacaccatcaaaggagaagaagaatttcaatctgccacagccga
agatggcaaacaccgacctcagccgcctgctcaagtctgatgaaatcaggaaggtgctcc
gtgcac---------------ccaacaaacgtgttg---------tccgtgccacacgca
a---------------attgaacccgttgaccaacaccaaggctatgctgagattgaacc
cattctcggctgttctgagaaggaaggcagtcttggaacaggccacaaagaacaatgcta
gagctttggctttagccgagaagcgtgga-------------------------------
------------------------------------------------------------
------------------------------------------------------------
------------------------------------------------------------
------------------------------------------------------------
------------------------------------------------------------
--------------------------------------------------
>Ar-Manjur
------agtctatcagtagcccgaccgctagtgtcggtgtactcggagaagagtgaaaaa
gtagc---ggatgtgtcggtgcctctgccgttcgtgttcaaggcgcccatccgcccggac
ctcgtcaacgatgtacatgtctccatgtccaagaacgcgcgacagccctactgcgtcaac
aaggaggct---------g-gtcatcaaaccagtgctgagtcatggggtaccggtcgcgc
cgtagcgcgtatcccgcgtgtccgtggtggaggtacccacaggtct---------ggtca
gggtgcgttcggtaacatgtgtcgtggtggtcgcatgttcgcgccgaccaagccgtggcg
gcgctggcatcgtcgcgtcaacctgcgccagcgcagagccgccgccgccgccgctgttgc
tgccgccggcgtccctgccctcgtgcaggctag---------------------aggtca
catcattgagaagattccagaactgcccct------------ggtggtctcggaca----
-----aggtccaggagatcaacaagactaaacaggcagtcatcttcctgagacgcgtcaa
ggcctggtctgatgttctt-aag-gtgtacaaatcacaacgc----------------ct
gcgcgccggtaaaggaaagatgcgcaaccgccgccgcgtgcaacgcaagggac-----ct
ctcattgtattcaacaaggac---------cagggcctgacccgcgccttccgcaacatc
cc-cggcgtggaaatgctcagcgtgaacaaactgaacctgcttaaactggcgcccgg-cg
gccacgtcggacgcttcgtcatctggacacaatctgctttcgagaggctgggccatcggt
ccagcgggcagg---aggtcgtcccacactgcgcttaccggtacgcggtctccactccag
aacacgtctgccccatcggccgtcggttctgcga--cagacatgacctgcccattgccac
ttcagc---------------ttgctaa--------------------------------
------------------------------------------------------------
------------------------------------------------------------
------------------------------------------------------------
------------------------------------------------------------
------------------------------------------------------------
------------------------------------------------------------
------------------------------------------------------------
------------------------------------------------------------
--------------------------------------------------
>Ar-Neopin
------tcgttatcatcagcgcgtccccttattactgtgtatagtgagaaaaatgaacct
agc------ggagagacgatctctcttccttcagtgttcaaagcacccatccgtcccgat
gtggtgaactttgtacaccagcagatgtcaaaaaacagtcgtcagccgtattgtgtatct
aaagaggct---------g-gacatcaaacttccgccgagtcatggggtaccggtcgtgc
tgttgcacgtatcccacgtgttcgtggaggaggtacacaccgttcc---------ggtca
gggtgcttttggtaacatgtgtcgtggaggtcgcatgtttgcgccaaccaagccatggcg
ccgctggcaccgacgcattaatgtgaatcagaaacgttatgctcttgtttcgtctatcgc
tgcttccggtgtaccagccctcgtacaatccaa---------------------gggtca
catggtgcaggaagttccagaattcccatt------------ggtagtttcggaca----
-----aaatccaggagtacaacaagaccaagcaagccgtgatctttttgcgtcgcattaa
ggcttggaatgacattcaa-aag-gtctacaaatcccaacga----------------tt
ccgtgccggtaagggtaaaatgcgtaaccgtcgtcgtattcaacgccgtggac-----ct
ttgatcatctatggacaagat---------cagggattacgtaaggctttccgcaacatc
cc-aggtgtagacctgatgaacatcaacaaactaaacctgctgaagctggcaccggg-tg
gccacgttggtcgcttcatcatctggaccaaatccgctttcgatcagttggatgctttgt
acggtacatggc---gcaaagagtcccagttgaaggatggttacaatctaccattcccca
agatggcaaacaccgaccttgccaggctccttaagtccgacgagatccgcaaggtcctca
gggctc---------------caagaaagaaggttg---------tacgttccgttaaga
a---------------gctgaaccccctgaacaatacgcgcgctatgttgcgtctgaacc
cgtacgctgctgtattgaaacgcagggctattttaaccgctaacaaacgtcaactggcga
gggatcttttactggccgagaaacgagga-------------------------------
------------------------------------------------------------
------------------------------------------------------------
------------------------------------------------------------
------------------------------------------------------------
------------------------------------------------------------
--------------------------------------------------
>Ar-Nillug
atg---tcaatagctgcggcaaggccgctaatctcggtctacagtgataaaaatgagtca
aca------ggaacaacagtctcattgcctgctgttttcaaggctccaattaggcccgat
gttgtaaactttgttcacatgaacatcgctaaaaatcatagacagccatactgtgtgaac
aaagatgca---------g-gacaccagaccagtgccgaatcatggggaacaggtcgcgc
cgtggctcgtattccaagagtgcgcggaggtggtactcaccgctcg---------ggcca
gggtgctttcggcaacatgtgtaggggaggtcgcatgttcgcgcctactaagacctggcg
cagatggcatcgcaaggtcaacgtcaaccagaagaggtacgccatggtctccgccatagc
cgccagcggtgttcccgccctcgtcatgtccaa---------------------aggcca
catggttcaggatgtgccagaacttccctt------------ggttgtcagcgata----
-----agatccaagaatacaacaaaaccaagcaagccaccatcttccttcaccgaatcaa
ggcttggaatgacattcag-aag-gtatacaagagccgccga----------------tt
cagagctggcaagggtaaaatgcgtaaccgccgtcgcatccagcgtagaggac-----ca
ttgatcatctataaccgtgat---------cagggtttgacaaaggcattccgcaacatc
cc-cggcgtggagctgattaacgtgacgaagctgaacctgctgaagctggctcccgg-tg
gtcacgtgggcagattcgtcatctggacccaatcggcgttcgagaagctggacgccctct
acggcacctggc---gcaaggcctccaccctcaagaagggctacaacctgcccttcccca
agatggccaacagcgatctgtcgcgtctgctcaagtccgacgagatcaagaaggtcgtca
aaccgc---------------cacagaagggagttg---------tgagacgagtgaaga
a---------------attgaatcctctgcgcaacactcgcgccatgttgaaattgaacc
cattcgccgctgtgctcaagaggaaggcaatcttggacgcccagaagaggcagttgcagc
gtgacatcgcagccaatgagaagcgtggcattcccctgactcct------ctgcaagcga
ggcacgttaaactgatgaaggcgcgccaggagttgataaagaaggcgaaggctgctaagc
ccaagaaggagaagaaacccg---------------------------------------
--------------------------------------------------tgaaggcgaa
gaaggtgaccggagagaaggcagcca----------------agaagacggctgctgcac
------------ccaaggctaaggcagccgcacctgccaagaagccagctgctgcacctg
ccaacaa---------------------------------------gtag
>Ar-Onttau
atg---tcgttatcaacggcacgccctttggttagtatctacagcgaaaagtctgaagag
gttaa---aggcaagtctgttcgtttgccagctgtcttcaaggccccaattaggcctgat
gtcgtgaatttcgttcacgaacaaatttccttcaatcatcgccaagcgtattgtgtcagc
gataaagca---------g-gtcatcaaacttctgctgaatcatggggtactggtcgcgc
tgtcgcccgtattccgcgtgtccgtggtggaggtacccaccgctct---------ggtca
gggtgctttcggtaatatgtgtcgtggtggacgaatgttcgccccaacgaaaccatggcg
tcgctggcatagacgtgttaatatcaaccaacgtcgttatgccctcgcttcggctgtagc
ggccagcggagtcccagcccttgtaatgagcaa---------------------aggaca
tgttattgatcagattccagagttgcccct------------cgttgtttctgata----
-----aagttcaagaattaactaagaccaaacaagcggttatctttttgagacgtgttaa
agcctgggcagatatccaa-aag-gtttataaatcgcaaaga----------------tt
ccgcgctggaaagggtaaaatgcgtaataggagacgtatccaacgtaaaggcc-----cc
ctcattgtttaccataaagac---------caaggtcttcgtcgcgctttccgtaacatc
cc-tggaattgatttaattagcgttgaaaaattgaatttgcttaaattggcccctgg-cg
gtcacgtaggtcgttttataatctggaccgaatctgctttccaacgtttggacaaattgt
ttggaacttgga---aaaactcttctgttgaaaagaaaggttacaatttgccccaaccta
aaatggccaacactgatttatctcgtttgttgaaagctgaagaaattaagagtgtacttc
gtgcac---------------cacaaaagaagattg---------ttcgcgctgtgcgtc
g---------------tctcaatcctctcaccaacgctagggcaatgttacgtttgaatc
catatgctgctgtattgaagagacaagcaattttgtctgaacaaaaaaggaagtttgcta
gacaagaagcagttgcgaaaaaacggggtatcactttgagtccggataacgtagttatca
agtcggctgcacttcaaaaaaggcgaagagagttgataatgaaggccaaacagggtaaac
ccaagaagacggcgacgaaga---------------------------------------
------------------------------------------------------------
------------------------------------------------------------
------------------agaaggccgc---------------------------tcccg
ctaagaa---------------------------------------gtaa
>Ar-Partep
------gcagttgctgctcatagaccagtagttactgtatataatgaaaataatgagcct
ggc------accactggtgtggccctccctgtcgtctttagggctccaatacgtccagac
atagttaattttgttcatatgaacatggcaaaaaatcgaagacatccatatgctgtttca
aaagaagct---------g-gccatcaaacttctgctgaatcttggggtactggacgagc
cgtagctcgaattcctagagtccgtggtggtggaactcaccgttct---------ggtca
aggtgctttcggtaacatgtgtcgtggcggtcgtatgtttgcaccaactaagacatggag
gagatggcatcgcaaaataaatgttaaccaacgtcgttatgctgtatgctctgccattgc
agcaactggcgttccagccctggtcatgtctaa---------------------aggaca
taagattgagcaaattcctgaagttccctt------------agttgtgaatgata----
-----aagttcaagaatatactaaaaccaagcaagctgttcagtttttacgaaaaatcaa
ggcctgggctgatattcaa-aaa-gtttacaattccaagcga----------------tt
cagagctggcaaaggtaaaatgagaaaccgtagaagaattcaaagattgggac-----ct
gttattgtttatagaaaagat---------cagggtcttacaagggcttttagaaatata
cc-cggtattgaaactatcaatgtagagaaactcaaccttttgcgcttagctcctgg-tg
gacacgtcggtcgttttgtcatttggactgaatctgctttccgtagattggatgctattt
atggaacctata---agaagaactcaaccactaagaagaattacaac-------------
------------------------------------------------------------
--------------------------aataaggttc---------agcgctacatcctga
a---------------gaagaatccattgaagaacattagagttatgctgaaattgaatc
catttgctgcggttatgagacgaaagacttacctctatcaacagcagaaaaagaaagcta
aagaaattaaagtgatgaagagaagagga-------------------------------
------------------------------------------------------------
------------------------------------------------------------
------------------------------------------------------------
------------------------------------------------------------
------------------------------------------------------------
--------------------------------------------------
>Ar-Phesol
gcc---gtagccaccgttgctagacccctagtaacggtatatagcgacaaagatgaagac
acc------ggcaactcgttaatactcccggccgtttttaaagctccaattagacccgac
gttgtgaattttgttcatcaaaacatcgccaaaaatcaccgtcaaccttatgccgtcagt
aaagatgcc---------g-gccatcaaactagcgccgaatcgtggggtactggaagagc
cgtagctcgtatccctcgtgtacgtggtggcggtactcaccgcagt---------ggtca
aggtgctttcggtaacatgtgtagaggtggtcgaatgttcgctccaaccagagtttggag
gagatggcaccgtaaagtcaacactacccagaaaagatacgccatggttagcgctatcgc
tgccaccggagtcccggcattagtcatggccaa---------------------aggtca
tttggtccaagatgtacctgaatttccgtt------------ggtcgtcactgata----
-----aaattcaagaatacacaagaacaaaacaagctgtatcatttttacatcgtttacg
cgtatggaaagatatcaac-aag-gtatataaatcgaagaga----------------tt
acgtgccggaaaaggtaaaatgaggaatcgtcgtcatgtgcaacgtaaaggtc-----cg
ttgatcgtgtatagcagagat---------aagggtttgaaaaaagccttccgtaacatt
cc-cggagtcgacaccatcaacatcaggaaactcaacttgttgaagttagctcctgg-tg
gacatgtgggcagattcgtcatctggacggaagccgcctttaaacagttagaccaacttt
acggtacttggc---agaagaaagccagtttgaaaaataactacaatttgccttacccga
tgatgaccaataccgacttatctcgtttattcaaatcggacgaaattaaatctgtactcc
gtcatc---------------gcagacgatcggtgc---------cgaggagaaccagaa
a---------------attgaatcctttgaaacatattcgtaccatgattaaattgaacc
cgtacgcagccgtgttgaaaagacgtgccagcagaatcgctcaaaaacgtgtcttactga
aggaagctgttgcattgaaaaaggcgaat-------------------------------
------------------------------------------------------------
------------------------------------------------------------
------------------------------------------------------------
------------------------------------------------------------
------------------------------------------------------------
--------------------------------------------------
>Ar-Pluxyl
atg---agtttatcagtagcccgaccgcttgtgtcggtgtactcagagaagagtgagtcg
gtggc---cggagcggctctgcccctcccgttcgtgttcaaggccccgatccgcccggac
cttgtcaacgatgtccacgtctccatgtccaagaactcgaggcagccttactccgtaagc
aaggaggct---------g-gtcaccagaccagtgctgagtcatggggtactggacgagc
tgtcgcgcgtatcccccgtgtccgtggtggtggtacccacagatcc---------ggcca
gggagccttcggcaacatgtgtcgcgggggccgcatgttcgcgcccaccaagccgtggcg
ccgctggcaccgccgcgtgaacctacgccagcgccgcgccgccgtcgctgctgccgtcgc
cgctgccggcgtgcccgcgcttgtgcaggctag---------------------aggtca
catcatcgagaagatccccgagctgcccct------------cgtggtctctgaca----
-----aggtgcaagagatcaacaagaccaagcaggcggtcatcttcctgcgccgcatcaa
ggcctggtctgacgtgctc-aag-gtgtacaagtcacagcgc----------------ct
gcgcgccggcaagggcaagatgcgcaaccgtcgccgcgtccagcgcaagggac-----cc
ctcatcgtctaccacaaggac---------cagggcctgacccgcgcgttccgcaacatc
cc-cggcgtggagatgctgagcgtggagaagctgaacctgctgaagctggcgcccgg-cg
gacacgtcggccgcttcgtcatctggacgcagtccgctttcgaccgcctcgatgccctgt
tcggctcatgga---agactccctccaaggagaagaagaacttcaaccttccccagccca
agatggccaacaccgacctcagccgtctgctgaagtctgacgagatccgcaaggtcctcc
gtgccc---------------ccaacaagcgcgtga---------cccgtgcgaccagga
a---------------gctgaacccgctgaccaacagcaaggccatgctgaggctcaacc
cattctcggctgtcctccgaaggaaggccgtcctggaccagcagaggaggaacaacatcc
gtgcgttggagctggctgagaagcgtggcatcaagctgcccgctagcgaccccgctgtca
aggcgaagaagctgcgagtgaaccgcgccaagtccgttaagctggccttagcgaagaagc
ccaagaaggcggtgaagaagaccccc----------------------------------
------------------------------------ccgccccccc----ctaagaagaa
ggccgccggcaaggtc--------------------------------------------
-----gccaaggtcgccaaaaaaccggt------------------------------gg
ccaagaa---------------------------------------gtag
>Ar-Osmbic
atg---gcgttatcaacggcgcgaccccttgttacggtttataccgataaaaatgagacg
tcg------ggcgaaacaatttctctgccggctgtgttcaaagcaccaattcggcccgat
attgtaaatttcgttcaccaacaagtttcaaagaatagtagacaaccatattgtgtgtct
aaagaggct---------g-gtcatcaaacctctgctgaatcatggggaacaggacgtgc
cgtagcacgtattccgcgtgttcgcggtggtggtactcaccgctct---------ggtca
gggtgcgtttggtaacatgtgtagaggaggacgcatgtttgccccaaccaagccatggag
acgttggcaccgcaaaattaatgttaaccagaaaagatatgctctggtttcctctatcgc
tgcatctggtgttccagctcttgtacaatctaa---------------------aggtca
catggtacaagaggttccagaattcccttt------------ggtagtatcagaca----
-----aaattcaagagtacagtaaaactaagcaagctgttatctttttaagacgtatcaa
ggcatggaatgatatccaa-aag-gtatacaaatcccaacgt----------------tt
ccgtgctggcaagggtaaaatgcgtaaccgtagacgtattcagcgtcgaggac-----ct
ttgatcgtatacggtcaagat---------cagggcattcgcaaggcgttccgtaacatt
cc-cggtatcgatcttatgaatatcaataagatgaatcttttaaaattagcacctgg-tg
gtcacatcggtcgtttcgtaatctggacaaagtctgccttcgagaaacttgatgctctgt
acggaacatggc---gtaaggaatcccagctgaaagctgattacaacttacctttcccca
aaatggcaaacacagatttggcaagacttttgaaagctgacgaaatccgtaaggttttga
gagcac---------------caaggaagaaggtgg---------tccgcagtgtgaaga
a---------------attgaacccgttgaccaatacccgtgcgatgttgcgtctgaatc
catatgccgctgttctgaaacgcgcagcaatcctgaccgcaaggaaacgtcaacacgaga
aggaacttattctggccgagaagcgtggactgaagcttccaaagtctgtaccagctgtaa
agaccaagctgctgttagaaagacgtaggaaacaaatattagctgcaaaagcagctaaac
ctaagaagacaaaaaccgtgaa--------------------------------------
---------------------------------------------------gaaggcaaa
aaccgctaccgcggctaagcctgaaa----------------------aagtgactaaac
caactgaaaaagccgcagggaaacctgcggcatcaaa------------agctgcacccg
taaagaa---------------------------------------gtaa
>Ar-Pseelo
atg------------gcttcgcgacctaccgtctctatcatcggcaaagatggtgctccc
acg------ggagccacccacaccatgcccgccgtcttcaccagcccgatccgaccggac
atcgtccagcaggtgcacaccggcatggccaagaacaagcgacagccttactccgtgagc
gagaaggct---------g-gtcaccagacctctgctgagtcctggggaactggtcgtgc
tgttgcccgtatcccccgtgtctctggtggtggtacccaccgtgct---------ggtca
ggctgccttcggtaacatgtgccgttctggtcgcatgttcgctcccaccaagatctggcg
aaagtggcacgtcaaggtcaaccagggccagaagcgatatgccgtctgctccgccctggc
tgcctcggccgccgctcccctcctcctcgcccg---------------------tggcca
ccagatcatgagcatccctgaggttcccct------------ggtcatcgactccgctct
cttcgaggccgctggtatggccaagacctctgccaccaccggcctcctccaggctgttgg
tgctggtgccgagatcgag-aag-gtcaagaagtccaagaag----------------ct
ccgagctggcaagggcaagctccgtggccgccgccaccgccagcgccgcggtc-----ct
cttgtcgtctacgacgccgccgtcgacggcaaggagctcgtcaccggcttccgaaacatc
cc-cggtgtcgagacctcgcccgtcaccgccctcaacctcctccagctcgcccctgg-tg
gtcacctcggccgattcgtcatctggacctctgccgccttcaaggccctcgacgagatct
acggctcgacca---ccgagccctctgcccacaagaaggacttcctcctgccttccaacg
ttgtctcgcaggccgacctgacccgcctgatcaacagctccgaaatccagagctccctca
acgctc---------------ccaagggcgatgccatcacccgacgatctgccgtccaga
a---------------gaagaaccctctccgaaacaagcaggtcatgctccgcctcaacc
cctacgcctccgtgttcgctcaggaggcgcagaagaagcaggagtaa-------------
------------------------------------------------------------
------------------------------------------------------------
------------------------------------------------------------
------------------------------------------------------------
------------------------------------------------------------
------------------------------------------------------------
--------------------------------------------------
>Ar-Schgra
------------------nctcggccattagtttctgtatacagtgaaaaaaatgaggaa
acc------ggagaaactgttgctcttgctactgtgttcaaggcaccaatcagaccagat
gtcgttagttttgttcatgacaatgtctcaaagaacagcagacaaccttatgccgttagt
aaactagct---------g-gtcatcaaactagtgctgaatcatggggtactggtcgtgc
tgttgctcgtattcctcgtgttcgtggtggtggtactcatcgcagc---------ggtca
aggagctttcggtaacatgtgtcgtggtggacgaatgtttgctcccacacgtgtatggcg
ccgttggcatagaaaaattaatgttacacaaaagcgatatgctacagtatcagctattgc
tgcttctggagtacctgctcttgtcatgtcaaa---------------------aggtca
tttggtacaagaagtacctgaatttccatt------------agttgtttctgata----
-----agattcaagaatacactaaaaccaagcaagctacaattttcttacatcgtattaa
agcatggaaagatatccaa-aag-gtgatcaagtctcgtcgt----------------tt
acgtgcaggtaaaggaaaaatgcgtaatcgtcgtcatgttcaacgtagaggtc-----ca
ttgattgtttacagcaaagat---------caaggtttaagaaaagctttccgtaatatc
cc-aggcgtagatttgatcaacatcaggaaattaaacttgttgcacttggcccctgg-tg
gtcatgttggacgttttatcatctggactcaatctgctttccaaaaattggatagtcttt
atggtacatggg---acaaaaaagcaactctgaagagtggctataacttgcctttcccca
aaatgtcaaatactgatctgacaaggattctgaaatctgatgaactcaagaagtacttgc
cagctc---------------aaaggactggatcag---------ttcgtcgcacccgta
a---------------attgaatccattgagacacgtacgcaccatgcttagattgaatc
cttacatcgcggttcaaaaacgagttgcaagtaatgaaaacaaattgagaacactggctc
gtgaaacttacttagccaagaaagaaggtagaccaaccactgag---------------a
agggtgaaaagttattaaaacgtttcatcaatgaaaagaaaatgttgcgtgctgccaaaa
tcaaggccaagaag----------------------------------------------
------------------------------------------------------------
------------------------------------------------------------
------------------------------------------------------------
--------------------------------------------------
>Ar-Sipfla
atg---gctttatctacagctcgaccgttagtttctgtatacagtgaaaaaaatgaagaa
acc------ggagatactgttgctcttgctacagtattcaaagcacctattagacctgat
gttgttaacttcgtccacgataatatctctaaaaacagcagacaaccttatgcagttagc
aaattagct---------g-gtcatcaaactagtgctgaatcatggggtactggacgtgc
tgttgctcgtattcctcgtgttcgtggtggtggtacacatcgtagt---------ggtca
aggagcttttggtaacatgtgccgtggtggacgaatgtttgctcctacgcgtgtttggcg
ccgttggcataggaagattaatgttacccaaaagcgttatgctacagtatctgctattgc
tgcttctggtgtacctgcacttgttatgtctaa---------------------aggtca
tttggttcaggaggtacctgaattcccatt------------ggttgtttctgata----
-----aaatccaagaatacaccaaaactaaacaagccaccattttcttacatcgtatcaa
agcctggaaagatgtccaa-aag-gtcataaaatctcgccgt----------------tt
acgtgctggaaaaggaaaaatgcgaaatcgtcgtcatgttcaacgcagaggtc-----ca
ttgattgtttacagcaaagat---------caagggttaaagaaagctttccgtaacatc
cc-tggagtggatttaatcaatatcaggaaattaaatttattgcacttggctcctgg-tg
gtcatgttggacgtttcattatctggactcaatctgctttcaaaaaactagatgatcttt
atggtacgtggg---acaaaaaagcaacactaaagagcggttacaatttaccattcccca
agatgtcaaacactgatttaactaggattttcaaatctgatgaactcaaaaagtacttgc
cacctc---------------caaggactggaacat---------tacgtcgcactcgca
a---------------gttgaacccattgaaacatgttcgtaccatgctcagattaaatc
cttacattgcagttcaaaaacgtgttgctagcaatgaaaacaaattaagaaccttagctc
gtgagacttacttggctaagaaagaaggcagaccaactactgaa---------------a
agggtgaaaaagtgttaaaacgattcatcaatgaaaagaaaatgttgcgtgctgctaaac
tcaaggctaagaaggtaattgctgttaaaggtttacgtgaaattcatgaaaagaaattgg
aagcatataaaaagcgacttgctgctcgtggtggtgctcctccaactaaaaggtgcaaaa
aacaattgcccaagccaaaacctaagaccaacaagggtaataaacctacatctgctaaac
c---tgttgctactgctaccaaagcagcaccaaaagc------aaaatcaactggtaaag
ctaaagc---------------------------------------atga
>Ar-Sogfur
------tcaatagctgcggcaaggccgctaatctcggtctacagtgataaaaatgaagca
aca------ggaacatctatctcattgcctgctgtattcaaggctccaatcaggcctgat
gtggtgaattttgttcaccagaacattgctaaaaatcacagacagccctactgtgtgaac
aaagatgca---------g-gacaccagactagtgccgaatcatggggaactggtcgtgc
cgttgctcgtattccgagagtgcgcggaggaggtacccaccgttcg---------ggtca
gggtgctttcggtaacatgtgtagaggagggcgcatgttcgcgcccacaaagacctggcg
caggtggcaccgcaaagtcaacgtaaaccagaagaggtatgctatggtctccgccatagc
cgctagcggtgttccagccctggttatgtccaa---------------------aggaca
catggttcaggatgtaccagaacttccatt------------ggtggtcagtgata----
-----aaatccaagaatacaacaagaccaagcaagccaccatcttccttcaccgcatcaa
ggcttggaatgatattcaa-aag-gtttacaagagccgcaga----------------tt
cagagctggtaagggtaaaatgcgtaaccgtcgtcgcatccagcgtagaggac-----cc
ctcattatctataaccgtgat---------cagggtctgacgaaggcgttccgcaacatc
cc-aggtgtggagctgattaacgtgacaaaactgaacctgctgaagttggcgcccgg-ag
gtcatgtgggtcgttttgtcatctggacccagtcggcctttgagaagctcgactcgctgt
acggcacctggc---gcaaggcctccactctcaagaagggctacaacctgcccttcccca
agatggccaacagcgatctctccaggctgctcaagtctgacgaaatcaagaaggtcgtca
aaccac---------------cacagaagggagttg---------tgaggagagtgaaga
a---------------attgaatcctctgcgcaacacacgcgccatgttgaaattgaacc
cattcgccgccgttctgaagagaaaagccatcttggacgcccagaagaggcagttgcagc
gtgacgttgtactggctgagaagcgtggc-------------------------------
------------------------------------------------------------
------------------------------------------------------------
------------------------------------------------------------
------------------------------------------------------------
------------------------------------------------------------
--------------------------------------------------
>Ar-Stedum
---------gtagcagctgcaaggcctctaattacagtgtataatgagaaaaatgaacca
tct------ggtgttcaagtgcacttaccagcagtgtacaaagctcctatccgaccagat
atagttaattttgtacatatgaatatggctaaaaatagaagacatccttacgcagtatca
aaggaagctggtttttcag-gtcatcaaacatccgcagagtcatggggtactggtcgagc
tgttgctcgtattccaagagttcgaggaggtggaactcatcgttct---------ggaca
gggtgcttttggaaatatgtgtcgtggaggacgtatgtttgctcctactaaaacctggcg
tagatggcatcgcaaaataaatgtcaaccaacggcgttatgctatatgttctgcaattgc
tgcaactggagtcccagctttggttatgtctaa---------------------aggtat
ttatatcta------------------------------------------tgatt----
-----atatagtttgttttatcatgtttaaattgcatatgtcacttctaa--------aa
tgcttgtgctgcttttattttag-gtttacaactcaaagcgt----------------tt
tagagcaggcaaaggtaagatgaggaaccgtagaagaattcaaagattaggac-----cc
gtaattgtgtaccgtaaagac---------cagggactcactagagcctttagaaatatc
ccaaggcattgaaactataaatgtggataagttgaatttattgcgattggcaccagg-tg
ggcatgtaggtcgatttgtaatctggactgaatcagctttccgacgtttagatgctttgt
atggtacatgga------------------------------ttagccttccaatgcata
agatgacaaatgttgatttggctcgtcttctgaaaggtcctgaacttcgaaaagccatga
gacgtc---------------caaagaa--------------------------------
-------------------gaacccattgaagaacactagagttatgttgcgcttgaatc
cctatgtagctgtcctgaggcgcaacagatatctgcatgctgagcgaaaaaagaagcaa-
------------------------------------------------------------
------------------------------------------------------------
------------------------------------------------------------
------------------------------------------------------------
------------------------------------------------------------
------------------------------------------------------------
--------------------------------------------------
>Ar-Stemim
------gctgcagcagctgcaaggccactaattacagtgtataatgagaaaaatgaacca
tct------ggtgttcaagtgcacttaccagcagtgtacaaagctcctattcgaccagat
atagttaattttgtacatatgaatatggctaaaaatagaagacatccttatgcagtatca
aaggaagct---------g-gtcatcaaacatctgcagagtcgtggggtactggtcgagc
cgttgcccgtattccaagagttcgaggaggtggaactcatcgttct---------ggaca
gggtgcttttggaaatatgtgtcgtggagggcgtatgtttgctcctacaaaaacttggcg
tagatggcatcgcaagataaatgtcaaccaacgacgttatgctatatgttctgcgattgc
tgccactggagtcccagctttggttatgtctaa---------------------aggaca
taaaattgaagaaatacctgaagtaccatt------------ggtaataaatgata----
-----aaattcaagaatttacaaagactaaacaagctgttcaatttttacgtaaagtaaa
agcttggtctgatatccag-aaa-gtttacaactcaaagcgt----------------tt
tagggcaggcaaaggtaagatgaggaaccgtagaagaattcaaagattaggac-----cc
gtaattgtgtaccgtaaagac---------cagggactcactagagcctttagaaatatc
cc-aggcattgaaactataaatgtggataagttgaatttattgcgattggcaccagg-tg
ggcatgtgggtcgttttgtaatctggactgaatcagcttttcggcgtttagatgctttgt
atggtacatgga---agaaaaagtctttgaaaaagaaagattacaagtaa----------
------------------------------------------------------------
------------------------------------------------------------
------------------------------------------------------------
------------------------------------------------------------
------------------------------------------------------------
------------------------------------------------------------
------------------------------------------------------------
------------------------------------------------------------
------------------------------------------------------------
------------------------------------------------------------
--------------------------------------------------
>Ar-Temlon
------tcgttatcaacagcacgaccgcttatcacggtttataccgacaaaaatgagccg
tcg------aacgatgtgatttcgttgccgtctgtcttcaaggcaccgattcgtcccgat
atcgtgaacgttgttcaccaattgatttctacaaacagcagacagccgtactgcgtttct
aaagaggcc---------g-gtcatcaaacctctgctgaatcatggggtaccggacgcgc
tgtggcccgtatccctcgtgtacgtggcggtggtactcaccgttcc---------ggtca
gggtgccttcggtaatatgtgccgaggcgggcgcatgtttgcgcctaccaaaccgtggcg
acgttggcatcatcacgtcaacgtcaatcagaaacgttacgctctcgtttctgccattgc
tgcttccggtgtccccgcactcgtgcagtctaa---------------------aggaca
catgatccaggaggtccctgaatttccgtt------------ggtcgtttccgaca----
-----aaattcaggagtatataaaaacaagacaggctgtcatttttttgagacgcatcaa
ggcttggaatgacatccag-aag-gtgtacaaatcccaacgt----------------tt
tcgtgcgggtaaaggaaaaatgcgtaatcgtcgacgcatccagcgacgtggac-----cc
ttgatcgtatatggccaagat---------cagggcatccgtaaggcatttcgcaatatc
cc-tggtgtctctctgatgaacatcaacaaaatgaatctgttgaaattggcacctgg-tg
gccacgtcggacggttcgtaatctggaccaagtccgcattcgaaaaattggacgctcttt
acggaacctggc---gtaaagagtcacagctaaaaaaaggctataatttgccattcccca
aaatggccaatacggatctgtccagacttctcaagtctgaagagatccgcaaagtcttaa
gagccc---------------cgagaaagaaggtgg---------tgcgtcgggtgaaga
a---------------actgaatccattggctaacacgcgagctatgctacgtctcaatc
cttacgccgcagttctgaaacgcgctgccatcctgactgcgcagaagagcaagcgcgaga
aggatattcttcttgcagagaaacgaggc-------------------------------
------------------------------------------------------------
------------------------------------------------------------
------------------------------------------------------------
------------------------------------------------------------
------------------------------------------------------------
--------------------------------------------------
>Ar-Thrpal
atg---tcgatttcaacagcccgccccctcatcagtgtgtacagcgagaagaatgaggcc
aca------ggcagcacaattaatctgcctgcgatcttcaaggctcccattcgccctgat
gtcgtgaacttcgttcaccagaatatggctaagaaccatcgtcagccgtacagtgtcaat
gatcaagca---------g-gacaccaaaccagtgcggagtcatggggtactggtcgtgc
tgtagcccgtattcctcgtgtccgaggtggtggtactcaccgctct---------ggcca
gggtgccttcggtaacatgtgccgaggtggtcgcatgtttgcccccactaagccatggcg
ccgctggcaccgccatatcaatgtcaaccagaagagatacgccctggtgtcagccattgc
tgcttctggagtccctgctctcgtccagtccaa---------------------gggtca
tgttattgacaacatccctgagctccccct------------tgtcgtcagtgaca----
-----aagtccaggaactcaccaagaccaagcaggctgttgcgttcctgaagagcatcaa
tgcctgggctgatattgaa-aag-gtgtacaaatcccgccgc----------------ct
ccgagctggtaagggtaagatgcgtaaccgccgtcgcatccagcgtcgcggtc-----ct
ctggtcatctatggaactgac---------caaggtgtagtccgagcattccgtaacatc
cc-cggcattgactgcgtgcccgtcgccaagatgaacctgctgaagctggctcccgg-tg
gccacgtcggccgcttcatcatctggaccgagtccgcattcaaggagttggacaagctgt
acggcacctgga---agcgttcgtccaaggtcaagaagggctacaacctgcccatgccca
agatgggaaacactgaccttagccgacttctcaagtctgaggaaatcaggaaggtcctga
ggcccg---------------cccagacccgagttg---------tccgcagtgtgcgca
a---------------gcacaaccctctgcgcaaccagcgtgccatgctgaagctgaacc
cttacgctgctgttctcaagaggaacgccatcctgactctccagaggcgtgtgaaggcca
aggctgatttccttgccaagaagcgtggtactcctgttgtgcctgccaagcgtgatgctc
gtacggctaagcccaccaagaagaggaccaaggtcaagaggacccc--------------
------------------------------------------------------------
---------------------------------------------------tgagcagaa
ggctgcccttcgtgccaagcctgttg----------------tacctaagcctgttaaag
agaagaaagctgcaaaggccaaggctgc------------------------------cc
ctaagaa---------------------------------------gtaa
>Ar-Timbar
------------------------------------------------------------
---------------------------------ntgttcaaggcgcccattaggccggat
gtagtgaactttgtgcatgaccagatggccaaaaaccatcgtcagccgtacagtgtcaac
aaggatgct---------g-gtcaccagacaagtgccgagtcttggggcacaggacgtgc
tgtggcacgtattccccgtgtgaggggtggaggtacccatcgctcg---------ggcca
aggtgcgtttggcaacatgtgtcgaggtggacgcatgtttgctcccacaaagccatggcg
ccgttggcatcgcaagatcaatgtcaaccagaagcgttacgccatggtgtcagctatcgc
agccacgggtgtacccgccttggtcatgtcaaa---------------------gggtca
catggtgcaagagatccctgagctaccctt------------ggtagttgatgata----
-----aggtgcaagagtatagcaagaccaagcaagcagttattttcttgcgacgcatcaa
ggcttgggcagacatccaa-aag-gtgtacaaatctcgcaga----------------tt
tcgtgccggtaaaggaaagatgcgtaaccgcaggcgtatccagagacgtggcc-----cg
cttatcatctatggcagtgac---------cagggtctcacgaaggcattccgcaacatc
cc-tggagttgatctcatcaacgtgcagaaactgaacctactgaagctggctcctgg-tg
gccatgtggggcggtttgtgatctggactcagtctgcgttcagccagctggatcagctgt
atggctcctggc---gcaagactgcaaccctaaagaagggctataacctgccccagccca
agatggccaacacagacctggccaggctgctaaaggctcaggaaatccagaaggttctca
ggaagc---------------caaagaaagtggtgt---------atcgtcgtgtgaaga
a---------------gttgaacccactaagtaatacgcgtgcgatgctgaagctcaatc
cttatgttgctgtactgaagaggaaagccattctgacatccatcaagtcgaagatttcac
gagatgaactcctggccaagaagagaggt-------------------------------
------------------------------------------------------------
------------------------------------------------------------
------------------------------------------------------------
------------------------------------------------------------
------------------------------------------------------------
--------------------------------------------------
>Ar-Timcri
------------------------------------------------------------
---------------------------------ntgttcaaggcgcctattaggccagat
gtggtgaactttgtgcatgaccagatggccaaaaaccatcgtcagccatacagtgtcaac
aaggatgct---------gtgtcaccagacaagtgctgagtcttggggcacaggacgtgc
tgtggcacgtattccccgtgtgaggggtggaggtacccaccgctcg---------ggcca
aggtgcgtttggcaacatgtgtcgaggtggacgtatgtttgctcccacaaagccgtggcg
ccgttggcaccgcaagatcaatgtcaatcagaagcggtatgccatggtgtcagctatcgc
agccacgggtgtgcccgccttggtcatgtcaaa---------------------gggtca
catggtgcaggagattcctgagctaccctt------------ggtagttgatgaca----
-----aggtgcaagagtatagcaagaccaagcaagcagttattttcttgcgacgcatcaa
ggcttgggcagacatccaa-aag-gtgtacaaatctcgcaga----------------tt
tcgtgctggtaaaggaaagatgcgcaaccgtaggcgcatccagagacgtggcc-----cg
ctcatcatctatggcagtgat---------cagggtctcacaaaggcattccgcaacatc
cc-tggagttgatctcatcaacgtgcagaaactgaacctactgaagctggctcctgg-tg
gccatgtggggcggtttgtgatctggactcagtctgcatttagccagctggatcagctgt
atggctcctggc---gcaagactgcaaccctaaagaagggctacaacctgccacagccca
agatggccaatacagatctggccaggctccttaaggctgaggaaatccagaaggttctaa
ggaagc---------------caaagaaagtggtgt---------atcgtcgtgtgaaaa
a---------------gttgaacccactaagtaatacgcgtgcgatgctgaagctcaatc
cttatgttgctgtgctgaagaggaaggccattctgacatccatcaagtcaaagatttcac
gagatgaactcctggccaagaagaggggt-------------------------------
------------------------------------------------------------
------------------------------------------------------------
------------------------------------------------------------
------------------------------------------------------------
------------------------------------------------------------
--------------------------------------------------
>Ar-Timgen
------------------------------------------------------------
---------------------------------ntgttcaaggcgcccattaggccggat
gtggtgaactttgtgcatgaccagatggccaaaaaccatcgtcagccgtacagtgtcaac
aaggatgct---------g-gtcaccagacaagtgccgagtcttggggcacaggacgtgc
tgtggctcgtattcctcgtgtgaggggtggaggtacccaccgctcg---------ggcca
aggtgcgtttggcaacatgtgtcgaggtggacgcatgtttgctcccacaaagccgtggcg
ccgttggcatcgcaagatcaatgtcaaccagaagcgttacgccatggtgtcggctatcgc
agccacgggtgtacccgccttggtcatgtcaaa---------------------gggtca
catggtgcaggagatccctgagctaccctt------------ggtagttgatgata----
-----aggtgcaagagtatagtaagaccaagcaagcagttattttcttgcgacgcatcaa
ggcttgggcagacatccaa-aag-gtgtacaaatctcgcaga----------------tt
tcgtgccggtaaaggaaagatgcgcaatcgcagacgtatccagagacgtggcc-----ca
cttatcatctatggcagtgac---------cagggtctcacgaaggcattccgcaacatc
cc-tggagttgatctcatcaacgtgcagaaactgaacctactgaagctggctcctgg-tg
gtcatgtggggcggtttgtgatctggactcagtctgcgttcagccagctggatcagctgt
atggctcttggc---gcaagactgcaaccctaaagaagggctataacctgccccagccca
agatggccaacacagatttggccaggctcctgaaggctcaggaaatccagaaggttctca
ggaagc---------------caaagaaagtggtgt---------atcgtcgtgtgaaga
a---------------gctgaacccactaagtaatacacgtgcgatgctgaagctcaatc
cttatgttgctgtactgaagaggaaggctattctgacatccatcaagtcgaagatttcac
gagatgaactcctggccaagaagagaggt-------------------------------
------------------------------------------------------------
------------------------------------------------------------
------------------------------------------------------------
------------------------------------------------------------
------------------------------------------------------------
--------------------------------------------------
>Ar-Timmon
------------------------------------------------------------
---------------------------------ntgttcaaggcgcctattaggccagat
gtggtgaactttgtgcatgaccagatggccaaaaaccatcgtcagccatacagtgtcaac
aaggatgct---------g-gtcaccagacaagtgctgagtcttggggcacaggacgtgc
tgtggcacgtattccccgtgtgaggggtggaggtacccaccgctcg---------ggcca
aggtgcgttcggcaacatgtgtcgaggtggacgtatgtttgctcccacaaagccgtggcg
ccgttggcaccgcaagatcaatgtcaatcagaagcggtatgccatggtgtcggctatcgc
agccacgggtgtgcccgccttggtcatgtcaaa---------------------gggtca
catggtgcaggagattcctgagctaccctt------------ggtagttgatgaca----
-----aggtgcaagagtatagcaagaccaagcaagcagttattttcttgcgacgcatcaa
ggcttgggcagacatccaa-aag-gtgtacaaatctcgcaga----------------tt
tcgtgctggtaaaggaaagatgcgcaaccgtaggcgcatccagagacgtggcc-----cg
ctcatcatctatggcagtgat---------cagggtctcacaaaggcattccgcaacatc
cc-tggagttgatctcatcaacgtgcagaaactgaacctactgaagctggctcctgg-tg
gccatgtggggcggtttgtgatctggactcagtctgcatttagccagctggatcagctgt
atggctcctggc---gcaagactgcaaccctaaagaagggctacaacctgccacagccta
agatggccaatacagatctggccaggctccttaaggctgaggaaatccagaaggttctaa
ggaagc---------------caaagaaagtggtgt---------atcgtcgtgtgaaaa
a---------------gttgaacccactaagtaatacgcgtgcgatgctgaagctcaatc
cttatgttgctgtgctgaagaggaaggccattctgacatccatcaagtcaaagatttcac
gagatgaactcctggccaagaagaggggtgtaagtacaaccattattaccgcttttgaat
cttcctttatattacc--------------------------------------------
------------------------------------------------------------
------------------------------------------------------------
------------------------------------------------------------
------------------------------------------------------------
----------------------------------------------atag
>Ar-Timpop
------------------------------------------------------------
---------------------------------ntgttcaaggcgcctattagaccggat
gtggtgaactttgtgcatgaccagatggccaaaaaccatcgtcagccatatagtgtcaac
aaggatgct---------g-gtcaccagacaagtgccgagtcttggggcacaggacgtgc
tgtggcacgtattccccgtgtgaggggtggaggtacccaccgctcc---------ggcca
aggtgcgttcggcaacatgtgtcgaggtggacgtatgtttgctcccacaaagccgtggcg
ccgttggcaccgcaagatcaatgtcaatcagaagcggtatgccatggtgtcagctatcgc
agccacgggtgtgcccgccttggtcatgtcaaa---------------------gggtca
catggtgcaggagattcctgagctaccctt------------ggtagttgatgaca----
-----aggtgcaagagtatagcaagaccaagcaagcagttattttcttgcgacgcatcaa
ggcttgggcagacatccaa-aag-gtgtacaaatctcgcaga----------------tt
tcgtgctggtaaaggaaagatgcgcaaccgtaggcgcatccagagacgtggcc-----cg
ctcattatctatggcagtgat---------cagggtctcacaaaggcattccgcaacatc
cc-tggagttgatctcatcaacgtgcagaaactgaacctactgaagctggctcctgg-tg
gccatgtggggcggtttgtgatctggactcagtctgcatttagccagctggatcagctgt
atggctcctggc---gcaagactgcaaccctaaagaagggctacaacctgccacagccca
agatggccaatacagatctggccaggctccttaaggctgaggaaatccagaaggttctga
ggaagc---------------caaagaaagtggtgt---------atcgtcgtgtgaaga
a---------------gttgaacccactaagtaatacgcgtgcgatgctgaagctcaatc
cttatgttgctgtgctgaagaggaaggccattctgacgtccatcaagtcaaagatttcac
gagatgaactcctggccaagaagaggggt-------------------------------
------------------------------------------------------------
------------------------------------------------------------
------------------------------------------------------------
------------------------------------------------------------
------------------------------------------------------------
--------------------------------------------------
>Ar-Timshe
------------------------------------------------------------
---------------------------------ntgttcaaggcgcctattaggccggat
gtggtgaactttgtgcatgaccagatggccaaaaaccatcgtcagccatatagtgtcaac
aaggatgct---------g-gtcaccagacaagtgccgagtcttggggcacaggacgtgc
tgtggcacgtattccccgtgtgaggggtggaggtacccaccgctcc---------ggcca
aggtgcgttcggcaacatgtgtcgaggtggacgcatgtttgctcccacaaagccgtggcg
ccgttggcaccgcaagatcaatgtcaatcagaagcggtatgccatggtgtcagctatcgc
agccacgggtgtgcccgccttggtcatgtcaaa---------------------gggtca
catggtgcaggagattcctgagctaccctt------------ggtagttgatgaca----
-----aggtgcaagagtatagcaagaccaagcaagcagttattttcttgcgacgcatcaa
ggcttgggcagacatccaa-aagtgtgtacaaatctcgcaga----------------tt
tcgtgctggtaaaggaaagatgcgcaaccgtaggcgcatccagagacgtggcc-----cg
ctcatcatctatggcagtgat---------cagggtctcacaaaggcattccgcaacatc
cc-tggagttgatctcatcaacgtgcagaaactgaacctactgaagctggctcctgg-tg
gccatgtggggcggtttgtgatctggactcagtctgcatttagccagctggatcagctgt
atggctcctggc---gcaagactgcaaccctaaagaagggctacaacctgccacagccca
agatggccaatacagatctggccaggctccttaaggctgaggaaatccagaaggttctca
ggaagc---------------caaagaaagtggtgt---------atcgtcgtgtgaaga
a---------------gttgaacccactaagtaatacgcgtgcgatgctgaagctcaatc
cttatgttgctgtgctgaagaggaaggccattctgacgtccatcaagtcaaagatttcac
gagatgaactcctggccaagaagaggggt-------------------------------
------------------------------------------------------------
------------------------------------------------------------
------------------------------------------------------------
------------------------------------------------------------
------------------------------------------------------------
--------------------------------------------------
>Ar-Timtah
------------------------------------------------------------
---------------------------------ntgttcaaggcgcccattaggccagat
gtagtgaactttgtgcatgaccagatggccaaaaaccatcgtcagccgtacagtgtcaac
aaggatgct---------g-gtcaccagacaagtgccgagtcttggggcacaggacgtgc
tgtggcacgtattccccgtgtgaggggtggaggtacccatcgctca---------ggcca
aggtgcgtttggcaacatgtgtcgaggtggacgcatgtttgctcccacaaagccatggcg
ccgttggcatcgcaagatcaatgtcaaccagaagcgttacgccatggtgtcagctatcgc
agccacgggtgtacccgccttggtcatgtcaaa---------------------gggtca
catggtgcaggagatccctgagctaccctt------------ggtagttgatgata----
-----aggtgcaagagtatagcaagaccaagcaagcagttattttcttgcgacgcatcaa
ggcttgggcagacatccaa-aag-gtgtacaaatctcgcaga----------------tt
tcgtgccggtaaaggaaagatgcgcaaccgcaggcgtatccagagacgtggcc-----cg
cttatcatctatggcagtgac---------cagggtctcacgaaggcattccgcaacatc
cc-tggagttgatctcatcaacgtgcagaaactgaacctactgaagctggctcctgg-tg
gccatgtggggcggtttgtgatctggactcagtctgcgttcagccagctggatcagctgt
atggctcctggc---gcaagactgcaaccctaaagaagggctataacctgccccagccca
agatggccaacacagacctggccaggctgctaaaggctcaggaaatccagaaggttctca
ggaagc---------------caaagaaagtggtgt---------atcgtcgtgtgaaga
a---------------gttgaaccctctaagtaatacgcgtgcgatgctgaagctcaatc
cttatgttgctgtactgaagaggaaagccattctgacatccatcaagtcgaagatttcac
gagatgaactcctggccaagaagagaggt-------------------------------
------------------------------------------------------------
------------------------------------------------------------
------------------------------------------------------------
------------------------------------------------------------
------------------------------------------------------------
--------------------------------------------------
>Ar-Trivap
------agtgtttcggccacccgcccccttgtcaccgtccacggtgagaagaatgaagca
aca------ggtgtcaccatcccgatgcctgctgtattcagagctccaatccgtccggat
gtggtaaactttgtgcacactaacatcgccaagaaccatagacaaccttatggtgttgat
aaagaagct---------g-gtcataaaactagtgctgaatcatggggtactggtcgtgc
tgtagcccgtattcctcgtgttcgtggaggtggtactcaccgttct---------ggtca
gggagcttttggtaacatgtgtagaggcggtcacatgttcgcgccaaacagagtttggag
gagatggcaccgtagagtcaataccaaccagaagcgatatgctatggtatctgctattgc
tgcttcaggaaatccagctatcgtcatgtctaa---------------------aggtca
tatggtccaaggtgtgagcgagtttcccct------------ggttgtcacagata----
-----aaattcaagaatacaagagaacgaaacaagctgtagctttccttgctgctgtcag
agcgtggaaggatgtcaag-aag-cgatccagcggctggcatctagcaaaccgttttttt
ttctctccgctggattccattcgctgtcagcggtctcctgacgccgccgggtcaagcaat
ctcaccgtattcgtgctggta---------aagggtttgagaaatgcattccgtaacatc
cc-cggagtagattgtatcaatgttatgaaattgaatttattgaaagtagcccctgg-tg
gtcatgtaggaagattcatcatttggactgaatctgcttttaagaaattagatgaactct
atggaacatgga---gaaagaagagtacattgaagagtgattacaacttacccatgccca
aaatggccaacaccgatttaacaggacttctgaggtcggaagaaatcaagaaattcttga
agcggc---------------caaan----------------------------------
------------------------------------------------------------
------------------------------------------------------------
------------------------------------------------------------
------------------------------------------------------------
------------------------------------------------------------
------------------------------------------------------------
------------------------------------------------------------
------------------------------------------------------------
--------------------------------------------------
>Ar-Tutabs
------agtctgtcgatagcccgaccgctagtgtcggtgtactctgagaagagcgagcaa
gtggc---cggggcctccctgccgctgccgttcgtcttcaaggcccccatcaggcctgac
cttgtcaatgaggtccacgtgtccatgggcaagaatgcccgtcagccttactgcgtcagc
aaggaggct---------g-gccaccagaccagtgccgagtcatggggtaccggtcgtgc
cgtagcgcgtatcccgcgtgtccgtggtggtggtacccacagatcc---------ggtca
gggtgcgttcggtaacatgtgtcgcggtggtcgtatgttcgcgcccaccaagccgtggcg
ccgttggcaccgccgcgtgaacctacgccagcgccgcgccgccgtcgcagccgccgttgc
tgccgccggcgtccctgcgttggtgcaggcccg---------------------tggtca
catcatcgagaaaatccccgagctgcccct------------cgtggtgtcagaca----
-----aggtgcaggagatcaacaagaccaaacaggcggtcatcttcctgcgccgcatcaa
agcctggtctgacgtgctcaaag-gtatacaagtcccagcgc----------------ct
gcgcgccggcaagggcaagatgcgcaaccgccgccgcgtgcagcgcaaggggc-----cg
ctcatcgtctaccacaaggac---------cagggtctgacccgcgcgttccgcaacatc
cc-cggcgttgaaatgctgaacgtggacaaactgaatctgctgaagctggctccagg-cg
gtcacgtcggccgcttcatcatctggacgcaatccgccttcgaccgcctcgacgccctgt
tcggctcatgga---agaccccgtccaaggagaagaagaacttcaacctgccgcagccga
agatggccaacaccgacctcagccgcctgctcaaggccgacgagatccgcaaggtgctgc
gcaaac---------------ccaacaagcgcgtgg---------tgcgcgcgacgcgca
a---------------gctgaacccgctgagcaacacgcgcgcgatgctgcggctgaacc
cgttcgcggccgtgctcaagcgcaaggcattgctcgaccagcagaggaccaggaacgtca
gggcgatggcgctcgctgagaaacgcggg-------------------------------
------------------------------------------------------------
------------------------------------------------------------
------------------------------------------------------------
------------------------------------------------------------
------------------------------------------------------------
--------------------------------------------------
>Ec-Ophspi
------tcgattgcagcagcccgcccattgatttcggtctactccgagaagaatgaaaaa
aca------gccaataatataaagctgccatccgtcctgaaggctcctatcaggattgac
ttggtcaactttgtgcataccaacatgcgcaagaaccgtcgccagccatacgcagtcaat
aaatatgca---------g-gtcatcaaaccagtgcagagtcttggggaactggccgtgc
tgtggcacgtattccacgtgtacgtggtggaggtactcaccgatct--------------
----------------------------------------------------gtatggag
gaaatggcatcgtcgcaccaacatcaatcagaagaggtatgccgtgtgcgctgccatcgc
agctactgcagtccctgctctggttatgtctaa---------------------aggcca
ctgtatcatgcagacccctgaagtccctct------------ggtagtcagcgatg----
-----ccatccaggaatacaagaagaccaaggaagccgtcagattcctcaaatgtttcaa
ggcatgggaagacatcaag-aag-gtgtacaaatctcacaga----------------aa
acgtgctggtaaaggtaaaatgaggaacaggaggtttgtgaaacgacaaggac-----cc
tgtatcatctacgacaaagac---------aatggtatcaagagagccttcagaaatatc
cc-aggtatcacattaatgaatgtagccaaattaaacctcatcaaattggcacctgg-tg
gtcatgtaggcaggttctgtatctggacagagagtgctttccgcaagttagatgctatat
atggtacatgga---agaaacagtccaaggttaagaagcatttcaagacaagaacaccaa
gga---------------------------------------------------------
------------------------------------------------ggcgaggtgtga
a---------------gaagaacccactcaagaatgtgagggtcatgttcaaactcaacc
cctactccctcacacagaagagagtagccaaggccacagaggtgaaatacaagaagaaga
aagaagaaatcctcaacaaaaaacgaggg-------------------------------
------------------------------------------------------------
------------------------------------------------------------
------------------------------------------------------------
------------------------------------------------------------
------------------------------------------------------------
--------------------------------------------------
