# Supplementary material for: Prokaryotic and Eukaryotic Horizontal Transfer of Sailor (DD82E), a New Superfamily of IS630-Tc1-Mariner DNA Transposons
Source: Biology (Basel). 2021 Oct 7;10(10):1005. doi: 10.3390/biology10101005 (PMC8533490; doi:10.3390/biology10101005)
Supplement: Supplementary file 1 [file biology-10-01005-s001.zip › Supplementary Material/Supplementary Data S7.fas]

>Ba-Delbac
atg---------------------------------------------------------
------------------------------------------------------------
------------------------------------------------------------
------------------------------------------------------------
------------------------------------------------------------
------------------------------------------------------------
------------------------------------------------------------
------------------------------------------------------------
------------------------------------------------------------
---------------tcgttccaaggaaaagagtttacatatg-----------------
---gcatgaaacagcttgtcattaatctaagacaat------------ttaatgatatcg
agcga----------------------------------------agcaagaataatctc
aaggcagtttgggcagtcgagcaaacagcaaaaggtcttggtattggtcaggctacagtc
agaagaatc---------atggctgaatataataagaatcag------------------
----------------------------------caaaatattcccggcaacgct---cc
aaaaacacggggcaaacctg----------------------------------------
-------aatatattatccctcaaaatttacaatcgattgtgcgtaaatatatccgttct
caaaac------ctaaagggtcaacatgtttcagt-------------tgaacttgttct
tcagcacctattaacaat-tagttcggattacaa-----------ctttccaacaacaac
attgtggagagcattga---acagatggggttttacttacgggattgga---aaacgacg
ctcagcactgaaagaacgtgattatgtaattttagccaggagacgatatcttcgtcaaaa
gcggttaaat---cgaaat-tccgatggatcatt------tatacgcgctgaagtttatc
ttgatgaaacatttataaacaaaaatcattcaaatcagttcacttggtatctcgatgaag
atg---------------------------------------------------------
------gccctgatgtaaataagccgtccggaaaaggtgaacgtttaataattgtcaatg
caattacac---------------------------------------ttgatggctggg
tagacaaagcccagctggtttttgaagcaaaaaaaaaga---------------------
------------------------------------------------------------
------------------caggggattatcacggtcaaatggattgggggaatttttcta
aatggttcatagaacaa------------------ttattgcccaatattccggcaaact
caataataatcatggacaacgccagttatcataatactac------cgaagataatacat
t-----------------------------------------------------------
-------ccctaaatcaaatacaaaaaaagaaaatctacgtaaatggctggatgataaag
gtattccttggggaaa------------------------------------agatttat
tgaaagctgaatta-tatgcattgtgc---------aaattttttgaaccaaagc-----
--------------c-tgagtataagattgataaaatagctgaggcagct---------g
gacattccatattaaggacaccccagtatcatccagaacttcagcctatcgaaatgtgtt
ggggagttgtaaaaaattatatggctaaacattgcg---------attttacgcttaag-
-------------aaactccgcaata-----atctacctgttgctttttctcaggtaaca
tcgaaaacatgtaaaaaactgattgaaaaaaca---gttactgaagaaaataggtattgg
gaagaggacggcgaaattgacaccaatcaag-----------------------------
----------------------------------gagtagatg-----------------
------------------------------------------------------------
------------------------------------------------------------
------------------------------------------------------------
------------------------------------------------------------
------------------------------------------------------------
------------------------------------------------------------
------------------------------------------------------------
------------------------------------------------------------
------------------------------------------------------------
-------------ctaag
>Ba-Desbac
atg---------------------------------------------------------
------------------------------------------------------------
------------------------------------------------------------
------------------------------------------------------------
------------------------------------------------------------
------------------------------------------------------------
------------------------------------------------------------
------------------------------------------------------------
------------------------------------------------------------
---------------tcatttcaaggtaaagaattcacacaag-----------------
---gtatgaaacaactcgtaatcaatttaaagcaat------------ttaatgatattg
agaga----------------------------------------ggtgaaaagaaactc
aaggccgtgtgggctatagaacaaacagcaaagggtttaggtattggccaagctacggtt
agaagaatc---------atggccgagtataataagaacaag------------------
----------------------------------caaaacgttccggacagctta---cc
caaaacacgaggcaagccgg----------------------------------------
-------aatatgcgattccgcataacttacagccagttgtgcggcagtatatacgttcc
cagaac------ctgaaaggtcggcatgtgtcagt-------------tgatcttgttcg
taaacatttagcaaaaat-taaccccgattacaa-----------ttttcccacaacaac
actatggaggacattga---atagatggggcttcacttatggaaccggg---aaacgacg
ttcagccctgaaagagcgggattatgtaattttagcgagaagacagtatattagacagaa
acgtttgaac---aggaaa-ccggatggatcgtt------tgtacgtcctgaggtttacc
ttgatgaaacgttcataaataaaaaccactctaaccagttcacttggtattttgatgagg
atg---------------------------------------------------------
------gtcctgatgtgaataagccagccgggaagggtgaacgcttgattgtagttaatg
caatcacgc---------------------------------------ttgacggctggg
ttaacaacgcccagttgatttttgaagcaaaaaagaaaa---------------------
------------------------------------------------------------
------------------ccggtgattaccatggccaaatggattggggtaacttttcta
aatggttcacagagcag------------------ctattgcctgatatcccggaaaatt
caattatcattatggacaatgccagttatcataataccac------agaagaaagcgcat
t-----------------------------------------------------------
-------ccctaaatcaaacgcacgcaaagaaaatttacgcaaatggttggatgacaaag
gaatcccatgggggga------------------------------------agatttac
tgaaagctgaattg-tacgttctgtgc---------aaattatttgaaccaaaac-----
--------------c-tgagtacaagattgataaaatagtagaagcagag---------g
gacattctattttacggacacctcaataccaccctgaacttcagcctattgaaatgtgct
ggggggttgtaaaaaattatatggctaaacattgtg---------attttacgcttcga-
-------------aagtttcgcaata-----atttgtctttggctttttcccgggtcaca
tcgaaaatatgccaaaaactgatcgcaaagacg---gtagctgaagaaaataaatattgg
gaagaggatggagaaattgatgtaaatcaag-----------------------------
----------------------------------gggtggatg-----------------
------------------------------------------------------------
------------------------------------------------------------
------------------------------------------------------------
------------------------------------------------------------
------------------------------------------------------------
------------------------------------------------------------
------------------------------------------------------------
------------------------------------------------------------
------------------------------------------------------------
-------------tcaat
>Ba-Legsp.
atg---------------------------------------------------------
------------------------------------------------------------
------------------------------------------------------------
------------------------------------------------------------
------------------------------------------------------------
------------------------------------------------------------
------------------------------------------------------------
------------------------------------------------------------
------------------------------------------------------------
------------------------------------------------------------
------------------------------------------------------------
------------------------------------------------------------
------------------gagagaacggcacatgcgctaggaatagggctagtgacagtc
aggcgtgtg---------atggctgattttaataaagatcc-------------------
------------------------------------gaaattacttgagcaacca---cc
gaaaattaagggacgaccaa----------------------------------------
-------atcacgtaatgccagattcgttgcaaagcatcatcagggaatatattcggtct
gccaac------aaagaaggtgagtttattacatt-------------ggatctgctgcg
ccaacagcttatagagtc-tatcccattagatga-----------tcttaatattagaac
gctcggacgggcattag---atcgctggggctttgcgtttgggaaaggt---atccgttc
gcagcatctcaaagaaaaagatcatgttattgcagcaaggcaacgatacataaggcgaaa
acgtgaaaac-------------cgaaaaggatcaggtactattcgtccagaggtttact
ttgatgagtcctacataaataagaatcacagcaatgattttacatggtattttgaggaag
atg---------------------------------------------------------
------gacctctcgtacaaaagccaactgggcaaggtgagcgactgattattattaatg
ccatcacaa---------------------------------------aagatggctggg
tacccaacgcgaaactaacttataagagcacaaaaaaaa---------------------
------------------------------------------------------------
------------------cgggtgactatcacggacaggtgaattatgaattattcagta
aatggtttcaggagaaa------------------cttctgccgaatattccgaagaatt
ctttaattattatggacaatgcgccctatcataatgtgtt------aagcccctgttctg
c-----------------------------------------------------------
-------gccgatctctagcagcaaaaaagaatatatgcggctttggttggcaaacaata
atgtaccggtctcaga------------------------------------tgactgcc
taaagccggagatg-attgaaattttg---------agaaaaatagcaccttcgc-----
--------------c-tacctatgcaatcgacttaattgcagagcaggcg---------g
gacatgaagtgttgcgtaccccgccgtatcaccctgaactacagccgatagaaacatgct
ggggcattgtgaaaaatcaagtggcacaaaattgtg---------atttcaccatggct-
-------------aacttattactac-----aacttgatacggcattttccagtgtaaca
gaacaaacgtgcacaggattaattaagaaaata---agacaggtagaggatgatttctgg
acatctgacttggaattagacaaa------------------------------------
------------------------------------------------------------
------------------------------------------------------------
------------------------------------------------------------
------------------------------------------------------------
------------------------------------------------------------
------------------------------------------------------------
------------------------------------------------------------
------------------------------------------------------------
------------------------------------------------------------
------------------------------------------------------------
------------------
>Ba-uncDes
atgtttt-----------------------------------------------------
------------------------------------------------------------
------------------------------------------------------------
------------------------------------------------------------
------------------------------------------------------------
------------------------------------------------------------
------------------------------------------------------------
------------------------------------------------------------
------------------------------------------------------------
----------------catgtcgaggcaagcccctgactcctg-----------------
---aaataaagaaagttactgtttctgtcaagcagt------------------attttg
acaga-------------------------------------------aacaaaatcata
ccagcggaaccgagtgtgaagcgtgctgcggatgctcttggtattggtgtggcaacggta
aaacgaatc---------atggccgattacaatcgcgatcc-------------------
------------------------------------cgggctgcttgataagcct---gc
aaaactgcgtggacgaccga----------------------------------------
-------tatatgctgttaacgtttcctaccaggaatctgctcggtcatatattcgaacc
gcaaac------aaaaaaggggaacacataacgct-------------tgcagacatcaa
aaatttcttagaggagcgatatcccggcgaatca------------tttaataaagcgac
gttaggcagaacactta---acaggtgggggtttgaatttggtcaggga---gtgcgttc
tcagcatttaaaagaaaaggaccatgtggttgccgccagacagcgttatttgcgcgaaat
gagagacaat---agagtc-cccggaaaaagcgctgacacaattcgtccggaagtttatc
ttgatgagtcatatgtaaacaagaatcacagcaataattttatatggtattacggtgaag
acg---------------------------------------------------------
------gtccttgggtacaaaagccgacaggcaaaggcgaacgtcttatcattatcaatg
cgataacta---------------------------------------aagcgggttggg
ttccaggttcaaaacttgtgtttaagagcacgagaaaaa---------------------
------------------------------------------------------------
------------------caggggattatcacggtcaaatgaattgggagttatttaaaa
aatggtttattgagatg------------------ctcctccccaatattccgaaaaagt
cccttataatcatggataatgcctcataccacaatatcct------ttcagaacattctc
c-----------------------------------------------------------
-------accgacaccaaaaagctcgaagaaaaaaattaaagaatggcttgaaaaaaata
aagtttactgtcgtga------------------------------------tgattgtc
taaaggctgagttg-atcgagattttg---------atgaaaatggcccctgagc-----
--------------c-aatctatgcaatcgacgaaatagctatatcattt---------g
ggcataaggttctcagaacgccaccgtatcacccggaactgcaaccaatagaaatatgtt
ggggtttagtaaaaaattatgtggccagaaattgtg---------acttcaccatgaag-
-------------aacctgatcaagc-----aacttgattgcggatttaataaagtcacg
gctacgatatgtgataaaatcattaagaaaata---agaaaaatcgagaatgaattctgg
gtgacagatataaagatggacgcccaa---------------------------------
------------------------------------------------------------
------------------------------------------------------------
------------------------------------------------------------
------------------------------------------------------------
------------------------------------------------------------
------------------------------------------------------------
------------------------------------------------------------
------------------------------------------------------------
------------------------------------------------------------
------------------------------------------------------------
------------------
>St-Aphast
atgtcatctacatttagcactt----ttca------------------------------
------------------------------------------------------------
------------------------------------------------------------
------------------------------------------------------------
---------------------------------------------gcttcaat-------
------------------------------------------------------------
------------------------------------------------------------
---------------------------------ttag-----------------------
--------------------------------------------------------catg
cctacgacccacgctatggaaaaaagacacgtgctatcgccag-----------------
---ccgaaaagtggctcatcgttaaatgccatcagt------------------acttca
tcgaacacaaggcgctaaacctc-------------------------------cctggg
aagcaagcacgcgttcgagacagtgtgtccaagtgcctggggtttgccaaatcgacagta
agcagcgtc---------attgctgaatggaacaaaaaccacgacc--------------
----------------------------------------------gctctttca---aa
tcggaagg--------------------------aagagtacgtggacaccggcct----
---------cgttcttccgtcgaacaccttgctaccgagatacgccaaatcatacaagaa
tcaaac------gctgcttgcttgccagtgtctgc-------------gaagtcgctgtc
agctgagatcgccgaaca-agaaggcgtcaccat--------------acctgttcgcac
aatgcggcgagcgcttc---gtcgcatggggttctgctttcaaaagggt---caaacccg
cttttttctggccgagtcaagcgaaaacgtggcgtttcgaacgacctacttgcgaaagaa
attgtccaat---cga-------acacagtccggcggcgtacgtctacccgaggtgtact
tgcatgaatcgtactgcaacttaaaccactcacctggcaagacatgggttgacgaaacaa
aac---------------------------------------------------------
------------gacgactgagcaagagcggcaaaggaccacgtatgtgcattgttggtg
ctggaattgtgtccaccgacgctgacggaacc---------aa---gtgtggtgaatggg
catgcaattcgcttgtgatgtggccctcacagaagcgaccgaaacggcaacgtaagcaag
---------------------------------cctcg----------------------
--ttggtggacgacgatgacgacgactaccatggcaatttcaacagcgaattgtttgaga
agtggtttacccaattgtgtgg---------c---gcgctacagactgcgcacggggctt
gtgtgattcacatggatggggcaaagtatcacaagcgcgt------cttgaatccttg--
------------------------------------------------------------
-------tacaacgacagcaacaaagaagggggagatcatcgcgtggttgacgtcgaagg
gtgttgcgtttgaccc------------------------------------gaagcaga
ccaaggcagagctg-cttgtgattgta---------aaggccaaccgcgagcgtc-----
--------------c-atcctatgcatctcaggttattgcgacatcatac---------g
gccatacactgttgtttaccccaccgtaccatccagagctgcaaccgatcgaggtcattt
ggggaatcgtcaagaacaagattgcatgccggccat---------cttcagacatggcg-
-------------gagttggagcgtc-----ggctgaagatccactttgcagaggtgaca
tcttcacagtggttgtcagcacatgacaagtcg---tgttcgtttgaaaatgcgtacatg
gaagctgctgaagatgtgatcctggcacaaga----------------------------
----------------------------------------------------ggaggaac
cgtcg----------------gacgatggcgaaggaaacctgcttgatgtttcctctgaa
a-----------------------------------------------------------
------------------------------------------------------------
------------------------------------------------------------
------------------------------------------------------------
------------------------------------------------------------
------------------------------------------------------------
------------------------------------------------------------
------------------------------------------------------------
-------------gtgaa
>St-Aphinv
atg---------------------------------------------------------
------------------------------------------------------------
------------------------------------------------------------
------------------------------------------------------------
------------------------------------------------------------
------------------------------------------------------------
------------------------------------------------------------
------------------------------------------------------------
------------------------------------------------------------
cctgaaaccaacgcaatggaaaaaagacacgtgttatcaccag-----------------
---ccgaaaagtggctcgtagttaagtgtcatcaat------------------acttcg
tggaacacaaggcaatgaacctt-------------------------------cctgga
aagcacgcccgcgttcgagacagcgtgtcaaagtgcctcggattcgcgaagtctacagtg
agcaatgtc---------gttgccgattggaaccaaaaccacgacc--------------
----------------------------------------------gctcgttca---cg
cccaagtc--------------------------caccacacggggacaccgtcct----
---------cggtcatccgttgagcactttgcaactgaaattcggcaaattattcaagaa
tccaac------gctgcctgtttgccgatctcggc-------------aaaagccctgtc
cactgagctggccgaacg-tgaaggcgttatcat--------------tccagtacgaac
catgcggagagcgcttc---gtcgaatgggcttttcgtttcaaaagggc---caaacaag
gtacttcctagccgaatcaagtgagaatgttgctttccgaacgtcttacctacgcaaaaa
gatctccaac---cgt-------tccgagtctggcggcgtctgtttgcctgaagtgtttt
tggatgaatcgttttgtaatttgaaccactcaccgggaaaaacttgggtcgatgaaacga
agc---------------------------------------------------------
------------gtcgactcgcaaagagtggaaaaggacctcgaatgtgcattgtcggtg
ccggcgtcgtgttgtcaaatgaagacggaaca---------aa---gcggggcgagtggg
ctggcaactcgttggtcatgtggccgtcgaagcgaaggcctaagcggagacgcaaagctg
---------------------------------atatt----------------------
--atcgacgacaacgacgatgatgattaccatggaaacttcaacagcgttctgttcgaga
aatggtttgaagaattgtgcag---------c---tccctcaagaatacgtacggaactt
gcgtcatccacatggacggggcgcggtaccacaaacggat------attaaatccatg--
------------------------------------------------------------
-------tccgacaactgccacgtctaaggcagatatcattgcttggttgacatccaaag
gcgtcacgttcgagtc------------------------------------aaggctta
ccaaggcagagctg-cttgtgaccgtg---------aaggccaatcgggagcgtc-----
--------------c-gtcatatgcatctcaggtcattgctacatcacat---------g
gtcatactttgttgttcacacctccttaccatccagagctccagcctatcgaggttattt
ggggcattgtgaagaacaaaattgcgtgtaggccgt---------cgtcggacatggca-
-------------gacctcgagcgac-----gcctgaagactcacttgctgaag------
------------------------------------------------------------
------------------------------------------------------------
------------------------------------------------------------
------------------------------------------------------------
------------------------------------------------------------
------------------------------------------------------------
------------------------------------------------------------
------------------------------------------------------------
------------------------------------------------------------
------------------------------------------------------------
------------------------------------------------------------
------------------------------------------------------------
------------------
>St-Aphste
atgccgtccaaccg----------------------------------------------
------------------------------------------------------------
------------------------------------------------------------
------------------------------------------------------------
------------------------------------------------------------
------------------------------------------------------------
------------------------------------------------------------
------------------------------------------------------------
------------------------------------------------------------
------------------------------------------------------------
------------------------------------------------------atcacg
tcgaa-------------------------------------------------------
------------------------------------------------------------
----------------------------------------------gc------------
------------------------------------------------------------
------------------------------------------------------------
----------------------------------------------------tccttgcc
tctgat------ctctttgaacggtactccaca---------------tgactctctcgt
gtctgatgtattgaacag-acatggcatcaacat--------------cgtggagaggac
attgcgtcgattattga---cgcgaaatggattctacttcggtcgtggg---aagcgccg
gcagttctgtgcagagtccgtgggaaacctggcgttccgatcggtctacctccgcaccaa
agcgaccaac----------ctcaggcgacgaaatctacccaagcagccagaaatcttct
tggacgagtcatattgcaatttacaccatgtctcacaacttgcttggatcgactcggaag
cccacg------------------------------------------------------
------acagcgttcagtacgagcacagcggcaaaggaccccgtgtttgcattgttggtg
tcgagtcatctcggggcaaaatta---------------------caagcgcagaatggg
tccccgggtcctttcaatgttcgtcgaagaagaaaaatcgcaagcagaattgt---gctg
---------------------------------atcac----------------------
--gagtcggacgaaggcgacgacgactaccacggcaatttcaacgccccattgtttgaac
cgtggtttgacatgttgtgtcg---------c---accgccaaagaacggtatggcccct
gtcgtatctttatggacggcgcttcgtatcacatgcgacg------cctgaatcctgc--
------------------------------------------------------------
-------gcccagtgcaaaatatcgcaagcaagagatcattgaatggcttgacatgcatg
gcgttatccgtcaaac------------------------------------aaatgcga
caaagccggagttg-ctgatgttggtg---------cgtgcaaacaaacccgctc-----
--------------c-catttacgccacaacagaaattgctgtcgggcat---------g
gtcatacagtccactggacgccgccgtaccatcccgaattgaaccctatcgaattgattt
gggcgaacatcaaacgccgcattgcgtccaacccagcca------caactatggtg----
-------------gacttagagaaca-----aggtatgtgtgaggtctgacatgccg---
------------------------------------------------------------
------------------------------------------------------------
------------------------------------------------------------
------------------------------------------------------------
------------------------------------------------------------
------------------------------------------------------------
------------------------------------------------------------
------------------------------------------------------------
------------------------------------------------------------
------------------------------------------------------------
------------------------------------------------------------
------------------------------------------------------------
------------------
>St-Phycam
atg---------------------------------------------------------
------------------------------------------------------------
------------------------------------------------------------
------------------------------------------------------------
------------------------------------------------------------
------------------------------------------------------------
------------------------------------------------------------
------------------------------------------------------------
------------------------------------------------------------
---------------------------aagccgattacccccg-----------------
---ccgaaaaaaacctgattctcaagacccatcgct------------------atttcc
tcgccgaagctaagcaaggactcgaccccagcagacgagc--------------------
-----------cgtacggctgcgtgttcaccagtgtcttggcttcgggatggctactatc
gctcgagtc---------gttgcagccgagaacaagctcagtcgcg--------------
----------------------------------------------gcgagaccg---ca
gcaagtcc--------------------------cgctgaaccacccgctcaactg----
---------agagagacagttcaaaaatacggtaatatattcggacaaatcattactgac
cgaaat------atttcaggcaagcccgccacgtc-------------tcagcacatcgc
cgatgttgcacaaggtct-gacaggtgaagctat--------------ttctgctcgcac
tgtccgaagaacgctac---gcgcgatgaactgctcgttcaaggttggt---gaaaggcg
ggatatccgcgccgacagcgatgccaacgctgcttttagacagaagtacctgcagcgcaa
gcgagcgaac----------ttgaacaagcg---gactgccatcaggactgaagtatacc
tagacgagtccttctgcaacctgcatcacgtcgctcaacgcacgtggctcctgcccgaaa
tgaagcgcg---------------------------------------------------
---tgc---------------ttccatctgggaaggggcggcgattttgcataattggag
ccggcgccatcacgcgcgttggcaaccatcga---------a---cgcgcggcgagtggg
tgaaaggatcagtcaaagtgtgggctgctgataaagcgg---------------------
------------------------------------------------------------
------ccagcgccgcaacgggtgactatcacggaaacttcaacagcgagaagttcgaga
ggtggtttgggcagctgtgtga---------g---acgctgtctgatgagtacggcgagt
gcaacatcattatggacggggccaagtaccacaagcgcga------tgtcgacgcagc--
------------------------------------------------------------
-------ccccgctaagagcaagaataaggacacacacgtgaagtggttgctgcgccagg
gcgtgccggcgagcat------------------------------------gctcatga
agaagaaggtgttg-cagcagctagtc---------gaggagaagcgcggctccg-----
--------------c-gaaatacgagaccgtgactattgcatcgaagtgg---------g
gtcacaaggttctcttcactccaccctaccatcctgagctccagcccatcgagctgatct
gggctgcaatcaagaatcccatcgccaagaacccgtgca---------gcacaatggcc-
-------------gagttggaggcga-----agatccacgatggcatcaacagcgttact
tcgaagacttggctcaaggcatacaggcatgtc---cagaacgtggaggaggagtacatg
gaggcgatggagacggacgaggacgtgttgg-----------------------------
------------------------------------------------------------
------------------------------------------------------------
------------------------------------------------------------
------------------------------------------------------------
------------------------------------------------------------
------------------------------------------------------------
------------------------------------------------------------
------------------------------------------------------------
------------------------------------------------------------
------------------------------------------------------------
-------------agcgg
>St-Physyr
atgaaaatttggcacaacagaa----tcgga--cctcctgtc-----------------t
tctcaggtt---------------------------------------------------
------------------------------------------------------------
---------------gtccaatcaacgtgaaacacgc-----------------------
--------------------------------------ggcaatcgctgcagc-------
------------------------------------------------------------
------------------------------------------------------------
---------------------------------tcacc-----tcggcacgtctagccgt
------------------------------------ccttgtttcatccgaatcggctca
ttattcgatccactacagatgccgcaacacatactttccgctt-----------------
---ccgacaagtactacatcgtgcgcctccaccgca------------------cgttga
aggccgaattggcgcaggggcttcaccg--------------cagaggacatac------
-----------gctacgccaaatgatgcgcgacgctacaggctacgcaggcagcacactt
gcgctcgtt---------ttggcccactggaacaagcaccacgacc--------------
----------------------------------------------ccttcttcg---cg
agcacctc--------------------------acgccctcgaggccaccgccac----
---------cggtctaccgccgaaaattacaaggatgaaattcgcaaaataattacgggc
cgtaat------ctaaatcagcaaccaactaccgc-------------gtgtcacatcgc
agctgaactacaagaagt-ggcaggtatcactgt--------------ttcggcgagacc
catgcgtactgttgtca---agaggctcggtttctcctacgcggcgggg---caaaagcg
taacatagcggctgacgcagcaggcacagtcaagtttcgtgaggcgtatctgctcaagaa
ggttgccaat---cgc-------gaccatcatcgcaatcctcgtagacctgaggttttcc
tcgatgagagctacgtgaatgagcaccatgtagcttctcggacgtggcttcctgctg---
------------------------------------------------------------
------accgcgttcgctacgataagagtggcaaaggtcgccgcttttgtatcgttgggg
ctggcattttgcaccgcaagaatggcgg---------------tttacgcggcgactggg
tggagggctcgttgaagttttggcagtcggacctcgctgcaagcgagc------------
------------------------------------------------------------
------------------aagaggattatcacggcaacttcgacagccaaaccttcgaag
actggttcaagaaactctgccg---------t---actttgaagcgcgaacacggtgcgt
gcaacatcgtcatggacggtgcgagctatcaccgccgcat------catcaacccgtc--
------------------------------------------------------------
-------tccgaagaaggggtggaagaaggcacgcatccttcgttggcttatcgagaacg
gtattccgtggggttg------------------------------------cgacacca
ggaacgcgacgctg-ctcaagcttgtc---------tccgccgccaagccgaaga-----
--------------c-caactacgtagccaacgtcattgcccaaaagcat---------g
gtcatttgttgttctacacgcctccatatcaccccgagctgcagccaatcgaggtgatat
ggggcgtggtgaagaatcgtatcgcaatggaaccagcga------agtcgatggca----
-------------gacctgaacaaga-----agcttgaagcttcacttcagaaagtgtca
agccacacctgggtgggagcctatcgcaaggtc---cagaggatggagaacgaatacatg
gtgaaagctcgaaatcgccaggaaatccgccgagagatcacagaggctgaggatca----
---------------------------------------------gctcgtagaagacgc
agtcgag--------------------gacaccgcgcaggactctgccgaggagctggaa
gagtacg-----------------------------------------------------
------------------------------------------------------------
------------------------------------------------------------
------------------------------------------------------------
------------------------------------------------------------
------------------------------------------------------------
------------------------------------------------------------
------------------------------------------------------------
-------ccttccagtgc
>St-Phytub
atgtcgtcggagaaagcgcgtc--------------------------------------
------------------------------------------------------------
------------------------------------------------------------
------------------------------------------------------------
---------------------------------------gtgaaggcgacgat-------
------------------------------------------------------------
------------------------------------------------------------
------------------------------------------------------------
------------------------------------------------gctgctcgagcg
atggcgtttgtgaaggttcaccgcggcaggtccctcacggtag-----------------
---aagaaaggctggatatcctcgctgctcaggcaa------------------atttac
gtgca-------------------------------------ggtcgcactgtaattcct
cgaaaggagagtgtaaccaacaaaattgctcgattacttggtcgttccaacaaaacgtgt
ggtgaagtttggt-----------------------------------------------
-----ctacatttctgtct------gatggcactgtattaacagctgctccccct---gg
taatcgtgg------------------------cgatcgcatgacacggttgccaa----
-----actcagtgacaatgcaggatttggttcgtcaattcgcccgtacccgatgtgaaac
ccgtactaggacgacggcaaaggacgtcatgcatttgctagcggaggaaaagtatctatc
attcgatcctacagataa-tagcagtactgaagc--------------tgcgcttcggac
tgtgcagagatttttgg---agcagagtggatatgcgcgcggagctcataaaggcaaggg
attacgcctgtcaccagctaatgatttagcc------agagctgagtacgtgcagaaaat
gaccggcgtcgactgtatgtc----------------------aagtcgcatcgtgtaca
tggatgaaagttatattcatcaccactatgcaagacataacgattcactagtcgacccaa
cagatgaca---------------------------------------------------
------cctacgtcaaagagaagcacaaaggcaggcggctttgcttcattgcagctattc
tcgacaaggatcccactgtagaagatgaagggcgaacccccgagcaatctgctcaatttt
tgcaggacactgtggatatttttgagggggaaaagcaga---------------------
------------------------------------------------------------
------------------cagcagattaccatggcatgttttgccacgtctattttgttg
tttggatggacacattacttcg---------cgtcctaagcgacatgcgcttgtcaaatt
gtattatagtgatggacaacgctaagtaccacaaggttct------acctgcatcaac--
------------------------------------------------------------
-------accaaagcatggcagcagtcgggccaagatgctcgaagccatgaaggcgtatg
gcatcaacgttcctga------------------------------------caacgcta
cgaaggtcattctg-tggcaattgctc---------tcagcacacatcgaaaaacat---
-------------gt-tgtccccgtgatagtgaaaaaggcaagagacaaa---------g
ggcacgaagtggtgttcactccaccttaccattctgatttacagcctatagagcttgttt
gggcgcacgtaaaaggtgaagttggccgccagtacactaca----aagacgagttctcc-
-------------gacattcgccctc-----ggctggagcgagctt--------------
------------------------------------------------------------
------------------------------------------------------------
------------------------------------------------------------
------------------------------------------------------------
------------------------------------------------------------
------------------------------------------------------------
------------------------------------------------------------
------------------------------------------------------------
------------------------------------------------------------
------------------------------------------------------------
------------------------------------------------------------
------------------------------------------------------------
------------------
>St-Pilapi
atgctgttttattcaaaacact--------------------------------------
------------------------------------------------------------
------------------------------------------------------------
------------------------------------------------------------
----------------------------------------tccaa-ctgcaat------t
tatcgaat----------------------------------------------------
-----------------------tgatcactatttttatcgttcaaacacgatc------
------------------gaatttcatttatttttgcaaaagttatgcgcaggaga----
-----------------------------------------atatattactcatggtgac
aggtaacggcgagcagaaacgaaagagaatgtgctgccgcattacgag------------
-caaggtggcagctgtcgtgcgagacgtgcgttctt------------------tcttca
atgaa-------------------------------aagagcctccacggaaagagaatt
aatgtctcccagccgttagcgcggacggccacctgtactgggctttcagtggcatcggtt
aagcgaatt---------tgcaagtctgaagacgatgaagc-------------------
---------------------------------------------cacgttccca-----
---------------accag------------cgatgagcctgaacaacgcctcaa----
-----gcaacgccaagttcccgaatccgtgtatccagttatccgtcgtgcaatattcgat
atgttc------agcgcaaacaagcacgtcacgct-------------cgataccttgct
acacgaactcgcaacaaatcttttaactcgctcgacggcgtggaagtggtcgcgagccac
tctccatcgcgtcttgactgaagagatgggctacacttgggggcggaggtgtacacacta
cgagcagctcagagaaaagggacccattgcccttcggcgcttgcggtacatccagaaggt
acggcagtac---cga-------tcagaagg------------gaggagcatatactacc
aagacaaaacttgggttaataagaatatgacaccatcgaatgtctggacggatcaaaacg
gta---------------------------------------------------------
------aaggtggcggtactgttccgccttggaaagggtcttgctctattgtttgccaca
ttggcagca---------------------------------------aggaagggtttg
ttcaggagacagagctgatttttcgtgggaagaagtctcaacgta---------------
------------------------------------------------------------
------------------acgcggattaccacacggaaatgaatgcggatgctttcctgg
attggctagagaaaaag------------------gttttacctttactgcccgaacgct
cggtacttgttttagaccgcgcgacgtatcacactacgcg------cacagaagaaac--
------------------------------------------------------------
-gaaaccagccagctcacaattcctgaaggaagaatttattcaatggctcctcggcaaag
gaatccagcacactgagcacgacaggacgtatacaacattcaatgactaccagatgatga
agcgggtcgagctc-gcgagcttgtgc---------aaggagtacaccccagtcc-----
--------------c-gaaattcaaagcacaggagttggtcgagcgatat---------a
aatgtgacattcttctgctcccaacatcacaccctgagcttaatccaattgagctcctgt
ggtcggatgtaaaaagttacgtggcaaaacacaacacga------cgttcagtctgaca-
-------------gaagtggagcggc-----tgacacagcaaagactgagagaaatcggc
acagagcagtgggaaaaatgcgttcaacattgc---gttaaggtggaagatgaatactac
aataaggcggacagtctcgactttgaaatg------------------------------
------------------------------------------------------------
------------------------------------------------------------
------------------------------------------------------------
------------------------------------------------------------
------------------------------------------------------------
------------------------------------------------------------
------------------------------------------------------------
------------------------------------------------------------
------------------------------------------------------------
------------------------------------------------------------
------------------
>St-Pytoli
atgacca-----------------------------------------------------
------------------------------------------------------------
------------------------------------------------------------
------------------------------------------------------------
---------------------------------------------gcagcagc-----g-
------------------------------------------------------------
------------------------------------------------------------
------------------------------------------------gcggaacag---
------------------------------------gaccc-------------------
-------------cccaagcgcaagcgccgctttcgcatgatctcgca------------
-cgatacagcggtcgcaatcaatgactgtagaacgt------------------attttg
aacgg-------------------------------gaggcaagtgacaactcgcgccgg
aacctctcgcggcctgtcgatcgtacagccgagtgctttgatatcagccgccaaaccgtt
atgcagatc---------agaaaaaagctagagagtggcgaa------c-----------
---------------------------------------ctttct---------------
----------------------------------acgacgaggaagagcgcgaccg----
-----cgcaatggaggtccctccctcctttgctggggatgttcgtgatgcgatctttgac
atgtac------gctgccaagcaacacgtcacgct-------------cgacacgctgct
caagacactgcaagacaagcgcgtcacgcgcacatcggggtggaagtggagccgatctac
tctgtatcggtttctgacggacacaatgcattacacgtayggcaaacggcgcacgtacta
ccagaatctgaaggagaacgtgtcaattgcggctcaacgcgtcgcgtacatcaagaaggt
gcaggagtat---cga-------gctgaagg------------tcgccctattttctacc
aagatgagacgtgggtgaacaagaacatsacgccagccaacgtgtggttggacgatgagg
gcc---------------------------------------------------------
------agggaggtcgagcggtgccacaggggaagggcgagaggtcgattgtctgtcata
tcggagggc---------------------------------------gtgatgggtttg
tcgacggcgccaagctcattttcagaggcagcaaggctttgaagg---------------
------------------------------------------------------------
------------------actctgattatcacaccgagatgaactcgtccgtctttctcg
actggatgcgacgcaaa------------------gtactccctgcggtaccttcgcgct
cagttatcgtgatcgatcgtgctacctaccacacgacgtt------gactgaacaaac--
------------------------------------------------------------
-aaagcctgccaagtcaacgttcagaaaagcccagttggcggagtggcttgtcgcacacg
gtgttgtgcacaatgg---------catgcgtaccgtg---gacgagtatatgacgatga
cgaagccagagctc-gggcagctctgc---------aaagagaacaaaccaaagc-----
--------------c-agaatacgaggttgctgtcactgcacgtgagttc---------g
actgcgacgttctcttcctccctgtcggccacccagagttgaaccctatcgagatggtgt
ggagctacgtcaaaagctacgtggcaaagcacaacaccg------acttctctctgtcg-
-------------gaggtcgagaggc-----tatcgcacgccgctcttgactcatttgac
tcagaagcgtggcagagatatgtcgatcattgt---gtgaaagtagagcgcaggtacctt
gagctggctgatgatgtgccgctcgatatgg-----------------------------
------------------------------------------------------------
------------------------------------------------------------
------------------------------------------------------------
------------------------------------------------------------
------------------------------------------------------------
------------------------------------------------------------
------------------------------------------------------------
------------------------------------------------------------
------------------------------------------------------------
------------------------------------------------------------
-------------atgac
>Fu-Lobtra
atgtcttcagcacaattttctt----------------------------------taat
ccccaaaga---------------------------------------------------
------------------------------------------------------------
-------------------acttagtgcggaacaggca----------------------
--------------------------------------agccggagaagcgag-------
------------------------------------------------------------
------------------------------------------------------------
-----------------------tcttttatttatgaagag-------------------
------------------------------------------------tccaaccaatcc
atgttttctcaagaacatgagaatgataatcccttcctcatca-------gcat------
---ggatgaaggtggtcttcatgcaccgccacgacttagtaagaca--------accgta
gcgga-------------------------------ggaggaataccgcctaatcgcaca
tatctacgcaaagctcagcaatgcgccgccagagtttcaaaaatggatgagacaatcgtt
tggcatgaaagagtg---tgtgcagatggctaagcttaccggggtaaat-----------
-----gcacattcctgtctagca----------------gctatcaactactcaa---gg
acaggggta-------ttga-----agttgcccaacaagggtgtgggacgtggccg----
--taaagcacaagcaaaagataaagtgctccagggacatatcacggatatcatcaggaga
actaat------ctgggaggtatcccgaatacact-------------tggacgagtggt
gaatgagctcagaaatga-gcatggtatcaggac--------------gtcaaggtcaac
agttcatcgatacctac---atgcaagtaacttttactggggaaagggg---gttcgaag
gaactttatgcacgatgcacctcacattgtgcaataccgactgaaatacctcacagagcg
tttcaagaac-ctggtggagcttgacgatggtttaatccctatgatgccagaggtatttc
ttgatgagtcctattgtcacctggaccattcctcaaaaaatcgatgggtagaacgggacg
gag---------------------------------------------------------
------------gcattgtgtgtgaatcatctcggcaaccacttctcgtcatgttcgctg
catttgtcatctattacgaccgtgacgaacag---------aaggtggtggggaagtttg
ttgagaacagtgttcacatctgggcggcgaacagcaaggcatctcttcagggaaacgccg
---------------------------------atcatatgcagcccaatagt-------
--cagattcttgcaaatgatcatgactatcatggtcattttaaccacgaggtgttcgaag
agctgtttacgacggtttgcca---------aagtctggtaaagatgaatctcggtcctt
gtaaaatacacatggatggtgccaggtaccatttccattg------ccctgataggaa--
------------------------------------------------------------
-------gccaacggccgccaataagaaatcggagataatggaatggcttatatctcatc
aatttggaattccacccggtt------------------ctaacggtgatcgaacgccaa
gcaagtcagaacta-cttgcttatata---------aggacccttgattaccagc-----
--------------c-acggtacacggtctgggacatcgcattagagaatggg------g
gccactggattattaggacacctccttatcattgcgaactccagcccattgaattaatct
ggggcgttataaaaaacagcgtagcttacatgatatccg------gatcgatggctgccg
atcaacttatccagatgctgaaggaa----ctcttccgaaatgttcaagttaaaactttc
gtttctgcctggaaaaaaacccttagttttgcc---tacagatacatgcaggaaattcgt
ggccagacattcgagacggccgaggtgcaggaagagttggaacaaatttttcattcgatt
gatttttccgaggccacattcaacaggctttttgggattggtgctgccagaggccgatac
aatgtcttaattgagcccatggaagatggtgatattggtgatgaagttgatgaagttgaa
gaagacg---------------ttgatcttatcccgacatctcgatccttggctcctgat
gaattggaggaagacgataactca------------------------------------
------------------------------------------------------------
------------------------------------------------------------
----------atgccggcttcaccttcagccc----------------------------
------------------------------------------------------------
------------------------------------------------------------
------------------------------------------------------------
----gtttttaccgccac
>Fu-Morsp.
a-----------------------------------------------------------
------------------------------------------------------------
------------------------------------------------------------
------------------------------------------------------------
------------------------------------------------------------
------------------------------------------------------------
------------------------------------------------------------
------------------------------------------------------------
------------------------------------------------------------
------------------------------------------------------------
------------------------------------------------------------
------------------------------------------------------------
------------------------------------------------------------
------------------------------------------------------------
------------------------------------------------------------
------------------------------------------------------------
------------------------------------------------------------
------------------------------------------------------------
------------------------------------------------------------
------------------------------------------------------------
-----------------------------------------tggagtatctgaagcgtcg
ctttgagaac-ctcgtccaaaaagatggaaagtggagaccagtagtgccggaagtattct
tagatgaatcgtattgccacctagaccatacgacagcaagcaggtgggtaactccgggca
tgg---------------------------------------------------------
---------------cggtgtctgaagcaggaaagcagccaatattggttattttcgcgg
cattcgtggtttatttcgatcaggacaagcaa---------gaagtcatcgggagatttg
taaaagatagtgtacatatctggccagctcttggtaaagcgcacctccagaaagcaaacg
gaaggcggactggtgcagacgcccaactttggcacgatgtgccttccgagattagagagg
cagggatcattgctacagatcatgactaccatggtaatttcaacgccgaacttttcgata
aactcttccaacggctatgcaa---------caacctcaccgaaatgggacttggtcctt
gtaacatccatcttgatggcgcgtcataccacttccacaa------gatgaacaagaa--
------------------------------------------------------------
-------accgacatctagctgtaagaaagaagacatcctgaagtggattaatgaccaag
ggcatgaaatcccccctggca------------------cagaaggga---gagatgcga
ccaagacccagctg-ctggagtacctg---------aaaacgctcccagatacat-----
--------------c-ccagttcaccattcataatattgcaagagataacgga------g
gacatcgtattttgaagactcctccatatcactgtgaacttcagccaatcgagaaaatat
gggccgtcgtcaagaatatcgttgcttcaagaacagcag------gacgtatggcttctg
tt-----------gacctcaagagaa-----tgctaatgggaattttttttggcatccct
agcaggatattcatatctgtttgggagaagtgt---attaaaactgccctggattacacc
accacgactgcccagtcggcaccgataattac-------tcataatgaggctacgacg--
---------------------------------atggctgaa-------actgcagagac
ccat----------g-ccatctcatctgagtactgggcagagattctcagagaggtggag
tcgtatgatacccagctccaaatcactattgactcgttagaaatgagttatgactttgat
gagttatttgag------------------------------------------------
------------------------------------------------------------
------------------------------------------------------------
------------------------------------------------------------
------------------------------------------------------------
------------------------------------------------------------
------------------------------------------------------------
------------------
>Mo-Halrub
atg---------------------------------------------------------
------------------------------------------------------------
------------------------------------------------------------
------------------------------------------------------------
------------------------------------------------------------
------------------------------------------------------------
------------------------------------------------------------
------------------------------------------------------------
------------------------------------------------------------
------------------------------------------------------------
------------------------------------------------------------
------------------------------------------------------------
------------------------------------------------------------
------------------------------------------------------------
------------------------------------------------------------
------------------------------------------------------------
------------------------------------------------------------
------------------------------------------------------------
------------------------------------------------------------
------------------------------------------------------------
------------------------------------------------------------
------------------------------------------------------------
------------------------------------------------------------
------------------------------------------------------------
------------------------------------------------------------
------------------------------------------------------------
------------------------------------------------------------
------------------------------------------------------------
------------------------------------------------------------
------ttgaggaacaa------------------ttgtttccagctctgccctacaaaa
gtcttgtcgtcatggacaatgctcgctttcacagtgttcgagatccaaacaataggtg--
------------------------------------------------------------
-------ctcaacttccaatacaaagaagtcagatatgcagcaatggctaacaaataaca
atatacaattttcaat------------------------------------taaggcca
ctaaaccacagttg-tactctttgatt---------aaacctcacaaacctccac-----
---------------ccacatataacattgacaacatgctacgcaaacac---------g
gccataaggtcttgagattaccaccgtaccactgtgatctcaacccaattgaacttatct
ggggagaccttaaaagtacagtggcccggaaaaatcaat------cattcaagttgaat-
-------------gatgtcaagcaca-----ttgtcaacactgctatgtgtgacattgac
attgcacgctggcatgcatgtgttgaacatgtc---aagaaggtggagaaagagtactgg
ctcaaagatggcttgaaggagcaaacagtta----------atccagttgtcatta----
----------------------------------gccttgac----------actgat--
------------------------------------------------------------
------------------------------------------------------------
------------------------------------------------------------
------------------------------------------------------------
------------------------------------------------------------
------------------------------------------------------------
------------------------------------------------------------
------------------------------------------------------------
------------------------------------------------------------
------------------
>Mo-Mermer
------------------------------------------------------------
------------------------------------------------------------
------------------------------------------------------------
------------------------------------------------------------
------------------------------------------------------------
------------------------------------------------------------
------------------------------------------------------------
------------------------------------------------------------
------------------------------------------------------------
------------------------------------------------------------
------------------------------------------------------------
------------------------------------------------------------
------------------------------------------------------------
------------------------------------------------------------
------------------------------------------------------------
------------------------------------------------------------
------------------------------------------------------------
------------atgaggaagcagcttccaacagt-------------gggaaaaattca
caaagaactggcatcaga-cattggcttccatgg--------------aagcatcacgtc
ccttaggaaaatattga---gaaatttgggttacagatggaagaaatgcggaagcaacag
gaaggttttaatggaaaagccagacgtatctcgtcttagatgcgagtatctaaggaaggt
aaagcagtac---aga-------gatagcgg------------ctacgacttggtctact
tagacgagacatggatagacacttctcatactgcaaagtattgttggcgaagtgttgaag
a-----------------------------------------------------------
-------acgtggtgttgcagcacctttcagcaaaggacaacgcttgatagttgtccatg
caggtggtc---------------------------------------agaatggattcg
tacccggtgcagagttagtttttaaagcaaattgtgcta---------------------
------------------------------------------------------------
------------------ccggagactatcatcatgagatgaatggtccaaacttcgaaa
aatggttgaaggaaaag------------------ttactgcccaatttgcgagtcaaat
gtgtgattattatggataatgcctcctatcattccgtaca------gagtgagaaaac--
------------------------------------------------------------
-------tccatcatcatctaccagaaaggcggacattcaagagtggctgagaaaccgtg
atatacctttcggtga------------------------------------aaaactaa
caagaccagagctg-ctgaatattgta---------aaaatgtacaaacctaaagaa---
-------------aa-ggtttacaggattgattcacttataaaagaaagg---------g
gacatgaagtgctacgtctgccaccgtaccactgcgagttcaatcccattgaactgattt
gggcaaatttgaagaaaaaggttgggcaaagaaacttga------cattcaaactcact-
-------------gatgtccaaacac-----tcacacacaatgcactggcagatattgga
attacagattgggaaaatgctgtgagtcatgtt---ttggcaatcgaggagaactatctc
caaactgaattgttggttgatgaccaaattg----------atcagtttgttatat----
----------------------------------ccctcagt----------gatga---
-----------------aagtgctaccgatacagccagcgaatttgat------------
------------------------------------------------------------
------------------------------------------------------------
------------------------------------------------------------
------------------------------------------------------------
------------------------------------------------------------
------------------------------------------------------------
------------------------------------------------------------
------------------------------------------------------------
------------tcagac
>Ne-Caeele
atgaacttggaagc----------------------------------------------
------------------------------------------------------------
------------------------------------------------------------
------------------------------------------------------------
------------------------------------------------------------
------------------------------------------------------------
------------------------------------------------------------
------------------------------------------------------------
------------------------------------------------------------
tctgaataccacaaaattggagaagaaagtcaagtcca----------------------
---gcgggaacgaaataatcaataacgttttgaagtccatggaatcaattcgacacctcc
tcggt-------------------------------------cacgattcggagctaaca
cctttcagaaaccccttcatagcagcagcggctattgtaggtgttcacaaaaatacgatt
cgattccatgg-------------------------------------------------
---------------------------------------aaccttcgggagctct---ct
caaacgttg-----tgtcaa------------ccatttgaacggtagagatcgtgatcgt
tatgaagcttcaaagcttacgatcggccaacaaacgaggattcgaaaggaaattcacagt
agatgg------gccaatgacaaaccggtgtccgt-------------tgatgagatgtt
cgagtgggctaaaagcaa-tgcgttcttcaacag--------------aggcagaacctc
tttttttcgtgcaatga---gagcacttggatttcggcaccgaaaaaac---aataataa
tagtgttttggaagaaagggaggatattgtgagatggaggagattgtatttggggaagaa
agaagctctt---gat-------gccgaagg------------agtcatgtttttcgctt
tggatgagacctggtttcatgatgcaatggctaaactcttcgcttggcaaagccagtact
ttaa-------catgtgtaagaagatgagaatggtc--------------gacccatctc
tcccaatggctggtcctcgcaaagggaaattgaaaggaaaaagagcaatttgcatcgccg
tcgtttctc---------------------------------------cttctggtattc
ttcctggctccatcttggtcattatttctggagtcaatgctgctgaacaaa---------
------------------------------------------------------------
------------------cggaagattatcacaaggacatgtgtggttccacatacgaga
cctacttcaaaaaagtggttccactcatggctgctgaagcagcgaaacaaaacaaaagag
cagttctattagtcgataacgccccttatcacaataaaat------aagcaaaaaggtat
ttcgcatttctaggcaaattctaggcaattttctaggcaatatttctaggcaattttcct
tacagccaccaactacgggaacttccaagcagcaattgattgactggcttgatgagcaca
atgttccatttgatag------------------------------------aacttcaa
aaaggcccgttctacttgcaatttgta--------aagaatttgtgaataagaatggggg
tcgctctgcttttgt-taagtatgaacttgacagttgggcgtggcagcaa---------g
gagttcaggtcttgcgcatccctccgtatcatcccgacttcaaccctatcgaaatggtat
gggcacagatgaagacacatttgagaaatgttggagctg------gatcggactctctc-
-------------gaaattgtaatacaaattttctctagga-------------------
------------------------------------------------------------
-----------------------------------------atagggctaaaattg----
------------------------------------------------------------
------------------------------------------------------------
------------------------------------------------------------
------------------------------------------------------------
------------------------------------------------------------
------------------------------------------------------------
------------------------------------------------------------
------------------------------------------------------------
------------------------------------------------------------
------------------------------------------------------------
-------------aggtt
>Ne-Caenig
atgaacttggaagc----------------------------------------------
------------------------------------------------------------
------------------------------------------------------------
------------------------------------------------------------
------------------------------------------------------------
------------------------------------------------------------
------------------------------------------------------------
------------------------------------------------------------
------------------------------------------------------------
tctgaataccacaaaattggagaagaaagtcaagtcca----------------------
---gcgggaacgaaataatcaataacgttttgaagtccatggaatcaattcgacacctcc
tcggt-------------------------------------cacgattcggagctaaca
cctttcagaaaccccttcatagcagcagcggctattgtaggtgttcacaaaaatacgatt
cgattccatgg-------------------------------------------------
---------------------------------------aaccttcgggagctct---ct
caaacgttg-----tgtcaa------------ccatttgaacggtagagatcgtgatcgt
tatgaagcttcaaagcttacgatcggccaacaaacgaggattcgaaaggaaattcacagt
agatgg------gccaatgacaaaccggtgtccgt-------------tgatgagatgtt
cgagtgggctaaaagcaa-tgcgttcttcaacag--------------aggcagaacctc
tttttttcgtgcaatga---gagcacttggatttcggcaccgaaaaaac---aataataa
tagtgttttggaagaaagggaggatattgtgagatggaggagattgtatttggggaagaa
agaagctctt---gat-------gccgaagg------------agtcatgtttttcgctt
tggatgagacctggtttcatgatgcaatggctaaactcttcgcttggcaaagccagtact
ttaa-------catgtgtaagaagatgagaatggtc--------------gacccatctc
tcccaatggctggtcctcgcaaagggaaattgaaaggaaaaagagcaatttgcatcgccg
tcgtttctc---------------------------------------cttctggtattc
ttcctggctccatcttggtcattatttctggagtcaatgctgctgaacaaa---------
------------------------------------------------------------
------------------cggaagattatcacaaggacatgtgtggttccacatacgaga
cctacttcaaaaaagtggttccactcatggctgctgaagcagcgaaacaaaacaaaagag
cagttctattagtcgataacgccccttatcacaataaaat------aagcaaaaaggtat
ttcgcatttctaggcaaattctaggcaattttctaggcaatatttctaggcaattttcct
tacagccaccaactacgggaacttccaagcagcaattgattgactggcttgatgagcaca
atgttccatttgatag------------------------------------aacttcaa
aaaggcccgttctacttgcaatttgta--------aagaatttgtgaataagaatggggg
tcgctctgcttttgt-taagtatgaacttgacagttgggcgtggcagcaa---------g
gagttcaggtcttgcgcatccctccgtatcatcccgacttcaaccctatcgaaatggtat
gggcacagatgaagacacatttgagaaatgttggagctg------gatcggactctctc-
-------------gaaattgtaatacaaattttctctagga-------------------
------------------------------------------------------------
-----------------------------------------atagggctaaaattg----
------------------------------------------------------------
------------------------------------------------------------
------------------------------------------------------------
------------------------------------------------------------
------------------------------------------------------------
------------------------------------------------------------
------------------------------------------------------------
------------------------------------------------------------
------------------------------------------------------------
------------------------------------------------------------
-------------aggtt
>Ar-Acypis
atgtcaa----------------------------------t------------------
-----------------------cc-----------------------------------
------------------------------------------------------------
------------------------------------------------------------
------------------------------------------------------------
------------------------------------------------------------
------------------------------------------------------------
------------------------------------------------------------
------------------------------------------------------------
-------------------------gacccgatattcattccc-----------------
---aaacgaaaaaaacaatatacaacgtgtatacat------------------ttttta
aaacc---ttagccaagtgcaaagacaag----------------ccggaattcgcagat
tattttctacattcacaggagaggacggccgaggcttgtgcggtgagtctaagaactgta
caacggata---------tgtaaagaaagtaaaataactggaaatcaagaagaatcatta
tgtg----------------ttggaagttctaatgaccttaaatttcaatcacca---cg
aaaaagata------------------------cagtcgcgagaaatctgtcaccg----
-------------aacttgatgattttgataatgaagtggtcagaagagttgttcatagc
ttttac------gataagggtgaatttccaacgag-------------tgctaaaatatt
aatggaattgcgtgaaaa-attaaattaccgtgg--------------atcgaaatcgtc
agtgaaaataattttaa---aacaacttaattttaagtacaagaaatgtaacgacggtcg
caaattcttgatggaacggtcggatattgtagctgcccgcgttaaatttcttagaaaaat
gaacgagttt---cgt-------atgaacggtga------tactcggccggtagtctact
tggatgaaacctgggttaatcaaaaccatactcgtggacgtatttggcaaaatgaagaaa
ata---------------------------------------------------------
------cgaaaggtttaaaagtacctacgggcaaaggcagtcgcctcattgtatgccacg
ccggatctcc------------------------------------ttctttcgggttca
ttaaagaatcaaaacttatttttagatgtaattctggta---------------------
------------------------------------------------------------
------------------acaaagattatcattctcaaatgaatgctacaatttttgaaa
gttggttttcacaaa---------------------tgttacttaacttagaagagccga
gtattattattatggataacgcatcgtatcactcttcgtt------ggtcgagaacta--
------------------------------------------------------------
-------tccgaagtctaacagtagaaaggcagatgtacaacagtggttacgggataaaa
atatagatttttctcc------------------------------------cgtagaaa
cacttgacgagtta-cgagaaaaagtg---------aaactttcgatgccacgcgga---
-------------aa-aaaatataaactggatcaactaacattccaaatg---------g
gtcatgaagtggtaaggcttcccccttaccactgtcagtacaatccaatagaactaattt
gggcccaagttaaaggcagagtggctgaaaaaaattcaa------cattcaaaattgca-
-------------gatgtcgagacac-----ttgtgcataaagagatcgatgcagtaact
ccggacgattgggccaaatgtggagaacattgc---gtcaagattcaggaggaggacttt
gtcaaggcgggactaagggatgagatattag----------aaccaataatattga----
----------------------------------ccattaat----------cctgacga
a--------------agcagttcaagtgaagatgaagacgacaatgaagac---------
------------------------------------------------------------
------------------------------------------------------------
------------------------------------------------------------
------------------------------------------------------------
------------------------------------------------------------
------------------------------------------------------------
------------------------------------------------------------
------------------------------------------------------------
------------------
>Ar-Adohon
atgccga-----------------------------------------------------
------------------------------------------------------------
------------------------------------------------------------
------------------------------------------------------------
------------------------------------------------------------
------------------------------------------------------------
------------------------------------------------------------
------------------------------------------------------------
------------------------------------------------------------
-------------aaagactgcgtaaaactgtactcaacagtg-----------------
---aaacgcgggagtttgtggtgcgcttgcgggatt------------------attttg
ctcgc---gagcaacaaaatggt-------------------------gggcctttgttg
ccaattgacaacgtacgcgaccgtgttgctgatgctctggggatcggaaaggctaccgtc
tcccgtatt---------acaaaggagaagttcggcgaatcctcgatggaggagaa----
---------------------------------------catactctcatctccaaagaa
taagaaaca----------t--------------aatagggcaaaccccgtaaccc----
-------------atcccgataacttcgatgtggctgcaatacggaatcatatttacggc
tactac------gcacggggtgaactgccaacttg-------------caaaaagttatt
ggcgtcgctgaaatctgc-tgatttatttaaagg--------------cggtatcacttc
tctcagagtcgtcatca---agaaatgtggatttcggtacgggaagtct---gacaaaag
gaaaatattgatggagcgaaatgacatagcattgatgaggtgtgattttctacgaaaaat
taagaacgtt-------------gagaactg------------ggacaaagtggtttatt
tggacgaaacttggctcaatgccaatcacacagtccccaaagcatggacagacgatacag
aaa---------------------------------------------------------
------aatcctgtaccaaaacaccggaaggcaagggccagcgtttgattatctgccatg
caggcacag---------------------------------------cgaaaggttttg
tccctaactgcttgtgggccttcaaatcagtaaaaa------------------------
------------------------------------------------------------
------------------cgactgattatcatgaagaaatgaattttgaaaatttcaaga
aatggttcataaaa---------------------cttttagacaatttacatgagccgc
accatattttaatggacaatgccccatatcattccgtgca------agtgaataaagc--
------------------------------------------------------------
-------accaactagcaacaacaataaaggtgaaatcctggagtggttgcaacgcaatg
gtgtaccagctaacat------------------------------------tcaaatgc
tgaaaagtgaattg-atgagacttctg---------aacctgcagaaactgcaaacaa--
-----------agaa-aacatattttttggatgaaatggcaaaatcaaaa---------g
gtcacactgtgattcggctaccaccctaccactgccaatataacgctatcgagttgattt
gggcgcaagtcaaaggtgggaaatttgtatttactttaa------catttattatgtac-
-------------ataataaatgacc----------------------------------
------------------------------------------------------------
------------------------------------------------------------
------------------------------------------------------------
------------------------------------------------------------
------------------------------------------------------------
------------------------------------------------------------
------------------------------------------------------------
------------------------------------------------------------
------------------------------------------------------------
------------------------------------------------------------
------------------------------------------------------------
------------------------------------------------------------
----agttagtatctaaa
>Ar-Ampamp
atgttt------------------------------------------------------
------------------------------------------------------------
------------------------------------------------------------
------------------------------------------------------------
------------------------------------------------------------
------------------------------------------------------------
------------------------------------------------------------
------------------------------------------------------------
------------------------------------------------------------
---------tcaaaacttcggcaaggaaagccacttggtgcac-----------------
---aaaccaggcaaacaatatacaatgtctacaaat------------------atttta
ctaataagaaagatgaacatctcaagcaa-------------ggtgatgagagagccgct
gcaagtatcaatgtagcacaagagacaagtttggctactggagtgtctatctcgtctgtc
caagcggtg---------aaaaaagaggcggagacacacgg-------------------
------------------------------------------atgccagtctcca---gt
ccgcaagcg----------a--------------ccgaacaggatgcgacgcgagt----
-------------acctggacgactttgagcaatgtgcgctaagaagaatggtgcatgct
atgtat------ttggacggaaaaaaggtcacttt-------------ggacacgatgaa
agcagcggtgcaagaaca-actcgggaagaccat--------------ctctcgatcaac
acttcgaaggcagctat---tgcagaacgggttcaagttcagggaagtg---aacaaccg
aaagctgctgatcgaaaagcctcagatggtcgccgcaagaaacactttcctcaggcgaat
tcaaaagata---aga-------cagcaaaaccc------ggatcgaaatatcttttatc
tggatgaaacttggtataaccagttcgatatgaaaacggttgcatggttggacgatgatg
agg---------------------------------------------------------
------tggtcggccagaaaccagtgactgggaagggaaaacgacttatcatagtcgacg
ctggatctg---------------------------------------agaaaggattcg
tctcagaagcatacatgtgcatgaggacagatggcaagt---------------------
------------------------------------------------------------
------------------cagctgactaccacacgtccatgaactccgactgcttcgaga
cctggttcacgcaacag------------------ctcctaccaaacctaccacctcata
gcgtcatagtcatggacaacgcgtcataccactcacgatg------cgcgaacaaagc--
------------------------------------------------------------
-------tcccacatcaagctggcggaaggcagctatccaagaatggcttcaggtccatc
acgtcgagattgatcc------------------------------------gggcatgc
ggaaggtggagctg-ctcgagcttgtg---------cgtcctctccgacaggcac-----
--------------g-cgagtacgtgcttgacatgctggcgcaagaagca---------g
gtcacgaagttctgaggctgccaccctaccattgtgaccttaacccaattgaaatgattt
gggcacacatgaagtcccacgtccgccagctgaacacct------ctgggcatctccag-
-------------gacatcgaaaggc-----tgctgctcgagagccgggacgccaccaca
acggacatgtggcgtaactgctgccgccatgtg---caggaactggaggaggcatactgg
cgtgccgacggcatgctggaggacatcgatc--------ctgtggtagtgtcattg----
----------------------------------------------------caggattc
g--------------agctccgacagcgacagtgatgagg--------------------
------------------------------------------------------------
------------------------------------------------------------
------------------------------------------------------------
------------------------------------------------------------
------------------------------------------------------------
------------------------------------------------------------
------------------------------------------------------------
------------------------------------------------------------
----------------aa
>Ar-Amytra
atg---------------------------------------------------------
------------------------------------------------------------
------------------------------------------------------------
------------------------------------------------------------
------------------------------------------------------------
------------------------------------------------------------
------------------------------------------------------------
------------------------------------------------------------
------------------------------------------------------------
------------------------------------------------------------
------------------------------------------------------------
------------------------------------------------------------
---------------------------------------------tcggagaaaaccgta
agtagaatt---------actaaagaaggtgaaattgctgc-------------------
---------------------------ctctacctcacaaaaactgaagtctcct---gg
aaaacatcg---------------------------tctgaaacgtaaaacagtgg----
-------------aacttgatgatttcgatttatgcgctataagaaataaagttcatgaa
atgtata---ctgtaagaaaagttgttcctacctt-------------aaataaattact
tgtagaattaaagaatga-catcaattttgttgg--------------gggccgaacgac
tttgtggaaaattttaa---aacagcttggatttcagtacaaaaaatgtggttcgaaacg
gaaaattttaatggaaagacacgacatagttgcatggagacgaaaatatatcgataccat
gaggaaaaat---cgt-------atagacgg------------acggccaatagttttct
tagacgaaacatacattcatgcatcatatgcagtgaaaaaatgttggcaaaaagatggcg
a-----------------------------------------------------------
-------ggacggagtactaacaaatgattctgctggaacgcgatggattattgttaatg
caggtggag---------------------------------------aaataggattta
ttcctaatgctcaattgatttttaaatcacagagtaaat---------------------
------------------------------------------------------------
------------------ccggggattaccatgacgatatgaacaggactaatttcatga
agtggctttcagagaaa------------------cttgtacccaatttgcctccaaact
ccttagtcgtcatggataatgctccctatcacaccgtaca------agtgaatagagc--
------------------------------------------------------------
-------acctactatgagttcgtcaaaactgcaaatgcaaaattggattacaaataagg
gattgtcatatttacc------------------------------------aacaatgt
tgaaagcagaactc-tatcaaattata---------aaagagcacaaagaagcac-----
---------------caatttatgaggctgaccaattattgataagtcac---------g
gccatcaagtggtaaggttgcccccttaccactgtgacttaaatgctatagagcttatgt
ggagccttttaaagagacgagtagcttctaataatgtcg------gacaagaagctggg-
-------------aatattgtgaaac-----taactgaagaagcttttttatctataacc
ccccatgattggcaaaaacagtgtcaacacgtc---aaaaatatagaagataaattttat
gaacgtgatggttgtatggacaatgttactg----------atagtttcataattg----
----------------------------------aagtagga----------aacgatag
c--------------agcacagattcggatgcgtcagatgatgatgttagtacaa-----
-------------------------------------------------------gtgat
agtgatttgtctggaatcgtccct------------------------------------
------------tt----------------------------------------------
------------------------------------------------------------
--------------------------------------------------ggaccataat
tactctgtcagaa-----------------------------------------------
------------------------------------------------------------
------------------------------------------------------------
-------------taaat
>Ar-Anogla
atgc--------------------------------------------------------
------------------------------------------------------------
------------------------------------------------------------
------------------------------------------------------------
------------------------------------------------------------
------------------------------------------------------------
------------------------------------------------------------
------------------------------------------------------------
------------------------------------------------------------
------------------------------------------------------------
------------------------------------------------------------
------------------------------------------------------------
-------------------------taacaaaaatgacagggattggaaaatcgactatc
tacagactt---------ttaaaggaaactaaaaatgaaca-------------------
---------------------------------------agatactgtaaatccc---cc
aaaatca---------------------------tctacagggaggtcaaaagtcg----
-------------ttatagatgatttcttcaaaaatgtcattcgcagaatagtacactca
ttttat------tttaaaaaagaaataccaacgct-------------aaacaaaatttt
aagtgaactttcagagga-caacgatttgccaaa-----------aatcagtagaagcaa
attatgggccgtcttac---gagagttgaatttttgctgggaaaagcag---aacaggaa
gtcagttcttatcgataaagatgaaattatttgttggcgaagatcctacttaagatcaat
tagaaaattc---cgt-------gacgaagg------------gaggaatatttattatc
tagacgaaacttgggtcaacgagggatatactgtaacaaaagtatggcaagataaaaatg
taaa-------aagttttcgacaagcatttt-----------------------tggatg
gactttcaacagggttcaaggcaccttcaggtaaagggcgaagattaatagtgacacata
taggtagtg---------------------------------------ccagtggttttg
tagatggcggtttacttttatttgaatctaaaaata------------------------
------------------------------------------------------------
------------------caggtgactatcacgaagacatgaacgcagatgttttcgaag
agtattttacacaga---------------------tgttggatcttattcctccggggt
ctgtaattgtcatggataatgccagttaccattcacggca------gaccgagcggac--
------------------------------------------------------------
-------gcctacgactgcttggaggaaagccgatataattcaatggttatccggaaaaa
acatttcttttgaaac------------------------------------aaatatgg
tgaaaaaggaactt-ttgacacttgtc---------aatcttaataaagatcag------
-------------aa-aaaatatgttatcgatgaaatggcaacaaatcgc---------c
aaataacggtactacggttaccaccttatcactgtgaacttaacccaatcgaattagtct
gggcgcaggtaaaaggagatgtagcgcgaaataatacga------cgtttaaattaagt-
-------------gacgtgaaaattt-----tgttaaaaaattccttggaacgagtaact
gcagataactggcaaagatgtatacatcatgta---caaaaagaagaggagaaaatgtgg
gaactcgataatttaattgacgttactgtgg----------aacctatcgttatca----
----------------------------------atctagga----------gacgaaga
t--------------------------aattcatcagaatattcagaggatgaat-----
------------------------------------------------------------
------------------------------------------------------------
------------------------------------------------------------
------------------------------------------------------------
------------------------------------------------------------
------------------------------------------------------------
------------------------------------------------------------
------------------------------------------------------------
----------------tt
>Ar-Aptruf
atgtacacaaccccaccaccc------ccgcggttgttcgc-------------------
-------------------------gctgcttgcgtcagtgtctcagtg-----------
------------------------------------------------------------
------------------------gctccgtgcacgcactg-------------------
---------------------------------------------actgcgctt------
------------------------------------------------------------
-----------------------ctctgggtgtctgtgttttgtgctctggcgatccaac
tccttca--------------------ctgctccctcgcg--------------------
-------------------------------------------ttgccatggaccccgcg
agatacatcacgaagaggaggcctgtccggtcgctccagacgg-----------------
---tggagcaggtgctgatgctgaccgtgctgggcgtgctggtt---ggcgaccatcctg
actgg-agtgagcgcaaggtgtg-------------------------------------
-----------------------------cgaagagacgggacgtttgacgggcccaggc
cgcactaca---------gtgaaacattacaaggacttggctgacgcaggaca-------
---------------------------------------ggctctctgcaccccg---gg
caagaagag---------gacgaggagcgagggccggagcgggaagaggactgtgc----
-------------tgtacggccccttcgtcatcaacgccgtgcgccggatagtgcactcc
ttcttc------cggcgcaacgagcccccgacctc-------------caagaagatcaa
ggccgtgatcgataagac-acctgacctgccgaa-----------gatgagtgagtcgac
ttttgtacggtttcttc---gagacattggctttgtgtttgtgaagcgc---tgccggca
gtctctccttcttgagagagaagatttggtgcgctggcgagcgaatcatcttcgccaaat
caaggagcta---agg-------actgctgg------------ccagaagatcttttacc
tggacgagacatggcttaacgctggacacacgactaaatacggataccacgacacgacga
tcaa-------atcttaccgcgacgctcacc-----------------------gcgagg
gcctcaccaccggcctgaagcagccgtcggggaagggcggccgcatcatcatcacgcaca
tcggcaacg---------------------------------------aggacggcttcc
tcgacggctgtagcgacgtgttccacgccaagaagaccggcaacaagga-----------
------------------------------------------------------------
----------------ggacggcacgcaccacgacgagatgacgggtgagcgcttcgaaa
aatggttccaaaaaa---------------------tgctcgacaagttgccgccgaata
gcgtcatcgtcatggacaacgccagtgttcactcggtgct------cgttgaaaaatt--
------------------------------------------------------------
-------cccaaccatgagctggcggaaagaccgaatccaggactggctgaaaagcaagg
acgacaaaacttacac---------------------------------tgacaaaatga
cgaaacaagagcta-atacagtgcgtg---------aggccttacttgagggacggg---
-------------cc-gcgataccgagtggacgagatggcgcgggccgag---------g
gacacctggtcgtgcggctgccaccctaccactgcgacctcaaccccatcgagcgagtgt
ggtcctggatcaagggctgggtggcggccaacaacacga------cattcaacatccac-
-------------aacgtgcaggacc-----tgctctcggacgaaatcgacctcatgccg
aaggaacactgggcgagttatgtgagggaggtt---caccagcgtgaggaagaaatgagc
aaacatgatggcgtccgagatgacgttgtgg----------acaggattgtggtat----
----------------------------------gccttggc----------gacgacag
t--------------------------gatgacgaggacgacccggacgagaccatggaa
g------------------------aggatggctacgtgcgagtacttcacgacaccgac
aatgaggaggaagt----------------------------------------------
------------------------------------------------------------
------------------------------------------------------------
---------------gctcgcgacgccac-------------------------------
------------------------------------------------------------
------------------------------------------------------------
------------------------------------------------------------
-------------tggat
>Ar-Aulsol
atggccg-----------------------------------------------------
------------------------------------------------------------
------------------------------------------------------------
------------------------------------------------------------
------------------------------------------------------------
------------------------------------------------------------
------------------------------------------------------------
------------------------------------------------------------
------------------------------------------------------------
-------------------gcaatagtagtgatactcgtattc-----------------
---agagcaaaaaaatcattttttcggtgtacaatt------------------ttataa
aagac---ttatcgaaacaaaatgaa----------------------attgttccatct
atgtttgctcaaagcctaaaggtaacagctgaagcttgtggattatcaaaacgaagtgtg
agccgcata---------tgcaaagagggtaaggataatttggatccagaacaacaagt-
------------------------------------tgcttcgttcaagtctccg---cg
taaaacgta------------------------caaacgtgcaaaaccgttgactg----
-------------aattagacgattttgatgcagacatagtacgtagaacagtgcacgag
ttctac------aatagaagtgagtacccaacagc-------------tcttactgtttt
aacggaggtaaagaagaa-gtgcaattgggaagg--------------ctctgtttggtc
gatgagtacgcttctta---aaaatttgaaattttctttcaaaaagtgcaatgatggaag
gaaatttctcatggaaaggaacgacattgttgcactacgttgtgcatttttaagaaaaat
ttgtacactt---cga-------aaacaaaacga------cacccgtcctatcgtttatt
tggacgagacctggattaaccaaaaccatagcagaacacgcatatggccaaatgacgaaa
ata---------------------------------------------------------
------ccgaaggtttaaaagtacccactggcaaaggaggttgtcttattatttgccacg
cagggtctgc------------------------------------aaaatatgggtttg
ttagcgattccaaattaatatttcgagctaacgttagcagtcttg---------------
------------------------------------------------------------
------------------agagtgactatcatagctcaatgaatgctgaggtatttaaaa
aatggtttattgata---------------------tgttgaaccacctcgaaaagccgt
cggttattgtgatggacaatgcatcttaccactcaatgct------caaagataatta--
------------------------------------------------------------
-------ccccaaaatcaatagtcgaaaaatcgttgttgaagagtggctgaaaaataaaa
atgttgaattttcacc------------------------------------acaagaac
ggttttttgaatta-cgtgagcgtgta---------aaacaacttattccaacatat---
-------------aa-gcgatacgaattggacgaaatagcactggaaatg---------g
gccatgaagtgataaggttacctccataccattgtcaatataacccaattgaattgatct
gggcacaggttaaaggggaggtagctaaaaaaaataata------cttttaagatggca-
-------------gacgtagaaaagt-----tggcgcacgcggctatggatgcagtaaca
caggaggattggcagaagtgtgttgcacacgcg---gaaaaaattcaagatgaagataat
agcaaagaaatattaagggatgtcatgttgg----------agccgattattatca----
----------------------------------cattacaa----------gacaacga
t--------------agcgattggggtgatgaa------gatgatgaagacatatttgag
g-----------------------------------------------------------
------------------------------------------------------------
------------------------------------------------------------
------------------------------------------------------------
------------------------------------------------------------
------------------------------------------------------------
------------------------------------------------------------
------------------------------------------------------------
----------ccgatctt
>Ar-Bomman
atgc--------------------------------------------------------
------------------------------------------------------------
------------------------------------------------------------
------------------------------------------------------------
------------------------------------------------------------
------------------------------------------------------------
------------------------------------------------------------
------------------------------------------------------------
------------------------------------------------------------
-------------cacgtcaaactggtgtagtattaaaaagac-----------------
---aagctagaaaaatggtgtacgacgtatattgct------------------ttctta
aaaag---cagggaaataatgat-------------------------------------
------atggaaacggtaaaagagacttcagaggcaacaaaaacatcagtcagtactgtt
aggcgtatt---------attaatgaagcgaagggctctaa-------------------
------------------------------cttgctcgccgtgtttcgtactcca---gg
taaaaaaag----------a--------------tcagggaagaagaaagttaccg----
-------------gaattgatagtttcgaccaatctgcaataaaaagatgtattcataat
tatcaca---taacaaacagcgaacttcctaccgt-------------cgaaagacttcg
taaaaaattgaaagaaga-tataaattttaatgg--------------ctcggaacgaag
tttacgacgaattatga---aagagctaggcttcagatggaaaagaacagaaaataatcg
gaagctattaattgaaaaaagtaatattcgactactaaggatcgaatatctccaaaaaat
aattaaatat---agg-------caagaagg------------aagaccgatagtgtaca
ccgatgagtcctatgtcgactcatcacatgcaagtggtatgtcgtggtcagatggatcaa
c-----------------------------------------------------------
-------tgggggtttaaaaaaaccaatttcgaaaggacagcgtgtagtaatagtgcatg
ctggctccg---------------------------------------aagatggatttg
ttcccaatgcccttcttttgtttaaagctggcacaaaat---------------------
------------------------------------------------------------
------------------ctggtgactaccacgataacatgaactatttgaactacgaaa
aatggctgcgttgtcaa------------------ttgctaccaaatctgccaccaaatt
ccgttgtagtagtcgacaatgcgtcatatcacaataaaca------gtctgaccccgc--
------------------------------------------------------------
-------cccaactgccaatgccaaaaaagtctatatgaagaaatggttacaagaaaaag
aaattccatacgatga------------------------------------aaacatgt
tgaaaccccagctt-tttagcttgatt---------aaagcacataaggaacaacac---
-------------aa-aacatacagcattgataaaattttatcaaaccac---------a
accattcagtgcttcgcttacctccataccatccagacctcaacccaattgaaatggctt
gggcagctattaaagggtatgtcagtagcaaaaatgtca------actggagcactggc-
-------------aaagtaatagagc-----tagtgaaggaaaaggtcgcggcgatgggt
gctccggaatggggtagattatgtcaaaagata---aaagagattgaggcggagtatgta
aaaagtgatcatgtggtagatttagtcactg----------atgagtttgtaattt----
----------------------------------ttgctgac----------gatga---
-----------------ttgcgacacggatgaagaaagtagtgatgatgatgatggtcat
g------------------------------------------------------attat
gatagcgaaaaaacaattacaaat------accagctcagcttcagctgatccaagacct
ggcaccagc---------------------------------------------------
------------------------------------------------------------
------------tctagttttgacctaat-------------------ggaaggaatatc
tattttacc---------------------------------------------------
------------------------------------------------------------
------------------------------------------------------------
-----------cctagat
>Ar-Calmac
atgcagc-----------------------------------------------------
------------------------------------------------------------
------------------------------------------------------------
------------------------------------------------------------
------------------------------------------------------------
------------------------------------------------------------
------------------------------------------------------------
------------------------------------------------------------
----------------------------------------------------aaggcaca
tcggttagcaatacagcatccaaacgacatgttttatcaaccg-----------------
---gtgaacgcaatatagtgaagaatgtttacgatg------------------gtgtac
gtaca----------------------------------------cgatttcctgaaagg
ccggtgaaggaaatcgttaaactttgcagcgatctgactaaggtctcagttgcaacaatt
ttcagaatt---------ttgaaggaaaagaagcgcgacgt-------------------
------agtatt---------------------------tgtggtaaaatcactt--aaa
caaaaaaga-------------------------------ggagttaaaaagattg----
-------------ttttggatggtgacgtgaaaaatgcgattcgtcgaaaagtccattca
ttttat------ctccgtaatgaacttccaacgat-------------aaaaaaactaca
acaggaattacaaaatga-tgaaagtctgccaaa-----------gatatctcgtcgggt
attattgagaacattac---gcgaaataaatatcagatatttgaaaaga---aagcggaa
cagcgcattgattgaaagagacgatatagtattatggcgtagagaatatttaagaaaaat
acgtagtatt---cgtaa----cgccggggg------------aataaaaatctattact
tggacgaaacttggttgaatgaagggcacacggttactaggtgttggcaggatttgaata
tagc-------gagtcgtagacaagcccatc-----------------------ttgaag
gcctaagtacgggattaaaatgcccttcaggcaaaggccgtcggctaataataacgcata
ttggcagcg---------------------------------------aatctgggtttg
tggatgggggattgaacgtctttgaatctcggaaaa------------------------
------------------------------------------------------------
------------------ctggtgattatcatgaggatatggacgctgtagtttttgaat
cttggtttaaatcca---------------------tattgacaaaattagaacccggtt
cggttattgtattagataacgcgtcctaccatagtcggcg------tttagaagctct--
------------------------------------------------------------
-------tccgacttctaattggaaaaaagcggatatctatgactggctcgtgtcaaaaa
atatagaatgcgatat------------------------------------gactatgc
tcaaagcacagctg-tcacaactcgcg---------cgtcaccacaaagaaaggtat---
-------------at-aaaattagcagtagacgaaatggctagggaaaag---------g
gttttacagttttaagactgcctccgtatcactgcgagttaaacccaatcgagttagtat
gggcacaagtaaaaaatgaagtagcgcgtaggaatacaa------cttttaagttggcc-
-------------gatatacgtatcc-----ttttagaagaagcaatcggtgcggtaact
gcagataactggcagaaatgcgtatcacacgta---aaagcagaggaagaaaagttttgg
aaattagatccccatatagattccgtaatag----------agccagtcatagtta----
----------------------------------accttggc----------agtgatac
a--------------accagtgacagtgacgagtcctttgactgtagttctgctagtgat
g-----------------------------------------------------------
------------------------------------------------------------
------------------------------------------------------------
------------------------------------------------------------
------------acgaatttccaccgcaca------------------------------
------------------------------------------------------------
------------------------------------------------------------
------------------------------------------------------------
----cgtccgcaactgac
>Ar-Censcu
atggaaa-----------------------------------------------------
------------------------------------------------------------
------------------------------------------------------------
------------------------------------------------------------
------------------------------------------------------------
------------------------------------------------------------
------------------------------------------------------------
------------------------------------------------------------
----------------------------------------------------acttgaat
gtaaatacgattaaacatcggcaaggaaaatcgctgaggagct-----------------
---cggataaacaaatagtattaaatttgtttaatt------------------ctttaa
ctgaa----------------------------------------acgaatccagaagtc
tgcgtgaaggatttagtgaaaatggtagcacagacaacagggatatcagaacggagcatt
tacagaatt---------cgtaaagaatattttactaatgg-------------------
---------------------------------------taaagtaataactcct---tc
gaaaacccg------------------------taagcgtactcaactcgttgaca----
-------------aatatgacgaattcacaaaatgtgccattagaggtaaagtacacaat
ttttat------tttttaaacgaattacctactgt-------------agataaggtatt
acaggctgttaatgacga-tccagatttaccaga-----------ctttactcgatctac
gatatataatttgttaa---aattacttaattttaaatatacgaaccga---aacagaaa
tagtagattaattgaaagagacgatatcattttatggcgaagacaatatctacgaaaaat
aagagaaatg---cgt-------tctttagg------------ccgtaaaatttactatt
tggacgaaacatggattaatgcgggccataccaagaataaagtatggaaggattgttcaa
ttac-------gtcttatcgcgaagctttta-----------------------tgtctg
gacgatctactggattgaaaaatccttctggaaaggggaaacgaatagttgttgttcata
taggcagca---------------------------------------atacaggttttc
tgaatggtggtctgtatgaatttgaatcaaagtcga------------------------
------------------------------------------------------------
------------------caaaagattaccatgaagaaatggatagcaataatttcaaaa
aatggtttgaaaaaa---------------------tattatcaaaattagaaagtaatg
ctgttgttgtcatggacaatgctccatatcactcagctaa------aattgagaagat--
------------------------------------------------------------
-------tccaaattgtagttggaaaaaagctgacataatttcttggttggaaaaaaata
gggttcgtcataacga------------------------------------caaaatgt
tgaaaatagaactt-ttggatattgtt---------aaaaaaataaaacataaatac---
-------------ga-taaatatattattgacgaaatggccaaagaaata---------g
gtatcgacgtgttacgtttacctccgtatcattgtaatttaaatcctattgaattgatat
gggcagatatgaaaggttacatcgcacgtcacaacacaa------cattcaaactgtcg-
-------------gatgtgcgaattt-----taatgaatgaagctatcgaacaaataaat
gaagaacgatggagaaaatgtattgaacatata---gaaaaagaagaacaacgaatgtgg
gaacttgatgagatttcagaaactgttgtag----------aaaaactgattattc----
----------------------------------agtctaacac---aagt-agtgacga
a--------------------------agcgatataaatgattactttgagcaactatgt
t-----------------------------------------------------------
------------------------------------------------------------
------------------------------------------------------------
------------------------------------------------------------
------------------------------------------------------------
------------------------------------------------------------
------------------------------------------------------------
------------------------------------------------------------
----ctgatacagatgat
>Ar-Chisup
atgtcg------------------------------------------------------
------------------------------------------------------------
------------------------------------------------------------
------------------------------------------------------------
------------------------------------------------------------
------------------------------------------------------------
------------------------------------------------------------
------------------------------------------------------------
------------------------------------------------------------
------------------aaaagaggacgtactttgaacagcc-----------------
---aggctcgtgaattggtggtgaaattacacgagt------------------attttg
agcgt---gaatgtcaaaatggt-------------------------ggagctctactg
ccagttacacaagttcgggatcacgtcggtgaagctctcggtattggtagccgcaccgtc
ggcaaaata---------ttaagcgaaaaatatgggccttcggggagtgacagtaa----
---------------------------------------cgtacttcacacgccg-----
-aaaaaaag----------g--------------aaaagaactaaacctgtgacag----
-------------gtatcgatgacttcgatagccatgctattagaaaccatatctatggt
tatttt------acaagaggcgaatttccaacatt-------------ggcaaagttatg
tgcaactttagaagatgc-cgggctatacaaggg--------------aagcatagagtc
gttgagaacgataataa---caggaattggcttcagatacaaaaaagtt---gacaaacg
aaaaattgttatggagcgacatgacataattatgcagcgactaacaatccagcgcgaagt
aaaacaaatt-------------ataaactg------------ggataatgtaatatttt
tggacgaaacatggctaaattccaaccactctgtgccgaaaacatggacagatgattctg
aag---------------------------------------------------------
------cttcgtgctcgaaagtgccgatagggaaaggtggacgcctcattatatgccatg
ctggatcagc------------------------------------gtctgcaggtttcg
tggaaaattcattattagctttccaatctaaaagca------------------------
------------------------------------------------------------
------------------caaaagagtatcatgaagaaatggacgcggaaaggttccaag
agtggttcttaaat---------------------ttactaacgaatatccctcctaaca
gcacaattataatggataatgccccataccactctgtgca------aattgataaagc--
------------------------------------------------------------
-------accaacatcagccaataagaaagcagatttggtggcgtggctgcaaagaaaag
gagtggaagccgacat------------------------------------gtcactat
taaaagttgaatgg-ttacatttagtg---------aaattgcataaaccaccaaga---
-------------cc-gacttatgctattgaccaattagccgaagaacac---------g
ggcacaaagtcatacgacttcctccgtaccattgccaatataatgccattgaactgattt
gggcccaagttaaaggtataata-------------------------------------
------------------------------------------------------------
------------------------------------------------------------
------------------------------------------------------------
------------------------------------------------------------
------------------------------------------------------------
------------------------------------------------------------
------------------------------------------------------------
------------------------------------------------------------
------------------------------------------------------------
------------------------------------------------------------
------------------------------------------------------------
------------------------------------------------------------
------------------------------------------------------------
------------------
>Ar-Danmel
atg---------------------------------------------------------
------------------------------------------------------------
------------------------------------------------------------
------------------------------------------------------------
------------------------------------------------------------
------------------------------------------------------------
------------------------------------------------------------
------------------------------------------------------------
------------------------------------------------------------
------------------------------------------------------------
------------------------------------------------------------
------------------------------------------------------------
------aatcaagttgttgaccgagtagctgaagctcttcatattggccgcaatagtgtt
tcacgtata---------acacgtgagaaaattggccaagttgggatgtctgaaaa----
---------------------------------------taaattatcgtcaccc---aa
caaaaagcg----------g--------------tctaaagtgaagcctatcacag----
-------------atttagatgattttgctaaggctgctattaaaaatcatatttatggt
tattat------aaaagaaaggagctacccacatt-------------attcaagcttct
aaaatcgttaaaagaagc-tgacttgttcaaagg--------------aggtattacttc
gttgcggcaagttatga---aagatattggtttcgtttacaaaaaagtt---aacaaaag
gaagattattatggagaggactgacattgccctagcaagatgttcattcttaagaaaggc
caaaaacata-------------agcgattg------------gagcaaagttgtctttt
tggatgaaacgtggctaaacgccaaccagacagtgggtaaaagttggaccgacgatacgg
cac---------------------------------------------------------
------aatcgtgtaccaaagtgccggagggcaaaggcgaacgccttattatttgtcacg
caggtacag---------------------------------------caagtggcttcg
tccctaattgtttgctggcttttaagtcaaaaaaaa------------------------
------------------------------------------------------------
------------------ctacagagtatcatgaggagatgaactacgaaaaatttaaag
attgtttcataggt---------------------ctattaaataatttaaaagagccta
tgaccataataatggacaacgcacccaaccattcggtaca------agttaataaacc--
------------------------------------------------------------
-------cccaaaccaatccaaccgcaaaagcgagttggtaaagtggttgaatgaaaacg
gagttacagcagatat------------------------------------aaaaatgt
taaaagcagagctt-attgccttagta---------cgacgtcataaaccatcaact---
-------------cc-tacctatgctctggacgaaatggcaaaagaaaaa---------g
gccaccaggtccttcgactaccaccctaccattgtcagtataacgctattgagctgattt
gggcccaaataaaaggtcacaccgcaagaaataatacatcgccgccatttacggcaaat-
-------------aagatgttggccc-----tattacaagacgccatcaacaaagttcag
cctgaagactggtcgaaggttgtgaataaaata---aaaagggacattatgtctgattgg
gatcgtgacatccatattgacaatataatgg----------actcatcgttaataa----
----------------------------------tatccgtc----------acagatac
ag-----------------------atgatgaatttagtgacaattcagatgttcctggt
t------------------------------------------------------ctgat
atgagtttag--------------------------------------------------
------------------------------------------------------------
------------------------------------------------------------
------------------------------------------------------------
------------------------------------------------------------
------------------------------------------------------------
------------------------------------------------------------
-------------acgaa
>Ar-Epacla
a-----------------------------------------------------------
------------------------------------------------------------
------------------------------------------------------------
------------------------------------------------------------
------------------------------------------------------------
------------------------------------------------------------
------------------------------------------------------------
------------------------------------------------------------
------------------------------------------------------------
------------------------------------------------------------
--------------------------------tgtt------------------ttttta
ta----------------------------------------------------------
----cttcatgtatttatatttttgctacag---------gagtaagcgaacgatttgtt
tacaagctc---------atgaatgaaaagaaaaaagctga-------------------
---------------------------agaaagtaatgtcaaactatctactccc---gg
taagaatag----------a--------------gaaagaaaaacaggaaaattgg----
-------------acattgatgattttgacattggcgtcatacggagaaaaattcatgaa
ttttatt---catttaggaaagaaattccgactat-------------accaaaattatt
aaacatacttagagaaga-aattgatttctctgc--------------aaaacgtgaaac
acttagaaaactgctgc---ataaaataggatttcgttttaaaaaaactaaaacaaatag
aaaagtgctatgtgagcgtaatgacataactgcgtggagggctgcatacttacaaaaaat
tcgtgagaatgagtct-------ggagaaaa------------aaaagccgtcgtttatt
tagatgagacctatatacactcatctcactcaactgacaaatgttggcaaggcccagatg
t-----------------------------------------------------------
-------tgaaggtgatttggagccagtatcaaaagggaataggtggattatagttcatg
caggaggcg---------------------------------------aagaaggttttg
tagagaatgctcttcttgtgtttaaatcaaacactaaga---------------------
------------------------------------------------------------
------------------gcggtgactaccatgatgaaatgaataatgataattttaaaa
gatggactattaagaaa------------------ttgctgccgaacctgcataagcata
ctcttatagtgatggacaatgccccctatcacagcatttg------tgttaataaatg--
------------------------------------------------------------
-------tcccaattcaaaccacactaaggctgtcatgcaattgtggctgagggagagaa
atatagaattttctga------------------------------------gcaaatga
cgaaacctcaactg-caagaattaata---------aagcgtaataaaccagctc-----
--------------c-tgaatatgaaatagataatctattaaaaagtaat---------g
gccattctgttctcaggttaccgccataccactgtgatttgaacccaatcgagatggttt
ggagttcaatgaagagaaatgtcgctgagcgaaatgttg------gtagatctagtgct-
-------------gaaatgccccagt-----taattcagaatgcattcgataaaataaca
aaagaagagtggaaaaaccattgtcaccacgta---aaaagaattgaagaaaaatacagg
aacaatgatggatatttagaagaacc-------------------attcattatta----
----------------------------------agttgcat----------agtga---
-----------------tagcgaaagcgattcaagtgactctgatgac---------gaa
ttat--------------------gtaaatcacttggcacaggcacctcaggcgcatcgt
cattatttcgctcagggatgtctggtgtggagcccctcgaagttagag------------
------------------------------------------------------------
------------------------------------------------------------
----------------atcatgac------------------------------cataat
tatttttataaaat----------------------------------------------
------------------------------------------------------------
------------------------------------------------------------
-----------------a
>Ar-Erilan
atg---------------------------------------------------------
------------------------------------------------------------
------------------------------------------------------------
------------------------------------------------------------
------------------------------------------------------------
------------------------------------------------------------
------------------------------------------------------------
------------------------------------------------------------
------------------------------------------------------------
------------------------------------------------------------
-----------------attgtcaatttgtataaaaccaaaatt---gcacaacaatcaa
gtgga----------------------------------------gatgggccaaaattg
acggcgaaagaaatgataaaaaaaatatccgaagaatgtggtatcggacaacggactgtg
agcattgct---------ctgtcagaatatcgcaacaaagg-------------------
---------------------------------------aatcgtgacatcgcca---aa
caagaccaa----------a--------------attagaccgaaagtgacagata----
-------------aaattgacgagttcaaccaaaatgctatcagacaaaaagtacatcag
ttttgg------cacaaccgtgaaatcccgacatt-------------aaataaaatgtt
aacagtaataaacgaaga-tgatagtttgccgta-----------tttttcaaaaatgtc
tttgtaccgagtactaa---aacatctgaattttgaatatgttcgtaag---tctcggaa
tagcgcgttaattgaacgcaatgatattgtatgttggcgtcgaagatatttggaaagcat
taagcattac---cgt-------cagttggg------------tagaccaatatattatt
tggatgaaacctgggtaaacgcaggtgaaactacaacacgtacatgggtggacaatacag
tgca-------atcgacaagggacgcatttc-----------------------tacggg
gccttacaacaggacaaaaggcaccgtctggtaagggtaagcggctcattgttgtgcaca
tcggatcat---------------------------------------cagacggctttg
ttgctggcggtctcctatgcttcgagtcgaaaaaaaata---------------------
------------------------------------------------------------
------------------cacaagattaccatgacgaaataaacggtgatactttttacg
agtggttcaacaaga---------------------ttttaccattattgaatgaaaatg
ccgtgatcgtcatggacaatgcgtcttgtcattcggtgaa------gatggacccatg--
------------------------------------------------------------
-------ccccgttatctcctggaaaaaggcagatattaacaactggctcgaaaataaag
gtgaggtagttgatca------------------------------------cacaaaag
tcaaatcccaatta-ttggaacgtgtt---------caagttttaaagccacaatac---
-------------ga-tctatatgtaatagatgaattagcgaaagctgct---------a
ataaaacggtgttacgtttgcccccatatcactgcgaattaaacccaatagaactcgcgt
ggtcatcggtaaaaaattatgtccgtatgaataatacga------catataaattacca-
-------------gatgttcgtaaac-----tattggaagaaggcgtagaacgggttact
ccaggtatgtggaaaaactttgtttcccatgtg---ataaaagaagaagataaattttgg
aaaattgatgttctatctgatcaacttctgg--------acgaagaacaaggatcacat-
----------------------------------gtcttaacga---ttacaggtgacac
a--------------agttcagacttcgat------------------------------
------------------------------------------------------------
------------------------------------------------------------
------------------------------------------------------------
------------------------------------------------------------
------------------------------------------------------------
------------------------------------------------------------
------------------------------------------------------------
------------------------------------------------------------
------------tccgat
>Ar-Eufmex
------------------------------------------------------------
------------------------------------------------------------
------------------------------------------------------------
------------------------------------------------------------
------------------------------------------------------------
------------------------------------------------------------
------------------------------------------------------------
------------------------------------------------------------
------------------------------------------------------------
------------------------------------------------------------
------------------------------------------------------------
------------------------------------------------------------
------------------------------------------------------------
------------------------------------------------------------
------------------------------------------------------------
------------------------------------------------------------
------------------------------------------------------------
------------------------------------------------------------
------------------------------------------------------------
-------------------------atgggatataaatacaagaaaagcaagaacatcag
gaagatcttaattgaaaggtcaaatattgttaattggcgaataaattattatttagaagc
tttgaattct---tat-------aaaacagg------------acgaaatatcatatatt
tggacgaaacatgggttgacaacagtttgtgttttggaaaatgctggcagaatgaataca
c-----------------------------------------------------------
-------actaggggttttaaaaaatgcaagtgtttctcatcgtttaatagtggtccacg
caagaggaa---------------------------------------aaagtggatttg
tggatggggcagttcttatatttaaattcagatcaatga---------------------
------------------------------------------------------------
------------------caggtgactatcacggtcaaatgaacgcatataactttgaaa
aatggattggggaaaaa------------------ttactacccttcattctaccagcta
ccgtaatagtcatggataatgccccataccacagcgtaca------actgaataaacc--
------------------------------------------------------------
-------accatcgttatacgctacgaagaaaaatatgatagcgtggttaatagaaaata
atatacctcatgttaa------------------------------------aacaatga
ggaagtcggaacta-tcggaactcata---------gagcggaataaaaaagtggaa---
-------------aa-aacttacaaaattgatgaactttcaaaaatacat---------g
gtcacagtgtattaaggctgccactatatatgtgtgacctcaaccccatagaattaactt
gggcacaagtgaaaagaaaaatacgtgaaagaaatatg----------------------
------------------------------------------------------------
------------------------------------------------------------
------------------------------------------------------------
------------------------------------------------------------
------------------------------------------------------------
------------------------------------------------------------
------------------------------------------------------------
------------------------------------------------------------
------------------------------------------------------------
------------------------------------------------------------
------------------------------------------------------------
------------------------------------------------------------
------------------------------------------------------------
------------------
>Ar-Eupann
atgaacgaagaaatgaatgctgaagctgagaaattgattgtcgacaatgacgaattttat
attcaagactgtggcggagttggtgcttgtttatttaaatgcttgagtgaaacagtaagt
ggaacagatcatcgaacaacgcgaaagcaaattgtaaattacgttatcgcaaattgggat
gaatatagccattgggtaaatttcgttctgcacaagcaaagtatgcaagaatatagactt
ttaatgggttcttcaaaatcgtacggatctgaaatagagtgccgagctgcaagtaatctt
tacgaaacaaatattacagttatacgtcagatacaaaatagttttttcaaacaaactttt
aatagtgataacaatacattgaaccacaaacatgtatatcttttgtttacgggcatgaaa
aatgaaaatgatttagatggacattatcaacttttacaaaaaatagaaaaaacaaatgaa
aatgaaaattcgataccagaaaaacgtaggaaaaaagctcttgtggatataactaataaa
attgatcgtacaagaacgaaaaaaggaaaagttttcccacagt-----------------
---tttttaaagaaactattgttaatgtaaaaaatt------------------atttcg
aagaa-------------------------------------------cataaacatatt
aataaaatttcagtgattaaagaaactgcgaattgtttacaaatttcaccaaggagcgtc
tatagagtc---------atcaaagaatatgaagataatgg-------------------
---------------------------------------taaaatatgtgcagaa---tc
aaaaatgta------------------------caactcaggaaggaaaaaaacag----
-------------ttgtagatgatttttaccgcggtattatacgtaaaaaaattttcgat
atgtac------aggaaaaaagaatatcctacagt-------------acatattattca
caaacaattgttagaaga-taatgattttccaaa-----------catttcaaaacatgt
attacgaagtacattaa---aagaaatgaattttaaaaataaaaaattg---aataaaaa
accaattttaatggaaagttttttaatatccggacaaagagatagttatttaacaaaaat
aaattactat---cga-------aaaaacga------------gtggaatattttttata
ccgatgaaacattgtgtggggctaaccatgcaaaaaagttcggatttgttcaggacaaaa
caactaaaaaatccttcgaaggttacaattattatcatgcaggtattcaagaagtaggtg
gttatagtggtggttttgttacaccgtcaggtttcgagaaaagagttatcattttacata
taggaagta---------------------------------------aagatggatttt
tagatggcggtttattatgttttattggaaacaaatctt---------------------
------------------------------------------------------------
------------------caactgattatcacaatgaaatgaatgctaagcattacgaag
aatggtttcgaagag---------------------ttttacctttattacctgataagt
ctgtgattgtaattgatcaagcaccttaccacactatgat------agatccagagttcc
gt----------------------------------------------------------
a-----atccaacaagtaattggagtaaagatgaaattatcgcatggatgttaaaaagaa
acattccactaccatccgaa-------------------gtaacttcatttcaagaatta
acaaaaaataattt-gcagtatttatg-c-------aaacctcatcattttgaaa-----
--------------a-acgctatttgttggacaaaattgctcaagaaatgaggcaaggtc
aagtaaaattgttatggttgccagtagctcattatgaattgaatccaattgagcttgtat
ggacatttataaagaaccaagtggcatctaaaaataaaa------cttttaaaattaaa-
-------------gacgtccataatt-----tatgtctggaagtctttaattctgtcccc
agagatttgtggcaaaagtgtgaaggacatgtg---attaaattagagcatgaatatgca
agaagtggattaagtttatctgaaatggagg----------attctatcattatta----
----------------------------------atactgca----------gaaaaaga
t--------------agtgaagaaagtgaagaaagcgaagaagaaagtgaagaaagtgaa
a------------------------------------------------atgaaggtgat
ga---------------ttcaaaa------------------------------------
------------------------------------------------------------
------------------------------------------------------------
------cacagtaatgatattgaaaatat-------------------------------
------------------------------------------------------------
------------------------------------------------------------
------------------------------------------------------------
-----------------g
>Ar-Eupuro
atg------------aatgctgaagctgagaaattgattgtcgacaatgacgaattttat
tttcaagattgtggcaaaaatggtaaatgtttgtttaaatgcttgagtgaaacagtaagt
ggaacagatcttcgaacaacgcgaaagcaaattgtaaattacgttattgcaaattgggat
gactatagtcattgggtaaatttcattctacgcaaacaaagtatgcaagaatatagactt
ttaatgggttcttcaaaatcgtacggatctgaaatagagtgccgagctgcaagtaatctt
tatgaaataaatattacagttatacgtcagatacgaaatagttttttcaaacaaactttt
aatagttataagaatacattgaaccacaaacatgtatatgttttgttctcgggcatgaac
aatgaaaatgatttaaatggacattatcaacttttacaaaaaatagaaaaaacaaatgaa
aatgaaaatttgatgccagaaaaacgcaaaaaaatagctcttttggatataactaataaa
attgattgtacaagaacaaaaaaagaaaaagttttcccacagt-----------------
---tttttaaagaaactattgttaatgtaaaaaatt------------------atttcg
aagaa-------------------------------------------cataaacatatt
aataaaatttcagtgatcaaagaaactgcgaattgtttacaaatttctcgaaggagtgtt
tatagagtt---------atcaaagaatatgaagataatgg-------------------
---------------------------------------tggaatatgtgcaaaa---tc
aaaaattta------------------------caactcaggaaggaaaagaacag----
-------------ttgtagatgattttgaccgcggcattatacgtaaaaaatttttagat
atgtac------aggaaaaaagaatatcctacatt-------------acacattattta
cgaacaattgttagaaga-taatgattttccaaa-----------attttcaaaacatgt
attgcgaagtacattaa---aagaaatgaattttaaaaataaaaaattt---aataaaaa
accaattttaatggaaagttttttaatatcaggacaaagagatagttatttaacaaaaat
aaattactat---cga-------aaaaacga------------atggaaaattttctata
ctgatgaaactacatgtggggccaatcatgcgaaaaagttcggatgggttcaggagacaa
caattgaaaaaacctttgaaggttacg------atcgtgcaggtgttcaagaagtaggtg
gttatcgtggtggttttattacaccatcaagttccgagaaaagagttattattttacata
taggaagta---------------------------------------atgatggatttt
tagatggcggcttattatgttttgctggaaacaaatctt---------------------
------------------------------------------------------------
------------------caacagattatcacgatgaaatgaatgctaagcattacgaag
aatggtttcgaagaa---------------------ttttacttttattacctgataagt
ctgtgattgtaatcgatcaagcaccttatcacgctatgat------agatccagagttcc
gt----------------------------------------------------------
a-----atccaacaagtaattggagaaaagatgaaattatcgcatggatgttaaaaaaaa
acattcctctaccatctgaa-------------------gtaatttcatttgaagaatta
acaaaaaattgttt-gcagtatttatg-c-------aaaccttatcattttgaaa-----
--------------a-acgctatttgttggacaaaattgctcaagaaatgaggcaaggtc
aagtaaaattgttatggttgccagtagctcattatgaattgaatccgattgaacttgtat
gggcatttataaaaaaccaagtggcatctaaaaataaaa------cttttaaaattaaa-
-------------gacgtgcataatt-----tatgtctggaagtctttaattctgttccc
agagatttgtggcaaaagtgtgaaggacatgtg---attaaattagagcatgaatatgca
agaagtggattatgtttatctaaaatggaga----------attctatcactatta----
----------------------------------acactgca----------gaagaaga
t--------------agtaaagaaagtgaaaaaagcgaagaagaaagtgaagaaagcgaa
g------------------------------------------------aagaaagtgaa
gaaagcgaagaagaaagtgaaaaa------------------------------------
------------------------------------------------------------
------------------------------------------------------------
------agcgaagaagaaagtgaaaataaa--------------------ggtggtaatt
caa------aagaca---------------------------------------------
------------------------------------------------------------
------------------------------------------------------------
----gtaatgatactgag
>Ar-Galmel
atg---------------------------------------------------------
------------------------------------------------------------
------------------------------------------------------------
------------------------------------------------------------
------------------------------------------------------------
------------------------------------------------------------
------------------------------------------------------------
------------------------------------------------------------
------------------------------------------------------------
------------------------------------------------------------
------------------------------------------------------------
------------------------------------------------------------
------------------------------------------------------------
-----------------------aaaatacgaagagaaggt-------------------
----------------------------cagacctcagttgtattttctacaccc---aa
gaaaaataa----------a--------------cctaaaacaaaaaagaaaatca----
-------------atttggatgatttcgatctctgtgcaattaggcataaattacaagaa
ttttatg---ccgtccgaaaagaagtaccgagttt-------------gaagcggttgct
tgcagctctgaaagaatc-aataaattttgttgg--------------tggcagggagtc
tcttcgtttactgttac---acacattaggttataaatttaaaaaatgtagaaatcaaag
gacaattcttatggagcggtatgatatagtagcatggagggatagatatctacaagaaat
caaagatgta---agg-------aagagtgg------------tatgccagttgtatacc
ttgatgaaagttatattcatacttcgctcaatcaagctaaatgctggcaaagtgaaaatg
a-----------------------------------------------------------
-------gcctggtggatctaaatctgtggctaaaggcaaaagatatgtcattgtccatt
gtggtggca---------------------------------------agactgggttcg
tccctaatgctttattaatttataatgacaaagaaa------------------------
------------------------------------------------------------
------------------aaaaagatttccatgacgccatgaatacagttaattttaaga
aatgggtattggataaa------------------ttaatacccaatttgcatgaaccta
cctgtatagtcatggacaacgctagatatcattctagcca------aatcaacaagcc--
------------------------------------------------------------
-------accgagcatgataaatagaaaaaaagaaattacagactggctttcatcaaata
atattgcctaccctac------------------------------------caatgcta
ccaaaagtatgcta-atggttatagta---------aaacaaaataaacctgacc-----
---------------caatatatgaaatagatcatttagtacaggattat---------g
gtcacaaaatagtacgactgcctccttatcattgtgacctcaatcctattgagatgatat
ggggcatagtaaaagggaaggttgccacaaagaatgttg------gtttagacaatatc-
-------------acattcatgcagc-----ttgtaaaaaactgttttgaggtaaatatc
acatttcatctaata---------------------------------------------
------------------------------------------------------------
------------------------------------------------------------
------------------------------------------------------------
------------------------------------------------------------
------------------------------------------------------------
------------------------------------------------------------
------------------------------------------------------------
------------------------------------------------------------
------------------------------------------------------------
------------------------------------------------------------
------------------------------------------------------------
------------------
>Ar-Glocon
atgccga-----------------------------------------------------
------------------------------------------------------------
------------------------------------------------------------
------------------------------------------------------------
------------------------------------------------------------
------------------------------------------------------------
------------------------------------------------------------
------------------------------------------------------------
------------------------------------------------------------
-------------agagacagaaaagaactattctcagcagtg-----------------
---aatcacgtgaatttgtcgtacatttgcgtgatt------------------attttc
atcga---gaaaaacaaaatggg-------------------------agaccattgctg
tctgttgaaaacattcgagatcgggtcgcggatgacctagaaatcagtaaatctacagta
tctcggatc---------acagaggagaaatacggtgaatcttcaatagaagagaa----
---------------------------------------aaaaatattaacacca---aa
taagaaacg----------a--------------cagaggaaatgctcaattacaa----
-------------aacccgatagctttaatttggcggcaattcggaatcacgtgtacgca
tactat------gaccgcaacgaaataccaacact-------------tcttaaactggt
aggttctctaaagtcagt-cggattatttcaagg--------------cagtgcgacgtc
tcttagtaaggtattga---aaaacattggcttccaatataaaaaatgt---gaaaaaag
aaagtttgtaatggagcgcaaggataaatccctgaaaagatgcgattttttgaggcaaat
gaagagcatt-------------aggaattg------------ggagaaagtcgtttttc
tcgacaaaacttggctcaatgctaatcatactgttggtaaaatatggaccgacgacactg
cta---------------------------------------------------------
------aatccaggacgaaaactcctgaaggaaaaggccagcgcctcattatttgtcatg
ccggaacgt---------------------------------------caaaaggttttg
tgcccaattgtcttctggcgtttaagtcagttaaaa------------------------
------------------------------------------------------------
------------------cgacagaatatcacgaagagatgaattttgataatttcagac
aatggtttatgacc---------------------ttattgtcaaatttacatgagcctc
acgccataataatggacaacgcttcgtaccattctgtcca------aatcaaaaaagt--
------------------------------------------------------------
-------tcctactacggcaaacaataaaaatgaaattataagttggcttcgtgacaaag
gagtgccaagtaatga------------------------------------gtcaatgt
taaaaaatgagctg-ctccgattggtt---------aatttgtataaacctccaaca---
-------------cc-aacaaatgtattggacgaactggccaaatcaaaa---------g
gccacacggtaatcagattaccgccataccattgccaatataatgctattgaaatgatat
gggctcaaataaaaggt---atattaatatcatttatca------cttctacctcacgc-
-------------cattttaatcatt----------------------------------
------------------------------------------------------------
------------------------------------------------------------
------------------------------------------------------------
------------------------------------------------------------
------------------------------------------------------------
------------------------------------------------------------
------------------------------------------------------------
------------------------------------------------------------
------------------------------------------------------------
------------------------------------------------------------
------------------------------------------------------------
------------------------------------------------------------
----att---tatgtaat
>Ar-Helarm
atgcct------------------------------------------------------
------------------------------------------------------------
------------------------------------------------------------
------------------------------------------------------------
------------------------------------------------------------
------------------------------------------------------------
------------------------------------------------------------
------------------------------------------------------------
------------------------------------------------------------
------------------aaacgtggacaaacattgacaagtg-----------------
---gagcccgtgagttaatcatcaagctgcaagatt------------------actttg
agcgg---gagcggcaaaattgc-------------------------ggacccctgata
cctgtcgaacaagtacaagaacgcgtctctcaggcgcttggagttcgcaaacgaacgata
gcaaatatt---------aataaagaaaagttcggctcgactggcatggaagataa----
---------------------------------------tattttacgtactccg-----
-aagaagaa----------a--------------cgtagaactaaacccgtgacag----
-------------atattgacacctttgacgccgatgcaatcagaaatcatatatatggt
tactat------tccagaaatgaatatctcaacag-------------gaagaagctttt
ggcatccttaagagaagc-tggactgtttagggg--------------gggtaaaactgc
tttaaccaaaatcttaa---aagatataggtttttcgtataaaaaaaca---gacaaaag
aaaaattttattagaacgatacgacgtaattttaaaaaggataagttttttgagggaagc
aaaaaaaatt-------------gataactg------------ggataatgtcgtgttca
ttgacgagacatggctaaacgccaatcacacggtttcccgttcctggacggatgatacac
aag---------------------------------------------------------
------cgtcaacgtcaaaagtaccaatgggtaagggggcccgtctgataatatgccacg
caggttctgc------------------------------------aaaatacggctttg
tggagaacgcgttactggcatttcaatcaaaaacca------------------------
------------------------------------------------------------
------------------caaatgactaccacgaggaaatgaatgccactacatttaaag
agtggttccagaacgtg------------------cttttgcccagcctagcagagcctt
ctgtaatattcatggataatgcctcctatcactcggttca------aatacagaaacc--
------------------------------------------------------------
-------ccctacccaagctaataaaaaagaagaaatggtggcttggttacaagcaaaag
gcattgacgcaaatat------------------------------------gcagatgc
taaaagcagagcta-attaaattagtt---------aaagaaaataaagcggcaaat---
-------------gt-gcgatacgaaatcgatgaactggctctggagtac---------g
gtcatcgcgttctaagaattccaccgtatcattgccaatataacgcgatcgagctaatct
gggctcaaataaaaggttacgccgcccgccacaatacttccccgccattcagcacgaaa-
-------------aagatgatgaccc-----tattaaaagaagcctgcggggaagtcaca
agagatgactgggcaagggttgttgagaagact---aaaaacctgattttggaagatttt
gaccgagatatcaggattgattctgttattg----------ataatacc-----------
------------------------------------------------------------
------------------------------------------------------------
------------------------------------------------------------
------------------------------------------------------------
------------------------------------------------------------
------------------------------------------------------------
------------------------------------------------------------
------------------------------------------------------------
------------------------------------------------------------
------------------------------------------------------------
------------------
>Ar-Helzea
atgcct------------------------------------------------------
------------------------------------------------------------
------------------------------------------------------------
------------------------------------------------------------
------------------------------------------------------------
------------------------------------------------------------
------------------------------------------------------------
------------------------------------------------------------
------------------------------------------------------------
------------------aaacgtggacaaacattgaaaagtg-----------------
---gagcccgtgagttaatcatcaagctgcaagatt------------------actttg
agcgg---gagcggcaaaattgc-------------------------ggacccctgata
cctgtcgaacaagtacaagaacgcgtctctcaggcgcttggagttagcaaacgaacgata
acaaatatt---------aataaagaaaagttcggctcgactggcatggaagataa----
---------------------------------------tattttacgtactccg-----
-aagaagaa----------a--------------cgtagaactaaacccgtgacag----
-------------atattgacacctttgacgccgatgcaatcagaaatcatatatatggt
tactat------tccagaaatgaatatctcaacag-------------gaagaagctttt
ggcatccttaagagaagc-tggactgtttagggg--------------gggtaaaactgc
tttaaccaaaatcttaa---aagatataggtttttcgtataaaaaaaca---gacaaaag
aaaaattttattagaacgatacgacgtaattttaaaaaggataagttttttgagggaagc
aaaaaaaatt-------------gataactg------------ggataatgtcgtgttca
ttgacgagacatggctaaacgccaatcacacggtttcccgttcctggacggatgatacac
aag---------------------------------------------------------
------cgtcaacgtcaaaagtaccaatgggtaagggggcccgtctgataatatgccacg
caggttctgc------------------------------------aaaatacggctttg
tggagaacgcgttactggcatttcaatcaaaaacca------------------------
------------------------------------------------------------
------------------caaatgactaccacgaggaaatgaatgccactacatttaaag
agtggttccagaacgtg------------------cttttgcccagcctagcagagcctt
ctgtaatattcatggataatgcctcctatcactcggttca------aatacagaaacc--
------------------------------------------------------------
-------ccctacccaagctaataaaaaagaagaaatggtggcttggttacaagcaaaag
gcattgacgcaaatat------------------------------------gcagatgc
taaaagcagagcta-attaaattagtt---------aaagaaaataaagcggcaaat---
-------------gt-gcgatacgaaatcgatgaactggctctggagtac---------g
gtcatcgcgttctaagaattccaccgtatcattgccaatataacgcgatcgagctaatct
gggctcaaataaaaggttacgccgcccgccacaatacttccccgccattcagcacgaaa-
-------------aagatgatgaccc-----tattaaaagaagcctgcggggaagtcaca
agagatgactgggcaagggttgttgagaagact---aaaaacctgattttggaacatttt
gaccgagatatcaggattgattctgttattg----------ataataatataattatac-
----------------------------------atgtaggg----------gaagatga
t--------------------------gatgaagacaccacctcctcaagcgaatcggag
t-----------------------------------------------------------
------------------------------------------------------------
------------------------------------------------------------
------------------------------------------------------------
------------------------------------------------------------
------------------------------------------------------------
------------------------------------------------------------
------------------------------------------------------------
-------------ctgat
>Ar-Homvit
atgaatgcagaaaatcaaact---------------------------------------
------------------------------------------------------------
------------------------------------------------------------
------------------------------------------------------------
------------------------------------------------------------
------------------------------------------------------------
------------------------gtgaatcgtcgtgggcgtccgcgcattcatcttaag
cgt---------------------------------------------------------
------------------------------------------------------------
ttacattatcagaacgtaggacgtggtgtacctctgcgcactc-----------------
---aagccagaaaacttgtttgcactgccaaagaat------------------atttcc
agcag---gaaaaaacaaacaat-------------------------ggcccactctta
cccgttgccaaagttgtacaacgaactgcagcggccctgggcataaataaaaataccgtt
gtaaaaatt---------tgttcagagaagaagaaaaacatcgttgagggaggaagtgg-
---------------------------------------acaagtacatacccca---aa
caaaaagaa----------a-----------cttccacgtcagaaacgagttacaa----
-------------acctcgataatttccaaaaagatgcaatccgtcgccatgtgtatgca
tactat------agacgaaaggaatatccaacttt-------------aaaaaaactaat
tcaatcattgaaggatgc-cgatttatttaacgg--------------ttgcaaatcttc
actttcacttgttttaa---aacaacttggcttcaagtacaagtcagtt---gggaaacg
gaaagtacttcttgaaagaccagatgtagttgcatggcgctgtaggtttcttcgtcaaat
gaagaactta---aattt-------------------------agatgaagtagtctgga
ttgacgagacatgggttaacacaaatcactcccaaacaaacgcttggacagacgactctg
ttc---------------------------------------------------------
------aaggtacaatgtccgtacctctgggtaaagggggaagaatgatattgcttcacg
ccggtaatt---------------------------------------ctaaagggttta
ttccaaacagccttctacttttttcttcgaaaaaaa------------------------
------------------------------------------------------------
------------------cgagtgattaccatgaagaaatggaccacgaaaagtttttag
gctggtttgtaagcaat------------------cttcttccaaatttggaagaatcct
caaccatagtatttgataatgctaagtaccactcaaaagt------attggacaaggc--
------------------------------------------------------------
-------cccaacaatggcttcaaaaaaatgtttgatggtggaatggctacagaaattca
acatcccatttgaagc------------------------------------agacatga
agaaagcagaactt-ttggaagtaata---------aatttacacaagcctcgcttt---
-------------cc-aaaatatgttattgatgagttagccaaggaacgt---------g
gccatactgtaattcgtttacctccgtatcactgccacttcaatgctatagagttgattt
gggcccaaatcaaaggacacgttgcaaaaaacaataaaa------cgttcacattgacg-
-------------gaagtaacaagat-----taaccaaggaagggatagacttagtaaca
ggagatgagtggaaaaaaattgtatcacataca---aggaaaaccatagaggatgcgtgg
gaaaatgagggtgttctggaaactgcgattg----------aagagctcatcatca----
----------------------------------cgttaaac----------agcgac--
---------------------------gacgactccagcgacgacagcagtgctttttcg
g------------------------------------------------------atgac
caaaatttgggagaagatcgcttt------gaccacctgctatcagatgaatctcaacat
gacagtgaa---------------------------------------------------
------------------------------------------------------------
------------gatgaaagtgacagtga-----------cttaagtggagtgcaacaat
tatgcccagaaggtagagtactaca-----------------------------------
------------------------------------------------------------
------------------------------------------------------------
-----atttgatgaattt
>Ar-Ladful
atgtctt-----------------------------------------------------
------------------------------------------------------------
------------------------------------------------------------
------------------------------------------------------------
------------------------------------------------------------
------------------------------------------------------------
------------------------------------------------------------
------------------------------------------------------------
------------------------------------------------------------
----------ccaaagtagggggcggaaaaatgcttcgtagtc-----------------
---aggcgcgtgaagtagtttttaacgttctgaagt------------------ttatgc
aagat---gaagcaaaggatggaataaa----------------------------gatt
cccttgaagagtgtgcacgagcgtgtggccgctgcaactggtatctcatctcgatcctta
aaacggatt---------gctaaggagggagctgccattgccag----------------
---------------------------tggatcgaaggaaggatttgtgagtccg---ag
aaagaacat----------t--------------cagcagaagagcccgaaatcca----
-------------ctgtggatgattttgatgtggaagttattcggagaactgttcataat
ttccact---ctgtggagaagaaacatcccaccct-------------ccgtgctctgct
gccaattgtgagggagaa-cacatctttcgacgg--------------taaattaagttc
tcttcgagtgctgatga---agaacattggattcaagtggagaagaaccgcaaataataa
gtgtgaactgcaggaaaaagttgacattcggttgaaaaggatggctttcctccgaaaaat
tcaaaagttt---aga-------gaggaagg------------ccgtcccatcattttta
cggatgaaacatatattcattcatcgcacactacacccttccagtggactagcggagacc
a-----------------------------------------------------------
-------taaagaggtaaaggctcccgtatcgaaaggacagcggttgatcattgttcatg
caggtgggg---------------------------------------agatgggatttg
tttcgggagccctccttttatttaaatcgggagttaaga---------------------
------------------------------------------------------------
------------------caggagattaccacggcgacatgaatcacgggaattacatga
agtggctgagaagtaat------------------ctgattcccaacttaccgccgaatt
ctgtggttgtgctggacaatgctccttatcacaatgtcca------gcacaatcgctg--
------------------------------------------------------------
-------tccaaccagcagtgcgaaaaaggaggagatgaagcagtggctggatgcaaggg
gaattacatacaaaac------------------------------------gagtgaaa
ccaaaattgagttg-ctaggtaaaata---------agaaggcggaaggagccca-----
--------------c-aatttatgaggtagatagactattggcctctcat---------g
gccatacgacattaagattacccccttaccaccctgaactgaaccctattgagaatattt
ggggcgtgatgaagaactgggttgccgaaaataatgtaa------cttttaatttagag-
-------------gatgtcaagagac-----tagtgattgaaaaatgcgagactatttct
gttgaaatctggaaaaagtgttgtgatcgtgcc---aaagcagtggaggagaattactta
aagaacgaatttacgatggacagattggaaa----------acgaattaattataa----
----------------------------------gtgtgagt----------agtga---
-----------------gtcagaaagcagtgaaacggatgatagtgag------------
------------------------------------------------------------
------------------------------------------------------------
------------------------------------------------------------
------------------------------------------------------------
------------------------------------------------------------
------------------------------------------------------------
------------------------------------------------------------
------------------------------------------------------------
------------------
>Ar-Lepdec
atggcttcgtcatcatcatcaa--------------------------------------
------------------------------------------------------------
------------------------------------------------------------
------------------------------------------------------------
------------------------------------------------------------
------------------------------------------------------------
------------------------------------------------------------
------------------------------------------------------------
--------------------------------------------catcatcaagttttac
accggtactgttgcgtacagtcagtaagtctgtctattcacca-----------------
--agagagaagactattgttttgaacgttcacgatg------------------ctctgg
tttct----------------------------------------cagaatcccacaaac
actgttcagaacataatcaagagttgtgccaacatgacgggcgtaggggagtcaacaata
tataggttc---------ctatcagaaagaaaaaaaaaagg-------------------
--------tat----------------------------agctaacccaaataca---aa
cgaatactt----------a--------------aagagggggagaaaacctattg----
-------------aaattgatgaatttgccaaaaatggtattcgaaggaaaattcacgaa
tttttt------tacaaaaaagaaatacccaactt-------------aaacaaaatttt
acaagaagttagagacga-cccggatttgcctca-----------tgtcggacgaaccaa
attgtggcaagttttaa---aagaattaaatttccggtgggagaaatca---gaccgaaa
atcacttttgattgaccgggaagagataatatgttggagaagaaagtatctaagatctat
acgaaaattt---cgg-------gctgaagg------------aaggccaatttactatc
aggacgaaacgtgggtaaacgcaggtcatactctcacaaaaatttggacagataaaaata
tatc-------aagctccaggcaagccttta-----------------------tggaag
gttggtctactggtatttccccaccctctggtaaaggcagtagattaatagtttctcaca
ttggcagtg---------------------------------------aaaaaggatttg
ctaagcatggtttgttggaatttgaatccaaaagca------------------------
------------------------------------------------------------
------------------caaaagactatcacgaggagatgacagctgatgttttcgaag
agtattttgatcaga---------------------tgattgaacatataccaccaaact
caattatagtattagataatgcaccttatcattcacgact------agttgaaagact--
------------------------------------------------------------
-------tccaacgactgcgtggaagaaacaggatatcattgactggctgcggaataagt
ccctgccttacgaaga------------------------------------tggaatgg
ttaaagcagaactt-ttaaaaattgcc---------cggcaacacaaatctaagttc---
-------------aa-gaaatacgtagttgacaaaatggcggaaagacga---------a
acatcacagtccttagacttccaccctaccactgcgaattaaatccaattgaactcattt
gggcacaaatgaaaagctatgtggctagaaaaaatacgt------catataaaatacaa-
-------------gctatacgtgaat-----tgttatatgagtctttacaacatattaga
gaacaaaattggcgagatgcagtaagacatgca------atagaagaacaaaaaatgtgg
gatcttgacaatataattgatgcgactgtagaga----cacaaccgctaattatta----
----------------------------------acctgcaa----------gacgactc
g-----------------------------gattccgaagatgatcctgtttattttgaa
t-----------------------------------------------------------
------------------------------------------------------------
------------------------------------------------------------
------------------------------------------------------------
------------------------------------------------------------
------------------------------------------------------------
------------------------------------------------------------
------------------------------------------------------------
-------------ttgaa
>Ar-Lephet
atg---------------------------------------------------------
------------------------------------------------------------
------------------------------------------------------------
------------------------------------------------------------
------------------------------------------------------------
------------------------------------------------------------
------------------------------------------------------------
------------------------------------------------------------
------------------------------------------------------------
------------------------------------------------------------
------------------------------------------------------------
------------------------------------------------------------
---aaaaaagatgcaattatgcatataagtgataaaacaggaattggaattacaacagtt
aaaaaaatt---------cttttagaatatgaacagaacgg-------------------
---------------------------------------cgtcatccgatctcca---ac
tagatcaaa----------g--------------tctcgacttaggatttgtcaaa----
-------------aattggatgaacttcaaaagaaccttattagaagaaaagtgcatact
ttttac------atgaatggtgaatttccaacatt-------------ggacaagttgac
atcagttttggcgttaga-agatgaaattcctaa-----------gctaagtcgtacttc
tatatacactgtgttaa---aagaactaaaatttacttatgaaaaacgt---aaaagaaa
cagtttgttgttagaaagaaacgatatagttttatggcgaaggaagtatttggaacaaat
tcggaaatat---cgt-------gaagatgg------------aaaaactatttactatt
tggaagaaacttggttaaatgttggtgatgtcacaagtaaagcttggtatgaccaaacag
ttac-------ttcgagaagacatgcttttc-----------------------taagtg
gtttatctacaggacctccaaacccgacaggaaaaggaaaacgaataattgttcttcata
tcggtagtg---------------------------------------aaaatggttttg
tggaagaaggcttactattttttgaatcaaaaaaaaatt---------------------
------------------------------------------------------------
------------------caatggactttcatgacgagatgaatggggaaaattttaagg
aatggtttttaaaca---------------------ttttaccaaaattagacgataata
gtgttgttgtaatggataatgctccatatcattcagtgaa------aattgaaaaagt--
------------------------------------------------------------
-------tcctaattcttcttggaaaaaaattgatatccaaaattggttagaagaaaaag
gacatagttatcaaga------------------------------------aacaatga
taaaagtgcaattg-ttggatatagtg---------agaagggtgaaaaaacaatat---
-------------aa-tttatatgttattgatgaaatcgcaaaggaaaat---------a
ataagactgttttaagattgccaccataccattgtgaattaaatccaatagaaatggtgt
ggtctatggttaaaggctacgttaaaatgaacaatttta------catttaaagtggaa-
-------------gatgtgaaaaaat-----tattagtagaaggggtaaatcgcgtaaca
caagaaaagtggcagaattgtgtcagacatgtt---atcagtgaagaagagaaattttgg
aacattgatgatcgaattgatgagttagtac----------atagaattccgtcta----
----------------------------------ttgttatt----------gatgtttc
aactgatt-----caagttcagaaa-----------------------------------
------------------------------------------------------------
------------------------------------------------------------
------------------------------------------------------------
------------------------------------------------------------
------------------------------------------------------------
------------------------------------------------------------
------------------------------------------------------------
------------------------------------------------------------
-------------gtgaa
>Ar-Limcal
atgcgag-----------------------------------------------------
----------------------------ggttaagccgatgcagcagca-----------
------------------------------------------------------------
----------------tcttactcattgcttatacacacggta-------------acgc
tca---------------------------------------------------------
------------------------------------------------------------
-----------------------agccgacagtcgaaattgtatgtgcgtatacttgaac
gaaagtga-----tatggcgagctccacggattctgcagaa-------------------
------------------------------------------tttgatacaaatcaggtg
tcaccccctaaaaagcgtgcaaaaaagcgtccattaagtagta-----------------
---cggagaagaatatggtgctaaatatatacaaaa------------------gagaaa
agcaa----------------------------------------cttcatcctacagct
ttaatttcagaactagcgcggacaacgtctctatttgcaggggtaggcgaagcctctgtt
tatcggata---------cttcgagagcataaacaaaatga-------------------
---------------------------------------cgttttatcgtctcct---aa
aaaggaaaa----------g--------------attcgcagaaagttattagata----
-------------ctgtcgacgattttgataaacatgccataagacgcaaagtgcatgaa
tttttt------ttccggaacgaattacctacatt-------------ggataaagtgct
tcatgttgtaaacgaaga-ccaagacttaccaga-----------tttcaaacgaacaac
tttttacaaacttctaa---aggaattaaattttaaatatgttcggcgg---ggtcgaga
cagtgcactactggacaaggacgagataaccgtttggagacgaaattatttgcgatcagt
aaagacgttt---agg-------caagaaaa------------tagaaaaatttactacc
tagatgaaacctggctgaatgcaggtcataccaaaagttttgtgtggaaagatgaaacaa
taaa-------atcatctaaacaagcgtttt-----------------------tatcgg
gtttatcgagcggaattaaaaacccttctggaaaaggaaaacgcttgataattacccata
ttggcagcg---------------------------------------acactggctttg
tcaatgaatgtttgtggatttttgagtcaaaaaaga------------------------
------------------------------------------------------------
------------------gtggcgattaccatgaagaaatgaattcgcaagcatttgaag
gttggttttccaaag---------------------ttcttcctcagttacaagacaatg
ccgtgatagtgatggataacgcgtcgtatcattcacgtag------acaagaaaaaac--
------------------------------------------------------------
-------tcctaccactgcatggtccaagcaaagaattaaagaatggctttcttcaaaaa
gtattccggttgaaga------------------------------------cgatttgc
ttaaaacggaattg-ctggaaattgtg---------aaaaagcataaaccagcgtac---
-------------aa-tttatatgttattgacgaaatggcaaaggcgcaa---------a
agaaaacggtacttcggcttccgccctatcattgcgaactgaaccctattgagcttatct
gggctcaaatcaaagaacatgttgcagcacgaaatgata------cctataagttcgct-
-------------gatgtcaaaaacc-----tgtttaatgacgctgttaaaactataact
gcagaaaaatggcttaagtgcgtgcaacatgtatctgaaaaggtcgaaaaaaaaatttgg
gaattggacaatattatggaaacagttgttg----------aacctttaattataa----
----------------------------------atatcaac----------aatggcag
t--------------------gatagcagtgactgcataga-------------------
------------------------------------------------------------
------------------------------------------------------------
------------------------------------------------------------
------------------------------------------------------------
------------------------------------------------------------
------------------------------------------------------------
------------------------------------------------------------
------------------------------------------------------------
-----------atcagat
>Ar-Locmig
atg---------------------------------------------------------
------------------------------------------------------------
------------------------------------------------------------
------------------------------------------------------------
------------------------------------------------------------
------------------------------------------------------------
------------------------------------------------------------
------------------------------------------------------------
------------------------------------------------------------
------------------------------------------------------------
------------------------------------------------------------
------------------------------------------------------------
------------------------------------------------------------
------------------------------------------------------------
------------------------------------------------------------
------------------------------------------------------------
------------------------------------------------------------
------------------------------------------------------------
------------------------------------------------------------
----------------------------ggcttccgcttcaaaaagtta---aatggacg
aagactgttacttgaaaagccgcatgttgttgcagctagaagtatattcttgcataaaat
taaaggcagt---gatat-------------------------acattccattgtatggt
tagatgagacctgggtcaacgccggagaagctgttgataaatgctggacagacaatactc
caa---------------------------------------------------------
------atagtagtggtcatcagccaacaggaagaggtgccagattaattgtggcacatg
caggatcct---------------------------------------caagtggatttg
tgaatgacggacttttagtcttccgatccagaaaaa------------------------
------------------------------------------------------------
------------------ctggtgattaccacgaagatatggaccaccaacgtttcctgc
agtggtttaagaat---------------------ttgttgtcgcagtttagtgtcccaa
cagtgtttgtaatggacaatgcaccttaccattcggtcat------attagacaaaac--
------------------------------------------------------------
-------tccgacaactagtgaccggaaagaaactatggtacagtggttgctagcgagag
acattggtgcagatat------------------------------------gagtatga
caaagctgctgttg-tattcactcgtg---------aagcaaaataaacctgtgacg---
-------------cc-tacgtatgtagtagacgaagtggcaagggaacag---------g
gtcatacggtaattaggctaccaccgtatcactgccatttcaacccgattgaatttgttt
ggggtgacgtcaatacgtatattaggaagaaaaacaagt------ctttcactgtaaca-
-------------gaagtggaaagac-----ttttacttgcaggacttgttactgttgac
gccacctcgtggagaaagaaggtagagcatatt---gctaaacttattaaagaagcacag
actacggatggaataataaatgaacatg-------------aacaattgatgattt----
----------------------------------ccctcgat----------gatgatgg
tgct-----------gattcggataccagtgatgatggagaacttgacggaattgtgtta
ttga--------------------------------------------------------
------------------------------------------------------------
------------------------------------------------------------
------------------------------------------------------------
------------------------------------------------------------
------------------------------------------------------------
------------------------------------------------------------
------------------------------------------------------------
-------------cttca
>Ar-Manjur
atgaccg-----------------------------------------------------
------------------------------------------------------------
------------------------------------------------------------
------------------------------------------------------------
------------------------------------------------------------
------------------------------------------------------------
------------------------------------------------------------
------------------------------------------------------------
------------------------------------------------------------
-------------aacgtacgcagagaactgttctaaatagtc-----------------
---agacacgtgagttcgtaatacgccttcgtaact------------------atttcg
atcgt---gaagctcaaaatgga-------------------------gggccaatttta
cctataacgtcagtggttgaacgcgtagctgatgcgcttaatattggacaacgaactgtt
agacggata---------actaaaaaaaaatatggcgagactggcacagaagaaaa----
---------------------------------------taaacttcacacacca-----
-aaaaagag----------a--------------aaacgagcaaaaccagtcgtag----
-------------gcatcgatagctttgatgccgatgctatccgaagacatgtttacggc
tactat------ttacagaaggagtatccaacaag-------------aaaaaagttggt
gcattcactgaaggaagc-tggattattcttcgg--------------tggggaaagttc
tttaacgaagattttga---agaccattggatttcgatacaaaaaatgt---aacaaacg
caaaatattgatggaaagatttgatatagcgatggcaaggtatacttttttacggcaagt
gaaagaaatc-------------aaaaattg------------gcaaaatgttgtgttct
tggatgaaacatggcttaatgctaaccatactgtaggccgttcttggaacgatgacacag
cag---------------------------------------------------------
------catctacttccaaagttcctgtaggaaaaggatcgcgacttataatttgtcacg
ccggaacca---------------------------------------tcaacgggtttg
tcgaaggttctctcatggcttttgcgtcaaaaacca------------------------
------------------------------------------------------------
------------------ctggagactatcatgaagacatgaatggagaaaagtttactg
aatggtttacctca---------------------atgttgtgtagcctccctgaaccat
ctattataattatggacaacgccccataccactcgatgca------aattgacaagcc--
------------------------------------------------------------
-------acctgcccaatcccaaaagaaagctgatatcgtcgcatggcttcgtaaaaatg
gcgtagatgcaaacat------------------------------------gaatatgt
taaaagcggaatta-gtacgtctttta---------aaagaaaacaaaccaaccaag---
-------------at-ccgatacgtcattgacgaaatagcattagaacat---------g
ggcacagagttatacggttaccgccttaccattgtgagtataatgcgattgagttggtgt
gggctcaaattaagggatatgctgcaagacacaatacagaacccccatttaccacaaaa-
-------------aaaatgctaaaat-----tattagaagaagcttgtgaacatgtgact
aaaggagactgggaaaaggttgtgaatagaact---gttaaattaataagggaagattat
gaaagagatgtgaaaatagataatattatagaaaacg----aacatataattatta----
----------------------------------atgtatgt----------gatgatag
c--------------------------agtgacgacagtgaaaatagtagtatggacgaa
t-----------------------------------------------------------
------------------------------------------------------------
------------------------------------------------------------
------------------------------------------------------------
------------------------------------------------------------
------------------------------------------------------------
------------------------------------------------------------
------------------------------------------------------------
-------------ctgat
>Ar-Neopin
atgatgc-----------------------------------------------------
------------------------------------------------------------
------------------------------------------------------------
------------------------------------------------------------
------------------------------------------------------------
------------------------------------------------------------
------------------------------------------------------------
------------------------------------------------------------
------------------------------------------------------------
-------------cacgaaaaacgaacattgttttgaaaagac-----------------
---aamgtagaaaaatggtctacgamgtttattgtt------------------ttttta
aaaaa---gatgcaaagagtgat-------------------------------------
------aaagaagcgttggagcggacttcagaagccacgaaaacttctgttcrcacagtg
cgacgaatt---------gtggacgaagtaaagaagtctgg-------------------
------------------------------cttgctagccgtattccggactccc---gg
taaaaaaag----------a--------------tcggggaaaaaaaaggtgactg----
-------------acattgacagttttgaccaaacggtaataaggagatgcgtccacaat
taccatc---ttacaaataaggagcttccgaccgt-------------agaaaagctayg
agaaaaattaaaacaaga-cattcattttaccgg--------------atctgaaagcag
cttacgacgagttttaa---aacagttgggctttcgatggaagaaaacagaaaataatcg
aaagctgctaattgaaaaaactaatattcggttccttaggattgaattcctacaaaaaat
taaaaagtty---agg-------gaagaagg------------taggcccatcatataca
ccgatgagtcttatgtggactcatctcatgctagcaccaaggcttggacagatggatcaa
c-----------------------------------------------------------
-------ccaaggtttgaaaaaaccaatatcaaaagggcagcgccttgttattgtccacg
caggatccg---------------------------------------agaacggcttcg
tgcctaatgcactgcttttatttaaagccggcacgaagt---------------------
------------------------------------------------------------
------------------ctggagattatcatgataatatgaattatgaaaattatgaaa
aatggctgcgttcccar------------------cttatgccaaatctgccaccgaatt
cggttgtgatcgtcgataacgcctcgtatcacaataaaca------gagtgagttgsc--
------------------------------------------------------------
-------ccccacatccaatacgaaaaaakcagatatgcagaagtggctccgagatagag
acattcaatatcgcga------------------------------------aaatatrt
taaaaccggagtta-tataatttaata---------aaattaaataaagacctgcac---
-------------rr-aaaattcagcgtggacaacattctggctgaaaat---------a
accattccgttctccgtttgccgccatatcatcctgatctgaatcctattgagatggcat
gggcaaatataaaaggatatgtcagcagtaaaaatgtga------crtggaattttgaa-
-------------aaggtgaaagagc-----tggtgaacgagaaagttgctgcaatgggt
cctagcgaatgggcaaaactctgtaaaaaagtg---aaagaaattgaagatgagtatatt
aaaagtgatcatgtggtggacgtggtcactg----------aacagtttattattt----
----------------------------------tcgctgat----------gacga---
-----------------cagtgaaagtgacagcgacgatgatgatgatgaaattgatgat
g------------------------------------------------------atgat
gaaacaactraaccaacccctggc------accagctcggcttcggctg-----------
------------------------------------------------------------
------------------------------------------------------------
----------------gtttcgacataat-------------------ggaaggcatatc
tatcctcccag-------------------------------------------------
------------------------------------------------------------
------------------------------------------------------------
----ttgatgacgatgat
>Ar-Nillug
atggactgtacaattgaaattgaaacaccg------------------------------
------------------------------------------------------------
------------------------------------------------------------
--------------------------------cacacaccgca-----------------
------------------------------------------------------------
------------------------------------------------------------
------------------------------------------------------------
------------------caacaccaccacaccgcacaatatcgaaacaccaccca----
------------acatcggaatactgcac----------------------acacctcca
actaaatcaggatcacgtagaggaagaagtgatattgggaagc-----------------
---aagaaaggaatatcatctggaatgtctacagat------------------tcttcc
aaaag---atagccgaaaaccccgataga-------------------cttgaattgatc
aattttcgaaaagttcaagaggttacagctgaagcatgtggagttggtgttacaactgta
aagcgaatacggagacgtgtagatgactcggatgaggaagt-------------------
---------------------------------------gaaatttgatacgcct---cg
aaaaaaata------------------------ctccagagatgcaaaagtggtca----
-------------acatggacagttttgataaggacatggtgcgccgatgtgtatttcaa
ttctat------gataatggagagtatcctacgtc-------------tgaaagaatcag
aactgttttgaaagagaa-gattaatttcagtgg--------------gagtgttgaatc
cgtcagaaaaatcataa---agagtttgggtttcagatttaggaagtgtaatgatggtcg
acaattgttaatggagaggagagacattgcgtgtgcacgagcagtttttctcagaaaaat
gcacgagata---aga-------agagaaattaa------tccccgaccaatattctaca
ttgacgaaacgtgggtcaatcaaaatcatagccgatcgatgatatggcaacacgaagacg
gaa---------------------------------------------------------
------gtggtggattgaaagttccagttggaaaaggaggccgattgatcattcttcatg
ctggatcagc------------------------------------tcaaacggggttta
ttcctgagtgcaaactaatttttaaagcaaagaagtccactt------------------
------------------------------------------------------------
------------------cgttagattatcacaccgaaatgaacgctgacatttttacag
attggttccggaac---------------------tttctcaatctccttgaagagagtt
cagtgattgtgatggacaatgcaagttatcactctgcgct------gacagaaaaaat--
------------------------------------------------------------
-------ccctcgcaccaactggaaaaaggtggatatccagaattggctagaatcgaaga
atgtttctttctctga------------------------------------aaatgaga
caaaggccgaatta-ttgtcgagaaatg--------aaataaaatacgccgtgaa-----
----------------ggagtatgaaattgataggatcgcactggaaatg---------g
gccatgaagtggttcgtatgccaccctatcatgctcactacaacccgattgagcttgtgt
gggcacaagtgaaaaattatgtagccacaaaaaataaaa------cattccgattggca-
-------------gatgttgagaaac-----ttatgcacgaggctattgagagggtgact
gtggaagattggaggaaatgtgtgaagcatgta---gaagaaattcaagaagatgatttg
aaaaaagagtgccctcgtgatttggcaatgg----------aatcacttgttatta----
----------------------------------caataaca----------ggagacag
t--------------tcatctggtgattccgaatttgaaa--------------------
------------------------------------------------------------
------------------------------------------------------------
------------------------------------------------------------
------------------------------------------------------------
------------------------------------------------------------
------------------------------------------------------------
------------------------------------------------------------
------------------------------------------------------------
-------------gggat
>Ar-Onttau
atggata-----------------------------------------------------
------------------------------------------------------------
------------------------------------------------------------
------------------------------------------------------------
------------------------------------------------------------
------------------------------------------------------------
------------------------------------------------------------
------------------------------------------------------------
------------------------------------------------------------
----------------------------------------------------attccact
tcaaaaggtaaatatttaattccaattttaagtatc------------------acttta
acctt------------------------------------------------acaagtg
ttgtatttaaagatacaggatcgcgtttcgacagcgactggagtttctgtaagaacttta
aaacggata---------gttacagaatctagaaaaattgatagtg--------------
--------------------------gagaaacgtcgacctttaaaacaactcta---ta
cgaaaatcg------------------------tgtccagaaaaaaaccaaaatag----
-------------atttggatgacaccgatgtagacattcttcgacgaataattcaaaat
ttctata---taacagaaaagaaggtaccaaccgc-------------aaagggaatttt
agcaaaattttctgcgga-tacggggtatggggg--------------ctgtccagaaag
tttgcgaaaaatattgc---acggtatcggttatcgctggaggaaaacaaaaaccaatag
aaagctactaatggaaaaaaatgacatcgccaatttgagatgtacatttttaagaaatgt
caaacagtat---agg-------gaagcaaa------------acgccctataatttata
tggacgaaacatatattcactcatcccataccaacgccaaaaattgggatgataatacca
a-----------------------------------------------------------
-------tactggcctccagaaaccagtttctaaaggcgatcgaataattattgttcatg
ccggcagtg---------------------------------------agaatgggtttg
ttcctggagcgtacgcacgttggcgaagttcctgcacta---------------------
------------------------------------------------------------
------------------caggggattaccaccgggaaatgaatttcaagaattacaaga
aatggattaccgatcaa------------------ctgttacccaatttgccggacaata
gtgtattggttattgataatgccccatatcataacaaaca------agtgaacaaatg--
------------------------------------------------------------
-------tccgacatcgacaacccggaagatggagatggcggattggttgcgacggcgca
acattaatttttgtcc------------------------------------tcagatga
caaagccggagtta-tacaatataata---------aaacaaaataagccaagatac---
-------------aa-agaatatgaacttgataagttgttaaatgaccgc---------a
atcatgacgtgcttcgtttaccaccctatcatcccgacctcaacccaattgaattggtgt
ggacttccatgaagcagtacgtggccgcaaaaaatgtca------catttaaaagggat-
-------------gatgttgaagtat-----tatgcgatagatttttttcaacatttggt
gaagaagagtggaagaagcgctgcgatcacgcc---ataaaagttgaagacgccttcatt
gctcagcagccacgttttgacgacgtgatgg----------aaagcttgatcataa----
----------------------------------acctcggg----------gaaga---
-----------------ttccgaaactgaggaatcttcagagtcagacgatgattccgat
a-----------------------------------------------------------
------------------------------------------------------------
------------------------------------------------------------
------------------------------------------------------------
------------------------------------------------------------
------------------------------------------------------------
------------------------------------------------------------
------------------------------------------------------------
-------------aagct
>Ar-Opebru
atg---------------------------------------------------------
------------------------------------------------------------
------------------------------------------------------------
------------------------------------------------------------
------------------------------------------------------------
------------------------------------------------------------
------------------------------------------------------------
------------------------------------------------------------
------------------------------------------------------------
------------------------------------------------------------
------------------------------------------------------------
------------------------------------------------------------
------------------------------------------------------------
------------------------------------------------------------
------------------------------------------------------------
------------------------------------------------------------
---------------------------------ggcgttatacgacgaaaagtacatgaa
ttttatg---cagtgagaaaagagttgcctacagt-------------cggtaaactact
aacagttctaaaagaaga-cataggttatcaagg--------------acaacgtgagtc
tcttcgaaaactacttc---accaaatggttttttgctacaaaaagactcaaagtaatag
aaaggttcttatggaacgggatgatatatctgcatggagatcaagatatctgcaagtaat
cagcaataat---gat-------aaagcagcaaa------tccattgcctctggtgtatt
tagatgaaacatacatacattcatctcatacatctggcaaatgctggcaaggtgaaggca
c-----------------------------------------------------------
-------ggaaggagttctggaacctgtatccaagggacagagatttatcatagttcatg
caggcggtg---------------------------------------aaatgggttttg
tagaaaatgcattattagttttcaaatctcaaacaaaaa---------------------
------------------------------------------------------------
------------------gtggtgattaccatgacgatatgaataatgtcaatttcaaaa
agtggctattggaaaaa------------------ttattgccaaacataaaagagccat
caattattataatggacaacgctccttatcatagtatatg------tattaataaaag--
------------------------------------------------------------
-------tccaaatgtcaatacattgaaaaaagtcattcaagaatggcttgctctaaatg
cccttgaatactcaga------------------------------------agagatga
ccaaacctcagcta-ttggaaatagta---------aaaagaaataaaccacttc-----
---------------ctatctatgaagttgacactatattggctgaaaat---------g
ggcacaaatgcctacgactgccgccttatcattgcgatcttaatgcgattgagttgatat
ggagcacaatgaagcgaaaagttgctaatatgaatattg------atcataaaagtcaa-
-------------gacatacctagct-----tagtcagtctggcatttgaagaaatcacg
gtggaagagtggataaagcattgcaaccatgtc---cgcaaattacaaaatgagtatctt
gataagggtggatatttagatgaacc-------------------atttattataa----
----------------------------------atgtgctg----------agcga---
-----------------tagtgaaaccgatagtgattcagaagacgattacttaactggc
gtgt------------------------------------------cctcgattactgat
catgattatgatgtcggccct---------agtacctcaaggtcagttgat---------
------------------------------------------------------------
------------------------------------------------------------
------------------------------------------------------cataca
tattgtaaaa--------------------------------------------------
------------------------------------------------------------
------------------------------------------------------------
-------------atatt
>Ar-Osmbic
atg---------------------------------------------------------
------------------------------------------------------------
------------------------------------------------------------
------------------------------------------------------------
------------------------------------------------------------
------------------------------------------------------------
------------------------------------------------------------
------------------------------------------------------------
------------------------------------------------------------
------------------------------------------------------------
--------------atgatcgtaaatctctacgaaa------------------gtctga
aggtg----------------------------------------gagcatccgaatatg
cggtacagacctcttatgcaattgatatcgaaacaaactggaattgggcaactgacagtt
tctagggct---------gtttctgaatacaaggcaacggg-------------------
---------------------------------------aaccgttacgtcccca---ta
caaaaagag----------g--------------ccgcgtatgaacgtgttggaaa----
-------------agacgtccgaccatgacatactggccataaggagaaaagtacacgaa
ttttgg------ttgcggcgggaaattccgaacgg-------------tcctaaaatttt
gatagccgtgaacgagga-tcccgagcttccgac-----------ttttacccgatcatc
gctatacaggctattaa---aacgaatggaattcaagtacatcgttcgc---gcgcgcaa
taacgcgctcatagaaaaggaacacattatcgcctggaggcagcagtacatagagcacat
ccaaagatat---cgc-------gctgaagg------------acggcctatatattatc
tcgacgaatcatgggttaacgcaggagacgttagaaggaagctttgggtggatacttctg
taac-------gtgccccgcgaatgcagaaa-----------------------gaagga
acctgtccacgggcataccgtcgcccgcaaataaaggaaaacgtttgatcatagcacatg
tcgggtcat---------------------------------------ccgatggattcg
tacctggagccttattctgcttcgaatcaaaaaaaaatc---------------------
------------------------------------------------------------
------------------ttgaagactaccatgccgaaatgaacggcgaaacgtttttcg
cctggtttcagagg---------------------tttttgcccatgctaaaagatgggg
cagtgattgttatggacaatgctccatatcacagtattaa------agtggagaaatt--
------------------------------------------------------------
-------tccaaccatggggtggaaaaaaaaagacatcatcgcatggctagtcggtaagg
gggaacaggttgaacc------------------------------------acagtatg
tcaaagcacagctg-ttacaattatcg---------------tataaatatcgacga---
-------------ta-tgaatacgtcatcgatgaatacgcaaagcagcat---------g
ggcatactgtggtacgccttcccccctatcattgcgagctgaaccccatcgaattagcgc
gggcaaagatcaaagattatgtaagggcgcggaatacca------cctacaaactttct-
-------------gatgtggaaaaat-----tggtgcacgaagccgtggagaatgtaacc
gccgaatcgtggaaaaattttattcgccataca---accactgaagaaaatagattcgta
gaaatcgaccatgtcactgataccattctcg----------acgaaggtgctggtgagtg
----------------------------------------------------ggtggatc
aacc----------------------cgataactccgaagatgacagtgata--------
------------------------------------------------------------
------------------------------------------------------------
------------------------------------------------------------
------------------------------------------------------------
------------------------------------------------------------
------------------------------------------------------------
------------------------------------------------------------
------------------------------------------------------------
------------------
>Ar-Partep
atgtttc-----------------------------------------------------
------------------------------------------------------------
------------------------------------------------------------
------------------------------------------------------------
------------------------------------------------------------
------------------------------------------------------------
------------------------------------------------------------
------------------------------------------------------------
------------------------------------------------------------
-------------------agaaaggacaagctattcattcaa-----------------
---aagagagaaatatcataaataatgttaccaaat------------------tttgcg
aagat---gaagccagagcggga-------------------------acgttttcaatt
ccaatttcacaagctcaaaaacgtgctgctgcagctactggtgtttcgcttagaacaatt
aagcgaatt---------aaaaaagaagatatctcaaatgg-------------------
---------------------------------------actcttatcttcccca---gg
aaaacatcgcaag---------------------cgtcctgaatatagaaatgcaa----
-------------ttttagacaattttgatctctgtgttcttcgaaacatagttaatgag
ttttat------gcagacaaaaaaattccatcttt-------------atcccgattgct
tcctgaagtgaaaaaaag-aataaattttccatg--------------ggaaagaggaac
tctgtggaaatatctcc---atattgcaggttttcaatataaacgttgcaaaaaccagag
gcacatattaatggaacgatctaacattgtaagctggagatttcgttttcttagagaaat
aagaaaattt---cga-------gaagaaaa------------aagaaaaataatttatt
tagatgaaacgtggctggacagcaatctttatttcaataaatgttggacagatgaaaaag
t-----------------------------------------------------------
----------tggcattattatcaaagatagtgcaggatatcgcctgattgtagtgcatg
ctggttccg---------------------------------------aatccggtttca
tcccgaatgccggcttgatatttagagcaggatctgctt---------------------
------------------------------------------------------------
------------------ctggagattaccatggacaaatgaactttgaaaatttcgaaa
aatggataattgagaga------------------ctgttaccaaatattcctccgaatt
cggtcatcgttatggataatgcagcttaccatacaaaagt------gctgaatcccgt--
------------------------------------------------------------
-------accaacaaaaagttcaacaaaagataaaatgtgtgtctggcttgagaaaaagc
agattatacacaataa------------------------------------gaaaatgc
gaaaagttgaatta-tttgaattaatt---------acagcaaatgctccaaccgaa---
-------------aa-acaatattgcattgatgaactcttaaaagaacag---------g
gtcatgatgttttgagacttcccccttatcattgtgacttaaatcccatagaattaattt
gggcagatattaaacgttatgttagagaaagaaatgtgg------ctgctgatatgagtt
taca--------acgtcttcaaaatc-----ttgcttcagaagccatacaagatattgga
aatgagagatggaaaaagcattgcacacatata---gaaaacatagaaaaaaaatattgg
aaaactgatggaattgtcgaagaagttgtgg----------aaaatatttcttttt----
----------------------------------ccattgat----------tctga---
-----------------ttctgacactgagagcgattttagtagggatagttttgacgat
g-----------------------------------------------------------
------------------------------------------------------------
------------------------------------------------------------
------------------------------------------------------------
------------------------------------------------------------
------------------------------------------------------------
------------------------------------------------------------
------------------------------------------------------------
-------------aaatt
>Ar-Phesol
atg---------------------------------------------------------
------------------------------------------------------------
------------------------------------------------------------
------------------------------------------------------------
------------------------------------------------------------
------------------------------------------------------------
------------------------------------------------------------
------------------------------------------------------------
------------------------------------------------------------
------------------------------------------------------------
------------------------------------------------------------
------------------------------------------------------------
------------------------------------------------------------
------------------------------------------------------------
------------------------------------------------------------
------------------------------------------------------------
------------------gatagttttgacaaggattacttacgtagggtagttttaaaa
atgtac------gatgataaaatcatcccaacctc-------------aagaaaaatcaa
aaaaacacttgaagaaaa-taacaattttaaggg--------------gtctcttacttc
tgttaaacgaatgttac---ataaaaccggatttaaattcaaaaaaggtcatgatgggag
aaaatttttactggaaagaggagatatagcagcagcacgggctaaatttttgagaaagat
gcatgaggta---aaa-------aaggaagcgtt------tcaacgagacatcttttacc
tagatgaaacttggctaaatcaaagtcatactgtaagtatggtgtggcagaatgacgaag
acc---------------------------------------------------------
------gatgcggcttaaaaattccaattggtaaaggtccgcgaataataatctgtcatg
tcggcagcgc------------------------------------tcgtaccggcttcc
tacctgaagggaaaatgatatttagagctaaaaaaaacaaatataaa-------------
------------------------------------------------------------
-----------------aacgaagactatcactctgaaatgaatgctgaaatatttggca
attggttcaagaattcc------------------ttgcttccgagtttagaggaaccat
cagtaatcgtcatggataacgcaagttatcattcatgtgt------aattaataagtc--
------------------------------------------------------------
-------tcccacaacagcatggaagaaaaatgacatagctgagtggttgaagaagaagg
gaatcttatattctga------------------------------------acaggaga
ccaaggttgagcta-ttacaaaaagta---------atggtgaacaaagatgaa------
-------------aa-aatatacgagttagatgagtatgcgctatcaatg---------g
ggcatgaagtggttcgacttcctccgtatcactgtacgtacaatcctatcgagttgattt
gggcgcaagtgaagaggaaagtagcagagaggaatggaa------ctttcaaaataaca-
-------------gatgtagaaaaat-----tagcacatacagcaattgatgaaataact
cctgaacaatggaaaaaatgcgtagcccatgcg---gagaagttacaagaagatgattac
ttcaagatctgcgattctgaagtaaatgaaa----------gagattgtatcgtta----
----------------------------------ccttcgac----------tcagattc
t--------------gattctgagagcgatttcttcgaggaagacgag------------
----t-------------------------------------------------------
------------------------------------------------------------
------------------------------------------------------------
------------------------------------------------------------
------------------------------------------------------------
------------------------------------------------------------
------------------------------------------------------------
------------------------------------------------------------
----------------ac
>Ar-Pluxyl
atgtcg------------------------------------------------------
------------------------------------------------------------
------------------------------------------------------------
------------------------------------------------------------
------------------------------------------------------------
------------------------------------------------------------
------------------------------------------------------------
------------------------------------------------------------
------------------------------------------------------------
------------------aaaagaggccgtactattcaaagcc-----------------
---aatcgcgtgagttgattgtgaagttgcacgatt------------------attttg
aacgg---gaatcgctgaatggt-------------------------ggacctttagta
ccggtagctcaagtacatgatcgcatcatagatgcgcttgggatcggtacgaaaactata
cggaaagtc---------ttaaaggaaaagtatgggccttccggcagtgaagacaa----
---------------------------------------tgttttacgtactcct-----
-aaaaagcg----------g--------------aagaaaagcaagccagtgacag----
-------------gtatcgactcatttgatgcagatgcaattcggaaccatatttatgga
tattat------tcaagaaaggaataccctactgt-------------gagcaaactctt
ggtatcactgaaagaagc-tggcttgtttactgg--------------cagtgctacatc
tctagtcacagttatga---aacaaattggattcgaatataaaaagagt---gaccaacg
aaagataattatggagaggtatgatttagtaaagctaagagtttcatttttgagaaaaat
gaataagata-------------actgattg------------ggataacgtagttttca
tcgatgagacatggttgaattccaaccatacagtgccacaatcatggactgatgacacaa
agg---------------------------------------------------------
------catcatgttctaatgtgccgatgggaaaaggtggacgactgataatttgccatg
ctggatcagc------------------------------------tgggggaggttttg
tggacaatgctttgcttgcatttgagtcaaagagca------------------------
------------------------------------------------------------
------------------caaaggaataccatgaggaaatggacgctgttaaatttaaag
agtggtttgcaacaagt------------------ttacttcctaacctcccccataaat
ctatcataattatggataacgcaccgtaccattcgataca------cattgataagcc--
------------------------------------------------------------
-------acccactcaggcaaacaaaaaggcagatatagtggcatggttggaaagacatg
gcatcgaagccgacct------------------------------------gaacagtt
taaaggccgagtta-ttacaattggtg---------agagaaaataaaccaacaaca---
-------------cc-gagatatgaaattgacgaacttgcacaagagcat---------g
gacataccgtcatccggacaccgccgtaccattgtcaatacaacgcaatcgagttaattt
gggctcaagttaaaggt-------------------------------------------
------------------------------------------------------------
------------------------------------------------------------
------------------------------------------------------------
------------------------------------------------------------
------------------------------------------------------------
------------------------------------------------------------
------------------------------------------------------------
------------------------------------------------------------
------------------------------------------------------------
------------------------------------------------------------
------------------------------------------------------------
------------------------------------------------------------
------------------------------------------------------------
------------------
>Ar-Pseelo
atg---------------------------------------------------------
------------------------------------------------------------
------------------------------------------------------------
------------------------------------------------------------
------------------------------------------------------------
------------------------------------------------------------
------------------------------------------------------------
------------------------------------------------------------
------------------------------------------------------------
------------------------------------------------------------
------------------------------------------------------------
------------------------------------------------------------
---------------------------------------------------tacagtata
agaaaaata---------ttatcagaatataaacgtacagg-------------------
---------------------------------------tagagttaaatctcca---aa
tacaacaaa----------a--------------catcgcctgtcttttaaagaaa----
-------------aagtcgacgaatgtgacaaaaatattattcgaagaaaagtccacgaa
ttttat------tttaataaagatttaccaacgtt-------------aaataaagttct
gcaagctgtaaacgctga-cgaaaatctgccaaa-----------ttttaaacgaacaac
tttctattcattattaa---aggaactaaattttacttatattaatcgc-----------
----atcctaacagaaaaagatgatctaattgtttggagaagaaactatctgagatctat
caagagatat---aga-------ggagaagg------------tcgacaaatttattact
tagatgagacatggattaacgctggtgacgttacaaatacaatgtcgatgaataaaacag
taaa-------atccaagaagggcgcatttg-----------------------tccaaa
ggttaactacggactcagttaatccaagtggaaaaaaccaaggattaattgttctgcata
ttggcggta---------------------------------------ctgctggttttg
ttcctggtggacttctatgtttcgaatcgaagaaacata---------------------
------------------------------------------------------------
------------------caggagattaccacgatgaaataaatgacgacacatttctgg
aatggttccaaaata---------------------ttttaccattgctagaagaccatt
ctgttattgttatggacaacgctccctatcattctatgaa------aaaagaaaaact--
------------------------------------------------------------
-------gccaaatcattcctggagtaaagtcgaaataatacaatggttagaaagtaaag
gaaaagaagtatcaga------------------------------------gaatatgg
tgaaggccgaacta-ttgcaagttgtt---------gcaaaaaacaaacataggttt---
-------------ga-taaatatgtcatagatgaaatagcaaaattgaat---------a
ataagaaggttctcagattacctccatatcattgcgaacttaatccgattgaaatgatat
ggtcgatggttaagagatacgttaagagtaacaatacta------ctcataaactacaa-
-------------gatgtaagactat-----tactcgatcaaggtattgatcgagtaaca
actgaacagtggaataattgtattagacacgtc---agagatgaggaggaaaagatgtgg
gagatcgacaatataactgatacattagttg----------atatatctccattaattcc
a--tcttcagtagtaac---------------taatgtcaca----------aacgaaac
a-----------------------------gactccgaaagctttgatagcgatt-----
------------------------------------------------------------
------------------------------------------------------------
------------------------------------------------------------
------------------------------------------------------------
------------------------------------------------------------
------------------------------------------------------------
------------------------------------------------------------
------------------------------------------------------------
----------------tt
>Ar-Schgra
atggccg-----------------------------------------------------
------------------------------------------------------------
------------------------------------------------------------
------------------------------------------------------------
------------------------------------------------------------
------------------------------------------------------------
------------------------------------------------------------
------------------------------------------------------------
------------------------------------------------------------
-------------------gcagtagtagtaacactagtagtc-----------------
---agagtaaaaaaataatattttcggtggacaaat------------------ttataa
aagat---ctctccaaacaagataaa----------------------attattccatct
atttttgctcagtccctcaaggtaacagctgaagcttgtggattatcagaacgtactgta
aggcgcgta---------tgcaaagaaggaaaagattgtttggattcagatcaacaagt-
------------------------------------tgtttcgttcaagtctccg---cg
taaaacgta------------------------taaacgtgcaaaaccattgaccg----
-------------agttagacgatttcgacgcagatatagtacgcagagtagtgcacgag
ttttac------gatagaggtgagtacccaacagc-------------tcttactatttt
aacggaagtgaaaaagaa-gtgcaattgggaagg--------------ctctgtttggtc
gatgcgttcgcttttga---aaaatttaaaattttcgtttaaaaagtgcaatgatggaag
gaaatttctcatggaaaggaacgacattgttgcacttcgttgtgcatttttacgaaaaat
gtgtacgctt---cgc-------gaacaaaacga------tacccgtcccgtagtttatt
tggacgagacgtggataaaccaaaatcatagtagaacacgtatatggcaaaatgcagaac
aga---------------------------------------------------------
------ccgagggtttaaaagtacccacaggcaaaggtggtcgcctcattatttgccacg
caggttctgc------------------------------------aaaatatggtttta
ttagcgattccaaattaatatttcgagctaatgttagcagttttg---------------
------------------------------------------------------------
------------------agagcgactatcatacgtcaatgaattcggaagtatttaaaa
attggtttataaata---------------------tgttgaaccacctcgaagagccgt
ctgtaattgtgatggacaatgcatcttaccactcacagct------taaagataattt--
------------------------------------------------------------
-------tccaaaaagcaatagcagaaaagccgttgtagaagagtggctgaaaaataaaa
atattgaattttcacc------------------------------------actagagc
ggttgtctgaatta-cgtgagcgtgta---------aaacaactcattccaatgtac---
-------------aa-acgctacgaattagatgaaatagcactggaaatg---------g
gccatgaagtgataaggttacctccataccattgtcaatataaccaaattgaattgattt
ggggaaaggttaaaggggaggtagctaaaaacaataaca------cttttaagatggct-
-------------gacgtagaaaagt-----tagcgcacgcggctatggatgcagtaaca
caagaagattgggcaaagtgtgttgcacacgca---gaaaaaatccaaaatcaagataat
gaaaaagaaattttgagggatgtcatgttag----------agccgatcattataa----
----------------------------------cattaaga----------gacgatga
t--------------agcgattggagcgatgaacatgatgatgatgacgacgtatttgat
g-----------------------------------------------------------
------------------------------------------------------------
------------------------------------------------------------
------------------------------------------------------------
------------------------------------------------------------
------------------------------------------------------------
------------------------------------------------------------
------------------------------------------------------------
----------cgaatatt
>Ar-Sipfla
atgtcaa----------------------------------t------------------
-----------------------tc-----------------------------------
------------------------------------------------------------
------------------------------------------------------------
------------------------------------------------------------
------------------------------------------------------------
------------------------------------------------------------
------------------------------------------------------------
------------------------------------------------------------
-------------------------gacccgatatacattccc-----------------
---aaatgaaaaaaataatttacaacgtgtatacat------------------ttttta
aaatg---ttagccaattgcaaagagaag----------------ccggaattggcagac
tattttcgacagtcacaagagaggacggccgaggcttgtgcggtgagtctgagaactgta
caacgggta---------tgtaatgaaagtaaaataactagaaatcaagaagaatcatta
agtg----------------taggaagttccaatgaccataaatttcgatcacca---ca
aaaaaatta------------------------cattcgtgagaaaactgtcactg----
-------------aacttgatgattttgacaatgatgtggttagaagagtcgttcatagc
ttttac------gacaagggtgaatttccaacgag-------------tgctaaaatatt
agtggaattgcgtgaaaa-attaagttaccgtgg--------------atcaaaatcgtc
ggtgaaaataattttaa---aacaacttaattttaagtacaagaaatgtaacgatggtcg
caaattcttaatggaacgatccgatattgtagctgcgcgcgttaagttccttagaaaaat
gaacgagttt---cgt-------aggaacggtga------tactcggcctgtagtctact
tagatgaaacctgggttaatcaaaaccatacccgtggacgtatttggcagaataatgaaa
ata---------------------------------------------------------
------cggaaggtttaagagtacctacagggagaggcagtcgcatcatcatatgccacg
ccggatctcc------------------------------------ttccttcggattca
ttaaggaatcaaaactaatttttagatgtaattctagta---------------------
------------------------------------------------------------
------------------acaatgattatcattcacaaatgaacgccacaatttttgaaa
gttggttctcacaga---------------------tgttacttaacttagaagaaccga
gcattgttgtcatggataacgcgtcgtatcactctacttt------ggtcgagaacta--
------------------------------------------------------------
-------tccgaagtccaactgtagaaaaactgatgttcaacagtggttacgggataaaa
atatagatttttctcc------------------------------------cgttgaaa
cacttgacgagtta-cgggaaaaagtt---------aaactttcgatgccgcgagga---
-------------aa-aaaatataaactggatgaactaactttccaaatg---------g
gtcatgaagtggtaaggcttcccccttaccactgtcagtacaatccaatagaactcattt
gggcacaagtaaaaggcagagtggctgaaaaaaattcaa------cattcaaaattgca-
-------------gatgtcgagacac-----ttgtgcataaagaaatcgatgcagtaact
ccggaagattgggccaaatgtggagaacattgc---gtcaagatccaggaagaggacttc
gtcaaggcaggactaagggatgatatattag----------aaccaataatattga----
----------------------------------ccattaat----------cctgacga
a--------------agtagttcaaacgaagatgaagacgacaatgaggac---------
------------------------------------------------------------
------------------------------------------------------------
------------------------------------------------------------
------------------------------------------------------------
------------------------------------------------------------
------------------------------------------------------------
------------------------------------------------------------
------------------------------------------------------------
------------------
>Ar-Sitmis
------------------------------------------------------------
------------------------------------------------------------
------------------------------------------------------------
------------------------------------------------------------
------------------------------------------------------------
------------------------------------------------------------
------------------------------------------------------------
------------------------------------------------------------
------------------------------------------------------------
------------------------------------------------------------
------------------------------------------------------------
------------------------------------------------------------
------------------------------------------------------------
------------------------------------------------------------
------------------------------------------------------------
-------------------------------------------------atgagtt----
-------------ctcttgacgattttgacaacgaagttgtcagaagaactatacatagt
ttttat------gataaaggtgaatttccgacgac-------------cgcaaaaatatt
agtggcgatgcaagaaaa-aattaattaccctgg--------------ctcaaaaacgtc
agtaaaacgtatattac---acaatttgaacttcaagtacaagaagtgtaatggtgggcg
tagatttctgatggaaagaaatgatatcgttgcttgccgggtaaaatttttaagaaaaat
gtacgaattg---aga-------cagaataatga------cacaaggccggtagtttacc
tggacgaaacatgggtaaaccagaaccatacgcaaggctacatatggcaaaatccagaaa
aca---------------------------------------------------------
------ccgaaggactcaaagtaccgattggaaagggtgctcgactcattgtatgccacg
ctagttcgcc------------------------------------ttcatttggatttg
tgaacaattcgaaattggtctttcgatgtaaatcgggtagta------------------
------------------------------------------------------------
------------------cggaagactaccattcgcaaatgaacgcggacatttttgaaa
aatggtttattgaca---------------------tgttggccaatttagaagaaccgt
ctgttgtggtaatggacaatgcttcctatcattctgtgct------agctgaagatta--
------------------------------------------------------------
-------tcctagagcaaacgcgcgaaaagcagatattcaaaaatggcttgaaaaaaaat
gcatttcatattcacc------------------------------------ggtagaaa
cattgtgtgaacta-cgtgaaaaagta---------aaaatggctatacctagagaa---
-------------aa-aaaatataagcttgatgaagtcgcattacaaatg---------g
gtcatgaagtggtaagactcccaccttaccactgtcagtacaacccaattgagctgattt
gggcgcaagtcaagggtgaagtcgccaaaaaaaacagca------ctttcaaaatgaca-
-------------gatgttgaagttt-----tggtaaataatgccttagatgagataacc
aaagaggcttggacaaagtgtggcgaacattgc---aataaactccaagatgcaaatttt
ataaaggaaggg------------------------------------------------
------------------------------------------------------------
------------------------------------------------------------
------------------------------------------------------------
------------------------------------------------------------
------------------------------------------------------------
------------------------------------------------------------
------------------------------------------------------------
------------------------------------------------------------
------------------------------------------------------------
------------------------------------------------------------
------------------
>Ar-Sogfur
atggataggatagaaggtactagtac----------------------------------
------------------------------------------------------------
------------------------------------------------------------
------------------------------------------------------------
------------------------------------------------------------
------------------------------------------------------------
-----------------------tggtaaaaagagaggtcgtccccgcgttcgg------
------------------------------------------------------------
------------------------------------------------gcggaaaaaaca
cctccttattcaaaaatcggccagggttcggctttacgtagtc-----------------
---aaacccgtgaactcgtagttaaagttaggagtt------------------tctttg
aacgt---gaaaaagaaaaaggg-------------------------ggtgttttaata
cctttggagagagtgctggacagatccgtagctgcattaggaattagtagacctacaatt
atttcaata---------tgcaaggaaaaagaaaaacaagtgaatgaggctggtgatcc-
---------------------------------------atcattacacacacca---gg
gaaaaagag----------a--------------aggggacagaaacgtgtcacta----
-------------caattgacggtttccaacaagaagccattcgtcgtcatgtatatgat
tttata------cgcagaaaggagcaccctacaat-------------tgagaaacttat
aatttcactaagggactc-aaatttgttcacagg--------------agggagttattc
actcagcaaagttcttg---taacattggggtttgaatacaaaaaattg---aatcagag
gaaaattttattggagcgtaatgacattgtagcttggcgtagccggtttctgcgcgaagt
gaaagacttg---gattt-------------------------taatgaaatagtgtggt
tggatgaaacatgggtgaatacgggccactctctcgctcgaggatggactgatgacacga
aag---------------------------------------------------------
------aaggaacattggctgctcccattggcaaaggcagtcgattaattttgttacatg
ctggcactt---------------------------------------ctgaaggattcc
tccccaattgttgtcttctgttttcttcaaagaaaa------------------------
------------------------------------------------------------
------------------caactgattatcatgaggaaatgaatcatgaaactttttcaa
agtggttcagtgaaaca------------------cttcttcgcgaacttcatgagccaa
cagttattgttatggacaatgccccgtaccattctaaaat------attagaaaaggt--
------------------------------------------------------------
-------tccaacacaggcaaacaagaaagaagaaattaaagtatggcttagcgagcata
gcatacaatttgagga------------------------------------atttatga
caaaagtggagttg-ttagagctgtgt---------gaaattcgtagaacaccagtg---
-------------cc-caagtactgcatagatgaaatggctaaggagaaa---------g
gacataagattgttaggctcccaccttaccattgtcactttaacgctatagaaatgattt
gggctcaagttaagggacacgttgccagaaacaataaag------cattcaatctgaat-
-------------gaagtgagaaggt-----tgactgaagaggggattgaaagagtgacg
agcattgaatggacaaaagttgtattacataca---agagaaacaattctaagagcatgg
gcggaagatggtttgaatgaagctgccgtcg----------aaaaccttataattc----
----------------------------------aaatggat----------gaagatgc
cagt-----------gaaagtgaaactagtgacctcgatgatttcaatgatgagaataga
gtgc---------------------------------------------aaatcgtcgat
ggaacacaggaaatattcatcaac------caatcctatgccgcagatgaagcagaagaa
attattgat---------------------------------------------------
------------------------------------------------------------
------------gatacccttgaaggtataaatccact----------gccatccacatc
cacatctaaaaacg----------------------------------------------
--------tcctag----------------------------------------------
------------------------------------------------------------
----atatatcacaatat
>Ar-Stedum
atgggggaagatca----------------------------------------------
------------------------------------------------------------
------------------------------------------------------------
------------------------------------------------------------
------------------------------------------------------------
------------------------------------------------------------
------------------------------------------------------------
------------------------------------------------------------
------------------------------------------------------------
------------------------------------------------------------
------------------------------------------------------------
------------------------------------------------------------
------------------------------------------------------------
------------------------------------------------------------
---------------------------------------acttctaaatacgcct---gg
aaagaaacgtaa-------a--------------agccctgctaatcataagtgcg----
-------------aaattgacgattttgacaaatgcgttatacggcagactatacaagac
ttttaca---tcaaagaaaagaaagtgccatctgt-------------gcggaaattatt
gcctgtcttgaggcaaaa-aatagacttcccgtg--------------gcaaaaagactc
attgtgcaaagttttgc---gttcgatgaattttcgctggaagaaatgtgttaacaaaag
aaaaattcttatcgaaagacctcacattgtattttggaggaacaattatttacgcgaaat
gaggaaactc---aga-------gcaagtgg------------acgccacatcgtttaca
tcgatgaaacatggattgacagcaatttaacttttaagaaatgttggcagcatgatacgg
t-----------------------------------------------------------
-------tttgggcgcacagataaatgtcagttccaaaaatagactgattgttgtccatg
ctggctctt---------------------------------------ccgcaggattta
ttccaggtgcccaacttatttataaagcatcagctcaaa---------------------
------------------------------------------------------------
------------------gcggggattaccatgggcaaatgaactatggaaattttgaaa
aatgggtgttggaaaag------------------cttcttccaaatttacgacctcaaa
gtgtggtatgcatggataatgccccgtatcacacaaaaat------tgaagatccgac--
------------------------------------------------------------
-------acccacgaaatatgctacaaagcaaacaatggtaaattggctgatgaagaaga
cgatatgctgcgatcc------------------------------------caaaatgc
gaaaagcggaactg-ttcagcttaata---------gaatgcaatcgtcctaaaaaa---
-------------gt-aatatataaaattgacaacatcataaaggaaaat---------g
ggcatcatgttgtgcgtctccctccttaccactgtgatctaaacgcaattgaatacgttt
ggtcatcagttaaaagactgatcagggaaaggaatgtgactggggacttaagcttggaa-
-------------aatttgaaaaatt-----taacacaaaaagctttggatgaagtcact
tctcaagaatggcaggcgcactgcaaccacgta---gaaaaacttgaaaattattattgg
gacaaggacgaacttttagaagagatagtgg----------atggattaataattc----
----------------------------------aaactggc----------agcagcga
ttct-----------gattctgattcagaagaaacggaatcttgcgacagtgactcggat
gact--------------------------------------------------------
------------------------------------------------------------
------------------------------------------------------------
------------------------------------------------------------
------------------------------------------------------------
------------------------------------------------------------
--------tttcag----------------------------------------------
------------------------------------------------------------
----attttatacctcta
>Ar-Stemim
atggcgtctgattcatcttcg---------------------------------------
------------------------------------------------------------
------------------------------------------------------------
------------------------------------------------------------
------------------------------------------------------------
------------------------------------------------------------
------------------------------------------------------------
------------------------------------------------------------
---------------------------------------------------acatatgtg
tgtgattttcaacctcataagactggtaaaccactgagcagtt-----------------
---ccgctaagattatcgttatgaatgttgttataa------------------aattac
gggag----------------------------------------cattttgctaataaa
tccgataacgaaattgttacttttgctgctgatttcactggagtttctgtaacaagcatc
aatcgcatg---------aaatccgaattgaaagaaaatgg-------------------
---------------------------------------caaattttccactccg---gg
gaaaaaacg---acctctga---------aagtcggtacgcaaacccgaatcaagc----
-------------gatatgatgagctaactttagcaacaatacgaaggaaagttcatagt
tttttt------ttacggaatgaaattcctactgt-------------gaaaaaagtggc
taaagttataaatgatga-agctgatttgccaaa-----------tatgtccattcgcac
agtaggacgaatgatga---atgatttaggatttgcatacagaaaacga---aaacgcca
gtcaattttgattgaacgtgacgatattcaatgttggaggcacagatatctaagagatat
aaaaaaatat---cgt-------gcacaggg------------taggacaatttattaca
ccgatgaaacttgggtaaattttgggcacactaaagccaaaatttgggaggatacgagtg
taaa-------aagtgctaagagagcctttt-----------------------tgagcg
gcctttcggcaggtttaactgctccctcaggaaaaggctcacgatgcatagttgttcatg
ctggtaacg---------------------------------------aaaacggattta
ttcctgaagcatgcgatatattcgaagctaaaaaaaagg---------------------
------------------------------------------------------------
------------------aaggagattatcacggggaaatgaatgccgaatattatgaaa
attggtttggaaaaaaa------------------ttgctgcctaacctgcaaccgaaca
gtgtaattgtgttggacaatgcatcttaccatagcgcttt------gtctgaaaacat--
------------------------------------------------------------
-------tccctcttcgagtacaaggaaagcagacattcaactttggttgacagaaaaaa
atattccttgggaagc------------------------------------tgatatgt
tgaaggcagaactt-ttagttcttgta---------tctaaagttcggaaacagttt---
-------------ga-attgcatcgtatcgatgctttagctactgaagac---------g
gacatactgttcttcgtttaccaccatatcattgcgaattgaacccaattgagcttatat
ggagcagcataaaaggatatgtagcatctgaaaacagaa------cttttaaaaaggac-
-------------gaagtccgtaaat-----tgattgagaaagggatagatttggtgact
cctatgcaatgggctaaatgcgtgaggcacgta---atagaagaagaagagaaaatgtgg
aagttagatggtttggtagagaacactgttg----------actgcgtgaagttta----
----------------------------------acattgatga---gtcg-gatagttc
a--------------------------gattcttcagacgataatcttagcggaattgaa
t-----------------------------------------------------------
------------------------------------------------------------
------------------------------------------------------------
------------------------------------------------------------
------------------------------------------------------------
------------------------------------------------------------
------------------------------------------------------------
------------------------------------------------------------
----------acctcagt
>Ar-Temlon
atgcccactaaaacgatagcaa--------------------------------------
------------------------------------------------------------
------------------------------------------------------------
------------------------------------------------------------
------------------------------------------------------------
------------------------------------------------------------
------------------------------------------------------------
------------------------------------------------------------
-----------------------------t----------taaaaattacatattcaaag
tttgtttattgcttctttttgtaacgtatattttttatttgtactttcagatggtccaca
aaagtcagaagctcataattatcaatttacaagaaa------------------aattga
tgaaa----------------------------------------gacaatccagcaatt
ttaatgaaagatattattaaacaattgtcagaacacacgggtattggtactcgcaccata
aaaaaaaca---------ttgttggagtatgagaagacggg-------------------
---------------------------------------tacggttacatccccg---aa
tacaaagaa----------a--------------cgtcgcctaacttttaaagaaa----
-------------aaatcgacgacattgacaagagcgctattcggagaaaagttcacgaa
ttttat------accaatgaaaaatgtccaacgtt-------------gagaacagttct
gcaagccgtaaacactga-cgaaaatctcccaaa-----------ttttaaacgatcgac
ctttcactcgttgttga---aggaattatattttacatgcactacccgg---ctccgacg
tagcatcctgacagagagagaagatctaattgtttggaggagaaaatatctgaggactat
tgagagatac---cga-------gaagaggg------------tcggcaaatttattacc
tggacgagacctggattgacgccgatgacgccacgaatatagtttgggtggatgaaatag
ttaa-------atccgacgaggacgcatcttc--------------------tc------
cgttgactacgaggcgaactaatccaagcggaaaaggcaaactatttattgttctacata
ttggaagtg---------------------------------------ctgccggtttcg
ttcctggcgggcttctatgcatcgaatcgaagaaacaca---------------------
------------------------------------------------------------
------------------cgggagattattttgacgaaatgaacggcgacacatttcacg
aatggttcaaaaata---------------------ttttaccatcgctagacgacaatg
ctgttatcgtcatggacaacgctccgtatcattccgtgaa------ggtggaagaact--
------------------------------------------------------------
-------gccgaatgcttcctggagaaaagacgaaataataaaatggttagaggataaag
gaaaagaaatatcaga------------------------------------gactatgg
tgaaggccgaactc-ttgcaaattgtt---------acactacacaaagacagattt---
-------------ga-taaatatgtcacagacgaaatggcaaaacaggcc---------g
ataaaacggttctcaggctacctccgtatcattgcgaacttaatccgattgaaatggtat
ggtcaatggttaagggatacgttaagattaataacaaca------cttttaaaactcaa-
-------------gatgtgaaactat-----tacttgaacaaggtatcgaacgggtgacc
actgaacattggaataattttattaagcaagtt---agagataaagagaaaaagatgtgg
gagatcgaccatatagctgatagactgattg----------acaggacatccttac----
----------------------------------atgtcaca----------ggtgaaac
a-----------------------------gattctgaaacctctgatagcggtt-----
------------------------------------------------------------
------------------------------------------------------------
------------------------------------------------------------
------------------------------------------------------------
------------------------------------------------------------
------------------------------------------------------------
------------------------------------------------------------
------------------------------------------------------------
----------------at
>Ar-Thrpal
atgccaccaag-------------------------------------------------
------------------------------------------------------------
------------------------------------------------------------
------------------------------------------------------------
------------------------------------------------------------
------------------------------------------------------------
------------------------------------------------------------
-----------------------------------gcgg---------------------
------------------------------------------------------------
ttgccgatgggggacgacaagaagagggaagtcctcggtcatc-----------------
---aggcgaggatgatcgtcttcatggtgctacagt------------------attttg
aagaccacaagactgtaaatggggga----------------------------atgctg
cacattggttcggcccaacgcatggctgcagaagcctgcaacgtcggccgcagcaccgtg
cagcgaatc---------gccgcgcaggcgcaacggcagcaagaggcagaagtggccaac
ggcgccaacggcgctaacg-gcgccaatggagatgccctgcgcctggacaccccg---ca
gaaaggccg----------a--------------agagcgagggagaacgcggctcc---
----c----tgcaacttggacgagttcgaccacgaggttatccggcgccacgtgtacggt
atgatt------gaaaggaaagtgaggcctacttt-------------gcacaaaatatt
ggcgtcagtgcaagccgc-cggtattttgattgg-----------tcattccatctcctc
tctcagaagaactctcc---tgcgcattggatttcgttacaagacgtac---aacggcag
aagaattctcatggagaggcccagcatcgctctgtggcgcgcgcgctttctcagagccgt
caaagatctt----------------gactg------------ggacaagatcattttcc
ttgacgaaacctggtgcaacaaaaatgaagtccacaggaagggctggggcgacaatacgg
tgc---------------------------------------------------------
------ggggcacgatgaacaacccggtggggaagggagcgcggattattgtgtgtcacg
cgggtagct---------------------------------------cagctggctgga
tacccgtgccgccgctcatattcacctccaagaaaa------------------------
------------------------------------------------------------
------------------ccagcgattatcatgaggacatgaactcaagaaagttcgagg
attggtttgagaacacg------------------ctgctgccaaatattccccccggtt
cgtatattgtgatggacaacgcgccctaccactccagaca------agaagacaaggc--
------------------------------------------------------------
-------ccccaccaagtccagcctcaaggctgccatgatcgcgtggctgctgcgacgcg
gtgttggtattcaagat------------------------------ctgtttggactgg
ttaaggcagaactg-atggtgttgatt---------aggcgccacaagcctcaaaac---
-------------cc-cgtttacgtcgttgatgatatggccagggcaaga---------g
ggcacagagtgattcgcctgccgccctaccactgccatttcaatcccatagaaatggcat
gggcacaggtgaagcactttgtgcgggagcacaacatcc------tgagaacaatgacg-
-------------gacatggagcgag-----tgttccgcgagggcgtggcgtccgtgacc
gcggagtcgtgggccaagcttgtgggccacgtc---aagcaaacagtgcaagcagcgtgg
gtggcggaagggctgcaggacagggcggtgg----------aggagtttatcataa----
----------------------------------acctcgct----------ggcgacga
ctt--------------ctccagcgatgaagactccgacgacgaagatgacgacgtcgac
g------------------------------------------------atgccctcgac
gaagcttacgccatcgacgacgccaacttcggcgccgccaacttcggcgccgcccactgc
cgcggcgacaacttgcccggcaacctccccgccgccgccatcgacgccggcgaggacgag
gacgacgacgaggacagcgacgacgaggaggacgaggacgacgacggccccaacaacggc
gtccttttccatgacgacctcggcgttgcaccactactaccacagtacgaggtacgtgct
cgtccccatagacgatgctacgcgattttgcatcatttaattttactaattttttgtcat
ttgtatgtttttaggtggtcaatgaggagcatattcaagcgcctgacgccgccgccgaca
tcagaacgtaccacaatttatagaatgtattacattggtcttttctattttccctctgag
attatgcttaggtataaa
>Ar-Timbar
atggaat-----------------------------------------------------
------------------------------------------------------------
------------------------------------------------------------
------------------------------------------------------------
------------------------------------------------------------
------------------------------------------------------------
------------------------------------------------------------
------------------------------------------------------------
----------------------------------------------------ctccggct
tgttacaaacaattacattccaagaggaaaatattaagtagta-----------------
---aagaaagggcaatggtgttaagagtctacacct------------------attttc
gtaaa-------------------------------------------gacggaacttgc
tcagtaaatcaagaggcaatggagactgcagaagctacaggtgtgtcttataagttagta
atctctatt---------aaacaagaattcaaaactaaggg-------------------
---------------------------------------taagttattgacacca---at
caaaagaaa--------taa----------ctgtactcaaatgaagcgtttggata----
-------------aatatgacagttttactcaagcagcaattcgcagaaaggtacattca
ctttac------cgtaacaatgaattacctaccct-------------aaagaaaattaa
agctttaattgatactga-tagcgaccttcctaa-----------tttttcattgacgac
acttcagaggtttctta---tagatattggctttaaattcattcgacgg---aagcgtaa
ctctttgcttctagacagagatgatattattgcgtggcgacatcgctacttaagagctat
taagaagcac---aga-------gagagcaa------------caggaatattgttttca
cagacgaaacctggtgcaattccggacacacaacttcaaaatcgtggatggacacaacaa
ttgc-------atcatcctcacaagcaaggc-----------------------gagaag
gcctaactacaggaaataagcttccctctggaaagggcgggcgcgtcattctcgtccacg
caggtaatg---------------------------------------aaaatggtttta
tacccggtgcagagcttatttttcatgggaaaaaag------------------------
------------------------------------------------------------
------------------atgatgactatcacgatgaaatggatggaaaaatgtatgaaa
aatatttcagagagaag------------------ctgcttccaaatataccatcaaaca
gtgtcatagttctagacaatgcatccattcattctacgat------caaagagagcat--
------------------------------------------------------------
-------tccaaccaagagtagtaccaagattattattcaatcctggctcaccagtaaag
gtatttcttgggaaga------------------------------------aaccatga
ataagatggagctt-gtggagattttg---gacaaagtacgaggcaattatgagc-----
------------g---taaatatattattgacgagatcgctaaaagtgct---------g
gacatgaagttctacgactgccaccttatcactgtgagcttaatcccatcgaaggaattt
ggagtcaaattaaaatatttgttgctcaagaaaacaata------catttaaacttaat-
-------------gatgttcatcgcc-----tactagaagaaggagtgagaaatatcaca
aaagaacactggcgaaatcatgttcatcatgta---atggaagttgaagcaacaatgtgg
gacgtagacgggcttatagaaaaactgcacg----------acagtgtcgtgataa----
----------------------------------gtttgaag----------gacaactc
ctct-----------agctctgaagatgatgatagtgatgctgatctaggagtggtaccg
t-----------------------------------------------------------
------------------------------------------------------------
------------------------------------------------------------
------------------------------------------------------------
------------------------------------------------------------
------------------------------------------------------------
------------------------------------------------------------
------------------------------------------------------------
----------tacctgat
>Ar-Timcri
atggaat-----------------------------------------------------
------------------------------------------------------------
------------------------------------------------------------
------------------------------------------------------------
------------------------------------------------------------
------------------------------------------------------------
------------------------------------------------------------
------------------------------------------------------------
----------------------------------------------------ctccggct
tgttacaaacaattacattccaagaggaaaatattaagtagta-----------------
---aagaaagggcaatggtgttaagagtctacacct------------------attttc
gtaaa-------------------------------------------gacggaacttgt
tcagtaactcaagcggcaatggcaactgcagaagctacaggtgtgtcttataagttagta
atctctatt---------aaacaagaattcaaaactaaggg-------------------
---------------------------------------aaagttattgacacca---at
caaaagaaa--------taa----------ctctactcaaatgaagcgtttggata----
-------------aatatgatagttttactcaagcagcaattcgcagaaaggtacattca
ctttac------cgtaacaatgaattacctaccct-------------aaagaaaattaa
agctttaattgatactga-tagcgaccttcctaa-----------tttttcattgacgac
acttcagaggtttctta---tagatattggctttaaattcattcgacgg---aagcgtaa
ctctttgcttatagacagagatgatattattgcgtggcgacatcgctacttaagagctat
taagaagcac---aga-------gagagcaa------------caggaatattgttttca
cagacgaaacctggtgcaattccggacacacaacttcaaaatcgtggatggacacaacaa
ttgc-------atcatcctcacaagcaaggc-----------------------gagaag
gcctaactacaggaaataagcttccctctggaaagggcgggcgcgtcattctcgtccacg
caggtaatg---------------------------------------aaaatggtttta
taccaggtgcagagcttatttttcatgggaaaaaag------------------------
------------------------------------------------------------
------------------atgatgactatcacgatgaaatggatggaaaaatgtatgaaa
aatatttcagagagaag------------------ctgcttccaaatataccatcaaaca
gtgtcatagttctagacaatgcatccattcattctacgat------caaagagagcat--
------------------------------------------------------------
-------tccaaccaagagtagtaccaagattattattcaatcctggctcaccagtaaag
gtatttcttgggaaga------------------------------------aaccatga
ataagatggagctt-gtagagattttg---gacaaagtacgaggcaattatgagc-----
------------g---taaatatattattgacgagatcgctaaaagtgct---------g
gacatgaagttctacgactgccaccttatcactgtgagcttaatcccatcgaaggaattt
ggagtcaaattaaaatatttgttgctcaagaaaacaata------catttaaacttaat-
-------------gatgttcatcgcc-----tactagtagaaggagtgagaaatatcaca
aaagaacactggcgaaatcatgttcatcatgta---atggaagttgaagcaacaatgtgg
gacgtagacgggcttatagaaaaactgcatg----------acagtgtcgtgataa----
----------------------------------atttgaag----------gacagctc
ctct-----------agctctgaagatgatgatagtgatgctgatctaggagtggtaccg
t-----------------------------------------------------------
------------------------------------------------------------
------------------------------------------------------------
------------------------------------------------------------
------------------------------------------------------------
------------------------------------------------------------
------------------------------------------------------------
------------------------------------------------------------
----------tacctgat
>Ar-Timgen
------------------------------------------------------------
------------------------------------------------------------
------------------------------------------------------------
------------------------------------------------------------
------------------------------------------------------------
------------------------------------------------------------
------------------------------------------------------------
------------------------------------------------------------
------------------------------------------------------------
------------------------------------------------------------
------------------------------------------------------------
------------------------------------------------------------
------------------atggagactgcagaagctacaggtgtgtcttataagttagta
atctctatt---------aaacaagaattcaaaactaaggg-------------------
---------------------------------------taagttattgacacca---at
caaaagaaa--------taa----------ctgtactcaaatgaagcgtttggata----
-------------aatatgacagttttactcaagcagcaattcgcagaaaggtacattca
ctttac------cgtaacaatgaattacctaccct-------------aaagaaaattaa
agctttaattgatactga-tagcgaccttcctaa-----------tttttcattgacgac
acttcagaggtttctta---tagatattggctttaaattcattcgacgg---aagcgtaa
ctctttgcttctagacagagatgatattattgcgtggcgacatcgctacttaagagctat
taagaagcac---aga-------gagagcaa------------caggaatattgttttca
cagacgaaacctggtgcaattccggacacacaacttcaaaatcgtggatggacacaacaa
ttgc-------atcatcctcacaagcaaggc-----------------------gagaag
gcctaactacaggaaataagcttccctctggaaagggcgggcgcgtcattctcgtccacg
caggtaatg---------------------------------------aaaatggtttta
tacccggtgcagagcttatttttcatgggaaaaaag------------------------
------------------------------------------------------------
------------------atgatgactatcacgatgaaatggatggaaaaatgtatgaaa
aatatttcagagagaag------------------ctgcttccaaatataccatcaaaca
gtgtcatagttctagacaatgcatccattcattctacgat------caaagagagcat--
------------------------------------------------------------
-------tccaaccaagagtagtaccaagattattattcaatcctggctcaccagtaaag
gtatttcttgggaaga------------------------------------aaccatga
ataagatggagctt-gtggagattttg---gacaaagtacgaggcaattatgagc-----
------------g---taaatatattattgacgagatcgctaaaagtgct---------g
gacatgaagttctacgactgccaccttatcactgtgagcttaatcccatcgaaggaattt
ggagtcaaattaaaatatttgttgctcaagaaaacaata------catttaaacttaat-
-------------gatgttcatcgcc-----tactagaagaaggagtgagaaatatcaca
aaagaacactggcgaaatcatgttcatcatgta---atggaagttgaagcaacaatgtgg
gacgtagacgggcttatagaaaaactgcacg----------acagtgtcgtgataa----
----------------------------------gtttgaag----------gacaactc
ctct-----------agctctgaagatgatgatagtgatgctgatctaggagtggtaccg
t-----------------------------------------------------------
------------------------------------------------------------
------------------------------------------------------------
------------------------------------------------------------
------------------------------------------------------------
------------------------------------------------------------
------------------------------------------------------------
------------------------------------------------------------
----------tacctgat
>Ar-Timmon
atggaat-----------------------------------------------------
------------------------------------------------------------
------------------------------------------------------------
------------------------------------------------------------
------------------------------------------------------------
------------------------------------------------------------
------------------------------------------------------------
------------------------------------------------------------
----------------------------------------------------ctccggct
tgttacaaacaattacattccaagaggaaaatattaagtagta-----------------
---aagaaagggcaatggtgttaagagtctacacct------------------attttc
gtaaa-------------------------------------------gacggaacttgt
tcagtaactcaagcggcaatggcaactgcagaagctacaggtgtgtcttataagttagta
atctctatt---------aaacaagaattcaaaactaaggg-------------------
---------------------------------------aaagttattgacacca---at
caaaagaaa--------taa----------ctctactcaaatgaagcgtttggata----
-------------aatatgatagttttactcaagcagcaattcgcagaaaggtacattca
ctttac------cgtaacaatgaattacctaccct-------------aaagaaaattaa
agctttaattgatactga-tagcgaccttcctaa-----------tttttcattgacgac
acttcagaggtttctta---tagatattggctttaaattcattcgacgg---aagcgtaa
ctctttgcttctagacagagatgatattattgcgtggcgacatcgctacttaagagctat
taagaagcac---aga-------gagagcaa------------caggaatattgttttca
cagacgaaacctggtgcaattccggacacacaacttcaaaatcgtggatggacacaacaa
ttgc-------atcatcctcacaagcaaggc-----------------------gagaag
gcctaactacaggaaataagcttccctctggaaagggcgggcgcgtcattctcgtccacg
caggtaatg---------------------------------------aaaatggtttta
taccaggtgcagagcttatttttcatgggaaaaaag------------------------
------------------------------------------------------------
------------------atgatgactatcacgatgaaatggatggaaaaatgtatgaaa
aatatttcagagagaag------------------ctgcttccaaatataccatcaaaca
gtgtcatagttctagacaatgcatccattcattctacgat------caaagagagcat--
------------------------------------------------------------
-------tccaaccaagagtagtaccaagattattattcaatcctggctcaccagtaaag
gtatttcttgggaaga------------------------------------aaccatga
ataagatggagctt-gtagagattttggacgacaaagtacgaggcaattatgagc-----
------------g---taaatatattattgacgagatcgctaaaagtgct---------g
gacatgaagttctacgactgccaccttatcactgtgagcttaatcccatcgaaggaattt
ggagtcaaattaaaatatttgttgctcaagaaaacaata------catttaaacttaat-
-------------gatgttcatcgcc-----tactagaagaaggagtgagaaatatcaca
aaagaacactggcgaaatcatgttcatcatgta---acggaagttgaagcaacaatgtgg
gacgtagacgggcttatagaaaaactgcatg----------acagtgtcgtgataa----
----------------------------------atttgaag----------gacagctc
ctct-----------agctctgaa---gatgatagtgatgctgatctaggagtggtaccg
t-----------------------------------------------------------
------------------------------------------------------------
------------------------------------------------------------
------------------------------------------------------------
------------------------------------------------------------
------------------------------------------------------------
------------------------------------------------------------
------------------------------------------------------------
----------tacctgat
>Ar-Timpop
atggaat-----------------------------------------------------
------------------------------------------------------------
------------------------------------------------------------
------------------------------------------------------------
------------------------------------------------------------
------------------------------------------------------------
------------------------------------------------------------
------------------------------------------------------------
----------------------------------------------------ctccggct
tgttacaaacaattacattccaagaggaaaatattaagtagta-----------------
---aagaaagggcaatggtgttaagagtctacacct------------------attttc
gtaaa-------------------------------------------gacggaacttgt
tcagtaactcaagcggcaatggcaactgcagaagctacaggtgtgtcttataagttagta
atctctatt---------aaacaagaattcaaaactaaggg-------------------
---------------------------------------aaagttattgacacca---at
caaaagaaa--------taa----------ctctactcaaatgaagcgtttggata----
-------------aatatgatagttttactcaagcagcaattcgcagaaaggtacattca
ctttac------cgtaacaatgaattacctaccct-------------aaagaaaattaa
agctttaattgatactga-tagcgaccttcctaa-----------tttttcattcacgac
acttcagaggtttctta---tagatattggctttaaattcattcgacgg---aagcgtaa
ctctttgcttctagacagagatgatattattgcgtggcgacatcgctacttaagagctat
taagaagcac---aga-------gagagcaa------------caggaatattgttttca
cagacgaaacctggtgcaattccggacacacaacttcaaaatcgtggatggacacaacaa
ttgc-------atcatcctcacaagcaaggc-----------------------gagaag
gcctaactacaggaaataagcttccctctggaaagggcgggcgcgtcattctcgtccacg
caggtaatg---------------------------------------aaaatggtttta
taccaggtgcagagcttatttttcatgggaaaaaag------------------------
------------------------------------------------------------
------------------atgatgactatcacgatgaaatggatggaaaaatgtatgaaa
aatatttcagagagaag------------------ctgcttccaaatataccatcaaaca
gtgtcatagttctagacaatgcatccattcattctacgat------caaagagagcat--
------------------------------------------------------------
-------tccaaccaagagtagtaccaagattattattcaatcctggctcaccagtaaag
gtatttcttgggaaga------------------------------------aaccatga
ataagatggagctt-gtagagattttg---gacaaagtacgaggcaattatgagc-----
------------g---taaatatattattgacgagatcgctaaaagtgct---------g
gacatgaagttctacgactgccaccttatcactgtgagcttaatcccatcgaaggaattt
ggagtcaaattaaaatatttgttgctcaagaaaacaata------catttaaacttaat-
-------------gatgttcatcgcc-----tactagaagaaggagtgagaaatatcaca
aaagaacactggcgaaatcatgttcatcatgta---atggaagttgaagcaacaatgtgg
gacgtagacgggcttatagaaaaactgcatg----------acagtgtcgtgataa----
----------------------------------atttgaag----------gacagctc
ctct-----------agctctgaagatgatgatagtgatgctgatctaggagtggtaccg
t-----------------------------------------------------------
------------------------------------------------------------
------------------------------------------------------------
------------------------------------------------------------
------------------------------------------------------------
------------------------------------------------------------
------------------------------------------------------------
------------------------------------------------------------
----------tacctgat
>Ar-Timshe
atggaat-----------------------------------------------------
------------------------------------------------------------
------------------------------------------------------------
------------------------------------------------------------
------------------------------------------------------------
------------------------------------------------------------
------------------------------------------------------------
------------------------------------------------------------
----------------------------------------------------ctccggct
tgttacaaccaattacattacaagaggaaaatattaagtagta-----------------
---aagaaagggcaatggtgttaagagtctacacct------------------attttc
gtaaa-------------------------------------------gacggaacttgt
tcagtaactcaagcggcaatggcaactgcagaagctacaggtgtgtcttataagttagta
atctctatt---------aaacaagaattcaaaactaaggg-------------------
---------------------------------------aaagttattgacacca---at
caaaagaaa--------taa----------ctctactcaaatgaagcgtttggata----
-------------aatatgatagttttactcaagcagcaattcgcagaaaggtacattca
ctttac------cgtaacaatgaattacctaccct-------------aaagaaaattaa
agctttaattgatactga-tagcgaccttcctaa-----------tttttcattcacgac
acttcagaggtttctta---tagatattggctttaaattcattcgacgg---aagcgtaa
ctctttgcttctagacagagatgatattattgcgtggcgacatcgctacttaagagctat
taagaagcac---aga-------gagagcaa------------caggaatattgttttca
cagacgaaacctggtgcaattccggacacacaacttcaaaatcgtggatggacacaacaa
ttgc-------atcatcctcacaagcaaggc-----------------------gagaag
gcctaactacaggaaataagcttccctctggaaagggcgggcgcgtcattctcgtccacg
caggtaatg---------------------------------------aaaatggtttta
taccaggtgcagagcttatttttcatgggaaaaaag------------------------
------------------------------------------------------------
------------------atgatgactatcacgatgaaatggatggaaaaatgtatgaaa
aatatttcagagagaag------------------ctgcttccaaatataccatcaaaca
gtgtcatagttctagacaatgcatccattcattctacgat------caaagagagcat--
------------------------------------------------------------
-------tccaaccaagagtagtaccaagattattattcaatcctggctcaccagtaaag
gtatttcttgggaaga------------------------------------aaccatga
ataagatggagctt-gtagagattttg---gacaaagtacgaggcaattatgagc-----
------------g---taaatatattattgacgagatcgctaaaagtgct---------g
gacatgaagttctacgactgccaccttatcactgtgagcttaatcccatcgaaggaattt
ggagtcaaattaaaatatttgttgctcaagaaaacaata------catttaaacttaat-
-------------gatgttcatcgcc-----tactagaagaaggagtgagaaatatcaca
aaagaacactggcgaaatcatgttcatcatgta---atggaagttgaagcaacaatgtgg
gacgtagacgggcttatagaaaatctgcatg----------acagtgtcgtgataa----
----------------------------------atttgaag----------gacagatc
ctct-----------agctctgaagatgatgatagtgatgctgatctaggagtggtgccg
t-----------------------------------------------------------
------------------------------------------------------------
------------------------------------------------------------
------------------------------------------------------------
------------------------------------------------------------
------------------------------------------------------------
------------------------------------------------------------
------------------------------------------------------------
----------tacctgat
>Ar-Timtah
atggaat-----------------------------------------------------
------------------------------------------------------------
------------------------------------------------------------
------------------------------------------------------------
------------------------------------------------------------
------------------------------------------------------------
------------------------------------------------------------
------------------------------------------------------------
----------------------------------------------------ctccggct
tgttacaaacaattacattccaagaggaaaatattaagtagta-----------------
---aagaaagggcaatggtgttaagagtctacacct------------------attttc
gtaaa-------------------------------------------gacggaacttgc
tcagtaaatcaagcggcaatggagactgcagaagctacaggtgtgtcttataagttagta
atctctatt---------aaacaagaattcaaaactaaggg-------------------
---------------------------------------taagttattgacacca---at
caaaagaaa--------taa----------ctgtactcaaatgaagcgtttggata----
-------------aatatgacagttttactcaagcagcaattcgcagaaaggtacattca
ctttac------cgtaacaatgaattacctaccct-------------aaagaaaattaa
agctttaattgatactga-tagcgaccttcctaa-----------tttttcattgacgac
acttcagaggtttctta---tagatattggctttaaattcattcgacgg---aagcgtaa
ctctttgcttctagacagagatgatattattgcgtggcgacatcgctacttaagagctat
taagaagcac---aga-------gagagcaa------------caggaatattgttttca
cagacgaaacctggtgcaattccggacacacaacttcaaaatcgtggatggacacaacaa
ttgc-------atcatcctcacaagcaaggc-----------------------gagaag
gcctaactacaggaaataagcttccctctggaaagggcgggcgcgtcattctcgtccacg
caggtaatg---------------------------------------aaaatggtttta
tacccggtgcagagcttatttttcatgggaaaaaag------------------------
------------------------------------------------------------
------------------atgatgactatcacgatgaaatggatggaaaaatgtatgaaa
aatatttcagagagaag------------------ctgcttccaaatataccatcaaaca
gtgtcatagttctagacaatgcatccattcattctacgat------caaagagagcat--
------------------------------------------------------------
-------tccaaccaagagtagtaccaagattattattcaatcctggctcaccagtaaag
gtatttcttgggaaga------------------------------------aaccatga
ataagatggagctt-gtggagattttg---gacaaagtacgaggcaattatgagc-----
------------g---taaatatattattgacgagatcgctaaaagtgct---------g
gacatgaagttctacgactgccaccttatcactgtgagcttaatcccatcgaaggaattt
ggagtcaaattaaaatatttgttgctcaagaaaacaata------catttaaacttaat-
-------------gatgttcatcgcc-----tactagaagaaggagtgagaaatatcaca
aaagaacactggcgaaatcatgttcatcatgta---atggaagttgaagcaacaatgtgg
gacgtagacgggcttatagaaaaactgcacg----------acagtgtcgtgataa----
----------------------------------gtttgaag----------gacaactc
ctct-----------agctctgaagatgatgatagtgatgctgatctaggagtggtaccg
t-----------------------------------------------------------
------------------------------------------------------------
------------------------------------------------------------
------------------------------------------------------------
------------------------------------------------------------
------------------------------------------------------------
------------------------------------------------------------
------------------------------------------------------------
----------tacctgat
>Ar-Trivap
atggattcggattcagatatggattctgtgtcgtcaccttc-------------------
------------------------------------------------------------
------------------------------------------------------------
------------------------------------------------------------
------------------------------------------------------------
------------------------------------------------------------
------------------------------------------------------------
------------------------------------------------------------
-----------------------------------------------tccaccaaataaa
aaactaccttccaagattagaaaagggtcagctctgaagggcc-----------------
---aggctcgagagattgtcataagagtgcgggaat------------------tttttc
agcgatccaagaaacacaacttc-------------------------gctgatattatt
ggcagtaaaggagcggttgacctaactgtcaaagccactcaattatccaagtcatctatt
tgcagaatt---------acttccgaaaagaagagaaaagtagaaaaacatgcgagcgc-
------------gcaaggacaaggaatggagatgtctcctggactttcaactccc---gg
taagagaag----------g--------------aaaagggggaaacctgttacgg----
-------------agctcgactcatttcaagaaacagccatccggaatcacatttaccgt
tacttc------catagaagagaatacccaacttt-------------gagaaaattgag
tacatccttaagagaagc-aggtctgtttgaggg--------------tggaaaatcatc
ggtgaaggtcattctga---cacatttagggtttcgtttcaaaaaaatt---aacggacg
aaaacttttgatggaaaggcgggacgtcgtgctatggagatgccgctttttaaggaatat
attgtcacct---aac-------atcaacat------------cgatgacgtcatatgga
tggacgagacatgggtcaacgcgggacacactttaagcaaagcgtggagcgacgattccc
tct---------------------------------------------------------
------taggatcaatggcgggtccatccggaaaggggggtcggctcatcgttgttcacg
ctgggagtt---------------------------------------ctcgcggttttg
tcgagggagcagccgaggtttttcgatcgaaaaaaa------------------------
------------------------------------------------------------
------------------ctggtgattaccacgatgaaatgaatggggaacacttcaaag
aatggtttgaaacgaaa------------------ctactacccaacattccacccgcat
caataattgtcttagataacgcagcgtatcattccaaagt------tgtggatcctgc--
------------------------------------------------------------
-------gccatcatcgcgcactcgaaaggcagacataatagattggcttaaagctcgcg
gtgtgccagtggatgc------------------------------------tagtcata
gaaaagtcgagctt-ttggatttggtt---------agacaaaataaaagtcggttc---
-------------cc-ctcttatgagattgatgaaatcgctgaaaacctg---------g
ggcatagagtccttcgtctgcccccttaccattgtgagttcaatccaatcgaacttattt
gggcaaacgttaaaggatatgtctcaagaaataataaaa------ctttctcactaaaa-
-------------gaggtcgaagagc-----taactcatgcaggtatcgagagaatcaca
ccagaagattggaagaatgcagttagacatgcc---gtgaagaacatcaaagaggcttgg
gtatcagatggaatggtggacgtaacaacgg----------aggatttcatcattt----
----------------------------------ctttagga----------agctccaa
tacat--------cgtcatctgaagagaacgaatcggaagagtccgatggttcggattgg
g-----------------------------------------------------------
------------------------------------------------------------
------------------------------------------------------------
------------------------------------------------------------
------------------------------------------------------------
------------------------------------------------------------
------------------------------------------------------------
------------------------------------------------------------
----gtatcaatcctcta
>Ar-Tutabs
------------------------------------------------------------
------------------------------------------------------------
------------------------------------------------------------
------------------------------------------------------------
------------------------------------------------------------
------------------------------------------------------------
------------------------------------------------------------
------------------------------------------------------------
------------------------------------------------------------
------------------------------------------------------------
------------------------------------------------------------
------------------------------------------------------------
------------------------------------------------------------
------------------atgaatgaagaaaaacgagctga-------------------
---------------------------tgaaaacaatactaaaatttcgacgcct---gg
caagcatag----------g--------------aacaggaaaagtgggaaagtag----
-------------aagttgatgattttgatattggtgtaataagacggaaagtacacgaa
ttttatg---cagtgaagaaagaaattctaacatt-------------gtcaaaattatt
gaacattttcagagaaga-aattggtttccaagg--------------taaacgcgaaac
actcagaaaactgttgc---acaaaataggatttcgttttagaaaaactaaatcaaacag
aaagttgctgtgtgaacgcaacgacattgtggcatggagggctacttttttacaaaaaat
tcatgaaaatgagtgt-------ggagaaca------------aagaccccttgtctatt
tggatgagacctacatagactcatcttattcaactggcaaatgctggcaaagctctgatg
t-----------------------------------------------------------
-------ggaaggtgatttagaacctgtgtcaaaagggcaaagatggattatagtccatg
caggtggcg---------------------------------------aagaaggttttg
tggagaatgccttgcttgtatttaaattaaacacgacta---------------------
------------------------------------------------------------
------------------gtggagattatcaccacgaaatgaataacaataattttaaga
agtggcttctggaaaaa------------------ttgctcccaaacctgcgtaaacctt
cacttattgtaatggataacgcaccatatcatagtatttg------cattaataaatg--
------------------------------------------------------------
-------tcccaactcaaatagcttaaaggctgacatgcaaaagtggctgtcagaaaaaa
acattgagttttcaag------------------------------------ccaaatga
caaaaccgcagctt-caagaattaata---------aagagaaataaacatgcgc-----
--------------c-cgaatatgaagttgatactttgttgaaaagtcac---------g
gtcactctgttcttcgattgccgccgtaccattgcgacctaaacccgattgaaatggtat
ggagctcaatgaaaagaaatgttgcggagcataatattg------ggaagtccagtgcc-
-------------gaaatgccccagt-----taattgaaaatgcatttaataaaattact
ccagcagaatggaaaaaccactgtaaccatgtt---aaaaaaattgaatgcgagtatagg
acgaaggatggctatttagatgtacc-------------------gtttattattc----
----------------------------------aattacaa----------agcga---
-----------------tagcgaaagcgactcgagtgatgatgattacgatgacggagag
ttat--------------------gggaatcgtcaagcccgtctacctctaatatgtc--
----------ttctggaatttctggagaacggctgtttgaaagtgtac------------
------------------------------------------------------------
------------------------------------------------------------
----------------atcttgac------------------------------cacaat
tatttttataaaat----------------------------------------------
------------------------------------------------------------
------------------------------------------------------------
-----------------a
>Ar-Vantam
atgccgg-----------------------------------------------------
------------------------------------------------------------
------------------------------------------------------------
------------------------------------------------------------
------------------------------------------------------------
------------------------------------------------------------
------------------------------------------------------------
------------------------------------------------------------
------------------------------------------------------------
----------aagcactaagaaaagggaaacgtttagatcggc-----------------
---aagcctgcgaagttattttcaatatttatttat------------------atttct
taact---gaaaatgataaattcaaaca----------------taccaactatactgct
tacttttgtaaagtccaaaaacgagtttcggaggccagcggaatttctcaacgaacagta
aataaaata---------ttgcaaaaagaatacataaatca-------------------
---------------------------atccacctccaatagtccgaagtcggca---aa
gttgggtag----------a--------------ccaaataaattattttgtctag----
-------------gtcttgacgattttgactacaacgttatacgccgattagtgtataat
ttccatt---tgatatacaaacacgtacctacaat-------------taaagccctgaa
gtccaagttatccgaagc-cataaattttaaggg--------------atgtgactttac
gctaagaaaaattctta---gaaaaatgggatatcggtataaaaaagttgaaaacaacag
aaaattacttatcgagaaagatgatgttcgtttaaaaagagtaaagtttttagccgcgat
aaaaaagtac---aga-------ttgcaagg------------gagagagattgtttata
tggatgaaacatacatccatacctcacatttggcaggtaaaagctgggctgactcgtcag
a-----------------------------------------------------------
-------aaacggagtgaaacagataatttctaaaggacaacgtcttataatagtgcacg
ctggtagta---------------------------------------gaaaggggttta
tacctggggcattgttaatgtatcagtctactaataaaa---------------------
------------------------------------------------------------
------------------caggtgactatcacaacgcgatgaacaatgaaaactatgaaa
aatggcttcgtaatcaa------------------ctcattccaaacttagctccacatt
cggtactagtagtagataatgctgcatatcataataagta------cgtagaaaaacc--
------------------------------------------------------------
-------tcctaattcaaataccaggaagcaagacatgattgattggctacccaaatata
actttccgattgatcc------------------------------------gtcattaa
caaaacttgaaata-tatgaaattatt---------tgcaagtacaaacaatacttt---
-------------gt-agaatattctatagataaacttatgaacgaatat---------g
gacacagcgtactaagattgccaccatatcatcctgatttcaatccgattgaaaacatat
ggtctcaaataaagggatacgtatccaaaagaaatatca------gtatgaatatgact-
-------------actgtgaaacaat-----tggtacaggaaaaggttaatatgattggt
tccgatgtttgggccaaagtatgtgaccacgcc---atcaaatgcgaaaacgagtaccga
aaacacgaacctgagttggaaaattatatgg----------ctagttttgtaatca----
----------------------------------ccgttcat----------gaaaa---
-----------------ctctgccgatgatacaccagaaaatagttctgattctg-----
-------------------------------------------------------actgt
gatatggaagttg-------------gaagtattgtttcgcatcacactgtccaccccgc
tcctcctcc---------------------------------------------------
------------------------------------------------------------
------------tcttattccgctgt----------------------------------
------------------------------------------------------------
------------------------------------------------------------
------------------------------------------------------------
----------------ca
