# Supplementary material for: Prokaryotic and Eukaryotic Horizontal Transfer of Sailor (DD82E), a New Superfamily of IS630-Tc1-Mariner DNA Transposons
Source: Biology (Basel). 2021 Oct 7;10(10):1005. doi: 10.3390/biology10101005 (PMC8533490; doi:10.3390/biology10101005)
Supplement: Supplementary file 1 [file biology-10-01005-s001.zip › Supplementary Material/Supplementary Data S8.fas]

>Ba-Delbac
atgtcgt-----------------------------------------------------
------------------------------------------------------------
------------------------------------------------------------
------------------------------------------------------------
------------------------------------------------------------
------------------------------------------------------------
------------------------------------------------------------
------------------------------------------------------------
------------------------------------------------------------
-------------------------------tccaaggaaaagagtttacatatg-----
---gcatgaaacagcttgtcattaatctaagacaatttaatg-----atatcgagcgaag
caagaataatctcaaggcagtt--------------------------------------
----------tgggcagtcgagcaaacagcaaaaggtcttggtattggtcaggctacagt
c-------agaagaa------------------------------------tcatggctg
aatataataagaatc-------------------------------------------ag
caaaatattcccg------gcaacg--ct-------ccaaaaacacg-------------
--------------gggcaaacctgaatatattatccctcaaaatttacaatcgattgtg
cgtaaatatatccgttctcaaaac------ctaaagggtcaacatgtttcagttgaac--
-----------------------ttgttcttcagcacctattaacaattagttcggatta
caacttt------------ccaacaacaacattgtggagagcattga---acagatgggg
ttttacttacgggattggaa---aacgacgctcagcactgaaagaacgtgattatgtaat
tttagccaggagacgatatcttcgtcaaaagcggttaaatcgaaattccgatgga-----
----tcatttatacgcgctgaagtttatcttgatgaaacatttataaacaaaaatcattc
aaatcagttcacttggtatctcgatgaaga------------------------------
--------------------------------------tggccctgatgtaaataagccg
tccggaaaaggtgaacgtttaataattgtcaatgcaat---------------tacactt
g-------------------------------atggctgggtagacaaagcccagctggt
ttttgaagcaaaaaaaa-------------------------------------------
--------------------------------------------------------agac
aggggattatcacggtcaaatggattgggggaatttttctaaatggttcatagaacaa--
----------------ttattgcccaatattccggcaaactcaataataatcatggacaa
cgccagttatcataatactac------cgaagataatac---------------------
---------------------------------------------attccctaaatcaaa
tacaaaaaaagaaaatctacgtaaatggctggatgataaaggtattccttgggg---aa-
-----------------------------------aagatttattgaaagctgaattata
tgcattgtgc----aaattttttgaaccaaagc-------------------ctgagtat
aagattgataaaatagctgaggcagct---------ggacattccatattaaggacaccc
cagtatcatccagaacttcagcctatcgaaatgtgttggggagttgtaaaaaattatatg
gctaaacattgcgat---tttacgcttaag------aaactccgcaataatctacctgtt
gctttttctcaggtaacatcgaaaacat------------gtaaaaaactgattgaaaaa
aca---gttactgaagaaaataggtattgggaagaggacggcgaaattgacaccaatcaa
ggagta------------------------------------------------------
------------------------gatgctaag---------------------------
------------------------------------------------------------
------------------------------------------------------------
------------------------------------------------------------
------------------------------------------------------------
------------------------------------------------------------
------------------------------------------------------------
------------------------------------------------------------
------------------------------------------------------------
-------------------------------------
>Ba-Desbac
atgtcat-----------------------------------------------------
------------------------------------------------------------
------------------------------------------------------------
------------------------------------------------------------
------------------------------------------------------------
------------------------------------------------------------
------------------------------------------------------------
------------------------------------------------------------
------------------------------------------------------------
-------------------------------ttcaaggtaaagaattcacacaag-----
---gtatgaaacaactcgtaatcaatttaaagcaatttaatg-----atattgagagagg
tgaaaagaaactcaaggccgtg--------------------------------------
----------tgggctatagaacaaacagcaaagggtttaggtattggccaagctacggt
t-------agaagaa------------------------------------tcatggccg
agtataataagaaca-------------------------------------------ag
caaaacgttccgg------acagct--ta-------cccaaaacacg-------------
--------------aggcaagccggaatatgcgattccgcataacttacagccagttgtg
cggcagtatatacgttcccagaac------ctgaaaggtcggcatgtgtcagttgatc--
-----------------------ttgttcgtaaacatttagcaaaaattaaccccgatta
caatttt------------cccacaacaacactatggaggacattga---atagatgggg
cttcacttatggaaccggga---aacgacgttcagccctgaaagagcgggattatgtaat
tttagcgagaagacagtatattagacagaaacgtttgaacaggaaaccggatgga-----
----tcgtttgtacgtcctgaggtttaccttgatgaaacgttcataaataaaaaccactc
taaccagttcacttggtattttgatgagga------------------------------
--------------------------------------tggtcctgatgtgaataagcca
gccgggaagggtgaacgcttgattgtagttaatgcaat---------------cacgctt
g-------------------------------acggctgggttaacaacgcccagttgat
ttttgaagcaaaaaaga-------------------------------------------
--------------------------------------------------------aaac
cggtgattaccatggccaaatggattggggtaacttttctaaatggttcacagagcag--
----------------ctattgcctgatatcccggaaaattcaattatcattatggacaa
tgccagttatcataataccac------agaagaaagcgc---------------------
---------------------------------------------attccctaaatcaaa
cgcacgcaaagaaaatttacgcaaatggttggatgacaaaggaatcccatgggg---gg-
-----------------------------------aagatttactgaaagctgaattgta
cgttctgtgc----aaattatttgaaccaaaac-------------------ctgagtac
aagattgataaaatagtagaagcagag---------ggacattctattttacggacacct
caataccaccctgaacttcagcctattgaaatgtgctggggggttgtaaaaaattatatg
gctaaacattgtgat---tttacgcttcga------aagtttcgcaataatttgtctttg
gctttttcccgggtcacatcgaaaatat------------gccaaaaactgatcgcaaag
acg---gtagctgaagaaaataaatattgggaagaggatggagaaattgatgtaaatcaa
ggggtg------------------------------------------------------
------------------------gatgtcaat---------------------------
------------------------------------------------------------
------------------------------------------------------------
------------------------------------------------------------
------------------------------------------------------------
------------------------------------------------------------
------------------------------------------------------------
------------------------------------------------------------
------------------------------------------------------------
-------------------------------------
>Ba-Legsp.
atg---------------------------------------------------------
------------------------------------------------------------
------------------------------------------------------------
------------------------------------------------------------
------------------------------------------------------------
------------------------------------------------------------
------------------------------------------------------------
------------------------------------------------------------
------------------------------------------------------------
------------------------------------------------------------
------------------------------------------------------------
------------------------------------------------------------
-------------------gagagaacggcacatgcgctaggaatagggctagtgacagt
c-------aggcgtg------------------------------------tgatggctg
attttaataaag----------------------------------------------at
ccgaaattacttg------agcaac--ca-------ccgaaaattaa-------------
--------------gggacgaccaaatcacgtaatgccagattcgttgcaaagcatcatc
agggaatatattcggtctgccaac------aaagaaggtgagtttattacattggatc--
-----------------------tgctgcgccaacagcttatagagtctatcccattaga
tgatctt------------aatattagaacgctcggacgggcattag---atcgctgggg
ctttgcgtttgggaaaggta---tccgttcgcagcatctcaaagaaaaagatcatgttat
tgcagcaaggcaacgatacataaggcgaaaacgtgaaaaccgaaa---------a---gg
atcaggtactattcgtccagaggtttactttgatgagtcctacataaataagaatcacag
caatgattttacatggtattttgaggaaga------------------------------
--------------------------------------tggacctctcgtacaaaagcca
actgggcaaggtgagcgactgattattattaatgccat---------------cacaaaa
g-------------------------------atggctgggtacccaacgcgaaactaac
ttataagagcacaaaaa-------------------------------------------
--------------------------------------------------------aaac
gggtgactatcacggacaggtgaattatgaattattcagtaaatggtttcaggagaaa--
----------------cttctgccgaatattccgaagaattctttaattattatggacaa
tgcgccctatcataatgtgtt------aagcccctgttc---------------------
---------------------------------------------tgcgccgatctctag
cagcaaaaaagaatatatgcggctttggttggcaaacaataatgtaccggtctc---ag-
-----------------------------------atgactgcctaaagccggagatgat
tgaaattttg----agaaaaatagcaccttcgc-------------------ctacctat
gcaatcgacttaattgcagagcaggcg---------ggacatgaagtgttgcgtaccccg
ccgtatcaccctgaactacagccgatagaaacatgctggggcattgtgaaaaatcaagtg
gcacaaaattgtgat---ttcaccatggct------aacttattactacaacttgatacg
gcattttccagtgtaacagaacaaacgt------------gcacaggattaattaagaaa
ata---agacaggtagaggatgatttctggacatctgacttggaattagacaaa------
------------------------------------------------------------
------------------------------------------------------------
------------------------------------------------------------
------------------------------------------------------------
------------------------------------------------------------
------------------------------------------------------------
------------------------------------------------------------
------------------------------------------------------------
------------------------------------------------------------
------------------------------------------------------------
-------------------------------------
>Ba-uncDes
atgttttca---------------------------------------------------
------------------------------------------------------------
------------------------------------------------------------
------------------------------------------------------------
------------------------------------------------------------
------------------------------------------------------------
------------------------------------------------------------
------------------------------------------------------------
------------------------------------------------------------
------------------------------tgtcgaggcaagcccctgactcctg-----
---aaataaagaaagttactgtttctgtcaagcagt-----------attttgacagaaa
caaaatcat----------------------------------------accagcggaa-
----------ccgagtgtgaagcgtgctgcggatgctcttggtattggtgtggcaacggt
a-------aaacgaa------------------------------------tcatggccg
attacaatcgcg----------------------------------------------at
cccgggctgcttg------ataagc--ct-------gcaaaactgcg-------------
--------------tggacgaccgatatatgctgttaacgtttcctaccaggaatctgct
cggtcatatattcgaaccgcaaac------aaaaaaggggaacacataacgcttgcag--
-----------------------acatcaaaaatttcttagaggagcgatatcccggcga
atcattt------------aataaagcgacgttaggcagaacactta---acaggtgggg
gtttgaatttggtcagggag---tgcgttctcagcatttaaaagaaaaggaccatgtggt
tgccgccagacagcgttatttgcgcgaaatgagagacaatagagtccccggaaaa---ag
cgctgacacaattcgtccggaagtttatcttgatgagtcatatgtaaacaagaatcacag
caataattttatatggtattacggtgaaga------------------------------
--------------------------------------cggtccttgggtacaaaagccg
acaggcaaaggcgaacgtcttatcattatcaatgcgat---------------aactaaa
g-------------------------------cgggttgggttccaggttcaaaacttgt
gtttaagagcacgagaa-------------------------------------------
--------------------------------------------------------aaac
aggggattatcacggtcaaatgaattgggagttatttaaaaaatggtttattgagatg--
----------------ctcctccccaatattccgaaaaagtcccttataatcatggataa
tgcctcataccacaatatcct------ttcagaacattc---------------------
---------------------------------------------tccaccgacaccaaa
aagctcgaagaaaaaaattaaagaatggcttgaaaaaaataaagtttactgtcg---tg-
-----------------------------------atgattgtctaaaggctgagttgat
cgagattttg----atgaaaatggcccctgagc-------------------caatctat
gcaatcgacgaaatagctatatcattt---------gggcataaggttctcagaacgcca
ccgtatcacccggaactgcaaccaatagaaatatgttggggtttagtaaaaaattatgtg
gccagaaattgtgac---ttcaccatgaag------aacctgatcaagcaacttgattgc
ggatttaataaagtcacggctacgatat------------gtgataaaatcattaagaaa
ata---agaaaaatcgagaatgaattctgggtgacagatataaagatggacgcccaa---
------------------------------------------------------------
------------------------------------------------------------
------------------------------------------------------------
------------------------------------------------------------
------------------------------------------------------------
------------------------------------------------------------
------------------------------------------------------------
------------------------------------------------------------
------------------------------------------------------------
------------------------------------------------------------
-------------------------------------
>St-Aphast
atgtcatctacatttagcacttttcagcttcaattta-----------------------
------------------------------------------------------------
---------gcatgcc--------------------------------------------
------------------------------------------------------------
------------------------------------------------------------
------------------------------------------------------------
------------------------------------------------------------
------------------------------------------------------------
------------------------------------------------------------
--------------tacgacccacgctatggaaaaaagacacgtgctatcgccag-----
---ccgaaaagtggctcatcgttaaatgccatcagt-----------acttcatcgaaca
caaggcgctaaac------------------------------------ctccctgggaa
gca---agcacgcgttcgagacagtgtgtccaagtgcctggggtttgccaaatcgacagt
a-------agcagcg------------------------------------tcattgctg
aatggaacaaaaacc-------------------------------------------ac
gaccgctctttca--------------aa-------tcggaaggaag------agtacg-
--------------tggacaccggcctcgttcttccgtcgaacaccttgctaccgagata
cgccaaatcatacaagaatcaaac------gctgcttgcttgccagtgtctgcgaagt--
-----------------------cgctgtcagctgagatcgccgaacaagaaggcgtcac
catacct---------------gttcgcacaatgcggcgagcgcttc---gtcgcatggg
gttctgctttcaaaagggtc---aaacccgcttttttctggccgagtcaagcgaaaacgt
ggcgtttcgaacgacctacttgcgaaagaaattgtccaatcgaacacagtccggc-----
----ggcgtacgtctacccgaggtgtacttgcatgaatcgtactgcaacttaaaccactc
acctggcaagacatgggttgacgaaacaaaa-----------------------------
---------------------------------------------cgacgactgagcaag
agcggcaaaggaccacgtatgtgcattgttggtgctggaatt--------gtgtccaccg
a-----cgctgacggaacc------aagtgtggtgaatgggcatgcaattcgcttgtgat
gtggccctcacagaagcgaccgaaac---------------------ggcaacgtaagca
agcc------------------------------------tcgttggtggacgacgatga
cgacgactaccatggcaatttcaacagcgaattgtttgagaagtggtttacccaattgtg
tggc------------gcgctacagactgcgcacggggcttgtgtgattcacatggatgg
ggcaaagtatcacaagcgcgt------cttgaatccttg---------------------
------------------------------------------------tacaacgacagc
aacaaagaagggggagatcatcgcgtggttgacgtcgaagggtgttgcgtttga---cc-
-----------------------------------cgaagcagaccaaggcagagctgct
tgtgattgta----aaggccaaccgcgagcgtc-------------------catcctat
gcatctcaggttattgcgacatcatac---------ggccatacactgttgtttacccca
ccgtaccatccagagctgcaaccgatcgaggtcatttggggaatcgtcaagaacaagatt
gcatgccggccatcttcagacatggcg---------gagttggagcgtcggctgaagatc
cactttgcagaggtgacatcttcacagt------------ggttgtcagcacatgacaag
tcg---tgttcgtttgaaaatgcgtacatggaagctgctgaagatgtgatcctggcacaa
gaggaggaaccg------------------------------------------------
---------------------------------------------------------tcg
gacgat---------------ggcgaaggaaacctgcttgatgtttcctctgaaagtgaa
------------------------------------------------------------
------------------------------------------------------------
------------------------------------------------------------
------------------------------------------------------------
------------------------------------------------------------
------------------------------------------------------------
------------------------------------------------------------
-------------------------------------
>St-Aphinv
atg---------------------------------------------------------
------------------------------------------------------------
--------------cc--------------------------------------------
------------------------------------------------------------
------------------------------------------------------------
------------------------------------------------------------
------------------------------------------------------------
------------------------------------------------------------
------------------------------------------------------------
--------------tgaaaccaacgcaatggaaaaaagacacgtgttatcaccag-----
---ccgaaaagtggctcgtagttaagtgtcatcaat-----------acttcgtggaaca
caaggcaatgaac------------------------------------cttcctggaaa
gca---cgcccgcgttcgagacagcgtgtcaaagtgcctcggattcgcgaagtctacagt
g-------agcaatg------------------------------------tcgttgccg
attggaaccaaaacc-------------------------------------------ac
gaccgctcgttca--------------cg-------cccaagtccac------cacacg-
--------------gggacaccgtcctcggtcatccgttgagcactttgcaactgaaatt
cggcaaattattcaagaatccaac------gctgcctgtttgccgatctcggcaaaag--
-----------------------ccctgtccactgagctggccgaacgtgaaggcgttat
cattcca---------------gtacgaaccatgcggagagcgcttc---gtcgaatggg
cttttcgtttcaaaagggcc---aaacaaggtacttcctagccgaatcaagtgagaatgt
tgctttccgaacgtcttacctacgcaaaaagatctccaaccgttccgagtctggc-----
----ggcgtctgtttgcctgaagtgtttttggatgaatcgttttgtaatttgaaccactc
accgggaaaaacttgggtcgatgaaacgaag-----------------------------
---------------------------------------------cgtcgactcgcaaag
agtggaaaaggacctcgaatgtgcattgtcggtgccggcgtc--------gtgttgtcaa
a-----tgaagacggaaca------aagcggggcgagtgggctggcaactcgttggtcat
gtggccgtcgaagcgaaggcctaagc---------------------ggagacgcaaagc
tgat------------------------------------attatcgacgacaacgacga
tgatgattaccatggaaacttcaacagcgttctgttcgagaaatggtttgaagaattgtg
cagc------------tccctcaagaatacgtacggaacttgcgtcatccacatggacgg
ggcgcggtaccacaaacggat------attaaatccatg---------------------
------------------------------------------------tccgacaactgc
cacgtctaaggcagatatcattgcttggttgacatccaaaggcgtcacgttcga---gt-
-----------------------------------caaggcttaccaaggcagagctgct
tgtgaccgtg----aaggccaatcgggagcgtc-------------------cgtcatat
gcatctcaggtcattgctacatcacat---------ggtcatactttgttgttcacacct
ccttaccatccagagctccagcctatcgaggttatttggggcattgtgaagaacaaaatt
gcgtgtaggccgtcgtcggacatggca---------gacctcgagcgacgcctgaagact
cacttgctgaag------------------------------------------------
------------------------------------------------------------
------------------------------------------------------------
------------------------------------------------------------
------------------------------------------------------------
------------------------------------------------------------
------------------------------------------------------------
------------------------------------------------------------
------------------------------------------------------------
------------------------------------------------------------
------------------------------------------------------------
------------------------------------------------------------
-------------------------------------
>St-Aphste
atg---------------------------------------------------------
------------------------------------------------------------
------------------------------------------------------------
------------------------------------------------------------
------------------------------------------------------------
------------------------------------------------------------
------------------------------------------------------------
------------------------------------------------------------
------------------------------------------------------------
------------------------------------------------------------
------------------------------------------------------------
------------------------------------------------------------
------------------------------------------------------------
------------------------------------------------------------
------------------------------------------------------------
--------------------------ccg----------------------tccaaccg-
------------------------------------------------------------
------------------------------atcacgtcgaagctccttgcctctgatctc
tttgaacggtactccacatgactctctcgtgtctgatgtattgaacagacatggcatcaa
catcgtg---------------gagaggacattgcgtcgattattga---cgcgaaatgg
attctacttcggtcgtggga---agcgccggcagttctgtgcagagtccgtgggaaacct
ggcgttccgatcggtctacctccgcaccaaagcgaccaacctcaggcgacgaaat-----
----ctacccaagcagccagaaatcttcttggacgagtcatattgcaatttacaccatgt
ctcacaacttgcttggatcgactcggaagccca---------------------------
--------------------------------------cgacagcgttcagtacgagcac
agcggcaaaggaccccgtgtttgcattgttggtgtcgagtca--------tctcggggca
a--------------------aattacaagcgcagaatgggtccccgggtcctttcaatg
ttcgtcgaagaagaaaaatcgcaagc---------------------agaattgtgctga
tcac---------------------------------------gagtcggacgaaggcga
cgacgactaccacggcaatttcaacgccccattgtttgaaccgtggtttgacatgttgtg
tcgc------------accgccaaagaacggtatggcccctgtcgtatctttatggacgg
cgcttcgtatcacatgcgacg------cctgaatcctgc---------------------
------------------------------------------------gcccagtgcaaa
atatcgcaagcaagagatcattgaatggcttgacatgcatggcgttatccgtca---aa-
-----------------------------------caaatgcgacaaagccggagttgct
gatgttggtg----cgtgcaaacaaacccgctc-------------------ccatttac
gccacaacagaaattgctgtcgggcat---------ggtcatacagtccactggacgccg
ccgtaccatcccgaattgaaccctatcgaattgatttgggcgaacatcaaacgccgcatt
gcgtccaacccagccacaactatggtg---------gacttagagaacaaggtatgtgtg
aggtctgacatgccg---------------------------------------------
------------------------------------------------------------
------------------------------------------------------------
------------------------------------------------------------
------------------------------------------------------------
------------------------------------------------------------
------------------------------------------------------------
------------------------------------------------------------
------------------------------------------------------------
------------------------------------------------------------
------------------------------------------------------------
------------------------------------------------------------
-------------------------------------
>St-Phycam
atg---------------------------------------------------------
------------------------------------------------------------
------------------------------------------------------------
------------------------------------------------------------
------------------------------------------------------------
------------------------------------------------------------
------------------------------------------------------------
------------------------------------------------------------
------------------------------------------------------------
---------------------------------------aagccgattacccccg-----
---ccgaaaaaaacctgattctcaagacccatcgct-----------atttcctcgccga
agctaagcaagga------------------------------------ctcgaccccag
cag---acgagccgtacggctgcgtgttcaccagtgtcttggcttcgggatggctactat
c-------gctcgag------------------------------------tcgttgcag
ccgagaacaagctca-------------------------------------------gt
cgcggcgagaccgc----------------------agcaagtcccg-----ctgaacc-
--------------acccgctcaactgagagagacagttcaaaaatacggtaatatattc
ggacaaatcattactgaccgaaat------atttcaggcaagcccgccacgtctcagc--
-----------------------acatcgccgatgttgcacaaggtctgacaggtgaagc
tatttct---------------gctcgcactgtccgaagaacgctac---gcgcgatgaa
ctgctcgttcaaggttggtg---aaaggcgggatatccgcgccgacagcgatgccaacgc
tgcttttagacagaagtacctgcagcgcaagcgagcgaacttgaacaagcgg--------
----actgccatcaggactgaagtatacctagacgagtccttctgcaacctgcatcacgt
cgctcaacgcacgtggctcctgcccgaaatg-----------------------------
---------------------------------------------aagcgcgtgcttcca
tctgggaaggggcggcgattttgcataattggagccggcgccat-----cacgcgcgttg
g-----caaccatcga---------acgcgcggcgagtgggtgaaaggatcagtcaaagt
gtgggctgctgataaag-------------------------------------------
--------------------------------------------cggccagcgccgcaac
gggtgactatcacggaaacttcaacagcgagaagttcgagaggtggtttgggcagctgtg
tgag------------acgctgtctgatgagtacggcgagtgcaacatcattatggacgg
ggccaagtaccacaagcgcga------tgtcgacgcagc---------------------
------------------------------------------------ccccgctaagag
caagaataaggacacacacgtgaagtggttgctgcgccagggcgtgccggcgag---ca-
-----------------------------------tgctcatgaagaagaaggtgttgca
gcagctagtc----gaggagaagcgcggctccg-------------------cgaaatac
gagaccgtgactattgcatcgaagtgg---------ggtcacaaggttctcttcactcca
ccctaccatcctgagctccagcccatcgagctgatctgggctgcaatcaagaatcccatc
gccaagaacccgtgcagcacaatggcc---------gagttggaggcgaagatccacgat
ggcatcaacagcgttacttcgaagactt------------ggctcaaggcatacaggcat
gtc---cagaacgtggaggaggagtacatggaggcgatggagacggacgaggacgtgttg
gagcgg------------------------------------------------------
------------------------------------------------------------
------------------------------------------------------------
------------------------------------------------------------
------------------------------------------------------------
------------------------------------------------------------
------------------------------------------------------------
------------------------------------------------------------
------------------------------------------------------------
------------------------------------------------------------
-------------------------------------
>St-Physyr
atgaaaatttggcacaacagaatcggacc-------------------------------
----------------------------tcctgtcttctcaggttgtccaatc-------
-aacgtgaa--acac---------------------------------------------
------------------------------------------------------------
------------------------------------------------------------
------------------------------------------------------------
--------------------------------------------------g---------
--------cggcaatcgctgcagctcacctcggcacgtctagccg---------------
------------------------------------------tccttgtttcatccgaat
cggctcatta-t----tcgatccactacagatgccgcaacacatactttccgctt-----
---ccgacaagtactacatcgtgcgcctccaccgca-----------cgttgaaggccga
attggcgcagggg------------------------------------cttcaccgcag
agg---acatacgctacgccaaatgatgcgcgacgctacaggctacgcaggcagcacact
t-------gcgctcg------------------------------------ttttggccc
actggaacaagcacc-------------------------------------------ac
gaccccttcttcg--------------cg-------agcacctcacg------ccctcg-
--------------aggccaccgccaccggtctaccgccgaaaattacaaggatgaaatt
cgcaaaataattacgggccgtaat------ctaaatcagcaaccaactaccgcgtgtc--
-----------------------acatcgcagctgaactacaagaagtggcaggtatcac
tgtttcg---------------gcgagacccatgcgtactgttgtca---agaggctcgg
tttctcctacgcggcggggc---aaaagcgtaacatagcggctgacgcagcaggcacagt
caagtttcgtgaggcgtatctgctcaagaaggttgccaatcgcgaccatcatcgc-----
----aatcctcgtagacctgaggttttcctcgatgagagctacgtgaatgagcaccatgt
agcttctcggacgtggcttcctgctgaccgc-----------------------------
---------------------------------------------gttcgctacgataag
agtggcaaaggtcgccgcttttgtatcgttggggctggcatt--------ttgcaccgca
a-----gaatggcggt---------ttacgcggcgactgggtggagggctcgttgaagtt
ttggcagtcggacctcg-------------------------------------------
--------------------------------------------ctgcaagcg---agca
agaggattatcacggcaacttcgacagccaaaccttcgaagactggttcaagaaactctg
ccgt------------actttgaagcgcgaacacggtgcgtgcaacatcgtcatggacgg
tgcgagctatcaccgccgcat------catcaacccgtc---------------------
------------------------------------------------tccgaagaaggg
gtggaagaaggcacgcatccttcgttggcttatcgagaacggtattccgtgggg---tt-
-----------------------------------gcgacaccaggaacgcgacgctgct
caagcttgtc----tccgccgccaagccgaaga-------------------ccaactac
gtagccaacgtcattgcccaaaagcat---------ggtcatttgttgttctacacgcct
ccatatcaccccgagctgcagccaatcgaggtgatatggggcgtggtgaagaatcgtatc
gcaatggaaccagcgaagtcgatggca---------gacctgaacaagaagcttgaagct
tcacttcagaaagtgtcaagccacacct------------gggtgggagcctatcgcaag
gtc---cagaggatggagaacgaatacatggtgaaagctcgaaatcgccaggaaatccgc
cgagag----------------------------------atcaca--------------
------------------------gaggctgag---------------------------
gatcag---------------ctcgtagaagacgcagtcgaggacaccgcg---------
------------------------------------------------------------
------------------------------------------------------------
---------------------caggactctgccgaggagctggaagagtacg--------
------------------------------------------------------------
------------------------------------------------------------
------------------------------------------------------------
-------cct--------------------------------------------------
-------------------tccagtgc----------
>St-Phytub
atgtcgtcggagaaagcgcgtcgtgaaggcga----------------------------
-------------------------cgatgctgctcgagcgatggcgtttgtg-------
------------------------------------------------------------
------------------------------------------------------------
------------------------------------------------------------
------------------------------------------------------------
------------------------------------------------------------
------------------------------------------------------------
----------aaggtt--------------------------------------------
------------caccgcggcaggtccctcacggtagaagaaaggctggatatcctcgct
---gctcaggcaaatttacgtgcaggtcgcactgta-----------attcctcgaaagg
agagtgtaaccaacaaaattgct-------------------------------------
----------cgattacttggtcgttccaacaaaacgtgtggtgaagtttggtctacatt
t-----------------------------------------------------------
--------------------------------ctgtctg-------------------at
ggcactgtattaacag-ctgctccc-cct-------ggtaatcgtgg------cgatcg-
------catgacacggttgccaaactcagtgacaatgcaggatttggttcgtcaattcgc
ccgtacccgatgtgaaacccgtactaggacgacggcaaaggacgtcatgcatttgcta--
----------gcggaggaaaagtatctatcattcgatcctacagataatagcagtactga
agctgcg---------------cttcggactgtgcagagatttttgg---agcagagtgg
atatgcgcgcggagctcataaaggcaagggattacgcctgtcaccagctaatgatttagc
c------agagctgagtacgtgcagaaaatgaccggcgtcgac-----------------
----tgtatgtcaagtcgcatcgtgtacatggatgaaagttatattcatcaccactatgc
aagacataacgattcactagtcgacccaac------------------------------
--------------------------------------agatgacacctacgtcaaagag
aagcacaaaggcaggcggctttgcttcattgcagctattctcgacaaggatcccactgta
gaagatgaagggcgaacccccgag-caatctgctcaatttttgcaggacactgtggatat
ttttgagggggaaaagc-------------------------------------------
--------------------------------------------------------agac
agcagattaccatggcatgttttgccacgtctattttgttgtttggatggacacattact
tcgc---------gtcctaagcgacatgcgcttgtcaaattgtattatagtgatggacaa
cgctaagtaccacaaggttct------acctgcatcaac---------------------
------------------------------------------------accaaagcatgg
cagcagtcgggccaagatgctcgaagccatgaaggcgtatggcatcaacgttcc---tg-
-----------------------------------acaacgctacgaaggtcattctgtg
gcaattgctc----tcagcacacatcgaaaaacat----------------gttgtcccc
gtgatagtgaaaaaggcaagagacaaa---------gggcacgaagtggtgttcactcca
ccttaccattctgatttacagcctatagagcttgtttgggcgcacgtaaaaggtgaagtt
ggccgccagtacactacaaagacgagttctcc----gacattcgccctcggctggagcga
gctt--------------------------------------------------------
------------------------------------------------------------
------------------------------------------------------------
------------------------------------------------------------
------------------------------------------------------------
------------------------------------------------------------
------------------------------------------------------------
------------------------------------------------------------
------------------------------------------------------------
------------------------------------------------------------
------------------------------------------------------------
------------------------------------------------------------
-------------------------------------
>St-Pilapi
atgctgttttattcaaaacacttccaactgcaatttatcg--------------------
----------------aattgatcactatttttatcgttcaaacac--------------
------------------------------------------------------------
------------------------------------------------------------
------------------------------------------------------------
------------------------------------------------------------
------------------------------------------------------------
--------------------gatcgaatttcatttatttttgcaaaagtt----------
-------------------------atgcgcaggagaatatattactcatggtgacag--
--------------gtaacggcgagcagaaacgaaagagaatgtgctgccgcattacgag
ca-aggtggcagctgtcgtgcgagacgtgcgttctt-----------tcttcaatgaaaa
gagcctccacggaaagagaattaatgt---------------------------------
------ctcccagccgttagcgcggacggccacctgtactgggctttcagtggcatcggt
t-------aagcgaa------------------------------------tttgcaagt
ctgaagacg-------------------------------------------------at
gaagccacgttcc--------------ca-------accagcgatga---gcctgaaca-
--------------acgcctcaagcaacgccaagttcccgaatccgtgtatccagttatc
cgtcgtgcaatattcgatatgttc------agcgcaaacaagcacgtcacgctcgata--
-----------------------ccttgctacacgaactcgcaacaaatcttttaactcg
ctcgacggcgtggaagtggtcgcgagccactctccatcgcgtcttgactgaagagatggg
ctacacttgggggcggaggtgtacacactacgagcagctcagagaaaagggacccattgc
ccttcggcgcttgcggtacatccagaaggtacggcagtaccga-----------------
----tcagaagggaggagcatatactaccaagacaaaacttgggttaataagaatatgac
accatcgaatgtctggacggatcaaaacgg------------------------------
--------------------------------------taaaggtggcggtactgttccg
ccttggaaagggtcttgctctattgtttgccacattgg---------------cagcaag
g-------------------------------aagggtttgttcaggagacagagctgat
ttttcgtgggaagaagtctcaac-------------------------------------
--------------------------------------------------------gtaa
cgcggattaccacacggaaatgaatgcggatgctttcctggattggctagagaaaaag--
----------------gttttacctttactgcccgaacgctcggtacttgttttagaccg
cgcgacgtatcacactacgcg------cacagaagaaac---------------------
------------------------------------------gaaaccagccagctcaca
attcctgaaggaagaatttattcaatggctcctcggcaaaggaatccagcacac---tga
gcacgacaggacgtatacaacattcaatgactaccagatgatgaagcgggtcgagctcgc
gagcttgtgc----aaggagtacaccccagtcc-------------------cgaaattc
aaagcacaggagttggtcgagcgatat---------aaatgtgacattcttctgctccca
acatcacaccctgagcttaatccaattgagctcctgtggtcggatgtaaaaagttacgtg
gcaaaacacaacacgacgttcagtctgaca------gaagtggagcggctgacacagcaa
agactgagagaaatcggcacagagcagt------------gggaaaaatgcgttcaacat
tgc---gttaaggtggaagatgaatactacaataaggcggacagtctcgactttgaaatg
------------------------------------------------------------
------------------------------------------------------------
------------------------------------------------------------
------------------------------------------------------------
------------------------------------------------------------
------------------------------------------------------------
------------------------------------------------------------
------------------------------------------------------------
------------------------------------------------------------
------------------------------------------------------------
-------------------------------------
>St-Pytoli
atgaccagcagcagcggcggaacagg----------------------------------
------------------------------------------------------------
------------------------------------------------------------
------------------------------------------------------------
------------------------------------------------------------
------------------------------------------------------------
------------------------------------------------------------
------------------------------------------------------------
------------------------------------------------------------
---------------------accccccaagcgcaagcgccgctttcgcatgatctcgc-
---acgatacagcggtcgcaatcaatgactgtagaacgt--------attttgaacggga
ggcaagtgacaac------------------------------------tcgcgccggaa
cct---ctcgcggcctgtcgatcgtacagccgagtgctttgatatcagccgccaaaccgt
t-------atgcaga------------------------------------tcagaaaaa
agctagagagtggcg---------------------------------------------
-------------------aacctttctac------gacgaggaaga-------------
--------------gcgcgaccgcgcaatggaggtccctccctcctttgctggggatgtt
cgtgatgcgatctttgacatgtac------gctgccaagcaacacgtcacgctcgaca--
-----------------------cgctgctcaagacactgcaagacaagcgcgtcacgcg
cacatcggggtggaagtggagccgatctactctgtatcggtttctgacggacacaatgca
ttacacgtayggcaaacggcgcacgtactaccagaatctgaaggagaacgtgtcaattgc
ggctcaacgcgtcgcgtacatcaagaaggtgcaggagtatcga-----------------
----gctgaaggtcgccctattttctaccaagatgagacgtgggtgaacaagaacatsac
gccagccaacgtgtggttggacgatgaggg------------------------------
--------------------------------------ccagggaggtcgagcggtgcca
caggggaagggcgagaggtcgattgtctgtcatatcgg---------------agggcgt
g-------------------------------atgggtttgtcgacggcgccaagctcat
tttcagaggcagcaaggctttga-------------------------------------
--------------------------------------------------------agga
ctctgattatcacaccgagatgaactcgtccgtctttctcgactggatgcgacgcaaa--
----------------gtactccctgcggtaccttcgcgctcagttatcgtgatcgatcg
tgctacctaccacacgacgtt------gactgaacaaac---------------------
------------------------------------------aaagcctgccaagtcaac
gttcagaaaagcccagttggcggagtggcttgtcgcacacggtgttgtgcacaa---tg-
----------gcatgcgtaccgtg-gacgagtatatgacgatgacgaagccagagctcgg
gcagctctgc----aaagagaacaaaccaaagc-------------------cagaatac
gaggttgctgtcactgcacgtgagttc---------gactgcgacgttctcttcctccct
gtcggccacccagagttgaaccctatcgagatggtgtggagctacgtcaaaagctacgtg
gcaaagcacaacaccgacttctctctgtcg------gaggtcgagaggctatcgcacgcc
gctcttgactcatttgactcagaagcgt------------ggcagagatatgtcgatcat
tgt---gtgaaagtagagcgcaggtaccttgagctggctgatgatgtgccgctcgatatg
gatgac------------------------------------------------------
------------------------------------------------------------
------------------------------------------------------------
------------------------------------------------------------
------------------------------------------------------------
------------------------------------------------------------
------------------------------------------------------------
------------------------------------------------------------
------------------------------------------------------------
------------------------------------------------------------
-------------------------------------
>Fu-Lobtra
atgtcttcagcacaa---------------------------------------------
-------------------------ttttctttaatccccaaagaacttagtgcggaaca
g--------gcaagccg-------------------------------------------
------------------------------------------------------------
------------------------------------------------------------
------------------------------------------------------------
------------------------------------------------------------
------------------------------------------------------------
------------------------------gagaagcgagtcttttatttatgaagagtc
caaccaatcc-a--tgttttctcaagaacatgagaatgataatcccttcctcatc-----
-agcatggatgaaggtggtcttcatgcaccgccacg-----------acttagtaagaca
accgtagcggaggaggaataccg--------------------------cctaatcgcac
atatctacgcaaagctcagcaatgcgccgccagagtttcaaaaatggatgagacaatcgt
ttggcat-gaaagag------------------------------------tgtgtgcag
atggctaagcttaccggggtaaatgcacattcctgtctagcagctatcaactactcaagg
acaggggtattga------agttgc--cc-------aacaagggtgt------gggacg-
--------------tggccgtaaagcacaagcaaaagataaagtgctccagggacatatc
acggatatcatcaggagaactaat------ctgggaggtatcccgaatacacttggac--
-----------------------gagtggtgaatgagctcagaaatgagcatggtatcag
gacgtca---------------aggtcaacagttcatcgatacctac---atgcaagtaa
cttttactggggaaaggggg---ttcgaaggaactttatgcacgatgcacctcacattgt
gcaataccgactgaaatacctcacagagcgtttcaagaacctggtggagcttgacgatgg
tttaatccctatgatgccagaggtatttcttgatgagtcctattgtcacctggaccattc
ctcaaaaaatcgatgggtagaacgggacggaggcattgtgtgtgaatcatctc-------
------------------------------------------------------------
----------ggcaaccacttctcgtcatgttcgctgcatttgt-----catctattacg
a-----ccgtgacgaacagaag---gtggtggggaagtttgttgagaacagtgttcacat
ctgggcggcgaacagcaaggcatctcttcagggaaacgccg-------------------
--------------atcatatgcagcccaatagt---------cagattcttgcaaatga
tcatgactatcatggtcattttaaccacgaggtgttcgaagagctgtttacgacggtttg
ccaa---------agtctggtaaagatgaatctcggtccttgtaaaatacacatggatgg
tgccaggtaccatttccattg------ccctgataggaa---------------------
------------------------------------------------gccaacggccgc
caataagaaatcggagataatggaatggcttatatctcatcaatttggaattccacccg-
----------gttctaacggtgatc----------gaacgccaagcaagtcagaactact
tgcttatata----aggacccttgattaccagc-------------------cacggtac
acggtctgggacatcgcattagagaatgg------gggccactggattattaggacacct
ccttatcattgcgaactccagcccattgaattaatctggggcgttataaaaaacagcgta
gcttacatgatatccggatcgatggctgcc---gatcaacttatccagatgctgaaggaa
ctcttccgaaatgttcaagttaaaactttcgtttctgcctggaaaaaaacccttagtttt
gcc---tacagatacatgcaggaaattcgtggccagacattcgagacggccgaggtgcag
gaagag-------------------ttggaacaaa--tttttcattcgattgatttttcc
gaggccacattcaacaggctttttgggattggtgctgccagaggccgatacaatgtctta
attgagcccatggaagatggtgatattggtgatgaagttgatgaagttgaagaagacgtt
gatcttatcccgacatctcgatcctt----------------------------------
------------------------------------------------------------
--------------ggctcctgatgaattggaggaagacgataa----------------
------ctcaatgccggctt----------------------------------------
------------------------------------------------------------
---------------------------c--------------accttcagcccgttttta
ccgccac-----------------------------------------------------
-------------------------------------
>Fu-Morsp.
a-----------------------------------------------------------
------------------------------------------------------------
------------------------------------------------------------
------------------------------------------------------------
------------------------------------------------------------
------------------------------------------------------------
------------------------------------------------------------
------------------------------------------------------------
------------------------------------------------------------
------------------------------------------------------------
------------------------------------------------------------
------------------------------------------------------------
------------------------------------------------------------
------------------------------------------------------------
------------------------------------------------------------
------------------------------------------------------------
------------------------------------------------------------
------------------------------------------------------------
------------------------------------------------------------
------------------------------------------------------------
------------------------------------------------------------
-----------tggagtatctgaagcgtcgctttgagaacctcgtccaaaaagatggaaa
gtggagaccagtagtgccggaagtattcttagatgaatcgtattgccacctagaccatac
gacagcaagcaggtgggtaactccgggcatgg----------------------------
----------------------------------------------------cggtgtct
gaagcaggaaagcagccaatattggttattttcgcggcattcgt-----ggtttatttcg
a-----tcaggacaagcaagaa---gtcatcgggagatttgtaaaagatagtgtacatat
ctggccagctcttggtaaagcgcacctccagaaagcaaacggaaggcggactggtgcaga
cgcccaactttggcacgatgtgccttccgagattagagaggcagggatcattgctacaga
tcatgactaccatggtaatttcaacgccgaacttttcgataaactcttccaacggctatg
caa---------caacctcaccgaaatgggacttggtccttgtaacatccatcttgatgg
cgcgtcataccacttccacaa------gatgaacaagaa---------------------
------------------------------------------------accgacatctag
ctgtaagaaagaagacatcctgaagtggattaatgaccaagggcatgaaatcccccctg-
----------gcacagaaggga-------------gagatgcgaccaagacccagctgct
ggagtacctg----aaaacgctcccagatacat-------------------cccagttc
accattcataatattgcaagagataacgg------aggacatcgtattttgaagactcct
ccatatcactgtgaacttcagccaatcgagaaaatatgggccgtcgtcaagaatatcgtt
gcttcaagaacagcaggacgtatggcttctgt---tgacctcaagagaatgctaatggga
attttttttggcatccctagcaggatat------------tcatatctgtttgggagaag
tgt---attaaaactgccctggattacaccaccacgactgcccagtcggcaccgataatt
actcataatgaggctacgacgatggctgaaactgcagagacccatg---ccatctcatct
gagtactgggcagagattctcagagaggtggagtcgtatgatacccagctccaaatcact
attgactcgttagaaatgagttatgactttgatgagttatttgag---------------
------------------------------------------------------------
------------------------------------------------------------
------------------------------------------------------------
------------------------------------------------------------
------------------------------------------------------------
------------------------------------------------------------
------------------------------------------------------------
-------------------------------------
>Mo-Halrub
atg---------------------------------------------------------
------------------------------------------------------------
------------------------------------------------------------
------------------------------------------------------------
------------------------------------------------------------
------------------------------------------------------------
------------------------------------------------------------
------------------------------------------------------------
------------------------------------------------------------
------------------------------------------------------------
------------------------------------------------------------
------------------------------------------------------------
------------------------------------------------------------
------------------------------------------------------------
------------------------------------------------------------
------------------------------------------------------------
------------------------------------------------------------
------------------------------------------------------------
------------------------------------------------------------
------------------------------------------------------------
------------------------------------------------------------
------------------------------------------------------------
------------------------------------------------------------
------------------------------------------------------------
------------------------------------------------------------
------------------------------------------------------------
------------------------------------------------------------
------------------------------------------------------------
------------------------------------------------------------
-----------------------------------------------ttgaggaacaa--
----------------ttgtttccagctctgccctacaaaagtcttgtcgtcatggacaa
tgctcgctttcacagtgttcgagatccaaacaataggtg---------------------
------------------------------------------------ctcaacttccaa
tacaaagaagtcagatatgcagcaatggctaacaaataacaatatacaattttc---aa-
-----------------------------------ttaaggccactaaaccacagttgta
ctctttgatt----aaacctcacaaacctccac-------------------ccacatat
aacattgacaacatgctacgcaaacac---------ggccataaggtcttgagattacca
ccgtaccactgtgatctcaacccaattgaacttatctggggagaccttaaaagtacagtg
gcccggaaaaatcaatcattcaagttgaat------gatgtcaagcacattgtcaacact
gctatgtgtgacattgacattgcacgct------------ggcatgcatgtgttgaacat
gtc---aagaaggtggagaaagagtactggctcaaagatggcttgaaggagcaaacagtt
aatcca-------------------------------gttgtcatt--------------
------------------------agccttgac---------------------------
actgat------------------------------------------------------
------------------------------------------------------------
------------------------------------------------------------
------------------------------------------------------------
------------------------------------------------------------
------------------------------------------------------------
------------------------------------------------------------
------------------------------------------------------------
-------------------------------------
>Mo-Mermer
------------------------------------------------------------
------------------------------------------------------------
------------------------------------------------------------
------------------------------------------------------------
------------------------------------------------------------
------------------------------------------------------------
------------------------------------------------------------
------------------------------------------------------------
------------------------------------------------------------
------------------------------------------------------------
------------------------------------------------------------
------------------------------------------------------------
------------------------------------------------------------
------------------------------------------------------------
------------------------------------------------------------
------------------------------------------------------------
------------------------------------------------------------
------------------------------atgaggaagcagcttccaacagtgggaa--
-----------------------aaattcacaaagaactggcatcagacattggcttcca
tggaagc---------------atcacgtcccttaggaaaatattga---gaaatttggg
ttacagatggaagaaatgcggaagcaacaggaaggttttaatggaaaagccagacgtatc
tcgtcttagatgcgagtatctaaggaaggtaaagcagtacaga-----------------
----gatagcggctacgacttggtctacttagacgagacatggatagacacttctcatac
tgcaaagtattgttggcgaagtgttgaa--------------------------------
---------------------------------------gaacgtggtgttgcagcacct
ttcagcaaaggacaacgcttgatagttgtccatgcagg---------------tggtcag
a-------------------------------atggattcgtacccggtgcagagttagt
ttttaaagcaaattgtg-------------------------------------------
--------------------------------------------------------ctac
cggagactatcatcatgagatgaatggtccaaacttcgaaaaatggttgaaggaaaag--
----------------ttactgcccaatttgcgagtcaaatgtgtgattattatggataa
tgcctcctatcattccgtaca------gagtgagaaaac---------------------
------------------------------------------------tccatcatcatc
taccagaaaggcggacattcaagagtggctgagaaaccgtgatatacctttcgg---tg-
-----------------------------------aaaaactaacaagaccagagctgct
gaatattgta----aaaatgtacaaacctaaagaa----------------aaggtttac
aggattgattcacttataaaagaaagg---------ggacatgaagtgctacgtctgcca
ccgtaccactgcgagttcaatcccattgaactgatttgggcaaatttgaagaaaaaggtt
gggcaaagaaacttgacattcaaactcact------gatgtccaaacactcacacacaat
gcactggcagatattggaattacagatt------------gggaaaatgctgtgagtcat
gtt---ttggcaatcgaggagaactatctccaaactgaattgttggttgatgaccaaatt
gatcag-------------------------------tttgttata--------------
------------------------tccctcagt---------------------------
gatgaaagtgc---------taccgatacagccagcgaatttgattcagac---------
------------------------------------------------------------
------------------------------------------------------------
------------------------------------------------------------
------------------------------------------------------------
------------------------------------------------------------
------------------------------------------------------------
------------------------------------------------------------
-------------------------------------
>Ne-Caeele
atgaacttggaagctctgaataccacaa--------------------------------
-------------------------------------------------aat--------
------------------------------------------------------------
------------------------------------------------------------
------------------------------------------------------------
------------------------------------------------------------
------------------------------------------------------------
------------------------------------------------------------
------------------------------------------------------------
------------------------------------------------------------
---tggagaagaaagtcaagtccagcgggaacgaaataatcaataacgttttgaagtcca
tggaatcaattcgacacctcctcg--------gtcacgattcggagctaacacctttcag
a---------aaccccttcatagcagcagcggctattgtaggtgttcacaaaaatacgat
tcgat-tccatggaaccttcg--------------------ggagctctct---------
----------------------------------------------------------ca
aacgttgtgtcaa-----------c--catttgaacggtagagatcgt-ga---------
--------------tcgttatgaagcttcaaagcttacgatcggccaacaaacgaggatt
cgaaaggaaattcacagtagatgg------gccaatgacaaaccggtgtccgttgatg--
-----------------------agatgttcgagtgggctaaaagcaatgcgttcttcaa
cagaggc---------------agaacctctttttttcgtgcaatga---gagcacttgg
atttcggcaccgaaaaaaca---ataataatagtgttttggaagaaagggaggatattgt
gagatggaggagattgtatttggggaagaaagaagctcttgat-----------------
----gccgaaggagtcatgtttttcgctttggatgagacctggtttcatgatgcaatggc
taaactcttcgcttggcaaagccagtacttt------------aacatgtgtaagaagat
gagaatggtc--------------gacccatctctcccaatggctggtcctcgcaaaggg
aaattgaaaggaaaaagagcaatttgcatcgccgtcgt---------------ttctcct
t-------------------------------ctggtattcttcctggctccatcttggt
cattatttctggagtca-------------------------------------------
--------------------------------------------atgctgctgaacaaac
ggaagattatcacaaggacatgtgtggttccacatacgagacctacttcaaaaaagtggt
tccactcatggctgctgaagcagcgaaacaaaacaaaagagcagttctattagtcgataa
cgccccttatcacaataaaat------aagcaaaaaggtatttcgcatttctaggcaaat
tctaggcaattttctaggcaatatttctaggcaattttccttacagccaccaactacggg
aacttccaagcagcaattgattgactggcttgatgagcacaatgttccatttga---ta-
-----------------------------------gaacttcaaaaaggcccgttctact
tgcaatttgta--aagaatttgtgaataagaatgggggtcgctctgcttttgttaagtat
gaacttgacagttgggcgtggcagcaa---------ggagttcaggtcttgcgcatccct
ccgtatcatcccgacttcaaccctatcgaaatggtatgggcacagatgaagacacatttg
agaaatgttggagctggatcggactctctc------gaaattgtaatacaaat-------
----------------------------t----ttctctaggaatagggctaaaattgag
gtt---------------------------------------------------------
------------------------------------------------------------
------------------------------------------------------------
------------------------------------------------------------
------------------------------------------------------------
------------------------------------------------------------
------------------------------------------------------------
------------------------------------------------------------
------------------------------------------------------------
------------------------------------------------------------
------------------------------------------------------------
-------------------------------------
>Ne-Caenig
atgaacttggaagctctgaataccacaa--------------------------------
-------------------------------------------------aat--------
------------------------------------------------------------
------------------------------------------------------------
------------------------------------------------------------
------------------------------------------------------------
------------------------------------------------------------
------------------------------------------------------------
------------------------------------------------------------
------------------------------------------------------------
---tggagaagaaagtcaagtccagcgggaacgaaataatcaataacgttttgaagtcca
tggaatcaattcgacacctcctcg--------gtcacgattcggagctaacacctttcag
a---------aaccccttcatagcagcagcggctattgtaggtgttcacaaaaatacgat
tcgat-tccatggaaccttcg--------------------ggagctctct---------
----------------------------------------------------------ca
aacgttgtgtcaa-----------c--catttgaacggtagagatcgt-ga---------
--------------tcgttatgaagcttcaaagcttacgatcggccaacaaacgaggatt
cgaaaggaaattcacagtagatgg------gccaatgacaaaccggtgtccgttgatg--
-----------------------agatgttcgagtgggctaaaagcaatgcgttcttcaa
cagaggc---------------agaacctctttttttcgtgcaatga---gagcacttgg
atttcggcaccgaaaaaaca---ataataatagtgttttggaagaaagggaggatattgt
gagatggaggagattgtatttggggaagaaagaagctcttgat-----------------
----gccgaaggagtcatgtttttcgctttggatgagacctggtttcatgatgcaatggc
taaactcttcgcttggcaaagccagtacttt------------aacatgtgtaagaagat
gagaatggtc--------------gacccatctctcccaatggctggtcctcgcaaaggg
aaattgaaaggaaaaagagcaatttgcatcgccgtcgt---------------ttctcct
t-------------------------------ctggtattcttcctggctccatcttggt
cattatttctggagtca-------------------------------------------
--------------------------------------------atgctgctgaacaaac
ggaagattatcacaaggacatgtgtggttccacatacgagacctacttcaaaaaagtggt
tccactcatggctgctgaagcagcgaaacaaaacaaaagagcagttctattagtcgataa
cgccccttatcacaataaaat------aagcaaaaaggtatttcgcatttctaggcaaat
tctaggcaattttctaggcaatatttctaggcaattttccttacagccaccaactacggg
aacttccaagcagcaattgattgactggcttgatgagcacaatgttccatttga---ta-
-----------------------------------gaacttcaaaaaggcccgttctact
tgcaatttgta--aagaatttgtgaataagaatgggggtcgctctgcttttgttaagtat
gaacttgacagttgggcgtggcagcaa---------ggagttcaggtcttgcgcatccct
ccgtatcatcccgacttcaaccctatcgaaatggtatgggcacagatgaagacacatttg
agaaatgttggagctggatcggactctctc------gaaattgtaatacaaat-------
----------------------------t----ttctctaggaatagggctaaaattgag
gtt---------------------------------------------------------
------------------------------------------------------------
------------------------------------------------------------
------------------------------------------------------------
------------------------------------------------------------
------------------------------------------------------------
------------------------------------------------------------
------------------------------------------------------------
------------------------------------------------------------
------------------------------------------------------------
------------------------------------------------------------
-------------------------------------
>Ar-Acypis
atgtcaatccgaccc---------------------------------------------
------------------------------------------------------------
------------------------------------------------------------
------------------------------------------------------------
------------------------------------------------------------
------------------------------------------------------------
------------------------------------------------------------
------------------------------------------------------------
------------------------------------------------------------
------------------------------------------gatattcattccc-----
---aaacgaaaaaaacaatatacaacgtgtatacat-----------tttttaaaacctt
agccaagtgcaaagacaagcc---------------ggaattcgcaga-ttattttcta-
----------cattcacaggagaggacggccgaggcttgtgcggtgagtctaagaactgt
a-------caacgga------------------------------------tatgtaaag
aaagtaaaataactggaaatcaagaagaatcattatgtgttggaagt-------tctaat
gaccttaaatttc------aatcac--ca-------cgaaaaagata------cagtcg-
--------------cgagaaatctgtcaccgaacttgatgattttgataatgaagtggtc
agaagagttgttcatagcttttac------gataagggtgaatttccaacgagtgcta--
-----------------------aaatattaatggaattgcgtgaaaaattaaattaccg
tggatcg---------------aaatcgtcagtgaaaataattttaa---aacaacttaa
ttttaagtacaagaaatgtaacgacggtcgcaaattcttgatggaacggtcggatattgt
agctgcccgcgttaaatttcttagaaaaatgaacgagtttcgtat---------------
gaacggtgatactcggccggtagtctacttggatgaaacctgggttaatcaaaaccatac
tcgtggacgtatttggcaaaatgaagaaaa------------------------------
--------------------------------------tacgaaaggtttaaaagtacct
acgggcaaaggcagtcgcctcattgtatgccacgccgg------------atctccttct
t-------------------------------tcgggttcattaaagaatcaaaacttat
ttttagatgtaattctg-------------------------------------------
--------------------------------------------------------gtaa
caaagattatcattctcaaatgaatgctacaatttttgaaagttggttttcacaa-----
----------------atgttacttaacttagaagagccgagtattattattatggataa
cgcatcgtatcactcttcgtt------ggtcgagaacta---------------------
------------------------------------------------tccgaagtctaa
cagtagaaaggcagatgtacaacagtggttacgggataaaaatatagatttttc---tc-
-----------------------------------ccgtagaaacacttgacgagttacg
agaaaaagtg----aaactttcgatgccacgcgga----------------aaaaaatat
aaactggatcaactaacattccaaatg---------ggtcatgaagtggtaaggcttccc
ccttaccactgtcagtacaatccaatagaactaatttgggcccaagttaaaggcagagtg
gctgaaaaaaattcaacattcaaaattgca------gatgtcgagacacttgtgcataaa
gagatcgatgcagtaactccggacgatt------------gggccaaatgtggagaacat
tgc---gtcaagattcaggaggaggactttgtcaaggcgggactaagggatgagatatta
gaacca-------------------------------ataatattg--------------
------------------------accattaatcc------------------------t
gacgaaagcag---------ttcaagtgaagatgaagacgacaatgaagac---------
------------------------------------------------------------
------------------------------------------------------------
------------------------------------------------------------
------------------------------------------------------------
------------------------------------------------------------
------------------------------------------------------------
------------------------------------------------------------
-------------------------------------
>Ar-Adohon
atgccgaaaaga------------------------------------------------
------------------------------------------------------------
------------------------------------------------------------
------------------------------------------------------------
------------------------------------------------------------
------------------------------------------------------------
------------------------------------------------------------
------------------------------------------------------------
------------------------------------------------------------
------------------------------ctgcgtaaaactgtactcaacagtg-----
---aaacgcgggagtttgtggtgcgcttgcgggatt-----------attttgctcgcga
gcaacaaaatggt------------------------gggcctttgtt-gccaattgac-
----------aacgtacgcgaccgtgttgctgatgctctggggatcggaaaggctaccgt
c-------tcccgta------------------------------------ttacaaagg
agaagttcggcgaatcctcgatgg----------------------------------ag
gagaacatactct------catctc--ca----aagaataagaaaca------taatag-
--------------ggcaaaccccgtaacccatcccgataacttcgatgtggctgcaata
cggaatcatatttacggctactac------gcacggggtgaactgccaacttgcaaaa--
-----------------------agttattggcgtcgctgaaatctgctgatttatttaa
aggcggt---------------atcacttctctcagagtcgtcatca---agaaatgtgg
atttcggtacgggaagtctg---acaaaaggaaaatattgatggagcgaaatgacatagc
attgatgaggtgtgattttctacgaaaaattaagaacgtt--------------------
----gagaactgggacaaagtggtttatttggacgaaacttggctcaatgccaatcacac
agtccccaaagcatggacagacgatacaga------------------------------
--------------------------------------aaaatcctgtaccaaaacaccg
gaaggcaagggccagcgtttgattatctgccatgcagg---------------cacagcg
a-------------------------------aaggttttgtccctaactgcttgtgggc
cttcaaatcagtaa----------------------------------------------
--------------------------------------------------------aaac
gactgattatcatgaagaaatgaattttgaaaatttcaagaaatggttcataaaa-----
----------------cttttagacaatttacatgagccgcaccatattttaatggacaa
tgccccatatcattccgtgca------agtgaataaagc---------------------
------------------------------------------------accaactagcaa
caacaataaaggtgaaatcctggagtggttgcaacgcaatggtgtaccagctaa---ca-
-----------------------------------ttcaaatgctgaaaagtgaattgat
gagacttctg----aacctgcagaaactgcaaacaaag-------------aaaacatat
tttttggatgaaatggcaaaatcaaaa---------ggtcacactgtgattcggctacca
ccctaccactgccaatataacgctatcgagttgatttgggcgcaagtcaaaggtgggaaa
tttgtatttactttaacatttattatgtac------ataataaatgaccagttagtatct
aaa---------------------------------------------------------
------------------------------------------------------------
------------------------------------------------------------
------------------------------------------------------------
------------------------------------------------------------
------------------------------------------------------------
------------------------------------------------------------
------------------------------------------------------------
------------------------------------------------------------
------------------------------------------------------------
------------------------------------------------------------
------------------------------------------------------------
-------------------------------------
>Ar-Ampamp
atgttttcaaaactt---------------------------------------------
------------------------------------------------------------
------------------------------------------------------------
------------------------------------------------------------
------------------------------------------------------------
------------------------------------------------------------
------------------------------------------------------------
------------------------------------------------------------
------------------------------------------------------------
------------------------------cggcaaggaaagccacttggtgcac-----
---aaaccaggcaaacaatatacaatgtctacaaat-----------attttactaataa
gaaagatgaacatctcaagcaaggtgatgagag----------------agccgctgcaa
gtatc-----aatgtagcacaagagacaagtttggctactggagtgtctatctcgtctgt
c-------caagcgg------------------------------------tgaaaaaag
aggcggagacacacggatgcc---------------------------------------
-------------------agtctc--ca-------gtccgcaagcg------accgaa-
--------------caggatgcgacgcgagtacctggacgactttgagcaatgtgcgcta
agaagaatggtgcatgctatgtat------ttggacggaaaaaaggtcactttggaca--
-----------------------cgatgaaagcagcggtgcaagaacaactcgggaagac
catctct---------------cgatcaacacttcgaaggcagctat---tgcagaacgg
gttcaagttcagggaagtga---acaaccgaaagctgctgatcgaaaagcctcagatggt
cgccgcaagaaacactttcctcaggcgaattcaaaagataaga---------------ca
gcaaaacccggatcgaaatatcttttatctggatgaaacttggtataaccagttcgatat
gaaaacggttgcatggttggacgatgatga------------------------------
--------------------------------------ggtggtcggccagaaaccagtg
actgggaagggaaaacgacttatcatagtcgacgctgg---------------atctgag
a-------------------------------aaggattcgtctcagaagcatacatgtg
catgaggacagatggca-------------------------------------------
--------------------------------------------------------agtc
agctgactaccacacgtccatgaactccgactgcttcgagacctggttcacgcaacag--
----------------ctcctaccaaacctaccacctcatagcgtcatagtcatggacaa
cgcgtcataccactcacgatg------cgcgaacaaagc---------------------
------------------------------------------------tcccacatcaag
ctggcggaaggcagctatccaagaatggcttcaggtccatcacgtcgagattga---tc-
-----------------------------------cgggcatgcggaaggtggagctgct
cgagcttgtg----cgtcctctccgacaggcac-------------------gcgagtac
gtgcttgacatgctggcgcaagaagca---------ggtcacgaagttctgaggctgcca
ccctaccattgtgaccttaacccaattgaaatgatttgggcacacatgaagtcccacgtc
cgccagctgaacacctctgggcatctccag------gacatcgaaaggctgctgctcgag
agccgggacgccaccacaacggacatgt------------ggcgtaactgctgccgccat
gtg---caggaactggaggaggcatactggcgtgccgacggcatgctggaggacatcgat
cctgtg---------------gt--------------agtgtcatt--------------
-----------------------------------------------------------g
caggat---------------tcgagctccgacagcgacagtgatgaggaa---------
------------------------------------------------------------
------------------------------------------------------------
------------------------------------------------------------
------------------------------------------------------------
------------------------------------------------------------
------------------------------------------------------------
------------------------------------------------------------
-------------------------------------
>Ar-Amytra
atg---------------------------------------------------------
------------------------------------------------------------
------------------------------------------------------------
------------------------------------------------------------
------------------------------------------------------------
------------------------------------------------------------
------------------------------------------------------------
------------------------------------------------------------
------------------------------------------------------------
------------------------------------------------------------
------------------------------------------------------------
------------------------------------------------------------
----------------------------------------------tcggagaaaaccgt
a-------agtagaa------------------------------------ttactaaag
aaggtgaaattgctgcctcta-------------------------------------cc
tcacaaaaactga------agtctc--ct-------ggaaaacatcg-------------
-----------tctgaaacgtaaaacagtggaacttgatgatttcgatttatgcgctata
agaaataaagttcatgaaatgtata---ctgtaagaaaagttgttcctaccttaaata--
-----------------------aattacttgtagaattaaagaatgacatcaattttgt
tgggggc---------------cgaacgactttgtggaaaattttaa---aacagcttgg
atttcagtacaaaaaatgtggttcgaaacggaaaattttaatggaaagacacgacatagt
tgcatggagacgaaaatatatcgataccatgaggaaaaatcgt-----------------
----atagacggacggccaatagttttcttagacgaaacatacattcatgcatcatatgc
agtgaaaaaatgttggcaaaaagatggc--------------------------------
---------------------------------------gaggacggagtactaacaaat
gattctgctggaacgcgatggattattgttaatgcagg---------------tggagaa
a-------------------------------taggatttattcctaatgctcaattgat
ttttaaatcacagagta-------------------------------------------
--------------------------------------------------------aatc
cggggattaccatgacgatatgaacaggactaatttcatgaagtggctttcagagaaa--
----------------cttgtacccaatttgcctccaaactccttagtcgtcatggataa
tgctccctatcacaccgtaca------agtgaatagagc---------------------
------------------------------------------------acctactatgag
ttcgtcaaaactgcaaatgcaaaattggattacaaataagggattgtcatattt---ac-
-----------------------------------caacaatgttgaaagcagaactcta
tcaaattata----aaagagcacaaagaagcac-------------------caatttat
gaggctgaccaattattgataagtcac---------ggccatcaagtggtaaggttgccc
ccttaccactgtgacttaaatgctatagagcttatgtggagccttttaaagagacgagta
gcttctaataatgtcggacaagaagctggg------aatattgtgaaactaactgaagaa
gcttttttatctataaccccccatgatt------------ggcaaaaacagtgtcaacac
gtc---aaaaatatagaagataaattttatgaacgtgatggttgtatggacaatgttact
gatagt-------------------------------ttcataatt--------------
------------------------gaagtagga---------------------------
aacgatagcag---------cacagattcggatgcgtcagatgatgatgttagtac----
------------------------------------------------------------
------------------------------------------------------------
--------------------aagtgatagtgat---------------------------
------------------------------------------------------------
------------------------------------------------------------
--------------------------------------------------ttgtctggaa
tcgtccc----tttggaccataattactctgtcagaataaat------------------
-------------------------------------
>Ar-Aptruf
atgtacacaacccca--------------------------ccacccccg----------
------------------cggttgttcgcgctgcttgcgtcagtgtctcagtg-------
------------------------------------------------------------
------------------------------gctccgtgcacgca----------------
-----ctgactgcgcttctc----------------------------------------
------------------------------------------------------------
--------------------------------tgggtgtctgtgttttgt----------
------------gctctggcgatccaactccttcactgctc-------------------
------------------------------------------cctcgcgttgccatggac
c--------------ccgcgagatacatcacgaagaggaggcctgtccggtcgctccaga
cggtggagcaggtgctgatgctgaccgtgctgggcg-----------tgctggttggcga
ccatcctgactggagtgagcgc--------------------------------------
----------aaggtgtgcgaagagacgggacgtttgacgggcccaggccgcactacagt
gaaacattacaagga---------------------------------------------
-------------------------------cttggctga------------------cg
caggacaggctct----ctgcaccc--cg-------ggcaagaagag------gacgagg
agcgagggccggagcgggaagaggactgtgctgtacggccccttcgtcatcaacgccgtg
cgccggatagtgcactccttcttc------cggcgcaacgagcccccgacctccaaga--
-----------------------agatcaaggccgtgatcgataagacacctgacctgcc
gaagatg------------agtgagtcgacttttgtacggtttcttc---gagacattgg
ctttgtgtttgtgaagcgct---gccggcagtctctccttcttgagagagaagatttggt
gcgctggcgagcgaatcatcttcgccaaatcaaggagctaagg-----------------
----actgctggccagaagatcttttacctggacgagacatggcttaacgctggacacac
gactaaatacggataccacgacacgacgatc------------aaatcttaccgcgacgc
tcacc-----------------------gcgagggcctcaccaccggcctgaagcagccg
tcggggaagggcggccgcatcatcatcacgcacatcgg---------------caacgag
g-------------------------------acggcttcctcgacggctgtagcgacgt
gttccacgccaagaaga-------------------------------------------
--------------------------------------------ccggcaacaaggagga
cggcacgcaccacgacgagatgacgggtgagcgcttcgaaaaatggttccaaaaaa----
-----------------tgctcgacaagttgccgccgaatagcgtcatcgtcatggacaa
cgccagtgttcactcggtgct------cgttgaaaaatt---------------------
------------------------------------------------cccaaccatgag
ctggcggaaagaccgaatccaggactggctgaaaagcaaggacgacaaaacttacactg-
-----------------------------------acaaaatgacgaaacaagagctaat
acagtgcgtg----aggccttacttgagggacggg----------------ccgcgatac
cgagtggacgagatggcgcgggccgag---------ggacacctggtcgtgcggctgcca
ccctaccactgcgacctcaaccccatcgagcgagtgtggtcctggatcaagggctgggtg
gcggccaacaacacgacattcaacatccac------aacgtgcaggacctgctctcggac
gaaatcgacctcatgccgaaggaacact------------gggcgagttatgtgagggag
gtt---caccagcgtgaggaagaaatgagcaaacatgatggcgtccgagatgacgttgtg
gacagg-------------------------------attgtggta--------------
------------------------tgccttggc---------------------------
gacgacagt------------gatgacgaggacgacccggacgagaccatggaagaggat
ggctacgtgcgagtact-------------------------------------------
------------------------------------------------------------
--------------------tcacgacaccgacaatgaggaggaagtg------------
------------------------------------------------------------
------------------------------------------------------------
------------------------------------------------------------
------------------------------------------------------------
-------------------ctcgcgacgccactggat
>Ar-Bomman
atg---------------------------------------------------------
------------------------------------------------------------
------------------------------------------------------------
------------------------------------------------------------
------------------------------------------------------------
------------------------------------------------------------
------------------------------------------------------------
------------------------------------------------------------
------------------------------------------------------------
------------------------ccacgtcaaactggtgtagtattaaaaagac-----
---aagctagaaaaatggtgtacgacgtatattgct-----------ttcttaaaaagca
gggaaataatgatatg--------------------------------------------
----------gaaacggtaaaagagacttcagaggcaacaaaaacatcagtcagtactgt
t-------aggcgta------------------------------------ttattaatg
aagcgaagggctctaact----------------------------------------tg
ctcgccgtgtttc------gtactc--ca-------ggtaaaaaaag------atcagg-
--------------gaagaagaaagttaccggaattgatagtttcgaccaatctgcaata
aaaagatgtattcataattatcaca---taacaaacagcgaacttcctaccgtcgaaa--
-----------------------gacttcgtaaaaaattgaaagaagatataaattttaa
tggctcg---------------gaacgaagtttacgacgaattatga---aagagctagg
cttcagatggaaaagaacagaaaataatcggaagctattaattgaaaaaagtaatattcg
actactaaggatcgaatatctccaaaaaataattaaatatagg-----------------
----caagaaggaagaccgatagtgtacaccgatgagtcctatgtcgactcatcacatgc
aagtggtatgtcgtggtcagatggatca--------------------------------
---------------------------------------actgggggtttaaaaaaacca
atttcgaaaggacagcgtgtagtaatagtgcatgctgg---------------ctccgaa
g-------------------------------atggatttgttcccaatgcccttctttt
gtttaaagctggcacaa-------------------------------------------
--------------------------------------------------------aatc
tggtgactaccacgataacatgaactatttgaactacgaaaaatggctgcgttgtcaa--
----------------ttgctaccaaatctgccaccaaattccgttgtagtagtcgacaa
tgcgtcatatcacaataaaca------gtctgaccccgc---------------------
------------------------------------------------cccaactgccaa
tgccaaaaaagtctatatgaagaaatggttacaagaaaaagaaattccatacga---tg-
-----------------------------------aaaacatgttgaaaccccagctttt
tagcttgatt----aaagcacataaggaacaacac----------------aaaacatac
agcattgataaaattttatcaaaccac---------aaccattcagtgcttcgcttacct
ccataccatccagacctcaacccaattgaaatggcttgggcagctattaaagggtatgtc
agtagcaaaaatgtcaactggagcactggc------aaagtaatagagctagtgaaggaa
aaggtcgcggcgatgggtgctccggaat------------ggggtagattatgtcaaaag
ata---aaagagattgaggcggagtatgtaaaaagtgatcatgtggtagatttagtcact
gatgag-------------------------------tttgtaatt--------------
------------------------tttgctgac---------------------------
gatgat---------------tgcgacacggatgaagaaagtagtgatga----------
------------------------------------------------------------
------------------------------------------------------------
-----------------------tgatgatggtcatgattatgatagcgaaaaaa-----
------------------------------------------------------------
------------------------------------------------------------
-----caattacaaataccagctcagc------------------ttcagctgatccaag
acctggc--------accagctctagttttgacctaatggaaggaat-------atctat
tttacc------------------------cctagat
>Ar-Censcu
atggaaaacttgaatgtaaatacg------------------------------------
------------------------------------------------------------
------------------------------------------------------------
------------------------------------------------------------
------------------------------------------------------------
------------------------------------------------------------
------------------------------------------------------------
------------------------------------------------------------
------------------------------------------------------------
---------------------attaaacatcggcaaggaaaatcgctgaggagct-----
---cggataaacaaatagtattaaatttgtttaatt-----------ctttaactgaaac
g------------------------------------aatccagaagt-ctgcgtgaag-
----------gatttagtgaaaatggtagcacagacaacagggatatcagaacggagcat
t-------tacagaa------------------------------------ttcgtaaag
aatatttta-------------------------------------------------ct
aatggtaaagtaa------taactc--ct-------tcgaaaacccg------taagcg-
--------------tactcaactcgttgacaaatatgacgaattcacaaaatgtgccatt
agaggtaaagtacacaatttttat------tttttaaacgaattacctactgtagata--
-----------------------aggtattacaggctgttaatgacgatccagatttacc
agacttt------------actcgatctacgatatataatttgttaa---aattacttaa
ttttaaatatacgaaccgaa---acagaaatagtagattaattgaaagagacgatatcat
tttatggcgaagacaatatctacgaaaaataagagaaatgcgt-----------------
----tctttaggccgtaaaatttactatttggacgaaacatggattaatgcgggccatac
caagaataaagtatggaaggattgttcaatt------------acgtcttatcgcgaagc
tttta-----------------------tgtctggacgatctactggattgaaaaatcct
tctggaaaggggaaacgaatagttgttgttcatatagg---------------cagcaat
a-------------------------------caggttttctgaatggtggtctgtatga
atttgaatcaaagt----------------------------------------------
--------------------------------------------------------cgac
aaaagattaccatgaagaaatggatagcaataatttcaaaaaatggtttgaaaaaa----
-----------------tattatcaaaattagaaagtaatgctgttgttgtcatggacaa
tgctccatatcactcagctaa------aattgagaagat---------------------
------------------------------------------------tccaaattgtag
ttggaaaaaagctgacataatttcttggttggaaaaaaatagggttcgtcataa---cg-
-----------------------------------acaaaatgttgaaaatagaactttt
ggatattgtt----aaaaaaataaaacataaatac----------------gataaatat
attattgacgaaatggccaaagaaata---------ggtatcgacgtgttacgtttacct
ccgtatcattgtaatttaaatcctattgaattgatatgggcagatatgaaaggttacatc
gcacgtcacaacacaacattcaaactgtcg------gatgtgcgaattttaatgaatgaa
gctatcgaacaaataaatgaagaacgat------------ggagaaaatgtattgaacat
ata---gaaaaagaagaacaacgaatgtgggaacttgatgagatttcagaaactgttgta
gaaaaa-------------------------------ctgattatt--------------
------------------------cagtctaac---------------------------
acaagt---------------agtgacgaaagcgatataaatgattactttgagcaa---
------------------------------------------------------------
------------------------------------------------------------
---------------ctatgttctgatacagatgat------------------------
------------------------------------------------------------
------------------------------------------------------------
------------------------------------------------------------
------------------------------------------------------------
-------------------------------------
>Ar-Chisup
atgtcgaaaag-------------------------------------------------
------------------------------------------------------------
------------------------------------------------------------
------------------------------------------------------------
------------------------------------------------------------
------------------------------------------------------------
------------------------------------------------------------
------------------------------------------------------------
------------------------------------------------------------
-----------------------------------aggacgtactttgaacagcc-----
---aggctcgtgaattggtggtgaaattacacgagt-----------attttgagcgtga
atgtcaaaatggt------------------------ggagctctact-gccagttaca-
----------caagttcgggatcacgtcggtgaagctctcggtattggtagccgcaccgt
c-------ggcaaaa------------------------------------tattaagcg
aaaaatatgggccttcggggagtg----------------------------------ac
agtaacgtacttc------acacgc--cg----------aaaaaaag------gaaaag-
--------------aactaaacctgtgacaggtatcgatgacttcgatagccatgctatt
agaaaccatatctatggttatttt------acaagaggcgaatttccaacattggcaa--
-----------------------agttatgtgcaactttagaagatgccgggctatacaa
gggaagc---------------atagagtcgttgagaacgataataa---caggaattgg
cttcagatacaaaaaagttg---acaaacgaaaaattgttatggagcgacatgacataat
tatgcagcgactaacaatccagcgcgaagtaaaacaaatt--------------------
----ataaactgggataatgtaatatttttggacgaaacatggctaaattccaaccactc
tgtgccgaaaacatggacagatgattctga------------------------------
--------------------------------------agcttcgtgctcgaaagtgccg
atagggaaaggtggacgcctcattatatgccatgctgg---------------atcagcg
tct----------------------------gcaggtttcgtggaaaattcattattagc
tttccaatctaaaa----------------------------------------------
--------------------------------------------------------gcac
aaaagagtatcatgaagaaatggacgcggaaaggttccaagagtggttcttaaat-----
----------------ttactaacgaatatccctcctaacagcacaattataatggataa
tgccccataccactctgtgca------aattgataaagc---------------------
------------------------------------------------accaacatcagc
caataagaaagcagatttggtggcgtggctgcaaagaaaaggagtggaagccga---ca-
-----------------------------------tgtcactattaaaagttgaatggtt
acatttagtg----aaattgcataaaccaccaaga----------------ccgacttat
gctattgaccaattagccgaagaacac---------gggcacaaagtcatacgacttcct
ccgtaccattgccaatataatgccattgaactgatttgggcccaagttaaaggtataata
------------------------------------------------------------
------------------------------------------------------------
------------------------------------------------------------
------------------------------------------------------------
------------------------------------------------------------
------------------------------------------------------------
------------------------------------------------------------
------------------------------------------------------------
------------------------------------------------------------
------------------------------------------------------------
------------------------------------------------------------
------------------------------------------------------------
------------------------------------------------------------
-------------------------------------
>Ar-Danmel
atg---------------------------------------------------------
------------------------------------------------------------
------------------------------------------------------------
------------------------------------------------------------
------------------------------------------------------------
------------------------------------------------------------
------------------------------------------------------------
------------------------------------------------------------
------------------------------------------------------------
------------------------------------------------------------
------------------------------------------------------------
--------------------------------------------------------aat-
----------caagttgttgaccgagtagctgaagctcttcatattggccgcaatagtgt
t-------tcacgta------------------------------------taacacgtg
agaaaattggccaagttgggatgt----------------------------------ct
gaaaataaattat------cgtcac--cc-------aacaaaaagcg------gtctaa-
--------------agtgaagcctatcacagatttagatgattttgctaaggctgctatt
aaaaatcatatttatggttattat------aaaagaaaggagctacccacattattca--
-----------------------agcttctaaaatcgttaaaagaagctgacttgttcaa
aggaggt---------------attacttcgttgcggcaagttatga---aagatattgg
tttcgtttacaaaaaagtta---acaaaaggaagattattatggagaggactgacattgc
cctagcaagatgttcattcttaagaaaggccaaaaacata--------------------
----agcgattggagcaaagttgtctttttggatgaaacgtggctaaacgccaaccagac
agtgggtaaaagttggaccgacgatacggc------------------------------
--------------------------------------acaatcgtgtaccaaagtgccg
gagggcaaaggcgaacgccttattatttgtcacgcagg---------------tacagca
a-------------------------------gtggcttcgtccctaattgtttgctggc
ttttaagtcaaaaa----------------------------------------------
--------------------------------------------------------aaac
tacagagtatcatgaggagatgaactacgaaaaatttaaagattgtttcataggt-----
----------------ctattaaataatttaaaagagcctatgaccataataatggacaa
cgcacccaaccattcggtaca------agttaataaacc---------------------
------------------------------------------------cccaaaccaatc
caaccgcaaaagcgagttggtaaagtggttgaatgaaaacggagttacagcaga---ta-
-----------------------------------taaaaatgttaaaagcagagcttat
tgccttagta----cgacgtcataaaccatcaact----------------cctacctat
gctctggacgaaatggcaaaagaaaaa---------ggccaccaggtccttcgactacca
ccctaccattgtcagtataacgctattgagctgatttgggcccaaataaaaggtcacacc
gcaagaaataatacatcgccgccatttacggcaaataagatgttggccctattacaagac
gccatcaacaaagttcagcctgaagact------------ggtcgaaggttgtgaataaa
ata---aaaagggacattatgtctgattgggatcgtgacatccatattgacaatataatg
gactca-------------------------------tcgttaata--------------
------------------------atatccgtc---------------------------
acagat---------------acagatgatgaatttagtgacaattcaga----------
------------------------------------------------------------
------------------------------------------------------------
-----------------------tgttcctggttctgatatgagtttagacgaa------
------------------------------------------------------------
------------------------------------------------------------
------------------------------------------------------------
------------------------------------------------------------
-------------------------------------
>Ar-Erilan
atg---------------------------------------------------------
------------------------------------------------------------
------------------------------------------------------------
------------------------------------------------------------
------------------------------------------------------------
------------------------------------------------------------
------------------------------------------------------------
------------------------------------------------------------
------------------------------------------------------------
------------------------------------------------------------
-----------------attgtcaatttgtataaaacca--------aaattgcacaaca
atcaagtggagat------------------------gggccaaaatt-gacggcgaaa-
----------gaaatgataaaaaaaatatccgaagaatgtggtatcggacaacggactgt
g-------agcattg------------------------------------ctctgtcag
aatatcgca-------------------------------------------------ac
aaaggaatcgtga------catcgc--ca-------aacaagaccaa------aattag-
--------------accgaaagtgacagataaaattgacgagttcaaccaaaatgctatc
agacaaaaagtacatcagttttgg------cacaaccgtgaaatcccgacattaaata--
-----------------------aaatgttaacagtaataaacgaagatgatagtttgcc
gtatttt------------tcaaaaatgtctttgtaccgagtactaa---aacatctgaa
ttttgaatatgttcgtaagt---ctcggaatagcgcgttaattgaacgcaatgatattgt
atgttggcgtcgaagatatttggaaagcattaagcattaccgt-----------------
----cagttgggtagaccaatatattatttggatgaaacctgggtaaacgcaggtgaaac
tacaacacgtacatgggtggacaatacagtg------------caatcgacaagggacgc
atttc-----------------------tacggggccttacaacaggacaaaaggcaccg
tctggtaagggtaagcggctcattgttgtgcacatcgg---------------atcatca
g-------------------------------acggctttgttgctggcggtctcctatg
cttcgagtcgaaaaaaa-------------------------------------------
--------------------------------------------------------atac
acaagattaccatgacgaaataaacggtgatactttttacgagtggttcaacaaga----
-----------------ttttaccattattgaatgaaaatgccgtgatcgtcatggacaa
tgcgtcttgtcattcggtgaa------gatggacccatg---------------------
------------------------------------------------ccccgttatctc
ctggaaaaaggcagatattaacaactggctcgaaaataaaggtgaggtagttga---tc-
-----------------------------------acacaaaagtcaaatcccaattatt
ggaacgtgtt----caagttttaaagccacaatac----------------gatctatat
gtaatagatgaattagcgaaagctgct---------aataaaacggtgttacgtttgccc
ccatatcactgcgaattaaacccaatagaactcgcgtggtcatcggtaaaaaattatgtc
cgtatgaataatacgacatataaattacca------gatgttcgtaaactattggaagaa
ggcgtagaacgggttactccaggtatgt------------ggaaaaactttgtttcccat
gtg---ataaaagaagaagataaattttggaaaattgatgttctatctgatcaacttctg
gacgaagaaca--------------------------aggatcaca--------------
------------------------tgtcttaac---------------------------
gattac--------------aggtgacacaagttcagacttcgattccgat---------
------------------------------------------------------------
------------------------------------------------------------
------------------------------------------------------------
------------------------------------------------------------
------------------------------------------------------------
------------------------------------------------------------
------------------------------------------------------------
-------------------------------------
>Ar-Eufmex
------------------------------------------------------------
------------------------------------------------------------
------------------------------------------------------------
------------------------------------------------------------
------------------------------------------------------------
------------------------------------------------------------
------------------------------------------------------------
------------------------------------------------------------
------------------------------------------------------------
------------------------------------------------------------
------------------------------------------------------------
------------------------------------------------------------
------------------------------------------------------------
------------------------------------------------------------
------------------------------------------------------------
------------------------------------------------------------
------------------------------------------------------------
------------------------------------------------------------
------------------------------------------------------------
-------------------------------------------------------atggg
atataaatacaagaaaagcaagaacatcaggaagatcttaattgaaaggtcaaatattgt
taattggcgaataaattattatttagaagctttgaattcttat-----------------
----aaaacaggacgaaatatcatatatttggacgaaacatgggttgacaacagtttgtg
ttttggaaaatgctggcagaatgaatac--------------------------------
---------------------------------------acactaggggttttaaaaaat
gcaagtgtttctcatcgtttaatagtggtccacgcaag---------------aggaaaa
a-------------------------------gtggatttgtggatggggcagttcttat
atttaaattcagatcaa-------------------------------------------
--------------------------------------------------------tgac
aggtgactatcacggtcaaatgaacgcatataactttgaaaaatggattggggaaaaa--
----------------ttactacccttcattctaccagctaccgtaatagtcatggataa
tgccccataccacagcgtaca------actgaataaacc---------------------
------------------------------------------------accatcgttata
cgctacgaagaaaaatatgatagcgtggttaatagaaaataatatacctcatgt---ta-
-----------------------------------aaacaatgaggaagtcggaactatc
ggaactcata----gagcggaataaaaaagtggaa----------------aaaacttac
aaaattgatgaactttcaaaaatacat---------ggtcacagtgtattaaggctgcca
ctatatatgtgtgacctcaaccccatagaattaacttgggcacaagtgaaaagaaaaata
cgtgaaagaaatatg---------------------------------------------
------------------------------------------------------------
------------------------------------------------------------
------------------------------------------------------------
------------------------------------------------------------
------------------------------------------------------------
------------------------------------------------------------
------------------------------------------------------------
------------------------------------------------------------
------------------------------------------------------------
------------------------------------------------------------
------------------------------------------------------------
------------------------------------------------------------
-------------------------------------
>Ar-Eupann
atgaacgaagaaatgaatgctgaagctgagaaatt----gattgtcgacaatgacgaatt
ttatattcaagactgtggcggagttggtgcttgtttatttaaatgcttgagtg--aaaca
gtaagtggaacagatcatcgaacaacgcgaaagcaaattgtaaattacgttatcgcaaat
tgggatgaatatagccattgggtaaatttcgttctgcacaagcaaagtatgcaagaatat
agacttttaatgggttcttcaaaatcgtacggatctgaaatagagtgccgagctgcaagt
aatctttacgaaacaaatattacagttatacgtcagatacaaaatagttttttcaaacaa
acttttaatagtgataacaatacattgaaccacaaacatgtatatcttttgtttacgggc
atgaaaaatgaaaatgatttagatggacattatcaacttttacaaaaaatagaaaaaaca
aatgaaaatgaaaattcgataccagaaaaacgtaggaaaaaagctcttgtggatataact
aataaaat------tgatcgtacaagaacgaaaaaaggaaaagttttcccacagt-----
---tttttaaagaaactattgttaatgtaaaaaatt-----------atttcgaagaaca
taaacatattaataaaatt-----------------------------------------
----------tcagtgattaaagaaactgcgaattgtttacaaatttcaccaaggagcgt
c-------tatagag------------------------------------tcatcaaag
aatatgaag-------------------------------------------------at
aatggtaaaatatgtg-----------ca----gaatcaaaaatgta-------------
--------caactcaggaaggaaaaaaacagttgtagatgatttttaccgcggtattata
cgtaaaaaaattttcgatatgtac------aggaaaaaagaatatcctacagtacata--
-----------------------ttattcacaaacaattgttagaagataatgattttcc
aaacatt------------tcaaaacatgtattacgaagtacattaa---aagaaatgaa
ttttaaaaataaaaaattga---ataaaaaaccaattttaatggaaagttttttaatatc
cggacaaagagatagttatttaacaaaaataaattactatcga-----------------
----aaaaacgagtggaatattttttataccgatgaaacattgtgtggggctaaccatgc
aaaaaagttcggatttgttcaggacaaaacaactaaaa-----aatccttcgaaggttac
aattattatcatgcaggtattcaagaagtaggtggttatagtggtggttttgttacaccg
tcaggtttcgagaaaagagttatcattttacatatagg---------------aagtaaa
g-------------------------------atggatttttagatggcggtttattatg
ttttattggaaacaaat-------------------------------------------
--------------------------------------------------------cttc
aactgattatcacaatgaaatgaatgctaagcattacgaagaatggtttcgaaga-----
----------------gttttacctttattacctgataagtctgtgattgtaattgatca
agcaccttaccacactatgat------agatccagagtt---ccgtaa------------
------------------------------------------------tccaacaagtaa
ttggagtaaagatgaaattatcgcatggatgttaaaaagaaacattccactaccatccg-
----------aagtaacttcatttc----------aagaattaacaaaaaataatttgca
gtatttatgc----aaacctcatcattttgaaa-------------------aacgctat
ttgttggacaaaattgctcaagaaatgaggcaaggtcaagtaaaattgttatggttgcca
gtagctcattatgaattgaatccaattgagcttgtatggacatttataaagaaccaagtg
gcatctaaaaataaaacttttaaaattaaa------gacgtccataatttatgtctggaa
gtctttaattctgtccccagagatttgt------------ggcaaaagtgtgaaggacat
gtg---attaaattagagcatgaatatgcaagaagtggattaagtttatctgaaatggag
gattct-------------------------------atcattatt--------------
------------------------aatactgcaga------------------------a
aaagat---------------agtgaagaaagtgaagaaagcgaagaagaaagtgaaga-
------------------------------------------------------------
------------------------------------------------------------
--------------------aagtgaaaatgaaggtgatgattcaaaacaca--------
------------------------------------------------------------
------------------------------------------------------------
------------------------------------------------------------
-------------------gtaatgatattgaaaatatg---------------------
-------------------------------------
>Ar-Galmel
atgaaaa-----------------------------------------------------
------------------------------------------------------------
------------------------------------------------------------
------------------------------------------------------------
------------------------------------------------------------
------------------------------------------------------------
------------------------------------------------------------
------------------------------------------------------------
------------------------------------------------------------
------------------------------------------------------------
------------------------------------------------------------
------------------------------------------------------------
------------------------------------------------------------
---------------------------------------------------tacgaagag
aaggtcaga-------------------------------------------------cc
tcagttgtatttt------ctacac--cc-------aagaaaaataa------acctaa-
--------------aacaaaaaagaaaatcaatttggatgatttcgatctctgtgcaatt
aggcataaattacaagaattttatg---ccgtccgaaaagaagtaccgagtttgaagc--
-----------------------ggttgcttgcagctctgaaagaatcaataaattttgt
tggtggc---------------agggagtctcttcgtttactgttac---acacattagg
ttataaatttaaaaaatgtagaaatcaaaggacaattcttatggagcggtatgatatagt
agcatggagggatagatatctacaagaaatcaaagatgtaagg-----------------
----aagagtggtatgccagttgtataccttgatgaaagttatattcatacttcgctcaa
tcaagctaaatgctggcaaagtgaaaat--------------------------------
---------------------------------------gagcctggtggatctaaatct
gtggctaaaggcaaaagatatgtcattgtccattgtgg---------------tggcaag
a-------------------------------ctgggttcgtccctaatgctttattaat
ttataatgacaaag----------------------------------------------
--------------------------------------------------------aaaa
aaaagatttccatgacgccatgaatacagttaattttaagaaatgggtattggataaa--
----------------ttaatacccaatttgcatgaacctacctgtatagtcatggacaa
cgctagatatcattctagcca------aatcaacaagcc---------------------
------------------------------------------------accgagcatgat
aaatagaaaaaaagaaattacagactggctttcatcaaataatattgcctaccc---ta-
-----------------------------------ccaatgctaccaaaagtatgctaat
ggttatagta----aaacaaaataaacctgacc-------------------caatatat
gaaatagatcatttagtacaggattat---------ggtcacaaaatagtacgactgcct
ccttatcattgtgacctcaatcctattgagatgatatggggcatagtaaaagggaaggtt
gccacaaagaatgttggtttagacaatatc------acattcatgcagcttgtaaaaaac
tgttttgaggtaaatatcacatttcatc--------------------------------
------------------------------------------------------------
-----------------------------------------taata--------------
------------------------------------------------------------
------------------------------------------------------------
------------------------------------------------------------
------------------------------------------------------------
------------------------------------------------------------
------------------------------------------------------------
------------------------------------------------------------
------------------------------------------------------------
------------------------------------------------------------
-------------------------------------
>Ar-Glocon
atgccgaagaga------------------------------------------------
------------------------------------------------------------
------------------------------------------------------------
------------------------------------------------------------
------------------------------------------------------------
------------------------------------------------------------
------------------------------------------------------------
------------------------------------------------------------
------------------------------------------------------------
------------------------------cagaaaagaactattctcagcagtg-----
---aatcacgtgaatttgtcgtacatttgcgtgatt-----------attttcatcgaga
aaaacaaaatggg------------------------agaccattgct-gtctgttgaa-
----------aacattcgagatcgggtcgcggatgacctagaaatcagtaaatctacagt
a-------tctcgga------------------------------------tcacagagg
agaaatacggtgaatcttcaatag----------------------------------aa
gagaaaaaaatat------taacac--ca-------aataagaaacg------acagag-
--------------gaaatgctcaattacaaaacccgatagctttaatttggcggcaatt
cggaatcacgtgtacgcatactat------gaccgcaacgaaataccaacacttctta--
-----------------------aactggtaggttctctaaagtcagtcggattatttca
aggcagt---------------gcgacgtctcttagtaaggtattga---aaaacattgg
cttccaatataaaaaatgtg---aaaaaagaaagtttgtaatggagcgcaaggataaatc
cctgaaaagatgcgattttttgaggcaaatgaagagcatt--------------------
----aggaattgggagaaagtcgtttttctcgacaaaacttggctcaatgctaatcatac
tgttggtaaaatatggaccgacgacactgc------------------------------
--------------------------------------taaatccaggacgaaaactcct
gaaggaaaaggccagcgcctcattatttgtcatgccgg---------------aacgtca
a-------------------------------aaggttttgtgcccaattgtcttctggc
gtttaagtcagtta----------------------------------------------
--------------------------------------------------------aaac
gacagaatatcacgaagagatgaattttgataatttcagacaatggtttatgacc-----
----------------ttattgtcaaatttacatgagcctcacgccataataatggacaa
cgcttcgtaccattctgtcca------aatcaaaaaagt---------------------
------------------------------------------------tcctactacggc
aaacaataaaaatgaaattataagttggcttcgtgacaaaggagtgccaagtaa---tg-
-----------------------------------agtcaatgttaaaaaatgagctgct
ccgattggtt----aatttgtataaacctccaaca----------------ccaacaaat
gtattggacgaactggccaaatcaaaa---------ggccacacggtaatcagattaccg
ccataccattgccaatataatgctattgaaatgatatgggctcaaataaaaggt---ata
ttaatatcatttatcacttctacctca-cg------ccattttaatcattatttatgtaa
t-----------------------------------------------------------
------------------------------------------------------------
------------------------------------------------------------
------------------------------------------------------------
------------------------------------------------------------
------------------------------------------------------------
------------------------------------------------------------
------------------------------------------------------------
------------------------------------------------------------
------------------------------------------------------------
------------------------------------------------------------
------------------------------------------------------------
-------------------------------------
>Ar-Helarm
atgcctaaacg-------------------------------------------------
------------------------------------------------------------
------------------------------------------------------------
------------------------------------------------------------
------------------------------------------------------------
------------------------------------------------------------
------------------------------------------------------------
------------------------------------------------------------
------------------------------------------------------------
-----------------------------------tggacaaacattgacaagtg-----
---gagcccgtgagttaatcatcaagctgcaagatt-----------actttgagcggga
gcggcaaaattgc------------------------ggacccctgat-acctgtcgaa-
----------caagtacaagaacgcgtctctcaggcgcttggagttcgcaaacgaacgat
a-------gcaaata------------------------------------ttaataaag
aaaagttcggctcgactggcatgg----------------------------------aa
gataatattttac------gtactc--cg----------aagaagaa------acgtag-
--------------aactaaacccgtgacagatattgacacctttgacgccgatgcaatc
agaaatcatatatatggttactat------tccagaaatgaatatctcaacaggaaga--
-----------------------agcttttggcatccttaagagaagctggactgtttag
ggggggt---------------aaaactgctttaaccaaaatcttaa---aagatatagg
tttttcgtataaaaaaacag---acaaaagaaaaattttattagaacgatacgacgtaat
tttaaaaaggataagttttttgagggaagcaaaaaaaatt--------------------
----gataactgggataatgtcgtgttcattgacgagacatggctaaacgccaatcacac
ggtttcccgttcctggacggatgatacaca------------------------------
--------------------------------------agcgtcaacgtcaaaagtacca
atgggtaagggggcccgtctgataatatgccacgcagg---------------ttctgca
aaa----------------------------tacggctttgtggagaacgcgttactggc
atttcaatcaaaaa----------------------------------------------
--------------------------------------------------------ccac
aaatgactaccacgaggaaatgaatgccactacatttaaagagtggttccagaacgtg--
----------------cttttgcccagcctagcagagccttctgtaatattcatggataa
tgcctcctatcactcggttca------aatacagaaacc---------------------
------------------------------------------------ccctacccaagc
taataaaaaagaagaaatggtggcttggttacaagcaaaaggcattgacgcaaa---ta-
-----------------------------------tgcagatgctaaaagcagagctaat
taaattagtt----aaagaaaataaagcggcaaat----------------gtgcgatac
gaaatcgatgaactggctctggagtac---------ggtcatcgcgttctaagaattcca
ccgtatcattgccaatataacgcgatcgagctaatctgggctcaaataaaaggttacgcc
gcccgccacaatacttccccgccattcagcacgaaaaagatgatgaccctattaaaagaa
gcctgcggggaagtcacaagagatgact------------gggcaagggttgttgagaag
act---aaaaacctgattttggaagattttgaccgagatatcaggattgattctgttatt
gataat-------------------------------acc--------------------
------------------------------------------------------------
------------------------------------------------------------
------------------------------------------------------------
------------------------------------------------------------
------------------------------------------------------------
------------------------------------------------------------
------------------------------------------------------------
------------------------------------------------------------
------------------------------------------------------------
-------------------------------------
>Ar-Helzea
atgcctaaacg-------------------------------------------------
------------------------------------------------------------
------------------------------------------------------------
------------------------------------------------------------
------------------------------------------------------------
------------------------------------------------------------
------------------------------------------------------------
------------------------------------------------------------
------------------------------------------------------------
-----------------------------------tggacaaacattgaaaagtg-----
---gagcccgtgagttaatcatcaagctgcaagatt-----------actttgagcggga
gcggcaaaattgc------------------------ggacccctgat-acctgtcgaa-
----------caagtacaagaacgcgtctctcaggcgcttggagttagcaaacgaacgat
a-------acaaata------------------------------------ttaataaag
aaaagttcggctcgactggcatgg----------------------------------aa
gataatattttac------gtactc--cg----------aagaagaa------acgtag-
--------------aactaaacccgtgacagatattgacacctttgacgccgatgcaatc
agaaatcatatatatggttactat------tccagaaatgaatatctcaacaggaaga--
-----------------------agcttttggcatccttaagagaagctggactgtttag
ggggggt---------------aaaactgctttaaccaaaatcttaa---aagatatagg
tttttcgtataaaaaaacag---acaaaagaaaaattttattagaacgatacgacgtaat
tttaaaaaggataagttttttgagggaagcaaaaaaaatt--------------------
----gataactgggataatgtcgtgttcattgacgagacatggctaaacgccaatcacac
ggtttcccgttcctggacggatgatacaca------------------------------
--------------------------------------agcgtcaacgtcaaaagtacca
atgggtaagggggcccgtctgataatatgccacgcagg---------------ttctgca
aaa----------------------------tacggctttgtggagaacgcgttactggc
atttcaatcaaaaa----------------------------------------------
--------------------------------------------------------ccac
aaatgactaccacgaggaaatgaatgccactacatttaaagagtggttccagaacgtg--
----------------cttttgcccagcctagcagagccttctgtaatattcatggataa
tgcctcctatcactcggttca------aatacagaaacc---------------------
------------------------------------------------ccctacccaagc
taataaaaaagaagaaatggtggcttggttacaagcaaaaggcattgacgcaaa---ta-
-----------------------------------tgcagatgctaaaagcagagctaat
taaattagtt----aaagaaaataaagcggcaaat----------------gtgcgatac
gaaatcgatgaactggctctggagtac---------ggtcatcgcgttctaagaattcca
ccgtatcattgccaatataacgcgatcgagctaatctgggctcaaataaaaggttacgcc
gcccgccacaatacttccccgccattcagcacgaaaaagatgatgaccctattaaaagaa
gcctgcggggaagtcacaagagatgact------------gggcaagggttgttgagaag
act---aaaaacctgattttggaacattttgaccgagatatcaggattgattctgttatt
gataat-------------------------------aatataatt--------------
------------------------atacatgta---------------------------
ggggaa---------------gatgatgatgaagacaccacctcctcaag----------
------------------------------------------------------------
------------------------------------------------------------
-----------------------cgaatcggagtctgat---------------------
------------------------------------------------------------
------------------------------------------------------------
------------------------------------------------------------
------------------------------------------------------------
-------------------------------------
>Ar-Ladful
atgtcttccaaagta---------------------------------------------
------------------------------------------------------------
------------------------------------------------------------
------------------------------------------------------------
------------------------------------------------------------
------------------------------------------------------------
------------------------------------------------------------
------------------------------------------------------------
------------------------------------------------------------
------------------------------gggggcggaaaaatgcttcgtagtc-----
---aggcgcgtgaagtagtttttaacgttctgaagt-----------ttatgcaagatga
agcaaaggatggaataaagat----------------------------tcccttgaag-
----------agtgtgcacgagcgtgtggccgctgcaactggtatctcatctcgatcctt
a-------aaacgga------------------------------------ttgctaagg
agggagctgccattgccagtggat----------------------------------cg
aaggaaggatttg------tgagtc--cg-------agaaagaacat------tcagca-
--------------gaagagcccgaaatccactgtggatgattttgatgtggaagttatt
cggagaactgttcataatttccact---ctgtggagaagaaacatcccaccctccgtg--
-----------------------ctctgctgccaattgtgagggagaacacatctttcga
cggtaaa---------------ttaagttctcttcgagtgctgatga---agaacattgg
attcaagtggagaagaaccgcaaataataagtgtgaactgcaggaaaaagttgacattcg
gttgaaaaggatggctttcctccgaaaaattcaaaagtttaga-----------------
----gaggaaggccgtcccatcatttttacggatgaaacatatattcattcatcgcacac
tacacccttccagtggactagcggagac--------------------------------
---------------------------------------cataaagaggtaaaggctccc
gtatcgaaaggacagcggttgatcattgttcatgcagg---------------tggggag
a-------------------------------tgggatttgtttcgggagccctcctttt
atttaaatcgggagtta-------------------------------------------
--------------------------------------------------------agac
aggagattaccacggcgacatgaatcacgggaattacatgaagtggctgagaagtaat--
----------------ctgattcccaacttaccgccgaattctgtggttgtgctggacaa
tgctccttatcacaatgtcca------gcacaatcgctg---------------------
------------------------------------------------tccaaccagcag
tgcgaaaaaggaggagatgaagcagtggctggatgcaaggggaattacatacaa---aa-
-----------------------------------cgagtgaaaccaaaattgagttgct
aggtaaaata----agaaggcggaaggagccca-------------------caatttat
gaggtagatagactattggcctctcat---------ggccatacgacattaagattaccc
ccttaccaccctgaactgaaccctattgagaatatttggggcgtgatgaagaactgggtt
gccgaaaataatgtaacttttaatttagag------gatgtcaagagactagtgattgaa
aaatgcgagactatttctgttgaaatct------------ggaaaaagtgttgtgatcgt
gcc---aaagcagtggaggagaattacttaaagaacgaatttacgatggacagattggaa
aacgaa-------------------------------ttaattata--------------
------------------------agtgtgagt---------------------------
agtgag---------------tcagaaagcagtgaaacggatgatagtgag---------
------------------------------------------------------------
------------------------------------------------------------
------------------------------------------------------------
------------------------------------------------------------
------------------------------------------------------------
------------------------------------------------------------
------------------------------------------------------------
-------------------------------------
>Ar-Lepdec
atggcttcgtcatca--------------------------tcatcaaca----------
------------------------------------------------------------
------------------------------------------------------------
------------------------------------------------------------
------------------------------------------------------------
------------------------------------------------------------
------------------------------------------------------------
------------------------------------------------------------
-------------------------------------------------tcatcaagttt
tacaccgg------tactgttgcgtacagtcagtaagtctgtctattcaccaa-------
---gagagaagactattgttttgaacgttcacgatg-----------ctctg--------
-gtttctcag---------------------------aatcccacaaa-cactgttcag-
----------aacataatcaagagttgtgccaacatgacgggcgtaggggagtcaacaat
a-------tataggt------------------------------------tcctatcag
aaagaaaaa-------------------------------------------------aa
aaaggtatagctaac---ccaaata--ca-------aacgaatactt------aaagag-
--------------ggggagaaaacctattgaaattgatgaatttgccaaaaatggtatt
cgaaggaaaattcacgaatttttt------tacaaaaaagaaatacccaacttaaaca--
-----------------------aaattttacaagaagttagagacgacccggatttgcc
tcatgtc------------ggacgaaccaaattgtggcaagttttaa---aagaattaaa
tttccggtgggagaaatcag---accgaaaatcacttttgattgaccgggaagagataat
atgttggagaagaaagtatctaagatctatacgaaaatttcgg-----------------
----gctgaaggaaggccaatttactatcaggacgaaacgtgggtaaacgcaggtcatac
tctcacaaaaatttggacagataaaaatata------------tcaagctccaggcaagc
cttta-----------------------tggaaggttggtctactggtatttccccaccc
tctggtaaaggcagtagattaatagtttctcacattgg---------------cagtgaa
a-------------------------------aaggatttgctaagcatggtttgttgga
atttgaatccaaaa----------------------------------------------
--------------------------------------------------------gcac
aaaagactatcacgaggagatgacagctgatgttttcgaagagtattttgatcaga----
-----------------tgattgaacatataccaccaaactcaattatagtattagataa
tgcaccttatcattcacgact------agttgaaagact---------------------
------------------------------------------------tccaacgactgc
gtggaagaaacaggatatcattgactggctgcggaataagtccctgccttacga---ag-
-----------------------------------atggaatggttaaagcagaactttt
aaaaattgcc----cggcaacacaaatctaagttc----------------aagaaatac
gtagttgacaaaatggcggaaagacga---------aacatcacagtccttagacttcca
ccctaccactgcgaattaaatccaattgaactcatttgggcacaaatgaaaagctatgtg
gctagaaaaaatacgtcatataaaatacaa------gctatacgtgaattgttatatgag
tctttacaacatattagagaacaaaatt------------ggcgagatgcagtaagacat
gca---atagaa---gaacaaaaaatgtgggatcttgacaatataattgatgcgactgta
gagacacaacc-------------------------gctaattatt--------------
------------------------aacctgcaa---------------------------
gacgactcg------------gattccgaagatgatcctgtttattttga----------
------------------------------------------------------------
------------------------------------------------------------
------------------------------------------------------------
------------------------------------------------------------
------------------------------------------------------------
------------------------------------------------------------
------------------------------------------------------------
------------------------------atttgaa
>Ar-Lephet
atgaaaaaa---------------------------------------------------
------------------------------------------------------------
------------------------------------------------------------
------------------------------------------------------------
------------------------------------------------------------
------------------------------------------------------------
------------------------------------------------------------
------------------------------------------------------------
------------------------------------------------------------
------------------------------------------------------------
------------------------------------------------------------
------------------------------------------------------------
----------gatgcaattatgcatataagtgataaaacaggaattggaattacaacagt
t-------aaaaaaa------------------------------------ttcttttag
aatatgaac-------------------------------------------------ag
aacggcgtcatcc------gatctc--ca-------actagatcaaa------gtctcg-
--------------acttaggatttgtcaaaaattggatgaacttcaaaagaaccttatt
agaagaaaagtgcatactttttac------atgaatggtgaatttccaacattggaca--
-----------------------agttgacatcagttttggcgttagaagatgaaattcc
taagcta------------agtcgtacttctatatacactgtgttaa---aagaactaaa
atttacttatgaaaaacgta---aaagaaacagtttgttgttagaaagaaacgatatagt
tttatggcgaaggaagtatttggaacaaattcggaaatatcgt-----------------
----gaagatggaaaaactatttactatttggaagaaacttggttaaatgttggtgatgt
cacaagtaaagcttggtatgaccaaacagtt------------acttcgagaagacatgc
ttttc-----------------------taagtggtttatctacaggacctccaaacccg
acaggaaaaggaaaacgaataattgttcttcatatcgg---------------tagtgaa
a-------------------------------atggttttgtggaagaaggcttactatt
ttttgaatcaaaaaaaa-------------------------------------------
--------------------------------------------------------attc
aatggactttcatgacgagatgaatggggaaaattttaaggaatggtttttaaaca----
-----------------ttttaccaaaattagacgataatagtgttgttgtaatggataa
tgctccatatcattcagtgaa------aattgaaaaagt---------------------
------------------------------------------------tcctaattcttc
ttggaaaaaaattgatatccaaaattggttagaagaaaaaggacatagttatca---ag-
-----------------------------------aaacaatgataaaagtgcaattgtt
ggatatagtg----agaagggtgaaaaaacaatat----------------aatttatat
gttattgatgaaatcgcaaaggaaaat---------aataagactgttttaagattgcca
ccataccattgtgaattaaatccaatagaaatggtgtggtctatggttaaaggctacgtt
aaaatgaacaattttacatttaaagtggaa------gatgtgaaaaaattattagtagaa
ggggtaaatcgcgtaacacaagaaaagt------------ggcagaattgtgtcagacat
gtt---atcagtgaagaagagaaattttggaacattgatgatcgaattgatgagttagta
cataga-------------------------------attccgtct--------------
------------------------attgttatt---------------------------
gatgtttca------------actgattcaagttcagaaagtgaa---------------
------------------------------------------------------------
------------------------------------------------------------
------------------------------------------------------------
------------------------------------------------------------
------------------------------------------------------------
------------------------------------------------------------
------------------------------------------------------------
-------------------------------------
>Ar-Limcal
atgcgagggttaagccgatgcagcagcatcttactcattgcttatacacacgg-------
taacgctcaa------gccgacagtcgaaattgtatgtgcgtatacttgaacg-------
------------------------------------------------------------
------------------------------------------------------------
------------------------------------------------------------
------------------------------------------------------------
------------------------------------------------------------
------------aaagtgatatggcgagctccacggattctgcagaat------------
-------------------------------------------------ttgatacaaat
caggtgtc------accccctaaaaagcgtgcaaaaaagcgtccattaagtagta-----
---cggagaagaatatggtgctaaatatatacaaaa-----------gagaaaagcaact
t------------------------------------catcctacagc-tttaatttca-
----------gaactagcgcggacaacgtctctatttgcaggggtaggcgaagcctctgt
t-------tatcgga------------------------------------tacttcgag
agcataaac-------------------------------------------------aa
aatgacgttttat------cgtctc--ct-------aaaaaggaaaa------gattcg-
--------------cagaaagttattagatactgtcgacgattttgataaacatgccata
agacgcaaagtgcatgaatttttt------ttccggaacgaattacctacattggata--
-----------------------aagtgcttcatgttgtaaacgaagaccaagacttacc
agatttc------------aaacgaacaactttttacaaacttctaa---aggaattaaa
ttttaaatatgttcggcggg---gtcgagacagtgcactactggacaaggacgagataac
cgtttggagacgaaattatttgcgatcagtaaagacgtttagg-----------------
----caagaaaatagaaaaatttactacctagatgaaacctggctgaatgcaggtcatac
caaaagttttgtgtggaaagatgaaacaata------------aaatcatctaaacaagc
gtttt-----------------------tatcgggtttatcgagcggaattaaaaaccct
tctggaaaaggaaaacgcttgataattacccatattgg---------------cagcgac
a-------------------------------ctggctttgtcaatgaatgtttgtggat
ttttgagtcaaaaa----------------------------------------------
--------------------------------------------------------agag
tggcgattaccatgaagaaatgaattcgcaagcatttgaaggttggttttccaaag----
-----------------ttcttcctcagttacaagacaatgccgtgatagtgatggataa
cgcgtcgtatcattcacgtag------acaagaaaaaac---------------------
------------------------------------------------tcctaccactgc
atggtccaagcaaagaattaaagaatggctttcttcaaaaagtattccggttga---ag-
-----------------------------------acgatttgcttaaaacggaattgct
ggaaattgtg----aaaaagcataaaccagcgtac----------------aatttatat
gttattgacgaaatggcaaaggcgcaa---------aagaaaacggtacttcggcttccg
ccctatcattgcgaactgaaccctattgagcttatctgggctcaaatcaaagaacatgtt
gcagcacgaaatgatacctataagttcgct------gatgtcaaaaacctgtttaatgac
gctgttaaaactataactgcagaaaaat------------ggcttaagtgcgtgcaacat
gtatctgaaaaggtcgaaaaaaaaatttgggaattggacaatattatggaaacagttgtt
gaacct-------------------------------ttaattata--------------
------------------------aatatcaac---------------------------
aatggc---------------agtgatagcagtgactgcatagaatcagat---------
------------------------------------------------------------
------------------------------------------------------------
------------------------------------------------------------
------------------------------------------------------------
------------------------------------------------------------
------------------------------------------------------------
------------------------------------------------------------
-------------------------------------
>Ar-Lymdis
atgcctaagcat------------------------------------------------
------------------------------------------------------------
------------------------------------------------------------
------------------------------------------------------------
------------------------------------------------------------
------------------------------------------------------------
------------------------------------------------------------
------------------------------------------------------------
------------------------------------------------------------
------------------------------acgaaaaaaactgttttgggtagtc-----
---aagctagagagtttgttgttcgcctccgaaact-----------actttgaaagaga
acaacaaaataat------------------------ggaccgttgtt-accactgaat-
----------cgaattgtagaacgagtagccgaagctcttgatattggccgcaatactgt
t-------tcgcgta------------------------------------taacacgcg
agaaaattggtcaagaagggacgt----------------------------------ct
gaaaataaattat------ctacac--cg-------aacaaaaagcg------gaccaa-
--------------ggtgaagccaatcacagatttggatgaatttgctaaggacgctatt
agaaatcacatttatgattattat------agaagaatggagctacccacgttgctta--
-----------------------agcttctaaaatcattgaaagaagctgaactgttcaa
aggaggt---------------attacttcgttgcggaatgttataa---aggatattgg
ctttgtttacaaaaaagtta---acaaaagaaaaattattatggaaaggactgatattgc
ccttgcaaggtgtacttttttaaggaaggctaaaaacata--------------------
----gttgattggagtaaagttgtgtttttggatgaaacgtggctaaacgctaaccacag
agtgggtaaaagttggaccgacgatacggc------------------------------
--------------------------------------acagtcatgtaccaaagtcccg
gagggcaaaggcgaacgcctcattatttgccatgcagg---------------tacagca
a-------------------------------gtggatttgtccctaattgtttactggc
ttttaaatcgaaaa----------------------------------------------
--------------------------------------------------------aaac
tacggagtatcatgaggagatgaactacgaaaaatttaaagtttggttcataggc-----
----------------ctcttagaaaacttaaaagagcccatgaccataataatggataa
cgcaccctaccattcggtaca------acttaataaacc---------------------
------------------------------------------------tccaacacaatc
aaaccgcaaaagcgagttggtgaagtggctgagtgaaaacggagttacagcaga---ta-
-----------------------------------tgagtatgctaaagacggagcttat
tactctagta----cggcgtcataagccaccaact----------------cctacctac
gctctggacgagatggcaaaagaaaaa---------ggtcaccaggtcctgcgactacca
ccctaccattgtcaatataacgctattgagctaatttgggcccaaataaaaggtatgttt
ttaatttcaattctcgttttgatactt---------------------------------
------------------------------------------------------------
------------------------------------------------------------
------------------------------------------------------------
------------------------------------------------------------
------------------------------------------------------------
------------------------------------------------------------
------------------------------------------------------------
------------------------------------------------------------
------------------------------------------------------------
------------------------------------------------------------
------------------------------------------------------------
------------------------------------------------------------
-------------------------------------
>Ar-Manjur
atgaccgaacgt------------------------------------------------
------------------------------------------------------------
------------------------------------------------------------
------------------------------------------------------------
------------------------------------------------------------
------------------------------------------------------------
------------------------------------------------------------
------------------------------------------------------------
------------------------------------------------------------
------------------------------acgcagagaactgttctaaatagtc-----
---agacacgtgagttcgtaatacgccttcgtaact-----------atttcgatcgtga
agctcaaaatgga------------------------gggccaatttt-acctataacg-
----------tcagtggttgaacgcgtagctgatgcgcttaatattggacaacgaactgt
t-------agacgga------------------------------------taactaaaa
aaaaatatggcgagactggcacag----------------------------------aa
gaaaataaacttc------acacac--ca----------aaaaagag------aaaacg-
--------------agcaaaaccagtcgtaggcatcgatagctttgatgccgatgctatc
cgaagacatgtttacggctactat------ttacagaaggagtatccaacaagaaaaa--
-----------------------agttggtgcattcactgaaggaagctggattattctt
cggtggg---------------gaaagttctttaacgaagattttga---agaccattgg
atttcgatacaaaaaatgta---acaaacgcaaaatattgatggaaagatttgatatagc
gatggcaaggtatacttttttacggcaagtgaaagaaatc--------------------
----aaaaattggcaaaatgttgtgttcttggatgaaacatggcttaatgctaaccatac
tgtaggccgttcttggaacgatgacacagc------------------------------
--------------------------------------agcatctacttccaaagttcct
gtaggaaaaggatcgcgacttataatttgtcacgccgg---------------aaccatc
a-------------------------------acgggtttgtcgaaggttctctcatggc
ttttgcgtcaaaaa----------------------------------------------
--------------------------------------------------------ccac
tggagactatcatgaagacatgaatggagaaaagtttactgaatggtttacctcaa----
-----------------tgttgtgtagcctccctgaaccatctattataattatggacaa
cgccccataccactcgatgca------aattgacaagcc---------------------
------------------------------------------------acctgcccaatc
ccaaaagaaagctgatatcgtcgcatggcttcgtaaaaatggcgtagatgcaaa---ca-
-----------------------------------tgaatatgttaaaagcggaattagt
acgtctttta----aaagaaaacaaaccaaccaag----------------atccgatac
gtcattgacgaaatagcattagaacat---------gggcacagagttatacggttaccg
ccttaccattgtgagtataatgcgattgagttggtgtgggctcaaattaagggatatgct
gcaagacacaatacagaacccccatttaccacaaaaaaaatgctaaaattattagaagaa
gcttgtgaacatgtgactaaaggagact------------gggaaaaggttgtgaataga
act---gttaaattaataagggaagattatgaaagagatgtgaaaatagataatattata
gaaaac-------------------------------gaacatata--------------
------------------------attattaatgt------------------------a
tgtgat---------------gatagcagtgacgacagtgaaaatagtag----------
------------------------------------------------------------
------------------------------------------------------------
-----------------------tatggacgaatctgat---------------------
------------------------------------------------------------
------------------------------------------------------------
------------------------------------------------------------
------------------------------------------------------------
-------------------------------------
>Ar-Neopin
atg---------------------------------------------------------
------------------------------------------------------------
------------------------------------------------------------
------------------------------------------------------------
------------------------------------------------------------
------------------------------------------------------------
------------------------------------------------------------
------------------------------------------------------------
------------------------------------------------------------
---------------------atgccacgaaaaacgaacattgttttgaaaagac-----
---aamgtagaaaaatggtctacgamgtttattgtt-----------tttttaaaaaaga
tgcaaagagtgataaa--------------------------------------------
----------gaagcgttggagcggacttcagaagccacgaaaacttctgttcrcacagt
g-------cgacgaa------------------------------------ttgtggacg
aagtaaagaagtctggct----------------------------------------tg
ctagccgtattcc------ggactc--cc-------ggtaaaaaaag------atcggg-
--------------gaaaaaaaaggtgactgacattgacagttttgaccaaacggtaata
aggagatgcgtccacaattaccatc---ttacaaataaggagcttccgaccgtagaaa--
-----------------------agctaygagaaaaattaaaacaagacattcattttac
cggatct---------------gaaagcagcttacgacgagttttaa---aacagttggg
ctttcgatggaagaaaacagaaaataatcgaaagctgctaattgaaaaaactaatattcg
gttccttaggattgaattcctacaaaaaattaaaaagttyagg-----------------
----gaagaaggtaggcccatcatatacaccgatgagtcttatgtggactcatctcatgc
tagcaccaaggcttggacagatggatca--------------------------------
---------------------------------------acccaaggtttgaaaaaacca
atatcaaaagggcagcgccttgttattgtccacgcagg---------------atccgag
a-------------------------------acggcttcgtgcctaatgcactgctttt
atttaaagccggcacga-------------------------------------------
--------------------------------------------------------agtc
tggagattatcatgataatatgaattatgaaaattatgaaaaatggctgcgttcccar--
----------------cttatgccaaatctgccaccgaattcggttgtgatcgtcgataa
cgcctcgtatcacaataaaca------gagtgagttgsc---------------------
------------------------------------------------ccccacatccaa
tacgaaaaaakcagatatgcagaagtggctccgagatagagacattcaatatcg---cg-
-----------------------------------aaaatatrttaaaaccggagttata
taatttaata----aaattaaataaagacctgcac----------------rraaaattc
agcgtggacaacattctggctgaaaat---------aaccattccgttctccgtttgccg
ccatatcatcctgatctgaatcctattgagatggcatgggcaaatataaaaggatatgtc
agcagtaaaaatgtgacrtggaattttgaa------aaggtgaaagagctggtgaacgag
aaagttgctgcaatgggtcctagcgaat------------gggcaaaactctgtaaaaaa
gtg---aaagaaattgaagatgagtatattaaaagtgatcatgtggtggacgtggtcact
gaacag-------------------------------tttattatt--------------
------------------------ttcgctgat---------------------------
gacgac---------------agtgaaagtgacagcgacgatgatgatga----------
------------------------------------------------------------
------------------------------------------------------------
-----------------------tgaaattgatgatgatgatgaaacaactraac-----
------------------------------------------------------------
------------------------------------------------------------
-----caacccctggcaccagctcggc------------------ttcggctg-------
-------------------------gtttcgacataatggaaggcat-------atctat
cctcccagttgatga---------------cgatgat
>Ar-Nillug
atggactgtacaattgaaattgaaacaccgca----------------------------
------------------------------------------------------------
----------cacaccgca-----------------------------------------
------------------------------------------------------------
------------------------------------------------------------
------------------------------------------------------------
------------------------------------------------------------
------------------------caacaccaccacaccgcacaatatc-----------
---------------------------------gaaacaccacccaacatcggaatactg
cacacacctccaactaaatcaggatcacgtagaggaagaagtgatattgggaagc-----
---aagaaaggaatatcatctggaatgtctacagat-----------tcttccaaaagat
agccgaaaaccccgatagacttgaattgat-------------------caattttcga-
----------aaagttcaagaggttacagctgaagcatgtggagttggtgttacaactgt
a-------aagcgaa------------------------------------tacggagac
gtgtagatgactcggatg----------------------------------------ag
gaagtgaaatttg------atacgc--ct-------cgaaaaaaata------ctccag-
--------------agatgcaaaagtggtcaacatggacagttttgataaggacatggtg
cgccgatgtgtatttcaattctat------gataatggagagtatcctacgtctgaaa--
-----------------------gaatcagaactgttttgaaagagaagattaatttcag
tgggagt---------------gttgaatccgtcagaaaaatcataa---agagtttggg
tttcagatttaggaagtgtaatgatggtcgacaattgttaatggagaggagagacattgc
gtgtgcacgagcagtttttctcagaaaaatgcacgagataagaag---------------
agaaattaatccccgaccaatattctacattgacgaaacgtgggtcaatcaaaatcatag
ccgatcgatgatatggcaacacgaagacgg------------------------------
--------------------------------------aagtggtggattgaaagttcca
gttggaaaaggaggccgattgatcattcttcatgctgg------------atcagctcaa
a-------------------------------cggggtttattcctgagtgcaaactaat
ttttaaagcaaagaagtcca----------------------------------------
--------------------------------------------------------cttc
gttagattatcacaccgaaatgaacgctgacatttttacagattggttccggaac-----
----------------tttctcaatctccttgaagagagttcagtgattgtgatggacaa
tgcaagttatcactctgcgct------gacagaaaaaat---------------------
------------------------------------------------ccctcgcaccaa
ctggaaaaaggtggatatccagaattggctagaatcgaagaatgtttctttctc---tg-
-----------------------------------aaaatgagacaaaggccgaattatt
gtcgagaaat----gaaataaaatacgccgtga-------------------aggagtat
gaaattgataggatcgcactggaaatg---------ggccatgaagtggttcgtatgcca
ccctatcatgctcactacaacccgattgagcttgtgtgggcacaagtgaaaaattatgta
gccacaaaaaataaaacattccgattggca------gatgttgagaaacttatgcacgag
gctattgagagggtgactgtggaagatt------------ggaggaaatgtgtgaagcat
gta---gaagaaattcaagaagatgatttgaaaaaagagtgccctcgtgatttggcaatg
gaatca-------------------------------cttgttatt--------------
------------------------acaataaca---------------------------
ggagacagt------------tcatctggtgattccgaatttgaaagggat---------
------------------------------------------------------------
------------------------------------------------------------
------------------------------------------------------------
------------------------------------------------------------
------------------------------------------------------------
------------------------------------------------------------
------------------------------------------------------------
-------------------------------------
>Ar-Onttau
atggataattccact---------------------------------------------
------------------------------------------------------------
------------------------------------------------------------
------------------------------------------------------------
------------------------------------------------------------
--------------------------------tca-------------------------
------------------------------------------------------------
------------------------------------------------------------
------------------------------------------------------------
------------------------------------------------------------
---aaaggtaaatatttaattccaattttaagtatc-----------acttt--------
-------------------------------------aaccttacaagtgttgtattta-
----------aagatacaggatcgcgtttcgacagcgactggagtttctgtaagaacttt
a-------aaacgga------------------------------------tagttacag
aatctagaaaaattgatagtgga-----------------------------------ga
aacgtcgacctttaaa--acaactc--ta-------tacgaaaatcg------tgtcca-
--------------gaaaaaaaccaaaatagatttggatgacaccgatgtagacattctt
cgacgaataattcaaaatttctata---taacagaaaagaaggtaccaaccgcaaagg--
-----------------------gaattttagcaaaattttctgcggatacggggtatgg
gggctgt---------------ccagaaagtttgcgaaaaatattgc---acggtatcgg
ttatcgctggaggaaaacaaaaaccaatagaaagctactaatggaaaaaaatgacatcgc
caatttgagatgtacatttttaagaaatgtcaaacagtatagg-----------------
----gaagcaaaacgccctataatttatatggacgaaacatatattcactcatcccatac
caacgccaaaaattgggatgataatacc--------------------------------
---------------------------------------aatactggcctccagaaacca
gtttctaaaggcgatcgaataattattgttcatgccgg---------------cagtgag
a-------------------------------atgggtttgttcctggagcgtacgcacg
ttggcgaagttcctgca-------------------------------------------
--------------------------------------------------------ctac
aggggattaccaccgggaaatgaatttcaagaattacaagaaatggattaccgatcaa--
----------------ctgttacccaatttgccggacaatagtgtattggttattgataa
tgccccatatcataacaaaca------agtgaacaaatg---------------------
------------------------------------------------tccgacatcgac
aacccggaagatggagatggcggattggttgcgacggcgcaacattaatttttg---tc-
-----------------------------------ctcagatgacaaagccggagttata
caatataata----aaacaaaataagccaagatac----------------aaagaatat
gaacttgataagttgttaaatgaccgc---------aatcatgacgtgcttcgtttacca
ccctatcatcccgacctcaacccaattgaattggtgtggacttccatgaagcagtacgtg
gccgcaaaaaatgtcacatttaaaagggat------gatgttgaagtattatgcgataga
tttttttcaacatttggtgaagaagagt------------ggaagaagcgctgcgatcac
gcc---ataaaagttgaagacgccttcattgctcagcagccacgttttgacgacgtgatg
gaaagc-------------------------------ttgatcata--------------
------------------------aacctcggg---------------------------
gaagat---------------tccgaaactgaggaatcttcagagtcagac---------
------------------------------------------------------------
------------------------------------------------------------
---------------------gatgattccgataaagct---------------------
------------------------------------------------------------
------------------------------------------------------------
------------------------------------------------------------
------------------------------------------------------------
-------------------------------------
>Ar-Opebru
atg---------------------------------------------------------
------------------------------------------------------------
------------------------------------------------------------
------------------------------------------------------------
------------------------------------------------------------
------------------------------------------------------------
------------------------------------------------------------
------------------------------------------------------------
------------------------------------------------------------
------------------------------------------------------------
------------------------------------------------------------
------------------------------------------------------------
------------------------------------------------------------
------------------------------------------------------------
------------------------------------------------------------
------------------------------------------------------------
---------------------------------------------------ggcgttata
cgacgaaaagtacatgaattttatg---cagtgagaaaagagttgcctacagtcggta--
-----------------------aactactaacagttctaaaagaagacataggttatca
aggacaa---------------cgtgagtctcttcgaaaactacttc---accaaatggt
tttttgctacaaaaagactcaaagtaatagaaaggttcttatggaacgggatgatatatc
tgcatggagatcaagatatctgcaagtaatcagcaataatgataa---------------
agcagcaaatccattgcctctggtgtatttagatgaaacatacatacattcatctcatac
atctggcaaatgctggcaaggtgaaggc--------------------------------
---------------------------------------acggaaggagttctggaacct
gtatccaagggacagagatttatcatagttcatgcagg---------------cggtgaa
a-------------------------------tgggttttgtagaaaatgcattattagt
tttcaaatctcaaacaa-------------------------------------------
--------------------------------------------------------aaag
tggtgattaccatgacgatatgaataatgtcaatttcaaaaagtggctattggaaaaa--
----------------ttattgccaaacataaaagagccatcaattattataatggacaa
cgctccttatcatagtatatg------tattaataaaag---------------------
------------------------------------------------tccaaatgtcaa
tacattgaaaaaagtcattcaagaatggcttgctctaaatgcccttgaatactc---ag-
-----------------------------------aagagatgaccaaacctcagctatt
ggaaatagta----aaaagaaataaaccacttc-------------------ctatctat
gaagttgacactatattggctgaaaat---------gggcacaaatgcctacgactgccg
ccttatcattgcgatcttaatgcgattgagttgatatggagcacaatgaagcgaaaagtt
gctaatatgaatattgatcataaaagtcaa------gacatacctagcttagtcagtctg
gcatttgaagaaatcacggtggaagagt------------ggataaagcattgcaaccat
gtc---cgcaaattacaaaatgagtatcttgataagggtggatatttagatgaacca---
-------------------------------------tttattata--------------
------------------------aatgtgctg---------------------------
agcgat---------------agtgaaaccgatagtgattcagaagacgattacttaact
ggcgtgtcctcgat----------------------------------------------
------------------------------------------------------------
--------------------tactgatcatgattatgatgtcgg----------------
------------------------------------------------------------
------------------------------------------------------------
------------ccctagtacctcaag------------------gtcagttg-------
----------------atcatacatattgtaaaaatatt---------------------
-------------------------------------
>Ar-Osmbic
atg---------------------------------------------------------
------------------------------------------------------------
------------------------------------------------------------
------------------------------------------------------------
------------------------------------------------------------
------------------------------------------------------------
------------------------------------------------------------
------------------------------------------------------------
------------------------------------------------------------
------------------------------------------------------------
--------------atgatcgtaaatctctacgaaa-----------gtctgaaggtgga
g------------------------------------catccgaatat-gcggtacaga-
----------cctcttatgcaattgatatcgaaacaaactggaattgggcaactgacagt
t-------tctaggg------------------------------------ctgtttctg
aatacaagg-------------------------------------------------ca
acgggaaccgtta------cgtccc--ca-------tacaaaaagag------gccgcg-
--------------tatgaacgtgttggaaaagacgtccgaccatgacatactggccata
aggagaaaagtacacgaattttgg------ttgcggcgggaaattccgaacggtccta--
-----------------------aaattttgatagccgtgaacgaggatcccgagcttcc
gactttt------------acccgatcatcgctatacaggctattaa---aacgaatgga
attcaagtacatcgttcgcg---cgcgcaataacgcgctcatagaaaaggaacacattat
cgcctggaggcagcagtacatagagcacatccaaagatatcgc-----------------
----gctgaaggacggcctatatattatctcgacgaatcatgggttaacgcaggagacgt
tagaaggaagctttgggtggatacttctgta------------acgtgccccgcgaatgc
agaaa-----------------------gaaggaacctgtccacgggcataccgtcgccc
gcaaataaaggaaaacgtttgatcatagcacatgtcgg---------------gtcatcc
g-------------------------------atggattcgtacctggagccttattctg
cttcgaatcaaaaaaaa-------------------------------------------
--------------------------------------------------------atct
tgaagactaccatgccgaaatgaacggcgaaacgtttttcgcctggtttcagagg-----
----------------tttttgcccatgctaaaagatggggcagtgattgttatggacaa
tgctccatatcacagtattaa------agtggagaaatt---------------------
------------------------------------------------tccaaccatggg
gtggaaaaaaaaagacatcatcgcatggctagtcggtaagggggaacaggttga---ac-
-----------------------------------cacagtatgtcaaagcacagctgtt
acaattatcg----------tataaatatcgacga----------------tatgaatac
gtcatcgatgaatacgcaaagcagcat---------gggcatactgtggtacgccttccc
ccctatcattgcgagctgaaccccatcgaattagcgcgggcaaagatcaaagattatgta
agggcgcggaataccacctacaaactttct------gatgtggaaaaattggtgcacgaa
gccgtggagaatgtaaccgccgaatcgt------------ggaaaaattttattcgccat
aca---accactgaagaaaatagattcgtagaaatcgaccatgtcactgataccattctc
gacgaa------------------------------------------------------
------------------------ggtgctggtgagtggg------------------tg
gatcaaccc------------gataactccgaagatgacagtgata--------------
------------------------------------------------------------
------------------------------------------------------------
------------------------------------------------------------
------------------------------------------------------------
------------------------------------------------------------
------------------------------------------------------------
------------------------------------------------------------
-------------------------------------
>Ar-Partep
atgtttc-----------------------------------------------------
------------------------------------------------------------
------------------------------------------------------------
------------------------------------------------------------
------------------------------------------------------------
------------------------------------------------------------
------------------------------------------------------------
------------------------------------------------------------
------------------------------------------------------------
-------------------------------agaaaggacaagctattcattcaa-----
---aagagagaaatatcataaataatgttaccaaat-----------tttgcgaagatga
agccagagcggga------------------------acgttttcaat-tccaatttca-
----------caagctcaaaaacgtgctgctgcagctactggtgtttcgcttagaacaat
t-------aagcgaa------------------------------------ttaaaaaag
aagatatct-------------------------------------------------ca
aatggactcttat------cttccc--ca-------ggaaaacatcg------caagcg-
-----------tcctgaatatagaaatgcaattttagacaattttgatctctgtgttctt
cgaaacatagttaatgagttttat------gcagacaaaaaaattccatctttatccc--
-----------------------gattgcttcctgaagtgaaaaaaagaataaattttcc
atgggaa---------------agaggaactctgtggaaatatctcc---atattgcagg
ttttcaatataaacgttgcaaaaaccagaggcacatattaatggaacgatctaacattgt
aagctggagatttcgttttcttagagaaataagaaaatttcga-----------------
----gaagaaaaaagaaaaataatttatttagatgaaacgtggctggacagcaatcttta
tttcaataaatgttggacagatgaaaaagt------------------------------
--------------------------------------t------ggcattattatcaaa
gatagtgcaggatatcgcctgattgtagtgcatgctgg---------------ttccgaa
t-------------------------------ccggtttcatcccgaatgccggcttgat
atttagagcaggatctg-------------------------------------------
--------------------------------------------------------cttc
tggagattaccatggacaaatgaactttgaaaatttcgaaaaatggataattgagaga--
----------------ctgttaccaaatattcctccgaattcggtcatcgttatggataa
tgcagcttaccatacaaaagt------gctgaatcccgt---------------------
------------------------------------------------accaacaaaaag
ttcaacaaaagataaaatgtgtgtctggcttgagaaaaagcagattatacacaa---ta-
-----------------------------------agaaaatgcgaaaagttgaattatt
tgaattaatt----acagcaaatgctccaaccgaa----------------aaacaatat
tgcattgatgaactcttaaaagaacag---------ggtcatgatgttttgagacttccc
ccttatcattgtgacttaaatcccatagaattaatttgggcagatattaaacgttatgtt
agagaaagaaatgtggctgctgatatgagtttacaacgtcttcaaaatcttgcttcagaa
gccatacaagatattggaaatgagagat------------ggaaaaagcattgcacacat
ata---gaaaacatagaaaaaaaatattggaaaactgatggaattgtcgaagaagttgtg
gaaaat-------------------------------atttctttt--------------
------------------------tccattgat---------------------------
tctgat---------------tctgacactgagagcgattttagtaggga----------
------------------------------------------------------------
------------------------------------------------------------
-----------------------tagttttgacgatgaaatt------------------
------------------------------------------------------------
------------------------------------------------------------
------------------------------------------------------------
------------------------------------------------------------
-------------------------------------
>Ar-Pluxyl
atgtcgaaaag-------------------------------------------------
------------------------------------------------------------
------------------------------------------------------------
------------------------------------------------------------
------------------------------------------------------------
------------------------------------------------------------
------------------------------------------------------------
------------------------------------------------------------
------------------------------------------------------------
-----------------------------------aggccgtactattcaaagcc-----
---aatcgcgtgagttgattgtgaagttgcacgatt-----------attttgaacggga
atcgctgaatggt------------------------ggacctttagt-accggtagct-
----------caagtacatgatcgcatcatagatgcgcttgggatcggtacgaaaactat
a-------cggaaag------------------------------------tcttaaagg
aaaagtatgggccttccggcagtg----------------------------------aa
gacaatgttttac------gtactc--ct----------aaaaagcg------gaagaa-
--------------aagcaagccagtgacaggtatcgactcatttgatgcagatgcaatt
cggaaccatatttatggatattat------tcaagaaaggaataccctactgtgagca--
-----------------------aactcttggtatcactgaaagaagctggcttgtttac
tggcagt---------------gctacatctctagtcacagttatga---aacaaattgg
attcgaatataaaaagagtg---accaacgaaagataattatggagaggtatgatttagt
aaagctaagagtttcatttttgagaaaaatgaataagata--------------------
----actgattgggataacgtagttttcatcgatgagacatggttgaattccaaccatac
agtgccacaatcatggactgatgacacaaa------------------------------
--------------------------------------ggcatcatgttctaatgtgccg
atgggaaaaggtggacgactgataatttgccatgctgg---------------atcagct
ggg----------------------------ggaggttttgtggacaatgctttgcttgc
atttgagtcaaaga----------------------------------------------
--------------------------------------------------------gcac
aaaggaataccatgaggaaatggacgctgttaaatttaaagagtggtttgcaacaagt--
----------------ttacttcctaacctcccccataaatctatcataattatggataa
cgcaccgtaccattcgataca------cattgataagcc---------------------
------------------------------------------------acccactcaggc
aaacaaaaaggcagatatagtggcatggttggaaagacatggcatcgaagccga---cc-
-----------------------------------tgaacagtttaaaggccgagttatt
acaattggtg----agagaaaataaaccaacaaca----------------ccgagatat
gaaattgacgaacttgcacaagagcat---------ggacataccgtcatccggacaccg
ccgtaccattgtcaatacaacgcaatcgagttaatttgggctcaagttaaaggt------
------------------------------------------------------------
------------------------------------------------------------
------------------------------------------------------------
------------------------------------------------------------
------------------------------------------------------------
------------------------------------------------------------
------------------------------------------------------------
------------------------------------------------------------
------------------------------------------------------------
------------------------------------------------------------
------------------------------------------------------------
------------------------------------------------------------
------------------------------------------------------------
-------------------------------------
>Ar-Pseelo
------------------------------------------------------------
------------------------------------------------------------
------------------------------------------------------------
------------------------------------------------------------
------------------------------------------------------------
------------------------------------------------------------
------------------------------------------------------------
------------------------------------------------------------
------------------------------------------------------------
------------------------------------------------------------
------------------------------------------------------------
------------------------------------------------------------
-------------------------------------------------atgtacagtat
a-------agaaaaa------------------------------------tattatcag
aatataaac-------------------------------------------------gt
acaggtagagtta------aatctc--ca-------aatacaacaaa------acatcg-
--------------cctgtcttttaaagaaaaagtcgacgaatgtgacaaaaatattatt
cgaagaaaagtccacgaattttat------tttaataaagatttaccaacgttaaata--
-----------------------aagttctgcaagctgtaaacgctgacgaaaatctgcc
aaatttt------------aaacgaacaactttctattcattattaa---aggaactaaa
ttttacttatatta---------------atcgcatcctaacagaaaaagatgatctaat
tgtttggagaagaaactatctgagatctatcaagagatataga-----------------
----ggagaaggtcgacaaatttattacttagatgagacatggattaacgctggtgacgt
tacaaatacaatgtcgatgaataaaacagta------------aaatccaagaagggcgc
atttg-----------------------tccaaaggttaactacggactcagttaatcca
agtggaaaaaaccaaggattaattgttctgcatattgg---------------cggtact
g-------------------------------ctggttttgttcctggtggacttctatg
tttcgaatcgaagaaac-------------------------------------------
--------------------------------------------------------atac
aggagattaccacgatgaaataaatgacgacacatttctggaatggttccaaaata----
-----------------ttttaccattgctagaagaccattctgttattgttatggacaa
cgctccctatcattctatgaa------aaaagaaaaact---------------------
------------------------------------------------gccaaatcattc
ctggagtaaagtcgaaataatacaatggttagaaagtaaaggaaaagaagtatc---ag-
-----------------------------------agaatatggtgaaggccgaactatt
gcaagttgtt----gcaaaaaacaaacataggttt----------------gataaatat
gtcatagatgaaatagcaaaattgaat---------aataagaaggttctcagattacct
ccatatcattgcgaacttaatccgattgaaatgatatggtcgatggttaagagatacgtt
aagagtaacaatactactcataaactacaa------gatgtaagactattactcgatcaa
ggtattgatcgagtaacaactgaacagt------------ggaataattgtattagacac
gtc---agagatgaggaggaaaagatgtgggagatcgacaatataactgatacattagtt
gatata-------------------------------tctccattaattccatcttcagt
ag-----------------taactaatgtcaca---------------------------
aacgaaaca------------gactccgaaagctttgatagcgatttt------------
------------------------------------------------------------
------------------------------------------------------------
------------------------------------------------------------
------------------------------------------------------------
------------------------------------------------------------
------------------------------------------------------------
------------------------------------------------------------
-------------------------------------
>Ar-Schgra
atggccg-----------------------------------------------------
------------------------------------------------------------
------------------------------------------------------------
------------------------------------------------------------
------------------------------------------------------------
------------------------------------------------------------
------------------------------------------------------------
------------------------------------------------------------
------------------------------------------------------------
-------------------------------gcagtagtagtaacactagtagtc-----
---agagtaaaaaaataatattttcggtggacaaat-----------ttataaaagatct
ctccaaacaagataaa---------------------attattccatc-tatttttgct-
----------cagtccctcaaggtaacagctgaagcttgtggattatcagaacgtactgt
a-------aggcgcg------------------------------------tatgcaaag
aaggaaaagattgtttggattcagatcaac----------------------------aa
gttgtttcgttca------agtctc--cg-------cgtaaaacgta------taaacg-
--------------tgcaaaaccattgaccgagttagacgatttcgacgcagatatagta
cgcagagtagtgcacgagttttac------gatagaggtgagtacccaacagctctta--
-----------------------ctattttaacggaagtgaaaaagaagtgcaattggga
aggctct---------------gtttggtcgatgcgttcgcttttga---aaaatttaaa
attttcgtttaaaaagtgcaatgatggaaggaaatttctcatggaaaggaacgacattgt
tgcacttcgttgtgcatttttacgaaaaatgtgtacgcttcgcga---------------
acaaaacgatacccgtcccgtagtttatttggacgagacgtggataaaccaaaatcatag
tagaacacgtatatggcaaaatgcagaaca------------------------------
--------------------------------------gaccgagggtttaaaagtaccc
acaggcaaaggtggtcgcctcattatttgccacgcagg---------------ttctgca
aaa--t--------------------------atggttttattagcgattccaaattaat
atttcgagctaatgttagcagtt-------------------------------------
--------------------------------------------------------ttga
gagcgactatcatacgtcaatgaattcggaagtatttaaaaattggtttataaata----
-----------------tgttgaaccacctcgaagagccgtctgtaattgtgatggacaa
tgcatcttaccactcacagct------taaagataattt---------------------
------------------------------------------------tccaaaaagcaa
tagcagaaaagccgttgtagaagagtggctgaaaaataaaaatattgaattttc---ac-
-----------------------------------cactagagcggttgtctgaattacg
tgagcgtgta----aaacaactcattccaatgtac----------------aaacgctac
gaattagatgaaatagcactggaaatg---------ggccatgaagtgataaggttacct
ccataccattgtcaatataaccaaattgaattgatttggggaaaggttaaaggggaggta
gctaaaaacaataacacttttaagatggct------gacgtagaaaagttagcgcacgcg
gctatggatgcagtaacacaagaagatt------------gggcaaagtgtgttgcacac
gca---gaaaaaatccaaaatcaagataatgaaaaagaaattttgagggatgtcatgtta
gagccg-------------------------------atcattata--------------
------------------------acattaaga---------------------------
gacgatgat------------agcgattggagcgatgaacatgatgatga----------
------------------------------------------------------------
------------------------------------------------------------
-----------------------tgacgacgtatttgatgcgaatatt------------
------------------------------------------------------------
------------------------------------------------------------
------------------------------------------------------------
------------------------------------------------------------
-------------------------------------
>Ar-Sipfla
atgtcaattcgaccc---------------------------------------------
------------------------------------------------------------
------------------------------------------------------------
------------------------------------------------------------
------------------------------------------------------------
------------------------------------------------------------
------------------------------------------------------------
------------------------------------------------------------
------------------------------------------------------------
------------------------------------------gatatacattccc-----
---aaatgaaaaaaataatttacaacgtgtatacat-----------tttttaaaatgtt
agccaattgcaaagagaagcc---------------ggaattggcaga-ctattttcga-
----------cagtcacaagagaggacggccgaggcttgtgcggtgagtctgagaactgt
a-------caacggg------------------------------------tatgtaatg
aaagtaaaataactagaaatcaagaagaatcattaagtgtaggaagt-------tccaat
gaccataaatttc------gatcac--ca-------caaaaaaatta------cattcg-
--------------tgagaaaactgtcactgaacttgatgattttgacaatgatgtggtt
agaagagtcgttcatagcttttac------gacaagggtgaatttccaacgagtgcta--
-----------------------aaatattagtggaattgcgtgaaaaattaagttaccg
tggatca---------------aaatcgtcggtgaaaataattttaa---aacaacttaa
ttttaagtacaagaaatgtaacgatggtcgcaaattcttaatggaacgatccgatattgt
agctgcgcgcgttaagttccttagaaaaatgaacgagtttcgtag---------------
gaacggtgatactcggcctgtagtctacttagatgaaacctgggttaatcaaaaccatac
ccgtggacgtatttggcagaataatgaaaa------------------------------
--------------------------------------tacggaaggtttaagagtacct
acagggagaggcagtcgcatcatcatatgccacgccgg------------atctccttcc
t-------------------------------tcggattcattaaggaatcaaaactaat
ttttagatgtaattcta-------------------------------------------
--------------------------------------------------------gtaa
caatgattatcattcacaaatgaacgccacaatttttgaaagttggttctcacag-----
----------------atgttacttaacttagaagaaccgagcattgttgtcatggataa
cgcgtcgtatcactctacttt------ggtcgagaacta---------------------
------------------------------------------------tccgaagtccaa
ctgtagaaaaactgatgttcaacagtggttacgggataaaaatatagatttttc---tc-
-----------------------------------ccgttgaaacacttgacgagttacg
ggaaaaagtt----aaactttcgatgccgcgagga----------------aaaaaatat
aaactggatgaactaactttccaaatg---------ggtcatgaagtggtaaggcttccc
ccttaccactgtcagtacaatccaatagaactcatttgggcacaagtaaaaggcagagtg
gctgaaaaaaattcaacattcaaaattgca------gatgtcgagacacttgtgcataaa
gaaatcgatgcagtaactccggaagatt------------gggccaaatgtggagaacat
tgc---gtcaagatccaggaagaggacttcgtcaaggcaggactaagggatgatatatta
gaacca-------------------------------ataatattg--------------
------------------------accattaatcc------------------------t
gacgaaagtag---------ttcaaacgaagatgaagacgacaatgaggac---------
------------------------------------------------------------
------------------------------------------------------------
------------------------------------------------------------
------------------------------------------------------------
------------------------------------------------------------
------------------------------------------------------------
------------------------------------------------------------
-------------------------------------
>Ar-Sogfur
atggataggatagaaggtactagtactg--------------------------------
------------------------------------------------------------
------------------------------------------------------------
------------------------------------------------------------
------------------------------------------------------------
------------------------------------------------------------
------------------------------------------------------------
------------------------------------------------------------
-------------------------gtaaaaagagaggtcgtccccgcgttcgggcggaa
aaaacacc------tccttattcaaaaatcggccagggttcggctttacgtagtc-----
---aaacccgtgaactcgtagttaaagttaggagtt-----------tctttgaacgtga
aaaagaaaaaggg------------------------ggtgttttaat-acctttggag-
----------agagtgctggacagatccgtagctgcattaggaattagtagacctacaat
t-------atttcaa------------------------------------tatgcaagg
aaaaagaaaaacaagtgaatgaggctg-------------------------------gt
gatccatcattac------acacac--ca-------gggaaaaagag------aagggg-
--------------acagaaacgtgtcactacaattgacggtttccaacaagaagccatt
cgtcgtcatgtatatgattttata------cgcagaaaggagcaccctacaattgaga--
-----------------------aacttataatttcactaagggactcaaatttgttcac
aggaggg---------------agttattcactcagcaaagttcttg---taacattggg
gtttgaatacaaaaaattga---atcagaggaaaattttattggagcgtaatgacattgt
agcttggcgtagccggtttctgcgcgaagtgaaagac-----------------------
----ttggattttaatgaaatagtgtggttggatgaaacatgggtgaatacgggccactc
tctcgctcgaggatggactgatgacacgaa------------------------------
--------------------------------------agaaggaacattggctgctccc
attggcaaaggcagtcgattaattttgttacatgctgg---------------cacttct
g-------------------------------aaggattcctccccaattgttgtcttct
gttttcttcaaaga----------------------------------------------
--------------------------------------------------------aaac
aactgattatcatgaggaaatgaatcatgaaactttttcaaagtggttcagtgaaaca--
----------------cttcttcgcgaacttcatgagccaacagttattgttatggacaa
tgccccgtaccattctaaaat------attagaaaaggt---------------------
------------------------------------------------tccaacacaggc
aaacaagaaagaagaaattaaagtatggcttagcgagcatagcatacaatttga---gg-
-----------------------------------aatttatgacaaaagtggagttgtt
agagctgtgt----gaaattcgtagaacaccagtg----------------cccaagtac
tgcatagatgaaatggctaaggagaaa---------ggacataagattgttaggctccca
ccttaccattgtcactttaacgctatagaaatgatttgggctcaagttaagggacacgtt
gccagaaacaataaagcattcaatctgaat------gaagtgagaaggttgactgaagag
gggattgaaagagtgacgagcattgaat------------ggacaaaagttgtattacat
aca---agagaaacaattctaagagcatgggcggaagatggtttgaatgaagctgccgtc
gaaaac-------------------------------cttataatt--------------
------------------------caaatggat---------------------------
gaagat---------------gccagtgaaagtgaaactagtgacctcga----------
------------------------------------------------------------
------------------------------------------------------------
-----------------------tgatttcaatgatgagaatagagtgcaaatcgtcgat
--ggaacacaggaaatattc------------------------------atca------
------------------------------------------------------------
---accaatcctatgccgcagatgaagc--------------agaagaaattattg----
-------------------atgatacccttgaaggtataaatccactg----ccatccac
atccacatctaaaaacgtcctagatatatcacaatat
>Ar-Stedum
atggggg-----------------------------------------------------
------------------------------------------------------------
------------------------------------------------------------
------------------------------------------------------------
------------------------------------------------------------
------------------------------------------------------------
------------------------------------------------------------
------------------------------------------------------------
------------------------------------------------------------
------------------------------------------------------------
------------------------------------------------------------
------------------------------------------------------------
------------------------------------------------------------
------------------------------------------------------------
----------------------------------------------------------aa
gatcaacttctaa------atacgc--ct-------ggaaagaaacg------taaaag-
-----------ccctgctaatcataagtgcgaaattgacgattttgacaaatgcgttata
cggcagactatacaagacttttaca---tcaaagaaaagaaagtgccatctgtgcgga--
-----------------------aattattgcctgtcttgaggcaaaaaatagacttccc
gtggcaa---------------aaagactcattgtgcaaagttttgc---gttcgatgaa
ttttcgctggaagaaatgtgttaacaaaagaaaaattcttatcgaaagacctcacattgt
attttggaggaacaattatttacgcgaaatgaggaaactcaga-----------------
----gcaagtggacgccacatcgtttacatcgatgaaacatggattgacagcaatttaac
ttttaagaaatgttggcagcatgatacg--------------------------------
---------------------------------------gttttgggcgcacagataaat
gtcagttccaaaaatagactgattgttgtccatgctgg---------------ctcttcc
g-------------------------------caggatttattccaggtgcccaacttat
ttataaagcatcagctc-------------------------------------------
--------------------------------------------------------aaag
cggggattaccatgggcaaatgaactatggaaattttgaaaaatgggtgttggaaaag--
----------------cttcttccaaatttacgacctcaaagtgtggtatgcatggataa
tgccccgtatcacacaaaaat------tgaagatccgac---------------------
------------------------------------------------acccacgaaata
tgctacaaagcaaacaatggtaaattggctgatgaagaagacgatatgctgcga---tc-
-----------------------------------ccaaaatgcgaaaagcggaactgtt
cagcttaata----gaatgcaatcgtcctaaaaaa----------------gtaatatat
aaaattgacaacatcataaaggaaaat---------gggcatcatgttgtgcgtctccct
ccttaccactgtgatctaaacgcaattgaatacgtttggtcatcagttaaaagactgatc
agggaaaggaatgtgactggggacttaagcttggaaaatttgaaaaatttaacacaaaaa
gctttggatgaagtcacttctcaagaat------------ggcaggcgcactgcaaccac
gta---gaaaaacttgaaaattattattgggacaaggacgaacttttagaagagatagtg
gatgga-------------------------------ttaataatt--------------
------------------------caaactggcag------------------------c
agcgattctga---------ttctgattcagaagaaacggaatcttgcgac---------
------------------------------------------------------------
------------------------------------------------------------
---------------------agtgactcggatgacttttcaga----------------
--------------------t---------------tttatacctcta------------
------------------------------------------------------------
------------------------------------------------------------
------------------------------------------------------------
-------------------------------------
>Ar-Temlon
atgcccactaaaacgatagcaattaaaa--------------------------------
------------------------------------------------------------
------------------------------------------------------------
------------------------------------------------------------
------------------------------------------------------------
------------------------------------------------------------
------------------------------------------------------------
-------------attacatattcaaagtttgtttattgcttc-----------------
--------------------------------------------tttttgtaacgtatat
tttttatt------tgtactttcagatggtccacaaaa----------------------
---gtcagaagctcataattatcaatttacaagaaa-----------aattgatgaaaga
c------------------------------------aatccagcaat-tttaatgaaa-
----------gatattattaaacaattgtcagaacacacgggtattggtactcgcaccat
a-------aaaaaaa------------------------------------cattgttgg
agtatgaga-------------------------------------------------ag
acgggtacggtta------catccc--cg-------aatacaaagaa------acgtcg-
--------------cctaacttttaaagaaaaaatcgacgacattgacaagagcgctatt
cggagaaaagttcacgaattttat------accaatgaaaaatgtccaacgttgagaa--
-----------------------cagttctgcaagccgtaaacactgacgaaaatctccc
aaatttt------------aaacgatcgacctttcactcgttgttga---aggaattata
ttttacatgcactacccggc---tccgacgtagcatcctgacagagagagaagatctaat
tgtttggaggagaaaatatctgaggactattgagagataccga-----------------
----gaagagggtcggcaaatttattacctggacgagacctggattgacgccgatgacgc
cacgaatatagtttgggtggatgaaatagtt------------aaatccgacgaggacgc
atctt-----------------------ctcc---gttgactacgaggcgaactaatcca
agcggaaaaggcaaactatttattgttctacatattgg---------------aagtgct
g-------------------------------ccggtttcgttcctggcgggcttctatg
catcgaatcgaagaaac-------------------------------------------
--------------------------------------------------------acac
gggagattattttgacgaaatgaacggcgacacatttcacgaatggttcaaaaata----
-----------------ttttaccatcgctagacgacaatgctgttatcgtcatggacaa
cgctccgtatcattccgtgaa------ggtggaagaact---------------------
------------------------------------------------gccgaatgcttc
ctggagaaaagacgaaataataaaatggttagaggataaaggaaaagaaatatc---ag-
-----------------------------------agactatggtgaaggccgaactctt
gcaaattgtt----acactacacaaagacagattt----------------gataaatat
gtcacagacgaaatggcaaaacaggcc---------gataaaacggttctcaggctacct
ccgtatcattgcgaacttaatccgattgaaatggtatggtcaatggttaagggatacgtt
aagattaataacaacacttttaaaactcaa------gatgtgaaactattacttgaacaa
ggtatcgaacgggtgaccactgaacatt------------ggaataattttattaagcaa
gtt---agagataaagagaaaaagatgtgggagatcgaccatatagctgatagactgatt
gacagg-------------------------------acatcctta--------------
------------------------catgtcaca---------------------------
ggtgaaaca------------gattctgaaacctctgatagcggttat------------
------------------------------------------------------------
------------------------------------------------------------
------------------------------------------------------------
------------------------------------------------------------
------------------------------------------------------------
------------------------------------------------------------
------------------------------------------------------------
-------------------------------------
>Ar-Thrpal
atgccaccaaggcgg---------------------------------------------
------------------------------------------------------------
------------------------------------------------------------
------------------------------------------------------------
------------------------------------------------------------
------------------------------------------------------------
------------------------------------------------------------
------------------------------------------------------------
------------------------------------------------------------
------------ttgccgatgggggacgacaagaagagggaagtcctcggtcatc-----
---aggcgaggatgatcgtcttcatggtgctacagt-----------attttgaagacca
caagactgtaaatgggggaatgct-------------------------gcacattggt-
----------tcggcccaacgcatggctgcagaagcctgcaacgtcggccgcagcaccgt
g-------cagcgaatcgccgcgcaggcgcaacggcagcaagaggcagaagtggccaacg
gcgccaacggcgctaacggcgcca----------------------------------at
ggagatgccctgcgcctggacaccc--cg-------cagaaaggccga-----agagcga
ggga----------gaacgcggctccctgcaacttggacgagttcgaccacgaggttatc
cggcgccacgtgtacggtatgatt------gaaaggaaagtgaggcctactttgcaca--
-----------------------aaatattggcgtcagtgcaagccgccggtattttgat
tggtcat------------tccatctcctctctcagaagaactctcc---tgcgcattgg
atttcgttacaagacgtaca---acggcagaagaattctcatggagaggcccagcatcgc
tctgtggcgcgcgcgctttctcagagccgtcaaagatcttgac-----------------
----------tgggacaagatcattttccttgacgaaacctggtgcaacaaaaatgaagt
ccacaggaagggctggggcgacaatacggt------------------------------
--------------------------------------gcggggcacgatgaacaacccg
gtggggaagggagcgcggattattgtgtgtcacgcggg---------------tagctca
g-------------------------------ctggctggatacccgtgccgccgctcat
attcacctccaaga----------------------------------------------
--------------------------------------------------------aaac
cagcgattatcatgaggacatgaactcaagaaagttcgaggattggtttgagaacacg--
----------------ctgctgccaaatattccccccggttcgtatattgtgatggacaa
cgcgccctaccactccagaca------agaagacaaggc---------------------
------------------------------------------------ccccaccaagtc
cagcctcaaggctgccatgatcgcgtggctgctgcgacgcggtgttggtattca---aga
-----tctgt-------------------------ttggactggttaaggcagaactgat
ggtgttgatt----aggcgccacaagcctcaaaac----------------cccgtttac
gtcgttgatgatatggccagggcaaga---------gggcacagagtgattcgcctgccg
ccctaccactgccatttcaatcccatagaaatggcatgggcacaggtgaagcactttgtg
cgggagcacaacatcctgagaacaatgacg------gacatggagcgagtgttccgcgag
ggcgtggcgtccgtgaccgcggagtcgt------------gggccaagcttgtgggccac
gtc---aagcaaacagtgcaagcagcgtgggtggcggaagggctgcaggacagggcggtg
gaggag-------------------------------tttatcata--------------
------------------------aacctcgctgg------------------------c
gacgacttctc---------cagcgatgaagactccgacgacgaagatgacgacgtcgac
gatgccctcgacgaagcttacgccatcgacgacgccaacttcggcgccgccaacttcggc
gccgcccactgccgcggcgacaacttgcccggcaacctccccgccgccgccatcgacgcc
ggcgaggacgaggacgacgacgaggacagcgacgacgaggaggacgaggacgacgacggc
cccaacaacggcgtccttttccatgacgacctcggcgttgcaccactactaccacagtac
gaggtacgtgctcgtccccatagacgatgctacgcgattttgcatcatttaattttacta
attttttgtcatttgtatgtttttaggtggtcaatgaggagcatattcaagcgcctgacg
ccgccgccgacatcagaacgtaccacaatttatagaatgtattacattggtcttttctat
tttccc-tctgagattatgcttag------gtataaa
>Ar-Timbar
atggaatctccggct---------------------------------------------
------------------------------------------------------------
------------------------------------------------------------
------------------------------------------------------------
------------------------------------------------------------
------------------------------------------------------------
------------------------------------------------------------
------------------------------------------------------------
------------------------------------------------------------
------------tgttacaaacaattacattccaagaggaaaatattaagtagta-----
---aagaaagggcaatggtgttaagagtctacacct-----------attttcgtaaaga
cggaacttgctcagtaaat-----------------------------------------
----------caagaggcaatggagactgcagaagctacaggtgtgtcttataagttagt
a-------atctcta------------------------------------ttaaacaag
aattcaaaa-------------------------------------------------ct
aagggtaagttat------tgacac--ca-------atcaaaagaaataactgtactca-
--------------aatgaagcgtttggataaatatgacagttttactcaagcagcaatt
cgcagaaaggtacattcactttac------cgtaacaatgaattacctaccctaaaga--
-----------------------aaattaaagctttaattgatactgatagcgaccttcc
taatttt------------tcattgacgacacttcagaggtttctta---tagatattgg
ctttaaattcattcgacgga---agcgtaactctttgcttctagacagagatgatattat
tgcgtggcgacatcgctacttaagagctattaagaagcacaga-----------------
----gagagcaacaggaatattgttttcacagacgaaacctggtgcaattccggacacac
aacttcaaaatcgtggatggacacaacaatt------------gcatcatcctcacaagc
aaggc-----------------------gagaaggcctaactacaggaaataagcttccc
tctggaaagggcgggcgcgtcattctcgtccacgcagg---------------taatgaa
a-------------------------------atggttttatacccggtgcagagcttat
ttttcatgggaaaa----------------------------------------------
--------------------------------------------------------aaga
tgatgactatcacgatgaaatggatggaaaaatgtatgaaaaatatttcagagagaag--
----------------ctgcttccaaatataccatcaaacagtgtcatagttctagacaa
tgcatccattcattctacgat------caaagagagcat---------------------
------------------------------------------------tccaaccaagag
tagtaccaagattattattcaatcctggctcaccagtaaaggtatttcttggga---ag-
-----------------------------------aaaccatgaataagatggagcttgt
ggagattttg---gacaaagtacgaggcaattatgag--------------cgtaaatat
attattgacgagatcgctaaaagtgct---------ggacatgaagttctacgactgcca
ccttatcactgtgagcttaatcccatcgaaggaatttggagtcaaattaaaatatttgtt
gctcaagaaaacaatacatttaaacttaat------gatgttcatcgcctactagaagaa
ggagtgagaaatatcacaaaagaacact------------ggcgaaatcatgttcatcat
gta---atggaagttgaagcaacaatgtgggacgtagacgggcttatagaaaaactgcac
gacagt-------------------------------gtcgtgata--------------
------------------------agtttgaag---------------------------
gacaactcctc---------tagctctgaagatgatgatagtgatgctgat---------
------------------------------------------------------------
------------------------------------------------------------
----------------ctaggagtggtaccgtt---------------------------
------------------------------------------------------------
------------------------------------------------------------
------------------------------------------------------------
------------------------------------------------------------
------------------------------acctgat
>Ar-Timcri
atggaatctccggct---------------------------------------------
------------------------------------------------------------
------------------------------------------------------------
------------------------------------------------------------
------------------------------------------------------------
------------------------------------------------------------
------------------------------------------------------------
------------------------------------------------------------
------------------------------------------------------------
------------tgttacaaacaattacattccaagaggaaaatattaagtagta-----
---aagaaagggcaatggtgttaagagtctacacct-----------attttcgtaaaga
cggaacttgttcagtaact-----------------------------------------
----------caagcggcaatggcaactgcagaagctacaggtgtgtcttataagttagt
a-------atctcta------------------------------------ttaaacaag
aattcaaaa-------------------------------------------------ct
aagggaaagttat------tgacac--ca-------atcaaaagaaataactctactca-
--------------aatgaagcgtttggataaatatgatagttttactcaagcagcaatt
cgcagaaaggtacattcactttac------cgtaacaatgaattacctaccctaaaga--
-----------------------aaattaaagctttaattgatactgatagcgaccttcc
taatttt------------tcattgacgacacttcagaggtttctta---tagatattgg
ctttaaattcattcgacgga---agcgtaactctttgcttatagacagagatgatattat
tgcgtggcgacatcgctacttaagagctattaagaagcacaga-----------------
----gagagcaacaggaatattgttttcacagacgaaacctggtgcaattccggacacac
aacttcaaaatcgtggatggacacaacaatt------------gcatcatcctcacaagc
aaggc-----------------------gagaaggcctaactacaggaaataagcttccc
tctggaaagggcgggcgcgtcattctcgtccacgcagg---------------taatgaa
a-------------------------------atggttttataccaggtgcagagcttat
ttttcatgggaaaa----------------------------------------------
--------------------------------------------------------aaga
tgatgactatcacgatgaaatggatggaaaaatgtatgaaaaatatttcagagagaag--
----------------ctgcttccaaatataccatcaaacagtgtcatagttctagacaa
tgcatccattcattctacgat------caaagagagcat---------------------
------------------------------------------------tccaaccaagag
tagtaccaagattattattcaatcctggctcaccagtaaaggtatttcttggga---ag-
-----------------------------------aaaccatgaataagatggagcttgt
agagattttg---gacaaagtacgaggcaattatgag--------------cgtaaatat
attattgacgagatcgctaaaagtgct---------ggacatgaagttctacgactgcca
ccttatcactgtgagcttaatcccatcgaaggaatttggagtcaaattaaaatatttgtt
gctcaagaaaacaatacatttaaacttaat------gatgttcatcgcctactagtagaa
ggagtgagaaatatcacaaaagaacact------------ggcgaaatcatgttcatcat
gta---atggaagttgaagcaacaatgtgggacgtagacgggcttatagaaaaactgcat
gacagt-------------------------------gtcgtgata--------------
------------------------aatttgaag---------------------------
gacagctcctc---------tagctctgaagatgatgatagtgatgctgat---------
------------------------------------------------------------
------------------------------------------------------------
----------------ctaggagtggtaccgtt---------------------------
------------------------------------------------------------
------------------------------------------------------------
------------------------------------------------------------
------------------------------------------------------------
------------------------------acctgat
>Ar-Timgen
------------------------------------------------------------
------------------------------------------------------------
------------------------------------------------------------
------------------------------------------------------------
------------------------------------------------------------
------------------------------------------------------------
------------------------------------------------------------
------------------------------------------------------------
------------------------------------------------------------
------------------------------------------------------------
------------------------------------------------------------
------------------------------------------------------------
-------------------atggagactgcagaagctacaggtgtgtcttataagttagt
a-------atctcta------------------------------------ttaaacaag
aattcaaaa-------------------------------------------------ct
aagggtaagttat------tgacac--ca-------atcaaaagaaataactgtactca-
--------------aatgaagcgtttggataaatatgacagttttactcaagcagcaatt
cgcagaaaggtacattcactttac------cgtaacaatgaattacctaccctaaaga--
-----------------------aaattaaagctttaattgatactgatagcgaccttcc
taatttt------------tcattgacgacacttcagaggtttctta---tagatattgg
ctttaaattcattcgacgga---agcgtaactctttgcttctagacagagatgatattat
tgcgtggcgacatcgctacttaagagctattaagaagcacaga-----------------
----gagagcaacaggaatattgttttcacagacgaaacctggtgcaattccggacacac
aacttcaaaatcgtggatggacacaacaatt------------gcatcatcctcacaagc
aaggc-----------------------gagaaggcctaactacaggaaataagcttccc
tctggaaagggcgggcgcgtcattctcgtccacgcagg---------------taatgaa
a-------------------------------atggttttatacccggtgcagagcttat
ttttcatgggaaaa----------------------------------------------
--------------------------------------------------------aaga
tgatgactatcacgatgaaatggatggaaaaatgtatgaaaaatatttcagagagaag--
----------------ctgcttccaaatataccatcaaacagtgtcatagttctagacaa
tgcatccattcattctacgat------caaagagagcat---------------------
------------------------------------------------tccaaccaagag
tagtaccaagattattattcaatcctggctcaccagtaaaggtatttcttggga---ag-
-----------------------------------aaaccatgaataagatggagcttgt
ggagattttg---gacaaagtacgaggcaattatgag--------------cgtaaatat
attattgacgagatcgctaaaagtgct---------ggacatgaagttctacgactgcca
ccttatcactgtgagcttaatcccatcgaaggaatttggagtcaaattaaaatatttgtt
gctcaagaaaacaatacatttaaacttaat------gatgttcatcgcctactagaagaa
ggagtgagaaatatcacaaaagaacact------------ggcgaaatcatgttcatcat
gta---atggaagttgaagcaacaatgtgggacgtagacgggcttatagaaaaactgcac
gacagt-------------------------------gtcgtgata--------------
------------------------agtttgaag---------------------------
gacaactcctc---------tagctctgaagatgatgatagtgatgctgat---------
------------------------------------------------------------
------------------------------------------------------------
----------------ctaggagtggtaccgtt---------------------------
------------------------------------------------------------
------------------------------------------------------------
------------------------------------------------------------
------------------------------------------------------------
------------------------------acctgat
>Ar-Timmon
atggaatctccggct---------------------------------------------
------------------------------------------------------------
------------------------------------------------------------
------------------------------------------------------------
------------------------------------------------------------
------------------------------------------------------------
------------------------------------------------------------
------------------------------------------------------------
------------------------------------------------------------
------------tgttacaaacaattacattccaagaggaaaatattaagtagta-----
---aagaaagggcaatggtgttaagagtctacacct-----------attttcgtaaaga
cggaacttgttcagtaact-----------------------------------------
----------caagcggcaatggcaactgcagaagctacaggtgtgtcttataagttagt
a-------atctcta------------------------------------ttaaacaag
aattcaaaa-------------------------------------------------ct
aagggaaagttat------tgacac--ca-------atcaaaagaaataactctactca-
--------------aatgaagcgtttggataaatatgatagttttactcaagcagcaatt
cgcagaaaggtacattcactttac------cgtaacaatgaattacctaccctaaaga--
-----------------------aaattaaagctttaattgatactgatagcgaccttcc
taatttt------------tcattgacgacacttcagaggtttctta---tagatattgg
ctttaaattcattcgacgga---agcgtaactctttgcttctagacagagatgatattat
tgcgtggcgacatcgctacttaagagctattaagaagcacaga-----------------
----gagagcaacaggaatattgttttcacagacgaaacctggtgcaattccggacacac
aacttcaaaatcgtggatggacacaacaatt------------gcatcatcctcacaagc
aaggc-----------------------gagaaggcctaactacaggaaataagcttccc
tctggaaagggcgggcgcgtcattctcgtccacgcagg---------------taatgaa
a-------------------------------atggttttataccaggtgcagagcttat
ttttcatgggaaaa----------------------------------------------
--------------------------------------------------------aaga
tgatgactatcacgatgaaatggatggaaaaatgtatgaaaaatatttcagagagaag--
----------------ctgcttccaaatataccatcaaacagtgtcatagttctagacaa
tgcatccattcattctacgat------caaagagagcat---------------------
------------------------------------------------tccaaccaagag
tagtaccaagattattattcaatcctggctcaccagtaaaggtatttcttggga---ag-
-----------------------------------aaaccatgaataagatggagcttgt
agagattttggacgacaaagtacgaggcaattatgag--------------cgtaaatat
attattgacgagatcgctaaaagtgct---------ggacatgaagttctacgactgcca
ccttatcactgtgagcttaatcccatcgaaggaatttggagtcaaattaaaatatttgtt
gctcaagaaaacaatacatttaaacttaat------gatgttcatcgcctactagaagaa
ggagtgagaaatatcacaaaagaacact------------ggcgaaatcatgttcatcat
gta---acggaagttgaagcaacaatgtgggacgtagacgggcttatagaaaaactgcat
gacagt-------------------------------gtcgtgata--------------
------------------------aatttgaag---------------------------
gacagctcctc---------tagctctgaa---gatgatagtgatgctgat---------
------------------------------------------------------------
------------------------------------------------------------
----------------ctaggagtggtaccgtt---------------------------
------------------------------------------------------------
------------------------------------------------------------
------------------------------------------------------------
------------------------------------------------------------
------------------------------acctgat
>Ar-Timpop
atggaatctccggct---------------------------------------------
------------------------------------------------------------
------------------------------------------------------------
------------------------------------------------------------
------------------------------------------------------------
------------------------------------------------------------
------------------------------------------------------------
------------------------------------------------------------
------------------------------------------------------------
------------tgttacaaacaattacattccaagaggaaaatattaagtagta-----
---aagaaagggcaatggtgttaagagtctacacct-----------attttcgtaaaga
cggaacttgttcagtaact-----------------------------------------
----------caagcggcaatggcaactgcagaagctacaggtgtgtcttataagttagt
a-------atctcta------------------------------------ttaaacaag
aattcaaaa-------------------------------------------------ct
aagggaaagttat------tgacac--ca-------atcaaaagaaataactctactca-
--------------aatgaagcgtttggataaatatgatagttttactcaagcagcaatt
cgcagaaaggtacattcactttac------cgtaacaatgaattacctaccctaaaga--
-----------------------aaattaaagctttaattgatactgatagcgaccttcc
taatttt------------tcattcacgacacttcagaggtttctta---tagatattgg
ctttaaattcattcgacgga---agcgtaactctttgcttctagacagagatgatattat
tgcgtggcgacatcgctacttaagagctattaagaagcacaga-----------------
----gagagcaacaggaatattgttttcacagacgaaacctggtgcaattccggacacac
aacttcaaaatcgtggatggacacaacaatt------------gcatcatcctcacaagc
aaggc-----------------------gagaaggcctaactacaggaaataagcttccc
tctggaaagggcgggcgcgtcattctcgtccacgcagg---------------taatgaa
a-------------------------------atggttttataccaggtgcagagcttat
ttttcatgggaaaa----------------------------------------------
--------------------------------------------------------aaga
tgatgactatcacgatgaaatggatggaaaaatgtatgaaaaatatttcagagagaag--
----------------ctgcttccaaatataccatcaaacagtgtcatagttctagacaa
tgcatccattcattctacgat------caaagagagcat---------------------
------------------------------------------------tccaaccaagag
tagtaccaagattattattcaatcctggctcaccagtaaaggtatttcttggga---ag-
-----------------------------------aaaccatgaataagatggagcttgt
agagattttg---gacaaagtacgaggcaattatgag--------------cgtaaatat
attattgacgagatcgctaaaagtgct---------ggacatgaagttctacgactgcca
ccttatcactgtgagcttaatcccatcgaaggaatttggagtcaaattaaaatatttgtt
gctcaagaaaacaatacatttaaacttaat------gatgttcatcgcctactagaagaa
ggagtgagaaatatcacaaaagaacact------------ggcgaaatcatgttcatcat
gta---atggaagttgaagcaacaatgtgggacgtagacgggcttatagaaaaactgcat
gacagt-------------------------------gtcgtgata--------------
------------------------aatttgaag---------------------------
gacagctcctc---------tagctctgaagatgatgatagtgatgctgat---------
------------------------------------------------------------
------------------------------------------------------------
----------------ctaggagtggtaccgtt---------------------------
------------------------------------------------------------
------------------------------------------------------------
------------------------------------------------------------
------------------------------------------------------------
------------------------------acctgat
>Ar-Timshe
atggaatctccggct---------------------------------------------
------------------------------------------------------------
------------------------------------------------------------
------------------------------------------------------------
------------------------------------------------------------
------------------------------------------------------------
------------------------------------------------------------
------------------------------------------------------------
------------------------------------------------------------
------------tgttacaaccaattacattacaagaggaaaatattaagtagta-----
---aagaaagggcaatggtgttaagagtctacacct-----------attttcgtaaaga
cggaacttgttcagtaact-----------------------------------------
----------caagcggcaatggcaactgcagaagctacaggtgtgtcttataagttagt
a-------atctcta------------------------------------ttaaacaag
aattcaaaa-------------------------------------------------ct
aagggaaagttat------tgacac--ca-------atcaaaagaaataactctactca-
--------------aatgaagcgtttggataaatatgatagttttactcaagcagcaatt
cgcagaaaggtacattcactttac------cgtaacaatgaattacctaccctaaaga--
-----------------------aaattaaagctttaattgatactgatagcgaccttcc
taatttt------------tcattcacgacacttcagaggtttctta---tagatattgg
ctttaaattcattcgacgga---agcgtaactctttgcttctagacagagatgatattat
tgcgtggcgacatcgctacttaagagctattaagaagcacaga-----------------
----gagagcaacaggaatattgttttcacagacgaaacctggtgcaattccggacacac
aacttcaaaatcgtggatggacacaacaatt------------gcatcatcctcacaagc
aaggc-----------------------gagaaggcctaactacaggaaataagcttccc
tctggaaagggcgggcgcgtcattctcgtccacgcagg---------------taatgaa
a-------------------------------atggttttataccaggtgcagagcttat
ttttcatgggaaaa----------------------------------------------
--------------------------------------------------------aaga
tgatgactatcacgatgaaatggatggaaaaatgtatgaaaaatatttcagagagaag--
----------------ctgcttccaaatataccatcaaacagtgtcatagttctagacaa
tgcatccattcattctacgat------caaagagagcat---------------------
------------------------------------------------tccaaccaagag
tagtaccaagattattattcaatcctggctcaccagtaaaggtatttcttggga---ag-
-----------------------------------aaaccatgaataagatggagcttgt
agagattttg---gacaaagtacgaggcaattatgag--------------cgtaaatat
attattgacgagatcgctaaaagtgct---------ggacatgaagttctacgactgcca
ccttatcactgtgagcttaatcccatcgaaggaatttggagtcaaattaaaatatttgtt
gctcaagaaaacaatacatttaaacttaat------gatgttcatcgcctactagaagaa
ggagtgagaaatatcacaaaagaacact------------ggcgaaatcatgttcatcat
gta---atggaagttgaagcaacaatgtgggacgtagacgggcttatagaaaatctgcat
gacagt-------------------------------gtcgtgata--------------
------------------------aatttgaag---------------------------
gacagatcctc---------tagctctgaagatgatgatagtgatgctgat---------
------------------------------------------------------------
------------------------------------------------------------
----------------ctaggagtggtgccgtt---------------------------
------------------------------------------------------------
------------------------------------------------------------
------------------------------------------------------------
------------------------------------------------------------
------------------------------acctgat
>Ar-Timtah
atggaatctccggct---------------------------------------------
------------------------------------------------------------
------------------------------------------------------------
------------------------------------------------------------
------------------------------------------------------------
------------------------------------------------------------
------------------------------------------------------------
------------------------------------------------------------
------------------------------------------------------------
------------tgttacaaacaattacattccaagaggaaaatattaagtagta-----
---aagaaagggcaatggtgttaagagtctacacct-----------attttcgtaaaga
cggaacttgctcagtaaat-----------------------------------------
----------caagcggcaatggagactgcagaagctacaggtgtgtcttataagttagt
a-------atctcta------------------------------------ttaaacaag
aattcaaaa-------------------------------------------------ct
aagggtaagttat------tgacac--ca-------atcaaaagaaataactgtactca-
--------------aatgaagcgtttggataaatatgacagttttactcaagcagcaatt
cgcagaaaggtacattcactttac------cgtaacaatgaattacctaccctaaaga--
-----------------------aaattaaagctttaattgatactgatagcgaccttcc
taatttt------------tcattgacgacacttcagaggtttctta---tagatattgg
ctttaaattcattcgacgga---agcgtaactctttgcttctagacagagatgatattat
tgcgtggcgacatcgctacttaagagctattaagaagcacaga-----------------
----gagagcaacaggaatattgttttcacagacgaaacctggtgcaattccggacacac
aacttcaaaatcgtggatggacacaacaatt------------gcatcatcctcacaagc
aaggc-----------------------gagaaggcctaactacaggaaataagcttccc
tctggaaagggcgggcgcgtcattctcgtccacgcagg---------------taatgaa
a-------------------------------atggttttatacccggtgcagagcttat
ttttcatgggaaaa----------------------------------------------
--------------------------------------------------------aaga
tgatgactatcacgatgaaatggatggaaaaatgtatgaaaaatatttcagagagaag--
----------------ctgcttccaaatataccatcaaacagtgtcatagttctagacaa
tgcatccattcattctacgat------caaagagagcat---------------------
------------------------------------------------tccaaccaagag
tagtaccaagattattattcaatcctggctcaccagtaaaggtatttcttggga---ag-
-----------------------------------aaaccatgaataagatggagcttgt
ggagattttg---gacaaagtacgaggcaattatgag--------------cgtaaatat
attattgacgagatcgctaaaagtgct---------ggacatgaagttctacgactgcca
ccttatcactgtgagcttaatcccatcgaaggaatttggagtcaaattaaaatatttgtt
gctcaagaaaacaatacatttaaacttaat------gatgttcatcgcctactagaagaa
ggagtgagaaatatcacaaaagaacact------------ggcgaaatcatgttcatcat
gta---atggaagttgaagcaacaatgtgggacgtagacgggcttatagaaaaactgcac
gacagt-------------------------------gtcgtgata--------------
------------------------agtttgaag---------------------------
gacaactcctc---------tagctctgaagatgatgatagtgatgctgat---------
------------------------------------------------------------
------------------------------------------------------------
----------------ctaggagtggtaccgtt---------------------------
------------------------------------------------------------
------------------------------------------------------------
------------------------------------------------------------
------------------------------------------------------------
------------------------------acctgat
>Ar-Tutabs
atg---------------------------------------------------------
------------------------------------------------------------
------------------------------------------------------------
------------------------------------------------------------
------------------------------------------------------------
------------------------------------------------------------
------------------------------------------------------------
------------------------------------------------------------
------------------------------------------------------------
------------------------------------------------------------
------------------------------------------------------------
------------------------------------------------------------
------------------------------------------------------------
--------------------------------------------------------aatg
aagaaaaacgagctgatgaaa-------------------------------------ac
aatactaaaattt------cgacgc--ct-------ggcaagcatag------gaacag-
--------------gaaaagtgggaaagtagaagttgatgattttgatattggtgtaata
agacggaaagtacacgaattttatg---cagtgaagaaagaaattctaacattgtcaa--
-----------------------aattattgaacattttcagagaagaaattggtttcca
aggtaaa---------------cgcgaaacactcagaaaactgttgc---acaaaatagg
atttcgttttagaaaaactaaatcaaacagaaagttgctgtgtgaacgcaacgacattgt
ggcatggagggctacttttttacaaaaaattcatgaaaatgagtgt--------------
----ggagaacaaagaccccttgtctatttggatgagacctacatagactcatcttattc
aactggcaaatgctggcaaagctctgat--------------------------------
---------------------------------------gtggaaggtgatttagaacct
gtgtcaaaagggcaaagatggattatagtccatgcagg---------------tggcgaa
g-------------------------------aaggttttgtggagaatgccttgcttgt
atttaaattaaacacga-------------------------------------------
--------------------------------------------------------ctag
tggagattatcaccacgaaatgaataacaataattttaagaagtggcttctggaaaaa--
----------------ttgctcccaaacctgcgtaaaccttcacttattgtaatggataa
cgcaccatatcatagtatttg------cattaataaatg---------------------
------------------------------------------------tcccaactcaaa
tagcttaaaggctgacatgcaaaagtggctgtcagaaaaaaacattgagttttc---aa-
-----------------------------------gccaaatgacaaaaccgcagcttca
agaattaata----aagagaaataaacatgcgc-------------------ccgaatat
gaagttgatactttgttgaaaagtcac---------ggtcactctgttcttcgattgccg
ccgtaccattgcgacctaaacccgattgaaatggtatggagctcaatgaaaagaaatgtt
gcggagcataatattgggaagtccagtgcc------gaaatgccccagttaattgaaaat
gcatttaataaaattactccagcagaat------------ggaaaaaccactgtaaccat
gtt---aaaaaaattgaatgcgagtataggacgaaggatggctatttagatgtaccg---
-------------------------------------tttattatt--------------
------------------------caattacaa---------------------------
agcgat---------------agcgaaagcgactcgagtgatgatgattacgatgacg--
------------------------------------------------------------
------------------------------------------------------------
------------------gagagttatgggaatcgtcaagcccg----------------
--------------------------------------tctacctctaat----------
------------------------------------------------------------
-----atgtcttctggaatttctggag------------------aacggctgtttgaaa
gtgtaca----tcttgaccacaattatttttataaaata---------------------
-------------------------------------
>Ar-Vantam
atgccggaagcacta---------------------------------------------
------------------------------------------------------------
------------------------------------------------------------
------------------------------------------------------------
------------------------------------------------------------
------------------------------------------------------------
------------------------------------------------------------
------------------------------------------------------------
------------------------------------------------------------
------------------------------agaaaagggaaacgtttagatcggc-----
---aagcctgcgaagttattttcaatatttatttat-----------atttcttaactga
aaatgataaattcaaacatac---------------caactatactgc-ttacttttgt-
----------aaagtccaaaaacgagtttcggaggccagcggaatttctcaacgaacagt
a-------aataaaa------------------------------------tattgcaaa
aagaatacataaatcaatccacctcca---------------------------------
-------------------atagtc--cg--aagtcggcaaagttgg--gtagaccaaa-
--------------taaattattttgtctaggtcttgacgattttgactacaacgttata
cgccgattagtgtataatttccatt---tgatatacaaacacgtacctacaattaaag--
-----------------------ccctgaagtccaagttatccgaagccataaattttaa
gggatgt---------------gactttacgctaagaaaaattctta---gaaaaatggg
atatcggtataaaaaagttgaaaacaacagaaaattacttatcgagaaagatgatgttcg
tttaaaaagagtaaagtttttagccgcgataaaaaagtacaga-----------------
----ttgcaagggagagagattgtttatatggatgaaacatacatccatacctcacattt
ggcaggtaaaagctgggctgactcgtca--------------------------------
---------------------------------------gaaaacggagtgaaacagata
atttctaaaggacaacgtcttataatagtgcacgctgg---------------tagtaga
a-------------------------------aggggtttatacctggggcattgttaat
gtatcagtctactaata-------------------------------------------
--------------------------------------------------------aaac
aggtgactatcacaacgcgatgaacaatgaaaactatgaaaaatggcttcgtaatcaa--
----------------ctcattccaaacttagctccacattcggtactagtagtagataa
tgctgcatatcataataagta------cgtagaaaaacc---------------------
------------------------------------------------tcctaattcaaa
taccaggaagcaagacatgattgattggctacccaaatataactttccgattga---tc-
-----------------------------------cgtcattaacaaaacttgaaatata
tgaaattatt----tgcaagtacaaacaatacttt----------------gtagaatat
tctatagataaacttatgaacgaatat---------ggacacagcgtactaagattgcca
ccatatcatcctgatttcaatccgattgaaaacatatggtctcaaataaagggatacgta
tccaaaagaaatatcagtatgaatatgact------actgtgaaacaattggtacaggaa
aaggttaatatgattggttccgatgttt------------gggccaaagtatgtgaccac
gcc---atcaaatgcgaaaacgagtaccgaaaacacgaacctgagttggaaaattatatg
gctagt-------------------------------tttgtaatc--------------
------------------------accgttcat---------------------------
gaaaac---------------tctgccgatgatacaccagaaaatagttc----------
------------------------------------------------------------
------------------------------------------------------------
-----------------------tgattctgactgtgatatggaagttggaagtattgtt
tcgcatcacactgtccacccc---------------gctcctcctcctct----------
------------------------------------------------------------
-------------------------------------------tattccgctgtca----
------------------------------------------------------------
-------------------------------------
