# Supplementary material for: Prokaryotic and Eukaryotic Horizontal Transfer of Sailor (DD82E), a New Superfamily of IS630-Tc1-Mariner DNA Transposons
Source: Biology (Basel). 2021 Oct 7;10(10):1005. doi: 10.3390/biology10101005 (PMC8533490; doi:10.3390/biology10101005)
Supplement: Supplementary file 1 [file biology-10-01005-s001.zip › Supplementary Material/Supplementary Data S9.fas]

>St-Aphast
atgtcatctacat-----------------------------------------------
------------------------------------------------------------
------------------------------------------------------------
------------------------------------------------------------
------------------------------------------------------------
------------------------------------------------------------
----------------------------------------ttagcacttttcagcttcaa
tt----------------------------------------------------------
------------------------------------------------------tagcat
gcctacgacccacgctatggaaaaaagacacgtgctatcgccag----------------
----------------------------------------ccgaaaagtggctcatcgtt
aaatgccatcagt---------------------acttcatcgaacacaaggcgctaaac
ctc---------------------------------------------cctgggaagcaa
gcacgcgttcgagacagtgtgtccaagtgcctggggtttgccaaatcgacagtaagcagc
gtcattgctgaatggaacaaaaaccacgaccgctctttcaaatcg---------------
------------------------------------------------------------
-------------------ga-aggaagagtacgtggacaccggcct-----cgttcttc
cgtcgaacaccttgctaccgagatacgccaaatcatacaagaatcaaac-----------
----gctgcttgcttgccagtgtctgcgaagtcgctg----tcagctgagatcgccgaac
aagaaggcgtc---------------accatacctgttcgcacaatgcggcgagcgcttc
---gtcgcatggggttctgctttcaaaagggt---caaacccgcttttttctggccgagt
caagcgaaaacgtggcgtttcgaacgacctacttgcgaaagaaattgtccaat---cgaa
cacagtccggcg---------gcgtacgtctacccgaggtgtacttgcatgaatcgtact
gcaacttaaaccactcacctggcaagacatgggttga-----------------------
---cgaaacaaaacgacgactga-------------------------------------
-----------------------------------gcaagagcggcaaaggaccacgtat
gtgcattgttggtgctggaattgtgtccaccgacgctgacggaacc--------------
-aagtgtggtgaatgggcatgcaattcgcttgtgatgtggccctcacagaagcgaccgaa
acggcaacgtaagcaagcct----------------------------------------
-----------------cgttggtggacgacgatgacgacgactaccatggcaatttcaa
cagcgaattgtttgagaagtggtttacccaattgtgtggc------------gcgctaca
gactgcgcacggggcttgtgtgattcacatggatggggcaaagtatcacaagcgcgtctt
gaa---------------------------------------------------------
------------tccttgtacaacgacagcaacaaagaagggggagatcatcgcgtggtt
gacgtcgaag-ggtgttgcg------------------------------------tttg
acccgaagcagaccaaggcagagctgcttgtgattgtaaaggccaaccgcgagcgt----
-----------------ccatcctatgcatctcaggttattgcgacatcatac---ggcc
a---------tacactgttgtttaccccaccgtaccatccagagctgcaaccgatcgagg
tcatttggggaatcgtcaagaacaagattgcatgccggccatcttcagacatggcg----
-------------------gagttggagcg------------tcggctgaagatccactt
tgcagaggtgacatcttcacagtggttgtcagcacatgacaagtcg--------------
----------------------------------t----------------g---ttcgt
ttgaaaat-----------------gcgtacatggaagctgctgaagatgtgatcctggc
acaagaggag--------------------------------------------------
--------------gaaccgtcgga--------cgatggcgaag-------------gaa
acctgcttgatgtttcctctgaaagtgaa-------------------------------
------------------------------------------------------------
------------------------------------------------------------
------------------------------------------------------------
------------------------------------------------------------
------------------------------------------------------------
------------------------------------------------------------
------------------------------------------------------------
---------------------------------------------
>St-Aphinv
atg---------------------------------------------------------
------------------------------------------------------------
------------------------------------------------------------
------------------------------------------------------------
------------------------------------------------------------
------------------------------------------------------------
------------------------------------------------------------
------------------------------------------------------------
------------------------------------------------------------
-cctgaaaccaacgcaatggaaaaaagacacgtgttatcaccag----------------
----------------------------------------ccgaaaagtggctcgtagtt
aagtgtcatcaat---------------------acttcgtggaacacaaggcaatgaac
ctt---------------------------------------------cctggaaagcac
gcccgcgttcgagacagcgtgtcaaagtgcctcggattcgcgaagtctacagtgagcaat
gtcgttgccgattggaaccaaaaccacgaccgctcgttcacgccc---------------
------------------------------------------------------------
-------------------aa-gtccaccacacggggacaccgtcct-----cggtcatc
cgttgagcactttgcaactgaaattcggcaaattattcaagaatccaac-----------
----gctgcctgtttgccgatctcggcaaaagccctg----tccactgagctggccgaac
gtgaaggcgtt---------------atcattccagtacgaaccatgcggagagcgcttc
---gtcgaatgggcttttcgtttcaaaagggc---caaacaaggtacttcctagccgaat
caagtgagaatgttgctttccgaacgtcttacctacgcaaaaagatctccaac---cgtt
ccgagtctggcg---------gcgtctgtttgcctgaagtgtttttggatgaatcgtttt
gtaatttgaaccactcaccgggaaaaacttgggtcga-----------------------
---tgaaacgaagcgtcgactcg-------------------------------------
-----------------------------------caaagagtggaaaaggacctcgaat
gtgcattgtcggtgccggcgtcgtgttgtcaaatgaagacggaaca--------------
-aagcggggcgagtgggctggcaactcgttggtcatgtggccgtcgaagcgaaggcctaa
gcggagacgcaaagctgata----------------------------------------
-----------------ttatcgacgacaacgacgatgatgattaccatggaaacttcaa
cagcgttctgttcgagaaatggtttgaagaattgtgcagc------------tccctcaa
gaatacgtacggaacttgcgtcatccacatggacggggcgcggtaccacaaacggatatt
aaa---------------------------------------------------------
------------tccatgtccgacaactgccacgtctaaggcagatatcattgcttggtt
gacatccaaa-ggcgtcacg------------------------------------ttcg
agtcaaggcttaccaaggcagagctgcttgtgaccgtgaaggccaatcgggagcgt----
-----------------ccgtcatatgcatctcaggtcattgctacatcacat---ggtc
a---------tactttgttgttcacacctccttaccatccagagctccagcctatcgagg
ttatttggggcattgtgaagaacaaaattgcgtgtaggccgtcgtcggacatggca----
-------------------gacctcgagcg------------acgcctgaagactcactt
gctgaag-----------------------------------------------------
------------------------------------------------------------
------------------------------------------------------------
------------------------------------------------------------
------------------------------------------------------------
------------------------------------------------------------
------------------------------------------------------------
------------------------------------------------------------
------------------------------------------------------------
------------------------------------------------------------
------------------------------------------------------------
------------------------------------------------------------
------------------------------------------------------------
---------------------------------------------
>St-Aphste
atg---------------------------------------------------------
------------------------------------------------------------
------------------------------------------------------------
------------------------------------------------------------
------------------------------------------------------------
------------------------------------------------------------
------------------------------------------------------------
------------------------------------------------------------
------------------------------------------------------------
------------------------------------------------------------
----------------------------------------ccgtccaaccgatcacgtcg
aagctccttgcctctg---------------atctctttgaacgg---------------
------------------------------------------------------------
------------------------------------------------------------
------------------------------------------------------------
--------------------tactcca---------------------------------
------------------------------------------------------------
-------------------------------------catgactctctc-----------
-----------------------------------------gtgtctgatgtattgaaca
gacatggcatc---------------aacatcgtggagaggacattgcgtcgattattga
---cgcgaaatggattctacttcggtcgtggg---aagcgccggcagttctgtgcagagt
ccgtgggaaacctggcgttccgatcggtctacctccgcaccaaagcgaccaac-ctcagg
--cgacgaaatc---------tacccaagcagccagaaatcttcttggacgagtcatatt
gcaatttacaccatgtctcacaacttgcttggatcga-----------------------
---ctcggaagc------------------------------------------------
---------------ccacgacagcgttcagtacgagcacagcggcaaaggaccccgtgt
ttgcattgttggtgtcgagtcatctcggggcaaaatt-----------------------
-acaagcgcagaatgggtccccgggtcctttcaatgttcgtcgaagaagaaaaatcgcaa
gcagaattgtgctgatcac-----------------------------------------
-------------------gagtcggacgaaggcgacgacgactaccacggcaatttcaa
cgccccattgtttgaaccgtggtttgacatgttgtgtcgc------------accgccaa
agaacggtatggcccctgtcgtatctttatggacggcgcttcgtatcacatgcgacgcct
gaa---------------------------------------------------------
------------tcctgcgcccagtgcaaaatatcgcaagcaagagatcattgaatggct
tgacatgcat-ggcgttatc------------------------------------cgtc
aaacaaatgcgacaaagccggagttgctgatgttggtgcgtgcaaacaaacccgct----
-----------------cccatttacgccacaacagaaattgctgtcgggcat---ggtc
a---------tacagtccactggacgccgccgtaccatcccgaattgaaccctatcgaat
tgatttgggcgaacatcaaacgccgcattgcgtccaacccagccacaactatggtg----
-------------------gacttagagaa------------caaggtatgtgtgaggtc
tgacatgccg--------------------------------------------------
------------------------------------------------------------
------------------------------------------------------------
------------------------------------------------------------
------------------------------------------------------------
------------------------------------------------------------
------------------------------------------------------------
------------------------------------------------------------
------------------------------------------------------------
------------------------------------------------------------
------------------------------------------------------------
------------------------------------------------------------
------------------------------------------------------------
---------------------------------------------
>St-Phycam
atgaagccgatta-----------------------------------------------
------------------------------------------------------------
------------------------------------------------------------
------------------------------------------------------------
------------------------------------------------------------
------------------------------------------------------------
------------------------cccccg------------------------------
------------------------------------------------------------
------------------------------------------------------------
------------------------------------------------------------
----------------------------------------ccgaaaaaaacctgattctc
aagacccatcgct---------------------atttcctcgccgaagctaagcaagga
ctcgacc-----------------------------------------ccagcagacga-
---gccgtacggctgcgtgttcaccagtgtcttggcttcgggatggctactatcgctcga
gtcgttgcagccgagaacaagctcagtcgcggcgagaccgcagca---------------
------------------------------------------------------------
-------------------ag-tcccgctgaaccacccgctcaactg-----agagagac
agttcaaaaatacggtaatatattcggacaaatcattactgaccgaaat-----------
----atttcaggcaagcccgccacgtctcagcacatc----gccgatgttgcacaaggtc
tgacaggtgaa---------------gctatttctgctcgcactgtccgaagaacgctac
---gcgcgatgaactgctcgttcaaggttggt---gaaaggcgggatatccgcgccgaca
gcgatgccaacgctgcttttagacagaagtacctgcagcgcaagcgagcgaac-ttgaac
--aagcggactg------------ccatcaggactgaagtatacctagacgagtccttct
gcaacctgcatcacgtcgctcaacgcacgtggctcct-----------------------
---gcccgaaatgaagcgcgtgc-------------------------------------
-----------------------------------ttccatctgggaaggggcggcgatt
ttgcataattggagccggcgccatcacgcgcgttggcaaccatcga--------------
-acgcgcggcgagtgggtgaaaggatcagtcaaagtgtgggctgctgataaagc------
------------------------------------------------------------
---------------------ggccagcgccgcaacgggtgactatcacggaaacttcaa
cagcgagaagttcgagaggtggtttgggcagctgtgtgag------------acgctgtc
tgatgagtacggcgagtgcaacatcattatggacggggccaagtaccacaagcgcgatgt
cga---------------------------------------------------------
------------cgcagcccccgctaagagcaagaataaggacacacacgtgaagtggtt
gctgcgccag-ggcgtgccg------------------------------------gcga
gcatgctcatgaagaagaaggtgttgcagcagctagtcgaggagaagcgcggctcc----
-----------------gcgaaatacgagaccgtgactattgcatcgaagtgg---ggtc
a---------caaggttctcttcactccaccctaccatcctgagctccagcccatcgagc
tgatctgggctgcaatcaagaatcccatcgccaagaacccgtgcagcacaatggcc----
-------------------gagttggaggc------------gaagatccacgatggcat
caacagcgttacttcgaagacttggctcaaggcatacaggcatgtc---ca---------
-------------------------------------------------------gaacg
tggaggag-----------------gagtacatggaggcgatggagacggacgaggacgt
gttggagcgg--------------------------------------------------
------------------------------------------------------------
------------------------------------------------------------
------------------------------------------------------------
------------------------------------------------------------
------------------------------------------------------------
------------------------------------------------------------
------------------------------------------------------------
------------------------------------------------------------
------------------------------------------------------------
---------------------------------------------
>St-Physyr
atgaaaatttggc-----------------------------------------------
--------acaacagaatcggacctcctgtcttctcaggttgtccaatcaacgtgaaaca
cgcgg-------------------------------------------------------
----------caatcgctgcagctc-----------------------------------
------------------------------------------------------------
------------------------------------------------------------
------------------------acctcggcacgtctagccgtccttgtttcatccgaa
t-----------------------------------------------------------
------------------------------------------------------cggctc
attattcgatccactacagatgccgcaacacatactttccgctt----------------
----------------------------------------ccgacaagtactacatcgtg
cgcctccaccgca---------------------cgttgaaggccgaattggcgcagggg
cttcaccg-----------------------------------------cagaggacat-
---acgctacgccaaatgatgcgcgacgctacaggctacgcaggcagcacacttgcgctc
gttttggcccactggaacaagcaccacgaccccttcttcgcgagc---------------
------------------------------------------------------------
-------------------ac-ctcacgccctcgaggccaccgccac-----cggtctac
cgccgaaaattacaaggatgaaattcgcaaaataattacgggccgtaat-----------
----ctaaatcagcaaccaactaccgcgtgtcacatc----gcagctgaactacaagaag
tggcaggtatc---------------actgtttcggcgagacccatgcgtactgttgtca
---agaggctcggtttctcctacgcggcgggg---caaaagcgtaacatagcggctgacg
cagcaggcacagtcaagtttcgtgaggcgtatctgctcaagaaggttgccaat-cgcgac
--catcatcgca---------atcctcgtagacctgaggttttcctcgatgagagctacg
tgaatgagcaccatgtagcttctcggacgtggcttcc-----------------------
---tgctgaccgcgttcgctacg-------------------------------------
-----------------------------------ataagagtggcaaaggtcgccgctt
ttgtatcgttggggctggcattttgcaccgcaagaatggcggt-----------------
-ttacgcggcgactgggtggagggctcgttgaagttttggcagtcggacctcgc------
------------------------------------------------------------
------------------------tgcaagcgagcaagaggattatcacggcaacttcga
cagccaaaccttcgaagactggttcaagaaactctgccgt------------actttgaa
gcgcgaacacggtgcgtgcaacatcgtcatggacggtgcgagctatcaccgccgcatcat
caa---------------------------------------------------------
------------cccgtctccgaagaaggggtggaagaaggcacgcatccttcgttggct
tatcgagaac-ggtattccg------------------------------------tggg
gttgcgacaccaggaacgcgacgctgctcaagcttgtctccgccgccaagccgaag----
-----------------accaactacgtagccaacgtcattgcccaaaagcat---ggtc
a---------tttgttgttctacacgcctccatatcaccccgagctgcagccaatcgagg
tgatatggggcgtggtgaagaatcgtatcgcaatggaaccagcgaagtcgatggca----
-------------------gacctgaacaa------------gaagcttgaagcttcact
tcagaaagtgtcaagccacacctgggtgggagcctatcgcaaggtc---ca---------
-------------------------------------------------------gagga
tggagaac-----------------gaatacatggtgaaagctcgaaatcgccaggaaat
ccgccgag-------------------------aga-tcacagaggctgaggatca----
---------------gctcgtagaagacgcagtcgaggacaccg----------cgcagg
actctgccgaggagctggaagagtacgcc------------------------------t
tccagtgc----------------------------------------------------
------------------------------------------------------------
------------------------------------------------------------
------------------------------------------------------------
------------------------------------------------------------
------------------------------------------------------------
------------------------------------------------------------
---------------------------------------------
>St-Phytub
atgtcgtcgga-------------------------------------------------
------------------------------------------------------------
------------------------------------------------------------
------------------------------------------------------------
------------------------------------------------------------
------------------------------------------------------------
------------------------------------------------------------
----------------------------------------------------------ga
aagcgcgtcgtgaaggcgac--------------------------gatgctgctcgagc
gatggcgtttgtgaaggttcaccgcggcaggtccctcacggtag----------------
----------------------------------------aagaaaggctggatatcctc
gctgctcaggcaa---------------------atttacgtgca---------------
---------ggtcgcactgtaattcctcgaaagg--------------------------
-agagtgtaaccaacaaaattgctcgattacttggtcgttccaacaaaacgtgtggtgaa
gtttggtctacatttctgtctgatgg----------------------------------
--cactgtattaacagctgctccccct---------------------------ggtaat
cgtggc-------------------gatcgcatgacacggttgccaaact-cagtgacaa
tgcaggatttggttcgtcaattcgcccgtacccgatgtgaaacccgtactaggacgacgg
caaaggacgtcatgcatttgctagcggaggaaaagtatctatcattcgatcctacagata
atagcagtact---------------gaagctgcgcttcggactgtgcagagatttttgg
---agcagagtggatatgcgcgcggagctcataaaggcaagggattacgcctgtcaccag
ctaatgatttagcc------agagctgagtacgtgcagaaaatgaccggcgtcgactgt-
--------------atgtc---------aagtcgcatcgtgtacatggatgaaagttata
ttcatcaccactatgcaagacataacgattcactagt-----------------------
---cgacccaacaga---------------------------------------------
---------------tgacacctacgtcaaagagaagcacaaaggcaggcggctttgctt
cattgcagctattctcgacaagg---atcccactgtagaagatgaagggcgaacccccga
gcaatctgctcaatttttgcaggacactgtggatatttttgagggggaaaagca------
------------------------------------------------------------
------------------------ga---------cagcagattaccatggcatgttttg
ccacgtctattttgttgtttggatggacacattacttcg---------cgtcctaagcga
catgcgcttgtcaaattgtattatagtgatggacaacgctaagtaccacaaggttctacc
tgc---------------------------------------------------------
------------atcaacaccaaagcatggcagcagtcgggccaagatgctcgaagccat
gaaggcgtat-ggcatcaac------------------------------------gttc
ctgacaacgctacgaaggtcattctgtggcaattgctctcagcacacatcgaaaaacat-
-----------------gttgtccccgtgatagtgaaaaaggcaagagacaaa---gggc
a---------cgaagtggtgttcactccaccttaccattctgatttacagcctatagagc
ttgtttgggcgcacgtaaaaggtgaagttggccgccagtacactacaaagacgagtt-ct
cc-----------------gacattcgccc------------tcggctggagcgagctt-
------------------------------------------------------------
------------------------------------------------------------
------------------------------------------------------------
------------------------------------------------------------
------------------------------------------------------------
------------------------------------------------------------
------------------------------------------------------------
------------------------------------------------------------
------------------------------------------------------------
------------------------------------------------------------
------------------------------------------------------------
------------------------------------------------------------
------------------------------------------------------------
---------------------------------------------
>St-Pilapi
atgctgttttattcaaaacact------------------tccaactgcaatttatcgaa
t-----------------------tgatcactatttttatcgttcaaacacgatcgaatt
t-----------------------------------------------------------
------------------------------------------------------------
------------------------------------------------------------
------------------------------------------------------------
------------------------------------------------------------
------------------------------------------------------------
-----------------------------------------------------------c
atttatttttgcaaaagttatgcgcaggagaatatattactcatggtgacaggtaacggc
gagcagaaacgaaagagaatgtgctgccgcattacgagcaaggtggcagctgtcgtgcga
gacgtgcgttctt---------------------tcttcaatgaa---aagagcctccac
ggaaagag------------------------------------------aattaatgtc
tcccagccgttagcgcggacggccacctgtactgggctttcagtggcatcggttaagcga
atttgcaagtctgaagacgatgaagc----------------------------------
-----------cacgttcccaaccagc---------------------------------
---------------gatga-----gcctgaacaacgcctcaagcaa-----cgccaagt
tcccgaatccgtgtatccagttatccgtcgtgcaatattcgatatgttc-----------
----agcgcaaacaagcacgtcacgctcgataccttg----ctacacgaactcgcaacaa
atcttttaactcgctcgacggcgtggaagtggtcgcgagccactctccatcgcgtcttga
ctgaagagatgggctacacttgggggcggaggtgtacacactacgagcagctcagagaaa
agggacccattgcccttcggcgcttgcggtacatccagaaggtacggcagtac---cga-
--tcagaagg------------------gaggagcatatactaccaagacaaaacttggg
ttaataagaatatgacaccatcgaatgtctggacgga-----------------------
---tcaaaacgg------------------------------------------------
---------------taaaggtggcggtactg---ttccgccttggaaagggtcttgctc
tattgtttgccacattggcagca-------------------------------------
-----aggaagggtttgttcaggagacagagctgatttttcgtgggaagaagtctcaacg
------------------------------------------------------------
------------------------ta---------acgcggattaccacacggaaatgaa
tgcggatgctttcctggattggctagagaaaaag------------------gttttacc
tttactgcccgaacgctcggtacttgttttagaccgcgcgacgtatcacactacgcgcac
agaagaa-----------------------------------------------------
----------acgaaaccagccagctcacaattcctgaaggaagaatttattcaatggct
cctcggcaaa-ggaatccagcacactgagcacgacaggacgtatacaacattcaatgact
accagatgatgaagcgggtcgagctcgcgagcttgtgcaaggagtacaccccagtc----
-----------------ccgaaattcaaagcacaggagttggtcgagcgatat---aaat
g---------tgacattcttctgctcccaacatcacaccctgagcttaatccaattgagc
tcctgtggtcggatgtaaaaagttacgtggcaaaacacaacacgacgttcagtctg----
--aca--------------gaagtggagcg------------gctgacacagcaaagact
gagagaaatcggcacagagcagtgggaaaaatgcgttcaacattgc---gt---------
-------------------------------------------------------taagg
tggaagat-----------------gaatactacaataaggcggacagtctcgactttga
aatg--------------------------------------------------------
------------------------------------------------------------
------------------------------------------------------------
------------------------------------------------------------
------------------------------------------------------------
------------------------------------------------------------
------------------------------------------------------------
------------------------------------------------------------
------------------------------------------------------------
------------------------------------------------------------
---------------------------------------------
>St-Pytoli
atg---------------------------------------------------------
------------------------------------------------------------
------------------------------------------------------------
------------------------------------------------------------
------------------------------------------------------------
------------------------------------------------------------
------------------------------------------------------------
------------------------------------------------------------
------------------------------------------------------------
--------accagcagcagcggcggaacaggaccccccaagcgc----------------
------------aagcgccgctttcgcatgatctcgc---acgatacagcggtcgcaatc
aatgactgtagaacgt------------------attttgaacgg---gaggcaagtgac
aactcgcg------------------------------------------ccggaacctc
tcgcggcctgtcgatcgtacagccgagtgctttgatatcagccgccaaaccgttatgcag
atcagaaaaaagctagagagtggcga----------------------------------
------------------------------------------acct--------------
------------ttctacga-----cgaggaagagcgcgaccgcgca-----atggaggt
ccctccctcctttgctggggatgttcgtgatgcgatctttgacatgtac-----------
----gctgccaagcaacacgtcacgctcgacacgctg----ctcaagacactgcaagaca
agcgcgtcacgcgcacatcggggtggaagtggagccgatctactctgtatcggtttctga
cggacacaatgcattacacgtayggcaaacggcgcacgtactaccagaatctgaaggaga
acgtgtcaattgcggctcaacgcgtcgcgtacatcaagaaggtgcaggagtat---cga-
--gctgaagg------------------tcgccctattttctaccaagatgagacgtggg
tgaacaagaacatsacgccagccaacgtgtggttgga-----------------------
---cgatgaggg------------------------------------------------
---------------ccagggaggtcgagcgg---tgccacaggggaagggcgagaggtc
gattgtctgtcatatcggagggc-------------------------------------
-----gtgatgggtttgtcgacggcgccaagctcattttcagaggcagcaaggctttgaa
-----------------------gg-----------------------------------
-----------------------------------actctgattatcacaccgagatgaa
ctcgtccgtctttctcgactggatgcgacgcaaa------------------gtactccc
tgcggtaccttcgcgctcagttatcgtgatcgatcgtgctacctaccacacgacgttgac
tgaacaa-----------------------------------------------------
----------acaaagcctgccaagtcaacgttcagaaaagcccagttggcggagtggct
tgtcgcacac-ggtgttgtg---------cacaatggcatgcgtaccgtg---gacgagt
atatgacgatgacgaagccagagctcgggcagctctgcaaagagaacaaaccaaag----
-----------------ccagaatacgaggttgctgtcactgcacgtgagttc---gact
g---------cgacgttctcttcctccctgtcggccacccagagttgaaccctatcgaga
tggtgtggagctacgtcaaaagctacgtggcaaagcacaacaccgacttctctctg----
--tcg--------------gaggtcgagag------------gctatcgcacgccgctct
tgactcatttgactcagaagcgtggcagagatatgtcgatcattgt---gt---------
-------------------------------------------------------gaaag
tagagcgc-----------------aggtaccttgagctggctgatgatgtgccgctcga
tatggatgac--------------------------------------------------
------------------------------------------------------------
------------------------------------------------------------
------------------------------------------------------------
------------------------------------------------------------
------------------------------------------------------------
------------------------------------------------------------
------------------------------------------------------------
------------------------------------------------------------
------------------------------------------------------------
---------------------------------------------
>Fu-Lobtra
atgtcttcagcac-----------------------------------------------
----------------------------aattttctttaatccccaaagaacttagtgcg
gaaca-------------------------------------------ggcaagccgg--
------------------------------------------------------------
------------------------------------------------------------
------------------------------------------------------------
------------------------------------------------------------
----------------------------------------------------------ag
aagcgagtctt------------------------ttatttatgaagagtccaaccaatc
catgttttctcaagaacatgagaatgataatcccttcctcatcagcat------------
----------------------------------------ggatgaaggtggtcttcatg
caccgccacgact-----------------------------------tagtaagacaac
cgt------agcggaggaggaataccgcctaat---------------cgcacatatcta
cgcaaagctcagcaatgcgccgccagagtttcaaaaatggatgagacaatcgtttggcat
gaaagagtgtgtgcagatggctaagcttaccggggtaaatgcacat-------------t
cctgtctagcagctatcaactactcaa--------------------------ggacagg
ggtattgaagttgcccaacaa-gggtgtgggacgtggccgtaaagca-----caagcaaa
agataaagtgctccagggacatatcacggatatcatcaggagaactaat-----------
----ctgggaggtatcccgaatacacttggacgagtg----gtgaatgagctcagaaatg
agcatggtatc---------------aggacgtcaaggtcaacagttcatcgatacctac
---atgcaagtaacttttactggggaaagggg---gttcgaaggaactttatgcacgatg
cacctcacattgtgcaataccgactgaaatacctcacagagcgtttcaagaac-ctggtg
--gagcttgacgatggtttaatccctatgatgccagaggtatttcttgatgagtcctatt
gtcacctggaccattcctcaaaaaatcgatgggtaga-----------------------
---------------------------------------acg------------------
---------------ggacggaggcattgtgt---gtgaatcatctcggcaaccacttct
cgtcatgttcgctgcatttgtcatctattacgaccgtgacgaacagaag-----------
-gtggtggggaagtttgttgagaacagtgttcacatctgggcggcgaacagcaaggcatc
tcttcagggaaacgccgatc---------------------------------atatgca
gcccaatagt---------cagattcttgcaaatgatcatgactatcatggtcattttaa
ccacgaggtgttcgaagagctgtttacgacggtttgccaa---------agtctggtaaa
gatgaatctcggtccttgtaaaatacacatggatggtgccaggtaccatttccattgccc
tga---------------------------------------------------------
------------taggaagccaacggccgccaataagaaatcggagataatggaatggct
tatatctcatcaatttggaa---------ttccacccggttct----------aacggtg
atcgaacgccaagcaagtcagaactacttgcttatataaggacccttgattaccag----
-----------------ccacggtacacggtctgggacatcgcattagagaatgggggcc
a---------ctggattattaggacacctccttatcattgcgaactccagcccattgaat
taatctggggcgttataaaaaacagcgtagcttacatgatatccggatcgatggct----
--gccgatcaacttatccagatgctgaagga-----------actcttccgaaatgttca
agttaaaactttcgtttctgcctggaaaaaaacccttagttttgcctacagatacat---
----gcaggaaattcgtggccagacattcgagac------------------ggccgagg
tgcaggaa--------gagttggaacaaatttttcattcgattgatttttccgaggccac
attcaacaggctttttgggattggtgctgccagaggccgatacaatgtcttaattg----
--------------agcccatggaa---------gatggtgatattg----------gtg
atgaagttgatgaagttgaagaagacgttgatcttatcc-cgacatctcgatccttggct
cctgatgaattggaggaagacgataac---------------------------------
------------------------------------------------------------
------------------------------------------------------------
----------------------------------tcaatgccggcttcaccttcagcccg
tttttaccgc--------------------------------------------------
----cac-----------------------------------------------------
------------------------------------------------------------
---------------------------------------------
>Fu-Morsp.
atg---------------------------------------------------------
------------------------------------------------------------
------------------------------------------------------------
------------------------------------------------------------
------------------------------------------------------------
------------------------------------------------------------
------------------------------------------------------------
------------------------------------------------------------
------------------------------------------------------------
------------------------------------------------------------
------------------------------------------------------------
------------------------------------------------------------
------------------------------------------------------------
------------------------------------------------------------
------------------------------------------------------------
------------------------------------------------------------
------------------------------------------------------------
------------------------------------------------------------
------------------------------------------------------------
------------------------------------------------------------
--gagtatctgaagcgtcgctttgagaac-------------------------------
------------------------------------------------------ctcgtc
--caaaaagatggaaagtggagaccagtagtgccggaagtattcttagatgaatcgtatt
gccacctagaccatacgacagcaagcaggtgggtaac------------------tccgg
gcatggcggtgt------------------------------------------------
-----------------------------------ctgaagcaggaaagcagccaatatt
ggttattttcgcggcattcgtggtttatttcgatcaggacaagcaagaa-----------
-gtcatcgggagatttgtaaaagatagtgtacatatctggccagctcttggtaaagcgca
cctccagaaagcaaacggaaggcggactggtgcagacgcccaactttggcacgatgtgcc
ttccgagattagagaggcagggatcattgctacagatcatgactaccatggtaatttcaa
cgccgaacttttcgataaactcttccaacggctatgcaac---------aacctcaccga
aatgggacttggtccttgtaacatccatcttgatggcgcgtcataccacttccacaagat
gaa---------------------------------------------------------
------------caagaaaccgacatctagctgtaagaaagaagacatcctgaagtggat
taatgaccaagggcatgaaa---------tcccccctggcaca-------------gaag
ggagagatgcgaccaagacccagctgctggagtacctgaaaacgctcccagataca----
-----------------tcccagttcaccattcataatattgcaagagataacggaggac
a---------tcgtattttgaagactcctccatatcactgtgaacttcagccaatcgaga
aaatatgggccgtcgtcaagaatatcgttgcttcaagaacagcaggacgtatggct----
--tctgtt-----------gacctcaagagaatgctaatgggaattttttttggcatccc
tagcaggatattcatatctgtttgggagaagtgtattaaaactgccctggattacaccac
cacgactgcccagtcggcaccgataattactcataatgaggctacgacgatggctgaaac
tgcagagacccatgccatctcatctgagtactgggcagagattctcagagaggtggagtc
gtatgatacc---------------------------cagctccaaatcactattg----
---------------actcgttaga---------aatga------------------gtt
atgactttgatgagttatttgag-------------------------------------
------------------------------------------------------------
------------------------------------------------------------
------------------------------------------------------------
------------------------------------------------------------
------------------------------------------------------------
------------------------------------------------------------
------------------------------------------------------------
---------------------------------------------
>Mo-Batpla
atg---------------------------------------------------------
------------------------------------------------------------
------------------------------------------------------------
------------------------------------------------------------
------------------------------------------------------------
------------------------------------------------------------
------------------------------------------------------------
------------------------------------------------------------
------------------------------------------------------------
------------------------------------------------------------
------------------------------------------------------------
------------------------------------------------------------
------------------------------------------------------------
------------------------------------------------------------
------------------------------------------------------------
------------------------------------------------------------
------------------------------------------------------------
----------------ggtgtgataagaaggagagtaatgaggtgtttt-----------
----agggaacgggaaaccgttacgatagaccgctta----gttgaacggctgaatgcag
aggtaaatgaca------------ccaatttctcaaagacttcggtatggagggccctta
---agattatgggatttaaatttaagaaaacaaaggatgacagaaaaaatgtgtttgaaa
ggtttgatgtaatagccagtagacattcctttctcaggacaattaaagggtac---agg-
--gagcaggg------------------gttccaaatcgtgtacgtggatgaaacctggg
taaatgaaaacgattctcccttcaagaaatggacaag-----------------------
---ccctcaggg------------------------------------------------
---------------tgaaacaagtaaccccc---ctcccagtggaaaagggaaacgcct
tattattcttcatgaagggtctgc------------------------------------
---cgactcgggtttcatagatgggtatgaacttgtatttaaggcaaagaaggg------
------------------------------------------------------------
------------------------gg---------agggagactatcatgccgaaatgaa
taccaccgtgttcatggactggtttaccaacaca------------------ttaatccc
tgctttagattctcccagcgtaattgtgattgataacgcggtttaccacaacaaaattac
agaacaa-----------------------------------------------------
----------tctcaaagtccggtttcaagtcacagaaaaggagaaatgatcggttggct
ggagttacag-ggaataaat------------------------------------gttg
acccaaaacttataaaatctgaaatttatcaaattgtcaggcaacacaaaccaaac----
-----------------ccgaaatatgttacagatgaaattgctatggaaaat---ggac
a---------tttcgttcttagaactcctatcagacattgtgaacttaacgcaatcgaat
taatttgggcaaaaattaaaacagaagtccgcaaagaaaacaaaacttacaaaata----
--aaa--------------gatgttgaaga------------attatttaaaactgcagt
gacaaatattacaaaggatgattgggttaaatcagttaaacatacc---at---------
-------------------------------------------------------ttctg
ttgaaaaa-----------------gagtactgggatacggatggggttatggaggagga
aattg------------------------------------aaccagtcgtgatat----
-----------------gggttggg---------gccgattcgg-------------act
ccgagtctgatgaagggtccgaggttg---------------------------------
-aaaat------------------------------------------------------
------------------------------------------------------------
------------------------------------------------------------
------------------------------------------------------------
------------------------------------------------------------
------------------------------------------------------------
------------------------------------------------------------
---------------------------------------------
>Mo-Halrub
atg---------------------------------------------------------
------------------------------------------------------------
------------------------------------------------------------
------------------------------------------------------------
------------------------------------------------------------
------------------------------------------------------------
------------------------------------------------------------
------------------------------------------------------------
------------------------------------------------------------
------------------------------------------------------------
------------------------------------------------------------
------------------------------------------------------------
------------------------------------------------------------
------------------------------------------------------------
------------------------------------------------------------
------------------------------------------------------------
------------------------------------------------------------
------------------------------------------------------------
------------------------------------------------------------
------------------------------------------------------------
------------------------------------------------------------
------------------------------------------------------------
------------------------------------------------------------
------------------------------------------------------------
------------------------------------------------------------
------------------------------------------------------------
------------------------------------------------------------
------------------------------------------------------------
------------------------------------------------------------
------------------------------------------------------------
-----------------------ttgaggaacaa------------------ttgtttcc
agctctgccctacaaaagtcttgtcgtcatggacaatgctcgctttcacagtgttcgaga
tccaaac-----------------------------------------------------
----------aataggtgctcaacttccaatacaaagaagtcagatatgcagcaatggct
aacaaataac-aatatacaa------------------------------------tttt
caattaaggccactaaaccacagttgtactctttgattaaacctcacaaacctcca----
-----------------cccacatataacattgacaacatgctacgcaaacac---ggcc
a---------taaggtcttgagattaccaccgtaccactgtgatctcaacccaattgaac
ttatctggggagaccttaaaagtacagtggcccggaaaaatcaatcattcaagttg----
--aat--------------gatgtcaagca------------cattgtcaacactgctat
gtgtgacattgacattgcacgctggcatgcatgtgttgaacatgtc---aa---------
-------------------------------------------------------gaagg
tggagaaa-----------------gagtactggctcaaagatggcttgaaggagcaaac
agtta------------------------------------atccagttgtcatta----
-----------------gccttgac---------actgat--------------------
------------------------------------------------------------
------------------------------------------------------------
------------------------------------------------------------
------------------------------------------------------------
------------------------------------------------------------
------------------------------------------------------------
------------------------------------------------------------
------------------------------------------------------------
---------------------------------------------
>Mo-Limfor
atgcgg------------------------------------------------------
------------------------------------------------------------
------------------------------------------------------------
------------------------------------------------------------
------------------------------------------------------------
------------------------------------------------------------
------------------------------------------------------------
------------------------------------------------------------
------------------------------------------------------------
------------------------------------------------------------
------------------------------------------------------------
------------------------------------------------------------
------------------------------------------------------------
------------------------------------------------------------
------------------------------------------------------------
------------------------------------------------------------
-------------------a----------------------------tc----------
------------------------------------------------------------
------------------------------------------------------------
------------------------------------------------------------
-----------------------------------aaaacacgagatctggtttctgaga
ggcaagacattgtttcttggaggcatacatatctccgaaaggtacgcaagttt---cgg-
--caggaagg------------------tcgtaatattgtgtatctggatgagacttggt
tgaacaccaatcatgtagtcaagggtgactggctgga-----------------------
---tcatcccagtacatccatgtcagtctttgagc-------------------------
-----caccatgtaaaggctgtggtcgtgtgt---taccaactggtaaagggacccgcat
gataattctagatgctggctcctc------------------------------------
---tcaacaaggcctcatccctggatgtggccttatatttgagtcgaaaaccag------
------------------------------------------------------------
------------------------ta---------gctcggattatcatgatgaaatgaa
ttctgagcattttacagaatggttcagagacaag------------------ctcattcc
aagactactgcctcggtctataatcgtaatggacaacgctccttatcacagtcacttagt
tcctgac-----------------------------------------------------
----------tcgaaggttcctaatactggttccagaaagtcagagatctcggcatggct
ggaaaggaac-gatgttcag------------------------------------tatg
ataaagaaatggtaaaggccgagttgcttgatttggtgaagcaacacaagcctcgt----
-----------------cctagatatgtgatagacgagcttgcgtcagatcat---ggcc
a---------cgaggttttgcgactacctcctcaccattgtgagctcaatcccatagaaa
tggtctggtctgatttgaaaggctatgtaggaagaagaaattctgcctacacaaaa----
--aaa--------------aatatcttaaa------------gctttttgaagaggccaa
atcccgtttcgatgtggagcgctgggctaactttgagaatcatgtg---gtg--------
-----------------------------------------------------aacgagg
tagaggaa-----------------aaactctggcatattgatggtatcagagatgagga
tgtta------------------------------------atcctgttttgattg----
-----------------acttgacg-----------------------------------
------------------------------------------------------------
------------------------------------------------------------
------------------------------------------------------------
------------------------------------------------------------
------------------------------------------------------------
------------------------------------------------------------
------------------------------------------------------------
------------------------------------------------------------
---------------------------------------------
>Mo-Mermer
atg---------------------------------------------------------
------------------------------------------------------------
------------------------------------------------------------
------------------------------------------------------------
------------------------------------------------------------
------------------------------------------------------------
------------------------------------------------------------
------------------------------------------------------------
------------------------------------------------------------
------------------------------------------------------------
------------------------------------------------------------
------------------------------------------------------------
------------------------------------------------------------
------------------------------------------------------------
------------------------------------------------------------
------------------------------------------------------------
------------------------------------------------------------
------------------------------------------------------------
-------aggaagcagcttccaacagtgggaaaaatt----cacaaagaactggcatcag
acattggcttc---------------catggaagcatcacgtcccttaggaaaatattga
---gaaatttgggttacagatggaagaaatgcggaagcaacaggaaggttttaatggaaa
agccagacgtatctcgtcttagatgcgagtatctaaggaaggtaaagcagtac---aga-
--gatagcgg------------------ctacgacttggtctacttagacgagacatgga
tagacacttctcatactgcaaagtattgttggcgaag-----------------------
---tgttgaaga------------------------------------------------
------------------acgtggtgttgcag---cacctttcagcaaaggacaacgctt
gatagttgtccatgcaggtggtc-------------------------------------
-----agaatggattcgtacccggtgcagagttagtttttaaagcaaattgtgc------
------------------------------------------------------------
------------------------ta---------ccggagactatcatcatgagatgaa
tggtccaaacttcgaaaaatggttgaaggaaaag------------------ttactgcc
caatttgcgagtcaaatgtgtgattattatggataatgcctcctatcattccgtacagag
tga---------------------------------------------------------
------------gaaaactccatcatcatctaccagaaaggcggacattcaagagtggct
gagaaaccgt-gatatacct------------------------------------ttcg
gtgaaaaactaacaagaccagagctgctgaatattgtaaaaatgtacaaacctaaagaa-
-----------------aaggtttacaggattgattcacttataaaagaaagg---ggac
a---------tgaagtgctacgtctgccaccgtaccactgcgagttcaatcccattgaac
tgatttgggcaaatttgaagaaaaaggttgggcaaagaaacttgacattcaaactc----
--act--------------gatgtccaaac------------actcacacacaatgcact
ggcagatattggaattacagattgggaaaatgctgtgagtcatgtt---tt---------
-------------------------------------------------------ggcaa
tcgaggag-----------------aactatctccaaactgaattgttggttgatgacca
aattg------------------------------------atcagtttgttatat----
-----------------ccctcagt---------gatgaaagtg-------------cta
ccgatacagccagcgaatttgattcagac-------------------------------
------------------------------------------------------------
------------------------------------------------------------
------------------------------------------------------------
------------------------------------------------------------
------------------------------------------------------------
------------------------------------------------------------
------------------------------------------------------------
---------------------------------------------
>An-Hydele
atg---------------------------------------------------------
------------------------------------------------------------
------------------------------------------------------------
------------------------------------------------------------
------------------------------------------------------------
------------------------------------------------------------
------------------------------------------------------------
------------------------------------------------------------
------------------------------------------------------------
-------------gataaagcaaaatacaatgttctgtcttcta----------------
----------------------------------------aagttaaaaaagtgatttat
gatgtatataaat---------------------attttaaagag---gaaaaaaagtta
gga---------aacactaaaattccggtaaca---------------------------
---aactgtatcgaaagagtgcaagatttgtttaagatctctcaaagtacattatcgaga
atcgtgaagaagtgtaagaatggtca----------------------------------
-----------------------------------------------------tgaaccg
cgaag--------------a-----aagtgtgctaaacgtaaggaga---------agtt
tgacagttttcaaaaagacgtaatcaaaagggcactctatggattctat-----------
----gaacgcaatgagactgtgacatcaaaacgttta----aagattctgcttgaaaaga
aacacgacatt---------------gtgatttcaaagagcactttagtgaaaatgataa
---aaagtcttggattcaaatataagaaacgtagtggaaatcgggaagtaatatgtgagc
gtagtgacctggtaagagctcgagcaaactatctccattctatcaaagcgttc---cga-
--gaagacgg------------------gtatacaatagtatataccgacgagacttggg
taaatgcctgtcacaccgcccctctgcagtggaatcc-----------------------
---accagaccc------------------------------------------------
---------------taaaaatgctagaaata---tccctactggtcgcggtcgccgatt
aatcgttctgcatgcaggatgtgc------------------------------------
---agaaaagggatttctagacggttgcgatttggtatttgaggcaaaatctagag----
------------------------------------------------------------
-----------------------ata---------acagagactaccatacggaaatgaa
tggagaggtttttctgaattggttacaatatcag------------------cttttacc
agcattaccaccaaaatcggtcgtcgtaatggataacgctccatatcacagtatgttggc
agtagag-----------------------------------------------------
----------tctcgatgcccaacttccggtacacgcaaacgtgacatgcaaatttggct
cgaggatatg-aacattgac------------------------------------tttg
atccattaatgaagaaaccggaactctatgatgtgataaaagccaacaaacctctt----
-----------------cctaaataccaagtcgatgaaagaattagagctgca---ggtc
a---------cgaggtattacgacttccaccgtaccattgtaactttaatcccatagagt
taatatgggctgacttaaaaaacacgatcggactagataataacacatttaaatta----
--gac--------------gaagtgaagaa------------aatggtttatgacggctt
ttctcgaatcactcgcgaacgatggaataattgcgtccgccacgtc---gt---------
-------------------------------------------------------agacg
tagaagaac------c--------gagatactggaagtccgatggactaacaccaatttc
gaggg------------------------------------------tggtcatca----
att-----------tgcagtcggat---------gatgacgacgattgc-----------
------------------------------------------------------------
------------------------------------------------------------
------------------------------------------------------------
------------------------------------------------------------
------------------------------------------------------------
------------------------------------------------------------
------------------------------------------------------------
------------------------------------------------------------
---------------------------------------------
>Ne-Caeele
atgaacttggaa------------------------------------------------
------------------------------------------------------------
------------------------------------------------------------
------------------------------------------------------------
------------------------------------------------------------
------------------------------------------------------------
------------------------------------------------------------
------------------------------------------------------------
-----------------------------------------------------------g
ctctgaataccacaaaattggagaagaaagtcaagtcca---------------------
----------------------------------------gcgggaacgaaataatcaat
aacgttttgaagtccatggaatcaattcgacacctcctcggtcac---------------
---------gattcggagctaacacctttcagaaaccccttcatagcagcagcggctatt
gtaggtgttcacaaaaatacgattcgattccatggaaccttcgggagctctctcaaacgt
tgtgtcaaccatttgaacggtagagatcgtgatcgttatgaagct---------------
------------------------------------------------------------
----------------------------------------------------tcaaagct
tacgatcggccaacaaacgaggattcgaaaggaaattcacagtagatgg-----------
----gccaatgacaaaccggtgtccgttgatgagatg----ttcgagtgggctaaaagca
atgcgttcttc---------------aacagaggcagaacctctttttttcgtgcaatga
---gagcacttggatttcggcaccgaaaaaac---aataataatagtgttttggaagaaa
gggaggatattgtgagatggaggagattgtatttggggaagaaagaagctctt---gat-
--gccgaagg------------------agtcatgtttttcgctttggatgagacctggt
ttcatgatgcaatggctaaactcttcgcttggcaaagccagtactttaacatgtgtaaga
agatgagaatggtcgacccatctct-----------------------------------
------------cccaatggctggtcctcgca---aagggaaattgaaaggaaaaagagc
aatttgcatcgccgtcgtttctc-------------------------------------
-----cttctggtattcttcctggctccatcttggtcattatttctggagtcaatgc---
------------------------------------------------------------
------------------------tgctgaacaaacggaagattatcacaaggacatgtg
tggttccacatacgagacctacttcaaaaaagtggttccactcatggctgctgaagcagc
gaaacaaaacaaaagagcagttctattagtcgataacgccccttatcacaataaaataag
caaaaaggtatttcgcatttctaggcaaattctaggcaattttctaggcaatatttctag
gcaattttccttacagccaccaactacgggaacttccaagcagcaattgattgactggct
tgatgagcac-aatgttcca------------------------------------tttg
atagaacttcaaaaaggcccgttctacttgcaatttgtaaagaatttgtgaataagaatg
ggggtcgctctgcttttgttaagtatgaacttgacagttgggcgtggcagcaa---ggag
t---------tcaggtcttgcgcatccctccgtatcatcccgacttcaaccctatcgaaa
tggtatgggcacagatgaagacacatttgagaaatgttggagctggatcggactct----
--------c--------tcgaaattgtaata-------caaattttctctaggaa-----
------------------------------------------------tagg--------
-----------------------------------------------------gctaaaa
ttgaggtt----------------------------------------------------
------------------------------------------------------------
------------------------------------------------------------
------------------------------------------------------------
------------------------------------------------------------
------------------------------------------------------------
------------------------------------------------------------
------------------------------------------------------------
------------------------------------------------------------
------------------------------------------------------------
------------------------------------------------------------
---------------------------------------------
>Ne-Caenig
atgaacttggaa------------------------------------------------
------------------------------------------------------------
------------------------------------------------------------
------------------------------------------------------------
------------------------------------------------------------
------------------------------------------------------------
------------------------------------------------------------
------------------------------------------------------------
-----------------------------------------------------------g
ctctgaataccacaaaattggagaagaaagtcaagtcca---------------------
----------------------------------------gcgggaacgaaataatcaat
aacgttttgaagtccatggaatcaattcgacacctcctcggtcac---------------
---------gattcggagctaacacctttcagaaaccccttcatagcagcagcggctatt
gtaggtgttcacaaaaatacgattcgattccatggaaccttcgggagctctctcaaacgt
tgtgtcaaccatttgaacggtagagatcgtgatcgttatgaagct---------------
------------------------------------------------------------
----------------------------------------------------tcaaagct
tacgatcggccaacaaacgaggattcgaaaggaaattcacagtagatgg-----------
----gccaatgacaaaccggtgtccgttgatgagatg----ttcgagtgggctaaaagca
atgcgttcttc---------------aacagaggcagaacctctttttttcgtgcaatga
---gagcacttggatttcggcaccgaaaaaac---aataataatagtgttttggaagaaa
gggaggatattgtgagatggaggagattgtatttggggaagaaagaagctctt---gat-
--gccgaagg------------------agtcatgtttttcgctttggatgagacctggt
ttcatgatgcaatggctaaactcttcgcttggcaaagccagtactttaacatgtgtaaga
agatgagaatggtcgacccatctct-----------------------------------
------------cccaatggctggtcctcgca---aagggaaattgaaaggaaaaagagc
aatttgcatcgccgtcgtttctc-------------------------------------
-----cttctggtattcttcctggctccatcttggtcattatttctggagtcaatgc---
------------------------------------------------------------
------------------------tgctgaacaaacggaagattatcacaaggacatgtg
tggttccacatacgagacctacttcaaaaaagtggttccactcatggctgctgaagcagc
gaaacaaaacaaaagagcagttctattagtcgataacgccccttatcacaataaaataag
caaaaaggtatttcgcatttctaggcaaattctaggcaattttctaggcaatatttctag
gcaattttccttacagccaccaactacgggaacttccaagcagcaattgattgactggct
tgatgagcac-aatgttcca------------------------------------tttg
atagaacttcaaaaaggcccgttctacttgcaatttgtaaagaatttgtgaataagaatg
ggggtcgctctgcttttgttaagtatgaacttgacagttgggcgtggcagcaa---ggag
t---------tcaggtcttgcgcatccctccgtatcatcccgacttcaaccctatcgaaa
tggtatgggcacagatgaagacacatttgagaaatgttggagctggatcggactct----
--------c--------tcgaaattgtaata-------caaattttctctaggaa-----
------------------------------------------------tagg--------
-----------------------------------------------------gctaaaa
ttgaggtt----------------------------------------------------
------------------------------------------------------------
------------------------------------------------------------
------------------------------------------------------------
------------------------------------------------------------
------------------------------------------------------------
------------------------------------------------------------
------------------------------------------------------------
------------------------------------------------------------
------------------------------------------------------------
------------------------------------------------------------
---------------------------------------------
>Ar-Acypis
atgtcaat----------------------------------------------------
------------------------------------------------------------
------------------------------------------------------------
------------------------------------------------------------
------------------------------------------------------------
------------------------------------------------------------
------------------------------------------------------------
------------------------------------------------------------
------------------------------------------------------------
--------cc----------------gacccgatattcattccc----------------
----------------------------------------aaacgaaaaaaacaatatac
aacgtgtatacat---------------------tttttaaaacc---ttagccaagtgc
aaagacaagccggaattcgcagattattttcta---------------------------
---cattcacaggagaggacggccgaggcttgtgcggtgagtctaagaactgtacaacgg
atatgtaaagaaagtaaaataactggaaatcaagaagaatcattatgtg---ttggaagt
tctaatgaccttaaatttcaatcacca---------------------------cgaaaa
agatac-------------------agtcgcgagaaatctgtcaccg---------aact
tgatgattttgataatgaagtggtcagaagagttgttcatagcttttac-----------
----gataagggtgaatttccaacgagtgctaaaata----ttaatggaattgcgtgaaa
aattaaattac---------------cgtggatcgaaatcgtcagtgaaaataattttaa
---aacaacttaattttaagtacaagaaatgtaacgacggtcgcaaattcttgatggaac
ggtcggatattgtagctgcccgcgttaaatttcttagaaaaatgaacgagttt---cgt-
--atgaacggtg------------atactcggccggtagtctacttggatgaaacctggg
ttaatcaaaaccatactcgtggacgtatttggcaaaa-----------------------
---tgaagaaaa------------------------------------------------
---------------tacgaaaggtttaaaag---tacctacgggcaaaggcagtcgcct
cattgtatgccacgccggatctcc------------------------------------
---ttctttcgggttcattaaagaatcaaaacttatttttagatgtaattctgg------
------------------------------------------------------------
------------------------ta---------acaaagattatcattctcaaatgaa
tgctacaatttttgaaagttggttttcacaa---------------------atgttact
taacttagaagagccgagtattattattatggataacgcatcgtatcactcttcgttggt
cga---------------------------------------------------------
------------gaactatccgaagtctaacagtagaaaggcagatgtacaacagtggtt
acgggataaa-aatatagat------------------------------------tttt
ctcccgtagaaacacttgacgagttacgagaaaaagtgaaactttcgatgccacgcgga-
-----------------aaaaaatataaactggatcaactaacattccaaatg---ggtc
a---------tgaagtggtaaggcttcccccttaccactgtcagtacaatccaatagaac
taatttgggcccaagttaaaggcagagtggctgaaaaaaattcaacattcaaaatt----
--gca--------------gatgtcgagac------------acttgtgcataaagagat
cgatgcagtaactccggacgattgggccaaatgtggagaacattgc---gt---------
-------------------------------------------------------caaga
ttcaggag-----------------gaggactttgtcaaggcgggactaagggatgagat
attag------------------------------------aaccaataatattga----
-----------------ccattaat---------cctgacgaaa-------------gca
gttcaagtgaagatgaagacgacaatg---------------------------------
-aagac------------------------------------------------------
------------------------------------------------------------
------------------------------------------------------------
------------------------------------------------------------
------------------------------------------------------------
------------------------------------------------------------
------------------------------------------------------------
---------------------------------------------
>Ar-Adohon
atgccg------------------------------------------------------
------------------------------------------------------------
------------------------------------------------------------
------------------------------------------------------------
------------------------------------------------------------
------------------------------------------------------------
------------------------------------------------------------
------------------------------------------------------------
------------------------------------------------------------
-------------aaaagactgcgtaaaactgtactcaacagtg----------------
----------------------------------------aaacgcgggagtttgtggtg
cgcttgcgggatt---------------------attttgctcgc---gagcaacaaaat
ggt---------gggcctttgttgccaattgac---------------------------
---aacgtacgcgaccgtgttgctgatgctctggggatcggaaaggctaccgtctcccgt
attacaaaggagaagttcggcgaatcctcgatggaggagaa-------------------
-----------catactctcatctccaaag------------------------aataag
aaacat-------------------aatagggcaaaccccgtaaccc---------atcc
cgataacttcgatgtggctgcaatacggaatcatatttacggctactac-----------
----gcacggggtgaactgccaacttgcaaaaagtta----ttggcgtcgctgaaatctg
ctgatttattt---------------aaaggcggtatcacttctctcagagtcgtcatca
---agaaatgtggatttcggtacgggaagtct---gacaaaaggaaaatattgatggagc
gaaatgacatagcattgatgaggtgtgattttctacgaaaaattaagaacgtt-------
--gagaactg------------------ggacaaagtggtttatttggacgaaacttggc
tcaatgccaatcacacagtccccaaagcatggacaga-----------------------
---cgatacaga------------------------------------------------
---------------aaaatcctgtaccaaaa---caccggaaggcaagggccagcgttt
gattatctgccatgcaggcacag-------------------------------------
-----cgaaaggttttgtccctaactgcttgtgggccttcaaatcagtaaaaa-------
------------------------------------------------------------
-----------------------------------cgactgattatcatgaagaaatgaa
ttttgaaaatttcaagaaatggttcataaaa---------------------cttttaga
caatttacatgagccgcaccatattttaatggacaatgccccatatcattccgtgcaagt
gaa---------------------------------------------------------
------------taaagcaccaactagcaacaacaataaaggtgaaatcctggagtggtt
gcaacgcaat-ggtgtacca------------------------------------gcta
acattcaaatgctgaaaagtgaattgatgagacttctgaacctgcagaaactgcaaacaa
---------------agaaaacatattttttggatgaaatggcaaaatcaaaa---ggtc
a---------cactgtgattcggctaccaccctaccactgccaatataacgctatcgagt
tgatttgggcgcaagtcaaaggtgggaaatttgtatttactttaacatttattatg----
--tac--------------ataataaatgacc---------agttagtatctaaa-----
------------------------------------------------------------
------------------------------------------------------------
------------------------------------------------------------
------------------------------------------------------------
------------------------------------------------------------
------------------------------------------------------------
------------------------------------------------------------
------------------------------------------------------------
------------------------------------------------------------
------------------------------------------------------------
------------------------------------------------------------
------------------------------------------------------------
------------------------------------------------------------
---------------------------------------------
>Ar-Ampamp
atgttt------------------------------------------------------
------------------------------------------------------------
------------------------------------------------------------
------------------------------------------------------------
------------------------------------------------------------
------------------------------------------------------------
------------------------------------------------------------
------------------------------------------------------------
------------------------------------------------------------
----------tcaaaacttcggcaaggaaagccacttggtgcac----------------
----------------------------------------aaaccaggcaaacaatatac
aatgtctacaaat---------------------attttactaat---aagaaagatgaa
catctcaagcaaggtgatgagagagccgctgcaa-----------------gta------
-tcaatgtagcacaagagacaagtttggctactggagtgtctatctcgtctgtccaagcg
gtgaaaaaagaggcggagacacacgg----------------------------------
--------------atgccagtctcca---------------------------gtccgc
aagcg--------------a-----ccgaacaggatgcgacgcgagt---------acct
ggacgactttgagcaatgtgcgctaagaagaatggtgcatgctatgtat-----------
----ttggacggaaaaaaggtcactttggacacgatg----aaagcagcggtgcaagaac
aactcgggaag---------------accatctctcgatcaacacttcgaaggcagctat
---tgcagaacgggttcaagttcagggaagtg---aacaaccgaaagctgctgatcgaaa
agcctcagatggtcgccgcaagaaacactttcctcaggcgaattcaaaagata---aga-
--cagcaaaacc------------cggatcgaaatatcttttatctggatgaaacttggt
ataaccagttcgatatgaaaacggttgcatggttgga-----------------------
---cgatgatga------------------------------------------------
---------------ggtggtcggccagaaac---cagtgactgggaagggaaaacgact
tatcatagtcgacgctggatctg-------------------------------------
-----agaaaggattcgtctcagaagcatacatgtgcatgaggacagatggcaa------
------------------------------------------------------------
------------------------gt---------cagctgactaccacacgtccatgaa
ctccgactgcttcgagacctggttcacgcaacag------------------ctcctacc
aaacctaccacctcatagcgtcatagtcatggacaacgcgtcataccactcacgatgcgc
gaa---------------------------------------------------------
------------caaagctcccacatcaagctggcggaaggcagctatccaagaatggct
tcaggtccat-cacgtcgag------------------------------------attg
atccgggcatgcggaaggtggagctgctcgagcttgtgcgtcctctccgacaggca----
-----------------cgcgagtacgtgcttgacatgctggcgcaagaagca---ggtc
a---------cgaagttctgaggctgccaccctaccattgtgaccttaacccaattgaaa
tgatttgggcacacatgaagtcccacgtccgccagctgaacacctctgggcatctc----
--cag--------------gacatcgaaag------------gctgctgctcgagagccg
ggacgccaccacaacggacatgtggcgtaactgctgccgccatgtg---ca---------
-------------------------------------------------------ggaac
tggaggag-----------------gcatactggcgtgccgacggcatgctggaggacat
cgatcct----------------------------------gtggtagtgtcattg----
----------------------------------caggattcga-------------gct
ccgacagcgacagtgatgaggaa-------------------------------------
------------------------------------------------------------
------------------------------------------------------------
------------------------------------------------------------
------------------------------------------------------------
------------------------------------------------------------
------------------------------------------------------------
------------------------------------------------------------
---------------------------------------------
>Ar-Amytra
atg---------------------------------------------------------
------------------------------------------------------------
------------------------------------------------------------
------------------------------------------------------------
------------------------------------------------------------
------------------------------------------------------------
------------------------------------------------------------
------------------------------------------------------------
------------------------------------------------------------
------------------------------------------------------------
------------------------------------------------------------
------------------------------------------------------------
------------------------------------------------------------
---------------------------------------tcggagaaaaccgtaagtaga
attactaaagaaggtgaaattgctgc---------------------------------c
tctacctcacaaaaactgaagtctcct---------------------------ggaaaa
cat----------------------cgtctgaaacgtaaaacagtgg---------aact
tgatgatttcgatttatgcgctataagaaataaagttcatgaaatgtat-----------
-actgtaagaaaagttgttcctaccttaaataaatta----cttgtagaattaaagaatg
acatcaatttt---------------gttgggggccgaacgactttgtggaaaattttaa
---aacagcttggatttcagtacaaaaaatgtggttcgaaacggaaaattttaatggaaa
gacacgacatagttgcatggagacgaaaatatatcgataccatgaggaaaaat---cgt-
--atagacgg------------------acggccaatagttttcttagacgaaacataca
ttcatgcatcatatgcagtgaaaaaatgttggcaaaa-----------------------
---agatggcga------------------------------------------------
------------------ggacggagtactaa---caaatgattctgctggaacgcgatg
gattattgttaatgcaggtggag-------------------------------------
-----aaataggatttattcctaatgctcaattgatttttaaatcacagagtaa------
------------------------------------------------------------
------------------------at---------ccggggattaccatgacgatatgaa
caggactaatttcatgaagtggctttcagagaaa------------------cttgtacc
caatttgcctccaaactccttagtcgtcatggataatgctccctatcacaccgtacaagt
gaa---------------------------------------------------------
------------tagagcacctactatgagttcgtcaaaactgcaaatgcaaaattggat
tacaaataag-ggattgtca------------------------------------tatt
taccaacaatgttgaaagcagaactctatcaaattataaaagagcacaaagaagca----
-----------------ccaatttatgaggctgaccaattattgataagtcac---ggcc
a---------tcaagtggtaaggttgcccccttaccactgtgacttaaatgctatagagc
ttatgtggagccttttaaagagacgagtagcttctaataatgtcggacaagaagct----
--ggg--------------aatattgtgaa------------actaactgaagaagcttt
tttatctataaccccccatgattggcaaaaacagtgtcaacacgtc---aa---------
-------------------------------------------------------aaata
tagaagat-----------------aaattttatgaacgtgatggttgtatggacaatgt
tactg------------------------------------atagtttcataattg----
-----------------aagtagga---------aacgatagca-------------gca
cagattcggatgcgtcagatgatgatg---------------------------------
-ttagtacaagtgatagtgatttgtctggaatcgtccctttggaccataattactctgtc
------------------------------------------------------------
------------------------------------------------------------
------------------------------------------------------------
------------------------------------------------------------
------------------------------------------------------------
------------------------------------------------------------
------------------------------------agaataaat
>Ar-Anogla
atgc--------------------------------------------------------
------------------------------------------------------------
------------------------------------------------------------
------------------------------------------------------------
------------------------------------------------------------
------------------------------------------------------------
------------------------------------------------------------
------------------------------------------------------------
------------------------------------------------------------
------------------------------------------------------------
------------------------------------------------------------
------------------------------------------------------------
------------------------------------------------------------
-------------------taacaaaaatgacagggattggaaaatcgactatctacaga
cttttaaaggaaactaaaaatgaaca----------------------------------
-----------agatactgtaaatccc---------------------------ccaaaa
-----t------------ca-----tctacagggaggtcaaaagtcg---------ttat
agatgatttcttcaaaaatgtcattcgcagaatagtacactcattttat-----------
----tttaaaaaagaaataccaacgctaaacaaaatt----ttaagtgaactttcagagg
acaacgatttgc------------caaaaatcagtagaagcaaattatgggccgtcttac
---gagagttgaatttttgctgggaaaagcag---aacaggaagtcagttcttatcgata
aagatgaaattatttgttggcgaagatcctacttaagatcaattagaaaattc---cgt-
--gacgaagg------------------gaggaatatttattatctagacgaaacttggg
tcaacgagggatatactgtaacaaaagtatggcaaga-----------------------
---taaaaatgtaaaaagttttcgacaagcatttt-------------------------
-----tggatggactttcaacagggttcaagg---caccttcaggtaaagggcgaagatt
aatagtgacacatataggtagtg-------------------------------------
-----ccagtggttttgtagatggcggtttacttttatttgaatctaaaaata-------
------------------------------------------------------------
-----------------------------------caggtgactatcacgaagacatgaa
cgcagatgttttcgaagagtattttacacag---------------------atgttgga
tcttattcctccggggtctgtaattgtcatggataatgccagttaccattcacggcagac
cga---------------------------------------------------------
------------gcggacgcctacgactgcttggaggaaagccgatataattcaatggtt
atccggaaaa-aacatttct------------------------------------tttg
aaacaaatatggtgaaaaaggaacttttgacacttgtcaatcttaataaagatcag----
-----------------aaaaaatatgttatcgatgaaatggcaacaaatcgc---caaa
t---------aacggtactacggttaccaccttatcactgtgaacttaacccaatcgaat
tagtctgggcgcaggtaaaaggagatgtagcgcgaaataatacgacgtttaaatta----
--agt--------------gacgtgaaaat------------tttgttaaaaaattcctt
ggaacgagtaactgcagataactggcaaagatgtatacatcatgta---ca---------
-------------------------------------------------------aaaag
aagaggag-----------------aaaatgtgggaactcgataatttaattgacgttac
tgtgg------------------------------------aacctatcgttatca----
-----------------atctagga---------gacgaagat----------------a
attcatcagaatattcagaggatga-----------------------------------
------------------------------------------------------------
------------------------------------------------------------
------------------------------------------------------------
------------------------------------------------------------
------------------------------------------------------------
------------------------------------------------------------
------------------------------------------------------------
-----------------------------------------attt
>Ar-Aptruf
atgtacacaacc------------------------------------------------
---ccaccacccccgcggttgttcgcgctgcttgcgtcagtgtctcagtggctccgtgca
cg----------------------------------------------------------
----------cactgactgcgcttc-----------------------------------
------------------------------------------------------------
------------------------------------------------------------
-------------------------tctgggtgtctgtgttttgtgctctggcgatccaa
ctccttcactgctcc---------------------------------------------
--------------------------------------ctcgcgttgccatggaccccgc
gagatacatcacgaagaggaggcctgtccggtcgctccagacgg----------------
----------------------------------------tggagcaggtgctgatgctg
accgtgctgggcgtgctgg------ttggcgaccatcctgactgg---------------
--------------------------------------------------agtgagc---
-gcaaggtgtgcgaagagacgggacgtttgacgggcccaggccgcactacagtgaaacat
tacaaggacttggctgacgcaggaca----------------------------------
-----------ggctctctgcaccccg---------------------------ggcaag
aagaggacg---aggagcgag-ggccggagcgggaagaggactgtgc---------tgta
cggccccttcgtcatcaacgccgtgcgccggatagtgcactccttcttc-----------
----cggcgcaacgagcccccgacctccaagaagatc----aaggccgtgatcgataaga
cacctgacctgc------------cgaagatgagtgagtcgacttttgtacggtttcttc
---gagacattggctttgtgtttgtgaagcgc---tgccggcagtctctccttcttgaga
gagaagatttggtgcgctggcgagcgaatcatcttcgccaaatcaaggagcta---agg-
--actgctgg------------------ccagaagatcttttacctggacgagacatggc
ttaacgctggacacacgactaaatacggataccacga-----------------------
---cacgacgatcaaatcttaccgcgacgctcacc-------------------------
-----gcgagggcctcaccaccggcctgaagc---agccgtcggggaagggcggccgcat
catcatcacgcacatcggcaacg-------------------------------------
-----aggacggcttcctcgacggctgtagcgacgtgttccacgccaagaagaccg----
------------------------------------------------------------
-----------------------gcaacaaggaggacggcacgcaccacgacgagatgac
gggtgagcgcttcgaaaaatggttccaaaaa---------------------atgctcga
caagttgccgccgaatagcgtcatcgtcatggacaacgccagtgttcactcggtgctcgt
tga---------------------------------------------------------
------------aaaattcccaaccatgagctggcggaaagaccgaatccaggactggct
gaaaagcaag-gacgacaaa---------------------------------acttaca
ctgacaaaatgacgaaacaagagctaatacagtgcgtgaggccttacttgagggacggg-
-----------------ccgcgataccgagtggacgagatggcgcgggccgag---ggac
a---------cctggtcgtgcggctgccaccctaccactgcgacctcaaccccatcgagc
gagtgtggtcctggatcaagggctgggtggcggccaacaacacgacattcaacatc----
--cac--------------aacgtgcagga------------cctgctctcggacgaaat
cgacctcatgccgaaggaacactgggcgagttatgtgagggaggtt---ca---------
-------------------------------------------------------ccagc
gtgaggaa-----------------gaaatgagcaaacatgatggcgtccgagatgacgt
tgtgg------------------------------------acaggattgtggtat----
-----------------gccttggc---------gacgacagtgatgacg-------agg
acgacccggacgagaccatggaagaggatggc-------------tacgtgcgagtactt
cacgacaccgacaatgaggaggaa------------------------------------
------------------------------------------------------------
------------------------------------------------------------
------------------------------------------------------------
------------------------------------------------------------
------------------------------------------------------------
------------------------------------------------------------
------------------------gtgctcgcgacgccactggat
>Ar-Bomman
atg---------------------------------------------------------
------------------------------------------------------------
------------------------------------------------------------
------------------------------------------------------------
------------------------------------------------------------
------------------------------------------------------------
------------------------------------------------------------
------------------------------------------------------------
------------------------------------------------------------
-------------ccacgtcaaactggtgtagtattaaaaagac----------------
----------------------------------------aagctagaaaaatggtgtac
gacgtatattgct---------------------ttcttaaaaag---cagggaaataat
gatatg------------------------------------------------------
---gaaacggtaaaagagacttcagaggcaacaaaaacatcagtcagtactgttaggcgt
attattaatgaagcgaagggctctaa----------------------------------
--cttgctcgccgtgtttcgtactcca---------------------------ggtaaa
aaaag--------------a-----tcagggaagaagaaagttaccg---------gaat
tgatagtttcgaccaatctgcaataaaaagatgtattcataattatcac-----------
-ataacaaacagcgaacttcctaccgtcgaaagactt----cgtaaaaaattgaaagaag
atataaatttt---------------aatggctcggaacgaagtttacgacgaattatga
---aagagctaggcttcagatggaaaagaacagaaaataatcggaagctattaattgaaa
aaagtaatattcgactactaaggatcgaatatctccaaaaaataattaaatat---agg-
--caagaagg------------------aagaccgatagtgtacaccgatgagtcctatg
tcgactcatcacatgcaagtggtatgtcgtggtcaga-----------------------
---tggatcaac------------------------------------------------
------------------tgggggtttaaaaa---aaccaatttcgaaaggacagcgtgt
agtaatagtgcatgctggctccg-------------------------------------
-----aagatggatttgttcccaatgcccttcttttgtttaaagctggcacaaa------
------------------------------------------------------------
------------------------at---------ctggtgactaccacgataacatgaa
ctatttgaactacgaaaaatggctgcgttgtcaa------------------ttgctacc
aaatctgccaccaaattccgttgtagtagtcgacaatgcgtcatatcacaataaacagtc
tga---------------------------------------------------------
------------ccccgccccaactgccaatgccaaaaaagtctatatgaagaaatggtt
acaagaaaaa-gaaattcca------------------------------------tacg
atgaaaacatgttgaaaccccagctttttagcttgattaaagcacataaggaacaacac-
-----------------aaaacatacagcattgataaaattttatcaaaccac---aacc
a---------ttcagtgcttcgcttacctccataccatccagacctcaacccaattgaaa
tggcttgggcagctattaaagggtatgtcagtagcaaaaatgtcaactggagcact----
--ggc--------------aaagtaataga------------gctagtgaaggaaaaggt
cgcggcgatgggtgctccggaatggggtagattatgtcaaaagata---aa---------
-------------------------------------------------------agaga
ttgaggcg-----------------gagtatgtaaaaagtgatcatgtggtagatttagt
cactg------------------------------------atgagtttgtaattt----
-----------------ttgctgac---------gatgattgcg-------------aca
cggatgaagaaagtagtgatgatgatg---------------------------------
-atggtcatgattatgatagcgaaaaaacaattacaaatac-------------------
------------------------------------------------------------
--------------cagctcagcttcagctgatccaagacctggcacca-----------
-------------------------------------gctctagttttgacctaatggaa
------------------------------------------------------------
----------------------ggaatatctattttacccctagat--------------
------------------------------------------------------------
---------------------------------------------
>Ar-Calmac
atgcagcaaggca-----------------------------------------------
------------------------------------------------------------
------------------------------------------------------------
------------------------------------------------------------
------------------------------------------------------------
------------------------------------------------------------
------------------------------------------------------------
------------------------------------------------------------
-----------------------------------------------------------c
atcggttagcaatacagcatccaaacgacatgttttatcaaccg----------------
----------------------------------------gtgaacgcaatatagtgaag
aatgtttacgatg---------------------gtgtacgtaca---------------
---------cgatttcctgaaaggccggtgaag---------------------------
---gaaatcgttaaactttgcagcgatctgactaaggtctcagttgcaacaattttcaga
attttgaaggaaaagaagcgcgacgtagta------------------------------
--------tt-tgtggtaaaatcactt--------------------------aaacaaa
aaaga--------------------------ggagttaaaaagattg---------tttt
ggatggtgacgtgaaaaatgcgattcgtcgaaaagtccattcattttat-----------
----ctccgtaatgaacttccaacgataaaaaaacta----caacaggaattacaaaatg
atgaaagtctgc------------caaagatatctcgtcgggtattattgagaacattac
---gcgaaataaatatcagatatttgaaaaga---aagcggaacagcgcattgattgaaa
gagacgatatagtattatggcgtagagaatatttaagaaaaatacgtagtatt---cgta
acgccggggg------------------aataaaaatctattacttggacgaaacttggt
tgaatgaagggcacacggttactaggtgttggcagga-----------------------
---tttgaatatagcgagtcgtagacaagcccatc-------------------------
-----ttgaaggcctaagtacgggattaaaat---gcccttcaggcaaaggccgtcggct
aataataacgcatattggcagcg-------------------------------------
-----aatctgggtttgtggatgggggattgaacgtctttgaatctcggaaaa-------
------------------------------------------------------------
-----------------------------------ctggtgattatcatgaggatatgga
cgctgtagtttttgaatcttggtttaaatcc---------------------atattgac
aaaattagaacccggttcggttattgtattagataacgcgtcctaccatagtcggcgttt
aga---------------------------------------------------------
------------agctcttccgacttctaattggaaaaaagcggatatctatgactggct
cgtgtcaaaa-aatatagaa------------------------------------tgcg
atatgactatgctcaaagcacagctgtcacaactcgcgcgtcaccacaaagaaaggtat-
-----------------ataaaattagcagtagacgaaatggctagggaaaag---ggtt
t---------tacagttttaagactgcctccgtatcactgcgagttaaacccaatcgagt
tagtatgggcacaagtaaaaaatgaagtagcgcgtaggaatacaacttttaagttg----
--gcc--------------gatatacgtat------------ccttttagaagaagcaat
cggtgcggtaactgcagataactggcagaaatgcgtatcacacgta---aa---------
-------------------------------------------------------agcag
aggaagaa-----------------aagttttggaaattagatccccatatagattccgt
aatag------------------------------------agccagtcatagtta----
-----------------accttggc---------agtgatacaa-------------cca
gtgacagtgacgagtcctttgactgta---------------------------------
----gttctgctagtgatgacgaattt---------------------------------
------------------------------------------------------------
------------------------------------------------------------
------------------------------------------------------------
------------------------------------------------------------
------------------------------------------------------------
------------------------------------------------------------
---------------------ccaccgcacacgtccgcaactgac
>Ar-Censcu
atggaaaacttga-----------------------------------------------
------------------------------------------------------------
------------------------------------------------------------
------------------------------------------------------------
------------------------------------------------------------
------------------------------------------------------------
------------------------------------------------------------
------------------------------------------------------------
-----------------------------------------------------------a
tgtaaatacgattaaacatcggcaaggaaaatcgctgaggagct----------------
----------------------------------------cggataaacaaatagtatta
aatttgtttaatt---------------------ctttaactgaa---------------
---------acgaatccagaagtctgcgtgaag---------------------------
---gatttagtgaaaatggtagcacagacaacagggatatcagaacggagcatttacaga
attcgtaaagaatattttactaatgg----------------------------------
-----------taaagtaataactcct---------------------------tcgaaa
acccgt-------------------aagcgtactcaactcgttgaca---------aata
tgacgaattcacaaaatgtgccattagaggtaaagtacacaatttttat-----------
----tttttaaacgaattacctactgtagataaggta----ttacaggctgttaatgacg
atccagatttac------------cagactttactcgatctacgatatataatttgttaa
---aattacttaattttaaatatacgaaccga---aacagaaatagtagattaattgaaa
gagacgatatcattttatggcgaagacaatatctacgaaaaataagagaaatg---cgt-
--tctttagg------------------ccgtaaaatttactatttggacgaaacatgga
ttaatgcgggccataccaagaataaagtatggaagga-----------------------
---ttgttcaattacgtcttatcgcgaagctttta-------------------------
-----tgtctggacgatctactggattgaaaa---atccttctggaaaggggaaacgaat
agttgttgttcatataggcagca-------------------------------------
-----atacaggttttctgaatggtggtctgtatgaatttgaatcaaagtcga-------
------------------------------------------------------------
-----------------------------------caaaagattaccatgaagaaatgga
tagcaataatttcaaaaaatggtttgaaaaa---------------------atattatc
aaaattagaaagtaatgctgttgttgtcatggacaatgctccatatcactcagctaaaat
tga---------------------------------------------------------
------------gaagattccaaattgtagttggaaaaaagctgacataatttcttggtt
ggaaaaaaat-agggttcgt------------------------------------cata
acgacaaaatgttgaaaatagaacttttggatattgttaaaaaaataaaacataaatac-
-----------------gataaatatattattgacgaaatggccaaagaaata---ggta
t---------cgacgtgttacgtttacctccgtatcattgtaatttaaatcctattgaat
tgatatgggcagatatgaaaggttacatcgcacgtcacaacacaacattcaaactg----
--tcg--------------gatgtgcgaat------------tttaatgaatgaagctat
cgaacaaataaatgaagaacgatggagaaaatgtattgaacatata---ga---------
-------------------------------------------------------aaaag
aagaacaa-----------------cgaatgtgggaacttgatgagatttcagaaactgt
tgtag------------------------------------aaaaactgattattc----
-----------------agtctaacacaagt---agtgacgaaa-------------gcg
atataaatgattactttgagcaactat---------------------------------
----gttctgatacagatgat---------------------------------------
------------------------------------------------------------
------------------------------------------------------------
------------------------------------------------------------
------------------------------------------------------------
------------------------------------------------------------
------------------------------------------------------------
---------------------------------------------
>Ar-Chisup
atgtcg------------------------------------------------------
------------------------------------------------------------
------------------------------------------------------------
------------------------------------------------------------
------------------------------------------------------------
------------------------------------------------------------
------------------------------------------------------------
------------------------------------------------------------
------------------------------------------------------------
-------------------aaaagaggacgtactttgaacagcc----------------
----------------------------------------aggctcgtgaattggtggtg
aaattacacgagt---------------------attttgagcgt---gaatgtcaaaat
ggt---------ggagctctactgccagttaca---------------------------
---caagttcgggatcacgtcggtgaagctctcggtattggtagccgcaccgtcggcaaa
atattaagcgaaaaatatgggccttcggggagtgacagtaa-------------------
-----------cgtacttcacacgccg------------------------------aaa
aaaag--------------g-----aaaagaactaaacctgtgacag---------gtat
cgatgacttcgatagccatgctattagaaaccatatctatggttatttt-----------
----acaagaggcgaatttccaacattggcaaagtta----tgtgcaactttagaagatg
ccgggctatac---------------aagggaagcatagagtcgttgagaacgataataa
---caggaattggcttcagatacaaaaaagtt---gacaaacgaaaaattgttatggagc
gacatgacataattatgcagcgactaacaatccagcgcgaagtaaaacaaatt-------
--ataaactg------------------ggataatgtaatatttttggacgaaacatggc
taaattccaaccactctgtgccgaaaacatggacaga-----------------------
---tgattctga------------------------------------------------
---------------agcttcgtgctcgaaag---tgccgatagggaaaggtggacgcct
cattatatgccatgctggatcagc------------------------------------
---gtctgcaggtttcgtggaaaattcattattagctttccaatctaaaagca-------
------------------------------------------------------------
-----------------------------------caaaagagtatcatgaagaaatgga
cgcggaaaggttccaagagtggttcttaaat---------------------ttactaac
gaatatccctcctaacagcacaattataatggataatgccccataccactctgtgcaaat
tga---------------------------------------------------------
------------taaagcaccaacatcagccaataagaaagcagatttggtggcgtggct
gcaaagaaaa-ggagtggaa------------------------------------gccg
acatgtcactattaaaagttgaatggttacatttagtgaaattgcataaaccaccaaga-
-----------------ccgacttatgctattgaccaattagccgaagaacac---gggc
a---------caaagtcatacgacttcctccgtaccattgccaatataatgccattgaac
tgatttgggcccaagttaaaggtataata-------------------------------
------------------------------------------------------------
------------------------------------------------------------
------------------------------------------------------------
------------------------------------------------------------
------------------------------------------------------------
------------------------------------------------------------
------------------------------------------------------------
------------------------------------------------------------
------------------------------------------------------------
------------------------------------------------------------
------------------------------------------------------------
------------------------------------------------------------
------------------------------------------------------------
------------------------------------------------------------
---------------------------------------------
>Ar-Danmel
atg---------------------------------------------------------
------------------------------------------------------------
------------------------------------------------------------
------------------------------------------------------------
------------------------------------------------------------
------------------------------------------------------------
------------------------------------------------------------
------------------------------------------------------------
------------------------------------------------------------
------------------------------------------------------------
------------------------------------------------------------
------------------------------------------------------------
------------------------------aat---------------------------
---caagttgttgaccgagtagctgaagctcttcatattggccgcaatagtgtttcacgt
ataacacgtgagaaaattggccaagttgggatgtctgaaaa-------------------
-----------taaattatcgtcaccc---------------------------aacaaa
aagcg--------------g-----tctaaagtgaagcctatcacag---------attt
agatgattttgctaaggctgctattaaaaatcatatttatggttattat-----------
----aaaagaaaggagctacccacattattcaagctt----ctaaaatcgttaaaagaag
ctgacttgttc---------------aaaggaggtattacttcgttgcggcaagttatga
---aagatattggtttcgtttacaaaaaagtt---aacaaaaggaagattattatggaga
ggactgacattgccctagcaagatgttcattcttaagaaaggccaaaaacata-------
--agcgattg------------------gagcaaagttgtctttttggatgaaacgtggc
taaacgccaaccagacagtgggtaaaagttggaccga-----------------------
---cgatacggc------------------------------------------------
---------------acaatcgtgtaccaaag---tgccggagggcaaaggcgaacgcct
tattatttgtcacgcaggtacag-------------------------------------
-----caagtggcttcgtccctaattgtttgctggcttttaagtcaaaaaaaa-------
------------------------------------------------------------
-----------------------------------ctacagagtatcatgaggagatgaa
ctacgaaaaatttaaagattgtttcataggt---------------------ctattaaa
taatttaaaagagcctatgaccataataatggacaacgcacccaaccattcggtacaagt
taa---------------------------------------------------------
------------taaacccccaaaccaatccaaccgcaaaagcgagttggtaaagtggtt
gaatgaaaac-ggagttaca------------------------------------gcag
atataaaaatgttaaaagcagagcttattgccttagtacgacgtcataaaccatcaact-
-----------------cctacctatgctctggacgaaatggcaaaagaaaaa---ggcc
a---------ccaggtccttcgactaccaccctaccattgtcagtataacgctattgagc
tgatttgggcccaaataaaaggtcacaccgcaagaaataatacatcgccgccatttacgg
caaat--------------aagatgttggc------------cctattacaagacgccat
caacaaagttcagcctgaagactggtcgaaggttgtgaataaaata---aa---------
-------------------------------------------------------aaggg
acattatg-----------------tctgattgggatcgtgacatccatattgacaatat
aatgg------------------------------------actcatcgttaataa----
-----------------tatccgtc---------acagatacagatgatga----attta
gtgacaattcagatgttcctggttctgat-------------------------------
------------------------------------------------------------
------------------------------------------------------------
------------------------------------------------------------
------------------------------------------------------------
------------------------------------------------------------
------------------------------------------------------------
------------------------------------------------------------
------------------------------atgagtttagacgaa
>Ar-Epacla
atgttttt----------------------------------------------------
------------------------------------------------------------
------------------------------------------------------------
------------------------------------------------------------
------------------------------------------------------------
------------------------------------------------------------
------------------------------------------------------------
------------------------------------------------------------
------------------------------------------------------------
------------------------------------------------------------
----------------------------------------------------ttatactt
catgtatttatatttt--------------------------------------------
------------------------------------------------------------
--------------------------tgctacaggagtaagcgaacgatttgtttacaag
ctcatgaatgaaaagaaaaaagctga---------------------------------a
gaaagtaatgtcaaactatctactccc---------------------------ggtaag
aatag--------------a-----gaaagaaaaacaggaaaattgg---------acat
tgatgattttgacattggcgtcatacggagaaaaattcatgaattttat-----------
-tcatttaggaaagaaattccgactataccaaaatta----ttaaacatacttagagaag
aaattgatttc---------------tctgcaaaacgtgaaacacttagaaaactgctgc
---ataaaataggatttcgttttaaaaaaactaaaacaaatagaaaagtgctatgtgagc
gtaatgacataactgcgtggagggctgcatacttacaaaaaattcgtgagaat---gagt
ctggagaaaa------------------aaaagccgtcgtttatttagatgagacctata
tacactcatctcactcaactgacaaatgttggcaagg-----------------------
---cccagatgt------------------------------------------------
------------------tgaaggtgatttgg---agccagtatcaaaagggaataggtg
gattatagttcatgcaggaggcg-------------------------------------
-----aagaaggttttgtagagaatgctcttcttgtgtttaaatcaaacactaa------
------------------------------------------------------------
------------------------ga---------gcggtgactaccatgatgaaatgaa
taatgataattttaaaagatggactattaagaaa------------------ttgctgcc
gaacctgcataagcatactcttatagtgatggacaatgccccctatcacagcatttgtgt
taa---------------------------------------------------------
------------taaatgtcccaattcaaaccacactaaggctgtcatgcaattgtggct
gagggagaga-aatatagaa------------------------------------tttt
ctgagcaaatgacgaaacctcaactgcaagaattaataaagcgtaataaaccagct----
-----------------cctgaatatgaaatagataatctattaaaaagtaat---ggcc
a---------ttctgttctcaggttaccgccataccactgtgatttgaacccaatcgaga
tggtttggagttcaatgaagagaaatgtcgctgagcgaaatgttggtagatctagt----
--gct--------------gaaatgcccca------------gttaattcagaatgcatt
cgataaaataacaaaagaagagtggaaaaaccattgtcaccacgta---aa---------
-------------------------------------------------------aagaa
ttgaagaa-----------------aaatacaggaacaatgatggatatttagaag----
-----------------------------------------aaccattcattatta----
-----------------agttgcat---------agtgatagcg-------------aaa
gcgattcaagtgactctgatgacgaattatgtaaatcacttggcacaggcacctcaggcg
catcgtcattatttcgctcagggatgtctggt----------------------------
------------------------------------------------------------
------------------------------------------------------------
------------------------------------gtggagcccctcgaagttagagat
------------------------------------------------------------
------------------catgaccataattatttt------------------------
------------------------------------------------------------
------------------------------------tataaaata
>Ar-Erilan
atg---------------------------------------------------------
------------------------------------------------------------
------------------------------------------------------------
------------------------------------------------------------
------------------------------------------------------------
------------------------------------------------------------
------------------------------------------------------------
------------------------------------------------------------
------------------------------------------------------------
------------------------------------------------------------
------------------------------------------------------attgtc
aatttgtataaaaccaaaa------ttgcacaacaatcaagtgga---------------
---------gatgggccaaaattgacggcgaaa---------------------------
---gaaatgataaaaaaaatatccgaagaatgtggtatcggacaacggactgtgagcatt
gctctgtcagaatatcgcaacaaagg----------------------------------
-----------aatcgtgacatcgcca---------------------------aacaag
accaa--------------a-----attagaccgaaagtgacagata---------aaat
tgacgagttcaaccaaaatgctatcagacaaaaagtacatcagttttgg-----------
----cacaaccgtgaaatcccgacattaaataaaatg----ttaacagtaataaacgaag
atgatagtttgc------------cgtatttttcaaaaatgtctttgtaccgagtactaa
---aacatctgaattttgaatatgttcgtaag---tctcggaatagcgcgttaattgaac
gcaatgatattgtatgttggcgtcgaagatatttggaaagcattaagcattac---cgt-
--cagttggg------------------tagaccaatatattatttggatgaaacctggg
taaacgcaggtgaaactacaacacgtacatgggtgga-----------------------
---caatacagtgcaatcgacaagggacgcatttc-------------------------
-----tacggggccttacaacaggacaaaagg---caccgtctggtaagggtaagcggct
cattgttgtgcacatcggatcat-------------------------------------
-----cagacggctttgttgctggcggtctcctatgcttcgagtcgaaaaaaaa------
------------------------------------------------------------
------------------------ta---------cacaagattaccatgacgaaataaa
cggtgatactttttacgagtggttcaacaag---------------------attttacc
attattgaatgaaaatgccgtgatcgtcatggacaatgcgtcttgtcattcggtgaagat
gga---------------------------------------------------------
------------cccatgccccgttatctcctggaaaaaggcagatattaacaactggct
cgaaaataaa-ggtgaggta------------------------------------gttg
atcacacaaaagtcaaatcccaattattggaacgtgttcaagttttaaagccacaatac-
-----------------gatctatatgtaatagatgaattagcgaaagctgct---aata
a---------aacggtgttacgtttgcccccatatcactgcgaattaaacccaatagaac
tcgcgtggtcatcggtaaaaaattatgtccgtatgaataatacgacatataaatta----
--cca--------------gatgttcgtaa------------actattggaagaaggcgt
agaacgggttactccaggtatgtggaaaaactttgtttcccatgtg---at---------
-------------------------------------------------------aaaag
aagaagat-----------------aaattttggaaaattgatgttctatctgatcaact
tctgg----------------------------------acgaagaacaaggatca----
--------------catgtcttaacgattac--aggtgacacaagtt-------cagact
tcgattccgat-------------------------------------------------
------------------------------------------------------------
------------------------------------------------------------
------------------------------------------------------------
------------------------------------------------------------
------------------------------------------------------------
------------------------------------------------------------
------------------------------------------------------------
---------------------------------------------
>Ar-Eufmex
atg---------------------------------------------------------
------------------------------------------------------------
------------------------------------------------------------
------------------------------------------------------------
------------------------------------------------------------
------------------------------------------------------------
------------------------------------------------------------
------------------------------------------------------------
------------------------------------------------------------
------------------------------------------------------------
------------------------------------------------------------
------------------------------------------------------------
------------------------------------------------------------
------------------------------------------------------------
------------------------------------------------------------
------------------------------------------------------------
------------------------------------------------------------
------------------------------------------------------------
------------------------------------------------------------
------------------------------------------------------------
-----------ggatataaatacaagaaaagcaagaacatcaggaagatcttaattgaaa
ggtcaaatattgttaattggcgaataaattattatttagaagctttgaattct---tat-
--aaaacagg------------------acgaaatatcatatatttggacgaaacatggg
ttgacaacagtttgtgttttggaaaatgctggcagaa-----------------------
---tgaatacac------------------------------------------------
------------------actaggggttttaa---aaaatgcaagtgtttctcatcgttt
aatagtggtccacgcaagaggaa-------------------------------------
-----aaagtggatttgtggatggggcagttcttatatttaaattcagatcaat------
------------------------------------------------------------
------------------------ga---------caggtgactatcacggtcaaatgaa
cgcatataactttgaaaaatggattggggaaaaa------------------ttactacc
cttcattctaccagctaccgtaatagtcatggataatgccccataccacagcgtacaact
gaa---------------------------------------------------------
------------taaaccaccatcgttatacgctacgaagaaaaatatgatagcgtggtt
aatagaaaat-aatatacct------------------------------------catg
ttaaaacaatgaggaagtcggaactatcggaactcatagagcggaataaaaaagtggaa-
-----------------aaaacttacaaaattgatgaactttcaaaaatacat---ggtc
a---------cagtgtattaaggctgccactatatatgtgtgacctcaaccccatagaat
taacttgggcacaagtgaaaagaaaaatacgtgaaagaaatatg----------------
------------------------------------------------------------
------------------------------------------------------------
------------------------------------------------------------
------------------------------------------------------------
------------------------------------------------------------
------------------------------------------------------------
------------------------------------------------------------
------------------------------------------------------------
------------------------------------------------------------
------------------------------------------------------------
------------------------------------------------------------
------------------------------------------------------------
------------------------------------------------------------
------------------------------------------------------------
---------------------------------------------
>Ar-Eupann
atgaacgaagaaa-tgaatgctgaagctgagaaattgattgtcgacaatgacgaatttta
tattcaagactgtggcggagttggtgcttgtttatttaaatgcttgagtgaaacagtaag
tggaacagatcatcgaacaacgcgaaagcaaattgtaaattacgttatcgcaaattggga
tgaatatagccattgggtaaatttcgttctgcacaagcaaagtatgcaagaatatagact
tttaatgggttcttcaaaatcgtacggatctgaaatagagtgccgagctgcaagtaatct
ttacgaaacaaatattacagttatacgtcagatacaaaatagttttttcaaacaaacttt
taatagtgataacaatacattgaaccacaaacatgtatatcttttgtttacgggcatgaa
aaatgaaaatgatttagatggacattatcaacttttacaaaaaatagaaaaaacaaatga
aaatgaaaattcgataccagaaaaacgtaggaaaaaagctcttgtggatataactaataa
aattgatcgtacaagaacgaaaaaaggaaaagttttcccacagt----------------
----------------------------------------tttttaaagaaactattgtt
aatgtaaaaaatt---------------------atttcgaagaa---cataaacatatt
aataaaat----------------------------------------------------
--ttcagtgattaaagaaactgcgaattgtttacaaatttcaccaaggagcgtctataga
gtcatcaaagaatatgaagataatgg----------------------------------
-----------taaaatatgtgcagaa---------------------------tcaaaa
atgtac-------------------aactcaggaaggaaaaaaacag---------ttgt
agatgatttttaccgcggtattatacgtaaaaaaattttcgatatgtac-----------
----aggaaaaaagaatatcctacagtacatattatt----cacaaacaattgttagaag
ataatgattttc------------caaacatttcaaaacatgtattacgaagtacattaa
---aagaaatgaattttaaaaataaaaaattg---aataaaaaaccaattttaatggaaa
gttttttaatatccggacaaagagatagttatttaacaaaaataaattactat---cga-
--aaaaacga------------------gtggaatattttttataccgatgaaacattgt
gtggggctaaccatgcaaaaaagttcggatttgttca-----------------------
---ggacaaaacaactaaaaaatccttcgaaggttacaattattatcatgcaggtattca
agaagtaggtggttatagtggtggttttgtta---caccgtcaggtttcgagaaaagagt
tatcattttacatataggaagta-------------------------------------
-----aagatggatttttagatggcggtttattatgttttattggaaacaaatc------
------------------------------------------------------------
------------------------tt---------caactgattatcacaatgaaatgaa
tgctaagcattacgaagaatggtttcgaaga---------------------gttttacc
tttattacctgataagtctgtgattgtaattgatcaagcaccttaccacactatgataga
tccagag-----------------------------------------------------
----------ttccgtaatccaacaagtaattggagtaaagatgaaattatcgcatggat
gttaaaaaga-aacattccac--------taccatccgaagta----------acttcat
ttcaagaattaacaaaaaataatttgcagtatttatgcaaacctcatcattttgaa----
-----------------aaacgctatttgttggacaaaattgctcaagaaatg---aggc
aaggtcaagtaaaattgttatggttgccagtagctcattatgaattgaatccaattgagc
ttgtatggacatttataaagaaccaagtggcatctaaaaataaaacttttaaaatt----
--aaa--------------gacgtccataa------------tttatgtctggaagtctt
taattctgtccccagagatttgtggcaaaagtgtgaaggacatgtg---at---------
-------------------------------------------------------taaat
tagagcat-----------------gaatatgcaagaagtggattaagtttatctgaaat
ggagg------------------------------------attctatcattatta----
-----------------atactgca---------gaaaa----------------agata
gtgaagaaagtgaagaaagcgaagaag---------------------------------
-aaagtgaagaaagtgaaaatgaaggtgatga----------------------------
------------------------------------------------------------
---------------------------------------------------ttcaaaaca
ca-----------------------------------gtaatgatattgaaaatatg---
------------------------------------------------------------
------------------------------------------------------------
------------------------------------------------------------
---------------------------------------------
>Ar-Eupuro
atg-------------aatgctgaagctgagaaattgattgtcgacaatgacgaatttta
ttttcaagattgtggcaaaaatggtaaatgtttgtttaaatgcttgagtgaaacagtaag
tggaacagatcttcgaacaacgcgaaagcaaattgtaaattacgttattgcaaattggga
tgactatagtcattgggtaaatttcattctacgcaaacaaagtatgcaagaatatagact
tttaatgggttcttcaaaatcgtacggatctgaaatagagtgccgagctgcaagtaatct
ttatgaaataaatattacagttatacgtcagatacgaaatagttttttcaaacaaacttt
taatagttataagaatacattgaaccacaaacatgtatatgttttgttctcgggcatgaa
caatgaaaatgatttaaatggacattatcaacttttacaaaaaatagaaaaaacaaatga
aaatgaaaatttgatgccagaaaaacgcaaaaaaatagctcttttggatataactaataa
aattgattgtacaagaacaaaaaaagaaaaagttttcccacagt----------------
----------------------------------------tttttaaagaaactattgtt
aatgtaaaaaatt---------------------atttcgaagaa---cataaacatatt
aataaaat----------------------------------------------------
--ttcagtgatcaaagaaactgcgaattgtttacaaatttctcgaaggagtgtttataga
gttatcaaagaatatgaagataatgg----------------------------------
-----------tggaatatgtgcaaaa---------------------------tcaaaa
atttac-------------------aactcaggaaggaaaagaacag---------ttgt
agatgattttgaccgcggcattatacgtaaaaaatttttagatatgtac-----------
----aggaaaaaagaatatcctacattacacattatt----tacgaacaattgttagaag
ataatgattttc------------caaaattttcaaaacatgtattgcgaagtacattaa
---aagaaatgaattttaaaaataaaaaattt---aataaaaaaccaattttaatggaaa
gttttttaatatcaggacaaagagatagttatttaacaaaaataaattactat---cga-
--aaaaacga------------------atggaaaattttctatactgatgaaactacat
gtggggccaatcatgcgaaaaagttcggatgggttca-----------------------
---ggagacaacaattgaaaaaacctttgaaggttacg------atcgtgcaggtgttca
agaagtaggtggttatcgtggtggttttatta---caccatcaagttccgagaaaagagt
tattattttacatataggaagta-------------------------------------
-----atgatggatttttagatggcggcttattatgttttgctggaaacaaatc------
------------------------------------------------------------
------------------------tt---------caacagattatcacgatgaaatgaa
tgctaagcattacgaagaatggtttcgaaga---------------------attttact
tttattacctgataagtctgtgattgtaatcgatcaagcaccttatcacgctatgataga
tccagag-----------------------------------------------------
----------ttccgtaatccaacaagtaattggagaaaagatgaaattatcgcatggat
gttaaaaaaa-aacattcctc--------taccatctgaagta----------atttcat
ttgaagaattaacaaaaaattgtttgcagtatttatgcaaaccttatcattttgaa----
-----------------aaacgctatttgttggacaaaattgctcaagaaatg---aggc
aaggtcaagtaaaattgttatggttgccagtagctcattatgaattgaatccgattgaac
ttgtatgggcatttataaaaaaccaagtggcatctaaaaataaaacttttaaaatt----
--aaa--------------gacgtgcataa------------tttatgtctggaagtctt
taattctgttcccagagatttgtggcaaaagtgtgaaggacatgtg---at---------
-------------------------------------------------------taaat
tagagcat-----------------gaatatgcaagaagtggattatgtttatctaaaat
ggaga------------------------------------attctatcactatta----
-----------------acactgca---------gaaga----------------agata
gtaaagaaagtgaaaaaagcgaagaag---------------------------------
-aaagtgaagaaagcgaagaagaaagtgaagaaagcgaagaagaaag-------------
------------------------------------------------------------
---------------------------------------------------tgaaaaaag
cg-----------------------------------aagaagaaagtgaaaataaa---
------------------------------------------------------------
------------------ggtggtaattcaaaagacagtaatgatactgag---------
------------------------------------------------------------
---------------------------------------------
>Ar-Galmel
atg---------------------------------------------------------
------------------------------------------------------------
------------------------------------------------------------
------------------------------------------------------------
------------------------------------------------------------
------------------------------------------------------------
------------------------------------------------------------
------------------------------------------------------------
------------------------------------------------------------
------------------------------------------------------------
------------------------------------------------------------
------------------------------------------------------------
------------------------------------------------------------
---------------------------------------------------------aaa
atacgaagagaaggtcagacctcagt----------------------------------
-----------tgtattttctacaccc---------------------------aagaaa
aataa--------------a-----cctaaaacaaaaaagaaaatca---------attt
ggatgatttcgatctctgtgcaattaggcataaattacaagaattttat-----------
-gccgtccgaaaagaagtaccgagtttgaagcggttg----cttgcagctctgaaagaat
caataaatttt---------------gttggtggcagggagtctcttcgtttactgttac
---acacattaggttataaatttaaaaaatgtagaaatcaaaggacaattcttatggagc
ggtatgatatagtagcatggagggatagatatctacaagaaatcaaagatgta---agg-
--aagagtgg------------------tatgccagttgtataccttgatgaaagttata
ttcatacttcgctcaatcaagctaaatgctggcaaag-----------------------
---tgaaaatga------------------------------------------------
------------------gcctggtggatcta---aatctgtggctaaaggcaaaagata
tgtcattgtccattgtggtggca-------------------------------------
-----agactgggttcgtccctaatgctttattaatttataatgacaaagaaa-------
------------------------------------------------------------
-----------------------------------aaaaagatttccatgacgccatgaa
tacagttaattttaagaaatgggtattggataaa------------------ttaatacc
caatttgcatgaacctacctgtatagtcatggacaacgctagatatcattctagccaaat
caa---------------------------------------------------------
------------caagccaccgagcatgataaatagaaaaaaagaaattacagactggct
ttcatcaaat-aatattgcc------------------------------------tacc
ctaccaatgctaccaaaagtatgctaatggttatagtaaaacaaaataaacctgac----
-----------------ccaatatatgaaatagatcatttagtacaggattat---ggtc
a---------caaaatagtacgactgcctccttatcattgtgacctcaatcctattgaga
tgatatggggcatagtaaaagggaaggttgccacaaagaatgttggtttagacaat----
--atc--------------acattcatgca------------gcttgtaaaaaactgttt
tgaggtaaatatcacatttcatctaata--------------------------------
------------------------------------------------------------
------------------------------------------------------------
------------------------------------------------------------
------------------------------------------------------------
------------------------------------------------------------
------------------------------------------------------------
------------------------------------------------------------
------------------------------------------------------------
------------------------------------------------------------
------------------------------------------------------------
------------------------------------------------------------
------------------------------------------------------------
---------------------------------------------
>Ar-Glocon
atgccg------------------------------------------------------
------------------------------------------------------------
------------------------------------------------------------
------------------------------------------------------------
------------------------------------------------------------
------------------------------------------------------------
------------------------------------------------------------
------------------------------------------------------------
------------------------------------------------------------
-------------aagagacagaaaagaactattctcagcagtg----------------
----------------------------------------aatcacgtgaatttgtcgta
catttgcgtgatt---------------------attttcatcga---gaaaaacaaaat
ggg---------agaccattgctgtctgttgaa---------------------------
---aacattcgagatcgggtcgcggatgacctagaaatcagtaaatctacagtatctcgg
atcacagaggagaaatacggtgaatcttcaatagaagagaa-------------------
-----------aaaaatattaacacca---------------------------aataag
aaacg--------------a-----cagaggaaatgctcaattacaa---------aacc
cgatagctttaatttggcggcaattcggaatcacgtgtacgcatactat-----------
----gaccgcaacgaaataccaacacttcttaaactg----gtaggttctctaaagtcag
tcggattattt---------------caaggcagtgcgacgtctcttagtaaggtattga
---aaaacattggcttccaatataaaaaatgt---gaaaaaagaaagtttgtaatggagc
gcaaggataaatccctgaaaagatgcgattttttgaggcaaatgaagagcatt-------
--aggaattg------------------ggagaaagtcgtttttctcgacaaaacttggc
tcaatgctaatcatactgttggtaaaatatggaccga-----------------------
---cgacactgc------------------------------------------------
---------------taaatccaggacgaaaa---ctcctgaaggaaaaggccagcgcct
cattatttgtcatgccggaacgt-------------------------------------
-----caaaaggttttgtgcccaattgtcttctggcgtttaagtcagttaaaa-------
------------------------------------------------------------
-----------------------------------cgacagaatatcacgaagagatgaa
ttttgataatttcagacaatggtttatgacc---------------------ttattgtc
aaatttacatgagcctcacgccataataatggacaacgcttcgtaccattctgtccaaat
caa---------------------------------------------------------
------------aaaagttcctactacggcaaacaataaaaatgaaattataagttggct
tcgtgacaaa-ggagtgcca------------------------------------agta
atgagtcaatgttaaaaaatgagctgctccgattggttaatttgtataaacctccaaca-
-----------------ccaacaaatgtattggacgaactggccaaatcaaaa---ggcc
a---------cacggtaatcagattaccgccataccattgccaatataatgctattgaaa
tgatatgggctcaaataaaaggtatattaatatcatttatcacttctacctcacgc----
-------------------cattttaatcatt---------attt---------------
-----------------------------------------atgta---at---------
------------------------------------------------------------
------------------------------------------------------------
------------------------------------------------------------
------------------------------------------------------------
------------------------------------------------------------
------------------------------------------------------------
------------------------------------------------------------
------------------------------------------------------------
------------------------------------------------------------
------------------------------------------------------------
------------------------------------------------------------
------------------------------------------------------------
---------------------------------------------
>Ar-Helarm
atgcct------------------------------------------------------
------------------------------------------------------------
------------------------------------------------------------
------------------------------------------------------------
------------------------------------------------------------
------------------------------------------------------------
------------------------------------------------------------
------------------------------------------------------------
------------------------------------------------------------
-------------------aaacgtggacaaacattgacaagtg----------------
----------------------------------------gagcccgtgagttaatcatc
aagctgcaagatt---------------------actttgagcgg---gagcggcaaaat
tgc---------ggacccctgatacctgtcgaa---------------------------
---caagtacaagaacgcgtctctcaggcgcttggagttcgcaaacgaacgatagcaaat
attaataaagaaaagttcggctcgactggcatggaagataa-------------------
-----------tattttacgtactccg------------------------------aag
aagaa--------------a-----cgtagaactaaacccgtgacag---------atat
tgacacctttgacgccgatgcaatcagaaatcatatatatggttactat-----------
----tccagaaatgaatatctcaacaggaagaagctt----ttggcatccttaagagaag
ctggactgttt---------------agggggggtaaaactgctttaaccaaaatcttaa
---aagatataggtttttcgtataaaaaaaca---gacaaaagaaaaattttattagaac
gatacgacgtaattttaaaaaggataagttttttgagggaagcaaaaaaaatt-------
--gataactg------------------ggataatgtcgtgttcattgacgagacatggc
taaacgccaatcacacggtttcccgttcctggacgga-----------------------
---tgatacaca------------------------------------------------
---------------agcgtcaacgtcaaaag---taccaatgggtaagggggcccgtct
gataatatgccacgcaggttctgc------------------------------------
---aaaatacggctttgtggagaacgcgttactggcatttcaatcaaaaacca-------
------------------------------------------------------------
-----------------------------------caaatgactaccacgaggaaatgaa
tgccactacatttaaagagtggttccagaacgtg------------------cttttgcc
cagcctagcagagccttctgtaatattcatggataatgcctcctatcactcggttcaaat
aca---------------------------------------------------------
------------gaaaccccctacccaagctaataaaaaagaagaaatggtggcttggtt
acaagcaaaa-ggcattgac------------------------------------gcaa
atatgcagatgctaaaagcagagctaattaaattagttaaagaaaataaagcggcaaat-
-----------------gtgcgatacgaaatcgatgaactggctctggagtac---ggtc
a---------tcgcgttctaagaattccaccgtatcattgccaatataacgcgatcgagc
taatctgggctcaaataaaaggttacgccgcccgccacaatacttccccgccattcagca
cgaaa--------------aagatgatgac------------cctattaaaagaagcctg
cggggaagtcacaagagatgactgggcaagggttgttgagaagact---aa---------
-------------------------------------------------------aaacc
tgattttg-----------------gaagattttgaccgagatatcaggattgattctgt
tattg------------------------------------ataatacc-----------
------------------------------------------------------------
------------------------------------------------------------
------------------------------------------------------------
------------------------------------------------------------
------------------------------------------------------------
------------------------------------------------------------
------------------------------------------------------------
------------------------------------------------------------
------------------------------------------------------------
---------------------------------------------
>Ar-Helzea
atgcct------------------------------------------------------
------------------------------------------------------------
------------------------------------------------------------
------------------------------------------------------------
------------------------------------------------------------
------------------------------------------------------------
------------------------------------------------------------
------------------------------------------------------------
------------------------------------------------------------
-------------------aaacgtggacaaacattgaaaagtg----------------
----------------------------------------gagcccgtgagttaatcatc
aagctgcaagatt---------------------actttgagcgg---gagcggcaaaat
tgc---------ggacccctgatacctgtcgaa---------------------------
---caagtacaagaacgcgtctctcaggcgcttggagttagcaaacgaacgataacaaat
attaataaagaaaagttcggctcgactggcatggaagataa-------------------
-----------tattttacgtactccg------------------------------aag
aagaa--------------a-----cgtagaactaaacccgtgacag---------atat
tgacacctttgacgccgatgcaatcagaaatcatatatatggttactat-----------
----tccagaaatgaatatctcaacaggaagaagctt----ttggcatccttaagagaag
ctggactgttt---------------agggggggtaaaactgctttaaccaaaatcttaa
---aagatataggtttttcgtataaaaaaaca---gacaaaagaaaaattttattagaac
gatacgacgtaattttaaaaaggataagttttttgagggaagcaaaaaaaatt-------
--gataactg------------------ggataatgtcgtgttcattgacgagacatggc
taaacgccaatcacacggtttcccgttcctggacgga-----------------------
---tgatacaca------------------------------------------------
---------------agcgtcaacgtcaaaag---taccaatgggtaagggggcccgtct
gataatatgccacgcaggttctgc------------------------------------
---aaaatacggctttgtggagaacgcgttactggcatttcaatcaaaaacca-------
------------------------------------------------------------
-----------------------------------caaatgactaccacgaggaaatgaa
tgccactacatttaaagagtggttccagaacgtg------------------cttttgcc
cagcctagcagagccttctgtaatattcatggataatgcctcctatcactcggttcaaat
aca---------------------------------------------------------
------------gaaaccccctacccaagctaataaaaaagaagaaatggtggcttggtt
acaagcaaaa-ggcattgac------------------------------------gcaa
atatgcagatgctaaaagcagagctaattaaattagttaaagaaaataaagcggcaaat-
-----------------gtgcgatacgaaatcgatgaactggctctggagtac---ggtc
a---------tcgcgttctaagaattccaccgtatcattgccaatataacgcgatcgagc
taatctgggctcaaataaaaggttacgccgcccgccacaatacttccccgccattcagca
cgaaa--------------aagatgatgac------------cctattaaaagaagcctg
cggggaagtcacaagagatgactgggcaagggttgttgagaagact---aa---------
-------------------------------------------------------aaacc
tgattttg-----------------gaacattttgaccgagatatcaggattgattctgt
tattg------------------------------------ataataatataatta----
--------------tacatgtaggg---------gaagatgatgatgaag-------aca
ccacctcctcaagcgaatcggagtctgat-------------------------------
------------------------------------------------------------
------------------------------------------------------------
------------------------------------------------------------
------------------------------------------------------------
------------------------------------------------------------
------------------------------------------------------------
------------------------------------------------------------
---------------------------------------------
>Ar-Homvit
atgaatgcagaaa-----------------------------------------atcaaa
c-----------tgtgaatcgtcgtgggcgtccgcgcattcatcttaagcg---------
------------------------------------------------------------
------------------------------------------------------------
------------------------------------------------------------
------------------------------------------------------------
------------------------------------------------------------
------------------------------------------------------------
------------------------------------------------------------
tttacattatcagaacgtaggacgtggtgtacctctgcgcactc----------------
----------------------------------------aagccagaaaacttgtttgc
actgccaaagaat---------------------atttccagcag---gaaaaaacaaac
aat---------ggcccactcttacccgttgcc---------------------------
---aaagttgtacaacgaactgcagcggccctgggcataaataaaaataccgttgtaaaa
atttgttcagagaagaagaaaaacatcgttgagggaggaagt------------------
---------ggacaagtacatacccca---------------------------aacaaa
aagaa--------------ac--ttccacgtcagaaacgagttacaa---------acct
cgataatttccaaaaagatgcaatccgtcgccatgtgtatgcatactat-----------
----agacgaaaggaatatccaactttaaaaaaacta----attcaatcattgaaggatg
ccgatttattt---------------aacggttgcaaatcttcactttcacttgttttaa
---aacaacttggcttcaagtacaagtcagtt---gggaaacggaaagtacttcttgaaa
gaccagatgtagttgcatggcgctgtaggtttcttcgtcaaatgaagaactta---aat-
--tt------------------------agatgaagtagtctggattgacgagacatggg
ttaacacaaatcactcccaaacaaacgcttggacaga-----------------------
---cgactctgt------------------------------------------------
---------------tcaaggtacaatgtccg---tacctctgggtaaagggggaagaat
gatattgcttcacgccggtaatt-------------------------------------
-----ctaaagggtttattccaaacagccttctacttttttcttcgaaaaaaa-------
------------------------------------------------------------
-----------------------------------cgagtgattaccatgaagaaatgga
ccacgaaaagtttttaggctggtttgtaagcaat------------------cttcttcc
aaatttggaagaatcctcaaccatagtatttgataatgctaagtaccactcaaaagtatt
gga---------------------------------------------------------
------------caaggccccaacaatggcttcaaaaaaatgtttgatggtggaatggct
acagaaattc-aacatccca------------------------------------tttg
aagcagacatgaagaaagcagaacttttggaagtaataaatttacacaagcctcgcttt-
-----------------ccaaaatatgttattgatgagttagccaaggaacgt---ggcc
a---------tactgtaattcgtttacctccgtatcactgccacttcaatgctatagagt
tgatttgggcccaaatcaaaggacacgttgcaaaaaacaataaaacgttcacattg----
--acg--------------gaagtaacaag------------attaaccaaggaagggat
agacttagtaacaggagatgagtggaaaaaaattgtatcacataca---ag---------
-------------------------------------------------------gaaaa
ccatagag-----------------gatgcgtgggaaaatgagggtgttctggaaactgc
gattg------------------------------------aagagctcatcatca----
-----------------cgttaaac---------agcgacgacg-------------act
ccagcgacgacagcagtgctttttcgg---------------------------------
-atgaccaaaatttgggagaagatcgctttga----------------------------
------------------------------------------------------------
--------------ccacctgctatcagatgaatctcaacatgacagtg-----------
-------------------------------------aagatgaaagtgacagtgactta
------------------------------------------------------------
--------------agtggagtgcaacaattatgcccagaaggtaga-------------
------------------------------------------------------------
------------------------gtactacaatttgatgaattt
>Ar-Ladfu
atg---------------------------------------------------------
------------------------------------------------------------
------------------------------------------------------------
------------------------------------------------------------
------------------------------------------------------------
------------------------------------------------------------
------------------------------------------------------------
------------------------------------------------------------
------------------------------------------------------------
-------tcttccaaagtagggggcggaaaaatgcttcgtagtc----------------
----------------------------------------aggcgcgtgaagtagttttt
aacgttctgaagt---------------------ttatgcaagat---gaagcaaaggat
ggaataaa------------gattcccttgaag---------------------------
---agtgtgcacgagcgtgtggccgctgcaactggtatctcatctcgatccttaaaacgg
attgctaaggagggagctgccattgccagtggatcgaagga-------------------
-----------aggatttgtgagtccg---------------------------agaaag
aacatt-------------------cagcagaagagcccgaaatcca---------ctgt
ggatgattttgatgtggaagttattcggagaactgttcataatttccac-----------
-tctgtggagaagaaacatcccaccctccgtgctctg----ctgccaattgtgagggaga
acacatctttc---------------gacggtaaattaagttctcttcgagtgctgatga
---agaacattggattcaagtggagaagaaccgcaaataataagtgtgaactgcaggaaa
aagttgacattcggttgaaaaggatggctttcctccgaaaaattcaaaagttt---aga-
--gaggaagg------------------ccgtcccatcatttttacggatgaaacatata
ttcattcatcgcacactacacccttccagtggactag-----------------------
---cggagacca------------------------------------------------
------------------taaagaggtaaagg---ctcccgtatcgaaaggacagcggtt
gatcattgttcatgcaggtgggg-------------------------------------
-----agatgggatttgtttcgggagccctccttttatttaaatcgggagttaa------
------------------------------------------------------------
------------------------ga---------caggagattaccacggcgacatgaa
tcacgggaattacatgaagtggctgagaagtaat------------------ctgattcc
caacttaccgccgaattctgtggttgtgctggacaatgctccttatcacaatgtccagca
caa---------------------------------------------------------
------------tcgctgtccaaccagcagtgcgaaaaaggaggagatgaagcagtggct
ggatgcaagg-ggaattaca------------------------------------taca
aaacgagtgaaaccaaaattgagttgctaggtaaaataagaaggcggaaggagccc----
-----------------acaatttatgaggtagatagactattggcctctcat---ggcc
a---------tacgacattaagattacccccttaccaccctgaactgaaccctattgaga
atatttggggcgtgatgaagaactgggttgccgaaaataatgtaacttttaattta----
--gag--------------gatgtcaagag------------actagtgattgaaaaatg
cgagactatttctgttgaaatctggaaaaagtgttgtgatcgtgcc---aa---------
-------------------------------------------------------agcag
tggaggag-----------------aattacttaaagaacgaatttacgatggacagatt
ggaaa------------------------------------acgaattaattataa----
-----------------gtgtgagt---------agtg-------------------agt
cagaaagcagtgaaacggatgatagtgag-------------------------------
------------------------------------------------------------
------------------------------------------------------------
------------------------------------------------------------
------------------------------------------------------------
------------------------------------------------------------
------------------------------------------------------------
------------------------------------------------------------
---------------------------------------------
>Ar-Lepdec
atggcttcgtcat-----------------------------------------------
------------------------------------------------------------
------------------------------------------------------------
------------------------------------------------------------
------------------------------------------------------------
------------------------------------------------------------
------------------------------------------------------------
------------------------------------------------------------
---------------------------------------------------------cat
catcaacatcatcaagttttacaccggtactgttgcgtacagtcagtaa-----------
------------------gtctgtctattcacc-----aagagagaagactattgttttg
aacgttcacgatg---------------------ctctggtttct---------------
---------cagaatcccacaaacactgttcag---------------------------
---aacataatcaagagttgtgccaacatgacgggcgtaggggagtcaacaatatatagg
ttcctatcagaaagaaaaaaaaaaggta--------------------------------
----------tagctaacccaaataca---------------------------aacgaa
tactt--------------a-----aagagggggagaaaacctattg---------aaat
tgatgaatttgccaaaaatggtattcgaaggaaaattcacgaatttttt-----------
----tacaaaaaagaaatacccaacttaaacaaaatt----ttacaagaagttagagacg
acccggatttgc------------ctcatgtcggacgaaccaaattgtggcaagttttaa
---aagaattaaatttccggtgggagaaatca---gaccgaaaatcacttttgattgacc
gggaagagataatatgttggagaagaaagtatctaagatctatacgaaaattt---cgg-
--gctgaagg------------------aaggccaatttactatcaggacgaaacgtggg
taaacgcaggtcatactctcacaaaaatttggacaga-----------------------
---taaaaatatatcaagctccaggcaagccttta-------------------------
-----tggaaggttggtctactggtatttccc---caccctctggtaaaggcagtagatt
aatagtttctcacattggcagtg-------------------------------------
-----aaaaaggatttgctaagcatggtttgttggaatttgaatccaaaagca-------
------------------------------------------------------------
-----------------------------------caaaagactatcacgaggagatgac
agctgatgttttcgaagagtattttgatcag---------------------atgattga
acatataccaccaaactcaattatagtattagataatgcaccttatcattcacgactagt
tga---------------------------------------------------------
------------aagacttccaacgactgcgtggaagaaacaggatatcattgactggct
gcggaataag-tccctgcct------------------------------------tacg
aagatggaatggttaaagcagaacttttaaaaattgcccggcaacacaaatctaagttc-
-----------------aagaaatacgtagttgacaaaatggcggaaagacga---aaca
t---------cacagtccttagacttccaccctaccactgcgaattaaatccaattgaac
tcatttgggcacaaatgaaaagctatgtggctagaaaaaatacgtcatataaaata----
--caa--------------gctatacgtga------------attgttatatgagtcttt
acaacatattagagaacaaaattggcgagatgcagtaagacatgca---at---------
----------------------------------------------------------ag
aagaacaa-----------------aaaatgtgggatcttgacaatataattgatgcgac
tgtagaga------------------------------cacaaccgctaattatta----
-----------------acctgcaa---------gacgactcgg-------------att
ccgaagatgatcctgtttattttgaat---------------------------------
------------------------------------------------------------
------------------------------------------------------------
------------------------------------------------------------
------------------------------------------------------------
------------------------------------------------------------
------------------------------------------------------------
------------------------------------------------------------
----------------------------------------ttgaa
>Ar-Lephet
atg---------------------------------------------------------
------------------------------------------------------------
------------------------------------------------------------
------------------------------------------------------------
------------------------------------------------------------
------------------------------------------------------------
------------------------------------------------------------
------------------------------------------------------------
------------------------------------------------------------
------------------------------------------------------------
------------------------------------------------------------
------------------------------------------------------------
---------------------------aaaaaa---------------------------
---gatgcaattatgcatataagtgataaaacaggaattggaattacaacagttaaaaaa
attcttttagaatatgaacagaacgg----------------------------------
-----------cgtcatccgatctcca---------------------------actaga
tcaaa--------------g-----tctcgacttaggatttgtcaaa---------aatt
ggatgaacttcaaaagaaccttattagaagaaaagtgcatactttttac-----------
----atgaatggtgaatttccaacattggacaagttg----acatcagttttggcgttag
aagatgaaattc------------ctaagctaagtcgtacttctatatacactgtgttaa
---aagaactaaaatttacttatgaaaaacgt---aaaagaaacagtttgttgttagaaa
gaaacgatatagttttatggcgaaggaagtatttggaacaaattcggaaatat---cgt-
--gaagatgg------------------aaaaactatttactatttggaagaaacttggt
taaatgttggtgatgtcacaagtaaagcttggtatga-----------------------
---ccaaacagttacttcgagaagacatgcttttc-------------------------
-----taagtggtttatctacaggacctccaa---acccgacaggaaaaggaaaacgaat
aattgttcttcatatcggtagtg-------------------------------------
-----aaaatggttttgtggaagaaggcttactattttttgaatcaaaaaaaaa------
------------------------------------------------------------
------------------------tt---------caatggactttcatgacgagatgaa
tggggaaaattttaaggaatggtttttaaac---------------------attttacc
aaaattagacgataatagtgttgttgtaatggataatgctccatatcattcagtgaaaat
tga---------------------------------------------------------
------------aaaagttcctaattcttcttggaaaaaaattgatatccaaaattggtt
agaagaaaaa-ggacatagt------------------------------------tatc
aagaaacaatgataaaagtgcaattgttggatatagtgagaagggtgaaaaaacaatat-
-----------------aatttatatgttattgatgaaatcgcaaaggaaaat---aata
a---------gactgttttaagattgccaccataccattgtgaattaaatccaatagaaa
tggtgtggtctatggttaaaggctacgttaaaatgaacaattttacatttaaagtg----
--gaa--------------gatgtgaaaaa------------attattagtagaaggggt
aaatcgcgtaacacaagaaaagtggcagaattgtgtcagacatgtt---at---------
-------------------------------------------------------cagtg
aagaagag-----------------aaattttggaacattgatgatcgaattgatgagtt
agtac------------------------------------atagaattccgtcta----
-----------------ttgttatt---------gatgtttcaactgat----tcaagtt
cagaaagtgaa-------------------------------------------------
------------------------------------------------------------
------------------------------------------------------------
------------------------------------------------------------
------------------------------------------------------------
------------------------------------------------------------
------------------------------------------------------------
------------------------------------------------------------
---------------------------------------------
>Ar-Limcal
atgcgagggttaagccgatgcagcagcatcttactcattgcttatacacacggtaacgct
c----------aagccgacagtcgaaattgtatgtgcgtatacttgaacgaaa-------
------------------------------------------------------------
--------gtgatatggcgagctcca----------------------------------
-----cggattctgcagaa-----------------------------------------
------------------------------------------------------------
------------------------------------------------------------
------------------------------------------------------------
-------------------------------------------tttgatacaaatcaggt
gtcaccccctaaaaagcgtgcaaaaaagcgtccattaagtagta----------------
----------------------------------------cggagaagaatatggtgcta
aatatatacaaaa---------------------gagaaaagcaa---------------
---------cttcatcctacagctttaatttca---------------------------
---gaactagcgcggacaacgtctctatttgcaggggtaggcgaagcctctgtttatcgg
atacttcgagagcataaacaaaatga----------------------------------
-----------cgttttatcgtctcct---------------------------aaaaag
gaaaa--------------g-----attcgcagaaagttattagata---------ctgt
cgacgattttgataaacatgccataagacgcaaagtgcatgaatttttt-----------
----ttccggaacgaattacctacattggataaagtg----cttcatgttgtaaacgaag
accaagacttac------------cagatttcaaacgaacaactttttacaaacttctaa
---aggaattaaattttaaatatgttcggcgg---ggtcgagacagtgcactactggaca
aggacgagataaccgtttggagacgaaattatttgcgatcagtaaagacgttt---agg-
--caagaaaa------------------tagaaaaatttactacctagatgaaacctggc
tgaatgcaggtcataccaaaagttttgtgtggaaaga-----------------------
---tgaaacaataaaatcatctaaacaagcgtttt-------------------------
-----tatcgggtttatcgagcggaattaaaa---acccttctggaaaaggaaaacgctt
gataattacccatattggcagcg-------------------------------------
-----acactggctttgtcaatgaatgtttgtggatttttgagtcaaaaaaga-------
------------------------------------------------------------
-----------------------------------gtggcgattaccatgaagaaatgaa
ttcgcaagcatttgaaggttggttttccaaa---------------------gttcttcc
tcagttacaagacaatgccgtgatagtgatggataacgcgtcgtatcattcacgtagaca
aga---------------------------------------------------------
------------aaaaactcctaccactgcatggtccaagcaaagaattaaagaatggct
ttcttcaaaa-agtattccg------------------------------------gttg
aagacgatttgcttaaaacggaattgctggaaattgtgaaaaagcataaaccagcgtac-
-----------------aatttatatgttattgacgaaatggcaaaggcgcaa---aaga
a---------aacggtacttcggcttccgccctatcattgcgaactgaaccctattgagc
ttatctgggctcaaatcaaagaacatgttgcagcacgaaatgatacctataagttc----
--gct--------------gatgtcaaaaa------------cctgtttaatgacgctgt
taaaactataactgcagaaaaatggcttaagtgcgtgcaacatgtatctga---------
-------------------------------------------------------aaagg
tcgaaaaa-----------------aaaatttgggaattggacaatattatggaaacagt
tgttg------------------------------------aacctttaattataa----
-----------------atatcaac---------aatggc-------------------a
gtgatagcagtgactgcatagaatc-----------------------------------
------------------------------------------------------------
------------------------------------------------------------
------------------------------------------------------------
------------------------------------------------------------
------------------------------------------------------------
------------------------------------------------------------
------------------------------------------------------------
-----------------------------------------agat
>Ar-Locmig
atg---------------------------------------------------------
------------------------------------------------------------
------------------------------------------------------------
------------------------------------------------------------
------------------------------------------------------------
------------------------------------------------------------
------------------------------------------------------------
------------------------------------------------------------
------------------------------------------------------------
------------------------------------------------------------
------------------------------------------------------------
------------------------------------------------------------
------------------------------------------------------------
------------------------------------------------------------
------------------------------------------------------------
------------------------------------------------------------
------------------------------------------------------------
------------------------------------------------------------
------------------------------------------------------------
------------------------------------------------------------
-----------ggcttccgcttcaaaaagtta---aatggacgaagactgttacttgaaa
agccgcatgttgttgcagctagaagtatattcttgcataaaattaaaggc----------
--agtgatat------------------acattccattgtatggttagatgagacctggg
tcaacgccggagaagctgttgataaatgctggacaga-----------------------
---caatactcc------------------------------------------------
---------------aaatagtagtggtcatc---agccaacaggaagaggtgccagatt
aattgtggcacatgcaggatcct-------------------------------------
-----caagtggatttgtgaatgacggacttttagtcttccgatccagaaaaa-------
------------------------------------------------------------
-----------------------------------ctggtgattaccacgaagatatgga
ccaccaacgtttcctgcagtggtttaagaat---------------------ttgttgtc
gcagtttagtgtcccaacagtgtttgtaatggacaatgcaccttaccattcggtcatatt
aga---------------------------------------------------------
------------caaaactccgacaactagtgaccggaaagaaactatggtacagtggtt
gctagcgaga-gacattggt------------------------------------gcag
atatgagtatgacaaagctgctgttgtattcactcgtgaagcaaaataaacctgtgacg-
-----------------cctacgtatgtagtagacgaagtggcaagggaacag---ggtc
a---------tacggtaattaggctaccaccgtatcactgccatttcaacccgattgaat
ttgtttggggtgacgtcaatacgtatattaggaagaaaaacaagtctttcactgta----
--aca--------------gaagtggaaag------------acttttacttgcaggact
tgttactgttgacgccacctcgtggagaaagaaggtagagcatatt---gc---------
-------------------------------------------------------taaac
ttattaaa-----------------gaagcacagactacggatggaataataaatgaac-
--------------------------------------atgaacaattgatgattt----
-----------------ccctcgat---------gatgatggtgctg----------att
cggataccagtgatgatggagaacttgac-------------------------------
-ggaattgtgttattgacttca--------------------------------------
------------------------------------------------------------
------------------------------------------------------------
------------------------------------------------------------
------------------------------------------------------------
------------------------------------------------------------
------------------------------------------------------------
---------------------------------------------
>Ar-Lymdis
atgcct------------------------------------------------------
------------------------------------------------------------
------------------------------------------------------------
------------------------------------------------------------
------------------------------------------------------------
------------------------------------------------------------
------------------------------------------------------------
------------------------------------------------------------
------------------------------------------------------------
-------------aagcatacgaaaaaaactgttttgggtagtc----------------
----------------------------------------aagctagagagtttgttgtt
cgcctccgaaact---------------------actttgaaaga---gaacaacaaaat
aat---------ggaccgttgttaccactgaat---------------------------
---cgaattgtagaacgagtagccgaagctcttgatattggccgcaatactgtttcgcgt
ataacacgcgagaaaattggtcaagaagggacgtctgaaaa-------------------
-----------taaattatctacaccg---------------------------aacaaa
aagcg--------------g-----accaaggtgaagccaatcacag---------attt
ggatgaatttgctaaggacgctattagaaatcacatttatgattattat-----------
----agaagaatggagctacccacgttgcttaagctt----ctaaaatcattgaaagaag
ctgaactgttc---------------aaaggaggtattacttcgttgcggaatgttataa
---aggatattggctttgtttacaaaaaagtt---aacaaaagaaaaattattatggaaa
ggactgatattgcccttgcaaggtgtacttttttaaggaaggctaaaaacata-------
--gttgattg------------------gagtaaagttgtgtttttggatgaaacgtggc
taaacgctaaccacagagtgggtaaaagttggaccga-----------------------
---cgatacggc------------------------------------------------
---------------acagtcatgtaccaaag---tcccggagggcaaaggcgaacgcct
cattatttgccatgcaggtacag-------------------------------------
-----caagtggatttgtccctaattgtttactggcttttaaatcgaaaaaaa-------
------------------------------------------------------------
-----------------------------------ctacggagtatcatgaggagatgaa
ctacgaaaaatttaaagtttggttcataggc---------------------ctcttaga
aaacttaaaagagcccatgaccataataatggataacgcaccctaccattcggtacaact
taa---------------------------------------------------------
------------taaacctccaacacaatcaaaccgcaaaagcgagttggtgaagtggct
gagtgaaaac-ggagttaca------------------------------------gcag
atatgagtatgctaaagacggagcttattactctagtacggcgtcataagccaccaact-
-----------------cctacctacgctctggacgagatggcaaaagaaaaa---ggtc
a---------ccaggtcctgcgactaccaccctaccattgtcaatataacgctattgagc
taatttgggcccaaataaaaggtatgtttttaatttcaattctcgttttgatactt----
------------------------------------------------------------
------------------------------------------------------------
------------------------------------------------------------
------------------------------------------------------------
------------------------------------------------------------
------------------------------------------------------------
------------------------------------------------------------
------------------------------------------------------------
------------------------------------------------------------
------------------------------------------------------------
------------------------------------------------------------
------------------------------------------------------------
------------------------------------------------------------
------------------------------------------------------------
---------------------------------------------
>Ar-Manjur
atgacc------------------------------------------------------
------------------------------------------------------------
------------------------------------------------------------
------------------------------------------------------------
------------------------------------------------------------
------------------------------------------------------------
------------------------------------------------------------
------------------------------------------------------------
------------------------------------------------------------
-------------gaacgtacgcagagaactgttctaaatagtc----------------
----------------------------------------agacacgtgagttcgtaata
cgccttcgtaact---------------------atttcgatcgt---gaagctcaaaat
gga---------gggccaattttacctataacg---------------------------
---tcagtggttgaacgcgtagctgatgcgcttaatattggacaacgaactgttagacgg
ataactaaaaaaaaatatggcgagactggcacagaagaaaa-------------------
-----------taaacttcacacacca------------------------------aaa
aagag--------------a-----aaacgagcaaaaccagtcgtag---------gcat
cgatagctttgatgccgatgctatccgaagacatgtttacggctactat-----------
----ttacagaaggagtatccaacaagaaaaaagttg----gtgcattcactgaaggaag
ctggattattc---------------ttcggtggggaaagttctttaacgaagattttga
---agaccattggatttcgatacaaaaaatgt---aacaaacgcaaaatattgatggaaa
gatttgatatagcgatggcaaggtatacttttttacggcaagtgaaagaaatc-------
--aaaaattg------------------gcaaaatgttgtgttcttggatgaaacatggc
ttaatgctaaccatactgtaggccgttcttggaacga-----------------------
---tgacacagc------------------------------------------------
---------------agcatctacttccaaag---ttcctgtaggaaaaggatcgcgact
tataatttgtcacgccggaacca-------------------------------------
-----tcaacgggtttgtcgaaggttctctcatggcttttgcgtcaaaaacca-------
------------------------------------------------------------
-----------------------------------ctggagactatcatgaagacatgaa
tggagaaaagtttactgaatggtttacctca---------------------atgttgtg
tagcctccctgaaccatctattataattatggacaacgccccataccactcgatgcaaat
tga---------------------------------------------------------
------------caagccacctgcccaatcccaaaagaaagctgatatcgtcgcatggct
tcgtaaaaat-ggcgtagat------------------------------------gcaa
acatgaatatgttaaaagcggaattagtacgtcttttaaaagaaaacaaaccaaccaag-
-----------------atccgatacgtcattgacgaaatagcattagaacat---gggc
a---------cagagttatacggttaccgccttaccattgtgagtataatgcgattgagt
tggtgtgggctcaaattaagggatatgctgcaagacacaatacagaacccccatttacca
caaaa--------------aaaatgctaaa------------attattagaagaagcttg
tgaacatgtgactaaaggagactgggaaaaggttgtgaatagaact---gt---------
-------------------------------------------------------taaat
taataagg-----------------gaagattatgaaagagatgtgaaaatagataatat
tatagaa------------------------------aacgaacatataattatta----
-----------------atgtatgt---------gatgatagcagtgacg-------aca
gtgaaaatagtagtatggacgaatctgat-------------------------------
------------------------------------------------------------
------------------------------------------------------------
------------------------------------------------------------
------------------------------------------------------------
------------------------------------------------------------
------------------------------------------------------------
------------------------------------------------------------
---------------------------------------------
>Ar-Neopin
atg---------------------------------------------------------
------------------------------------------------------------
------------------------------------------------------------
------------------------------------------------------------
------------------------------------------------------------
------------------------------------------------------------
------------------------------------------------------------
------------------------------------------------------------
------------------------------------------------------------
----------atgccacgaaaaacgaacattgttttgaaaagac----------------
----------------------------------------aamgtagaaaaatggtctac
gamgtttattgtt---------------------tttttaaaaaa---gatgcaaagagt
gataaa------------------------------------------------------
---gaagcgttggagcggacttcagaagccacgaaaacttctgttcrcacagtgcgacga
attgtggacgaagtaaagaagtctgg----------------------------------
--cttgctagccgtattccggactccc---------------------------ggtaaa
aaaag--------------a-----tcggggaaaaaaaaggtgactg---------acat
tgacagttttgaccaaacggtaataaggagatgcgtccacaattaccat-----------
-cttacaaataaggagcttccgaccgtagaaaagcta----ygagaaaaattaaaacaag
acattcatttt---------------accggatctgaaagcagcttacgacgagttttaa
---aacagttgggctttcgatggaagaaaacagaaaataatcgaaagctgctaattgaaa
aaactaatattcggttccttaggattgaattcctacaaaaaattaaaaagtty---agg-
--gaagaagg------------------taggcccatcatatacaccgatgagtcttatg
tggactcatctcatgctagcaccaaggcttggacaga-----------------------
---tggatcaac------------------------------------------------
------------------ccaaggtttgaaaa---aaccaatatcaaaagggcagcgcct
tgttattgtccacgcaggatccg-------------------------------------
-----agaacggcttcgtgcctaatgcactgcttttatttaaagccggcacgaa------
------------------------------------------------------------
------------------------gt---------ctggagattatcatgataatatgaa
ttatgaaaattatgaaaaatggctgcgttcccar------------------cttatgcc
aaatctgccaccgaattcggttgtgatcgtcgataacgcctcgtatcacaataaacagag
tga---------------------------------------------------------
------------gttgscccccacatccaatacgaaaaaakcagatatgcagaagtggct
ccgagataga-gacattcaa------------------------------------tatc
gcgaaaatatrttaaaaccggagttatataatttaataaaattaaataaagacctgcac-
-----------------rraaaattcagcgtggacaacattctggctgaaaat---aacc
a---------ttccgttctccgtttgccgccatatcatcctgatctgaatcctattgaga
tggcatgggcaaatataaaaggatatgtcagcagtaaaaatgtgacrtggaatttt----
--gaa--------------aaggtgaaaga------------gctggtgaacgagaaagt
tgctgcaatgggtcctagcgaatgggcaaaactctgtaaaaaagtg---aa---------
-------------------------------------------------------agaaa
ttgaagat-----------------gagtatattaaaagtgatcatgtggtggacgtggt
cactg------------------------------------aacagtttattattt----
-----------------tcgctgat---------gacgacagtg-------------aaa
gtgacagcgacgatgatgatgatgaaa---------------------------------
-ttgatgatgatgatgaaacaactraaccaacccctggcac-------------------
------------------------------------------------------------
--------------cagctcggcttcggctg-----------------------------
-------------------------------------------gtttcgacataatggaa
------------------------------------------------------------
----------------------ggcatatctatcctcccagttgat--------------
------------------------------------------------------------
------------------------------------gacgatgat
>Ar-Nillug
atggactgtacaa-ttgaaattgaaacaccgcacacaccgcacaacaccaccacaccgca
c-------------------------------------aatatcgaaacaccacccaaca
tcgga-------------------------------------------------------
-------a--tactgcacacacctc-----------------------------------
------------------------------------------------------------
------------------------------------------------------------
------------------------------------------------------------
------------------------------------------------------------
-----------------------------------------------------------c
aactaaatcaggatcacgtagaggaagaagtgatattgggaagc----------------
----------------------------------------aagaaaggaatatcatctgg
aatgtctacagat---------------------tcttccaaaag---atagccgaaaac
cccgat---agacttgaattgatcaattttcga---------------------------
---aaagttcaagaggttacagctgaagcatgtggagttggtgttacaactgtaaagcga
atacggagacgtgtagatgactcggatgaggaagt-------------------------
-----------gaaatttgatacgcct---------------------------cgaaaa
aaatac-------------------tccagagatgcaaaagtggtca---------acat
ggacagttttgataaggacatggtgcgccgatgtgtatttcaattctat-----------
----gataatggagagtatcctacgtctgaaagaatc----agaactgttttgaaagaga
agattaatttc---------------agtgggagtgttgaatccgtcagaaaaatcataa
---agagtttgggtttcagatttaggaagtgtaatgatggtcgacaattgttaatggaga
ggagagacattgcgtgtgcacgagcagtttttctcagaaaaatgcacgagata---aga-
--agagaaatta------------atccccgaccaatattctacattgacgaaacgtggg
tcaatcaaaatcatagccgatcgatgatatggcaaca-----------------------
---cgaagacgg------------------------------------------------
---------------aagtggtggattgaaag---ttccagttggaaaaggaggccgatt
gatcattcttcatgctggatcagc------------------------------------
---tcaaacggggtttattcctgagtgcaaactaatttttaaagcaaagaagtc------
------------------------------------------------------------
------------------------cactt------cgttagattatcacaccgaaatgaa
cgctgacatttttacagattggttccggaac---------------------tttctcaa
tctccttgaagagagttcagtgattgtgatggacaatgcaagttatcactctgcgctgac
aga---------------------------------------------------------
------------aaaaatccctcgcaccaactggaaaaaggtggatatccagaattggct
agaatcgaag-aatgtttct------------------------------------ttct
ctgaaaatgagacaaaggccgaattattgtcgagaaatgaaataaaatacgccgtg----
-----------------aaggagtatgaaattgataggatcgcactggaaatg---ggcc
a---------tgaagtggttcgtatgccaccctatcatgctcactacaacccgattgagc
ttgtgtgggcacaagtgaaaaattatgtagccacaaaaaataaaacattccgattg----
--gca--------------gatgttgagaa------------acttatgcacgaggctat
tgagagggtgactgtggaagattggaggaaatgtgtgaagcatgta---ga---------
-------------------------------------------------------agaaa
ttcaagaa-----------------gatgatttgaaaaaagagtgccctcgtgatttggc
aatgg------------------------------------aatcacttgttatta----
-----------------caataaca---------ggagacagtt-------------cat
ctggtgattccgaatttgaaagggat----------------------------------
------------------------------------------------------------
------------------------------------------------------------
------------------------------------------------------------
------------------------------------------------------------
------------------------------------------------------------
------------------------------------------------------------
------------------------------------------------------------
---------------------------------------------
>Ar-Onttau
atg---------------------------------------------------------
------------------------------------------------------------
------------------------------------------------------------
------------------------------------------------------------
------------------------------------------------------------
------------------------------------------------------------
------------------------------------------------------------
------------------------------------------------------------
------------------------------------------------------------
-----------------------gataattccacttcaaaaggt----------------
----------------------------------------aaatatttaattccaatttt
aagtatcacttta---------------------accttacaagt---gttgta------
-----------------------------ttta---------------------------
---aagatacaggatcgcgtttcgacagcgactggagtttctgtaagaactttaaaacgg
atagttacagaatctagaaaaattgatagt---------------------------gga
gaaacgtcgacctttaaaacaactcta---------------------------tacgaa
aatcg--------------t-----gtccagaaaaaaaccaaaatag---------attt
ggatgacaccgatgtagacattcttcgacgaataattcaaaatttctat-----------
-ataacagaaaagaaggtaccaaccgcaaagggaatt----ttagcaaaattttctgcgg
atacggggtat---------------gggggctgtccagaaagtttgcgaaaaatattgc
---acggtatcggttatcgctggaggaaaacaaaaaccaatagaaagctactaatggaaa
aaaatgacatcgccaatttgagatgtacatttttaagaaatgtcaaacagtat---agg-
--gaagcaaa------------------acgccctataatttatatggacgaaacatata
ttcactcatcccataccaacgccaaaaattgggatga-----------------------
---taataccaa------------------------------------------------
---------------t---actggcctccaga---aaccagtttctaaaggcgatcgaat
aattattgttcatgccggcagtg-------------------------------------
-----agaatgggtttgttcctggagcgtacgcacgttggcgaagttcctgcac------
------------------------------------------------------------
------------------------ta---------caggggattaccaccgggaaatgaa
tttcaagaattacaagaaatggattaccgatcaa------------------ctgttacc
caatttgccggacaatagtgtattggttattgataatgccccatatcataacaaacaagt
gaa---------------------------------------------------------
------------caaatgtccgacatcgacaacccggaagatggagatggcggattggtt
gcgacggcgc-aacattaat------------------------------------tttt
gtcctcagatgacaaagccggagttatacaatataataaaacaaaataagccaagatac-
-----------------aaagaatatgaacttgataagttgttaaatgaccgc---aatc
a---------tgacgtgcttcgtttaccaccctatcatcccgacctcaacccaattgaat
tggtgtggacttccatgaagcagtacgtggccgcaaaaaatgtcacatttaaaagg----
--gat--------------gatgttgaagt------------attatgcgatagattttt
ttcaacatttggtgaagaagagtggaagaagcgctgcgatcacgcc---at---------
-------------------------------------------------------aaaag
ttgaagac-----------------gccttcattgctcagcagccacgttttgacgacgt
gatgg------------------------------------aaagcttgatcataa----
-----------------acctcggg---------gaaga-------------------tt
ccgaaactgaggaatcttcagagtcag---------------------------------
-acgatgattccgataaagct---------------------------------------
------------------------------------------------------------
------------------------------------------------------------
------------------------------------------------------------
------------------------------------------------------------
------------------------------------------------------------
------------------------------------------------------------
---------------------------------------------
>Ar-Opebru
atg---------------------------------------------------------
------------------------------------------------------------
------------------------------------------------------------
------------------------------------------------------------
------------------------------------------------------------
------------------------------------------------------------
------------------------------------------------------------
------------------------------------------------------------
------------------------------------------------------------
------------------------------------------------------------
------------------------------------------------------------
------------------------------------------------------------
------------------------------------------------------------
------------------------------------------------------------
------------------------------------------------------------
------------------------------------------------------------
------------------------------------------------------------
----------------ggcgttatacgacgaaaagtacatgaattttat-----------
-gcagtgagaaaagagttgcctacagtcggtaaacta----ctaacagttctaaaagaag
acataggttat---------------caaggacaacgtgagtctcttcgaaaactacttc
---accaaatggttttttgctacaaaaagactcaaagtaatagaaaggttcttatggaac
gggatgatatatctgcatggagatcaagatatctgcaagtaatcagcaataat---gat-
--aaagcagcaa------------atccattgcctctggtgtatttagatgaaacataca
tacattcatctcatacatctggcaaatgctggcaagg-----------------------
---tgaaggcac------------------------------------------------
------------------ggaaggagttctgg---aacctgtatccaagggacagagatt
tatcatagttcatgcaggcggtg-------------------------------------
-----aaatgggttttgtagaaaatgcattattagttttcaaatctcaaacaaa------
------------------------------------------------------------
------------------------aa---------gtggtgattaccatgacgatatgaa
taatgtcaatttcaaaaagtggctattggaaaaa------------------ttattgcc
aaacataaaagagccatcaattattataatggacaacgctccttatcatagtatatgtat
taa---------------------------------------------------------
------------taaaagtccaaatgtcaatacattgaaaaaagtcattcaagaatggct
tgctctaaat-gcccttgaa------------------------------------tact
cagaagagatgaccaaacctcagctattggaaatagtaaaaagaaataaaccactt----
-----------------cctatctatgaagttgacactatattggctgaaaat---gggc
a---------caaatgcctacgactgccgccttatcattgcgatcttaatgcgattgagt
tgatatggagcacaatgaagcgaaaagttgctaatatgaatattgatcataaaagt----
--caa--------------gacatacctag------------cttagtcagtctggcatt
tgaagaaatcacggtggaagagtggataaagcattgcaaccatgtc---cg---------
-------------------------------------------------------caaat
tacaaaat-----------------gagtatcttgataagggtggatatttagatg----
-----------------------------------------aaccatttattataa----
-----------------atgtgctg---------agcgatagtg-------------aaa
ccgatagtgattcagaagacgattact-------------taactggcgtgtcctcgatt
actgatcatgattatgatgtcggccctagtac----------------------------
------------------------------------------------------------
------------------------------------------------------------
---------------------------------------------ctcaaggtca-----
------------------------------------------------------------
------------------gttgatcatacatattgt------------------------
------------------------------------------------------------
------------------------------------aaaaatatt
>Ar-Osmbic
atg---------------------------------------------------------
------------------------------------------------------------
------------------------------------------------------------
------------------------------------------------------------
------------------------------------------------------------
------------------------------------------------------------
------------------------------------------------------------
------------------------------------------------------------
------------------------------------------------------------
------------------------------------------------------------
---------------------------------------------------atgatcgta
aatctctacgaaa---------------------gtctgaaggtg---------------
---------gagcatccgaatatgcggtacaga---------------------------
---cctcttatgcaattgatatcgaaacaaactggaattgggcaactgacagtttctagg
gctgtttctgaatacaaggcaacggg----------------------------------
-----------aaccgttacgtcccca---------------------------tacaaa
aagag--------------g-----ccgcgtatgaacgtgttggaaa---------agac
gtccgaccatgacatactggccataaggagaaaagtacacgaattttgg-----------
----ttgcggcgggaaattccgaacggtcctaaaatt----ttgatagccgtgaacgagg
atcccgagcttc------------cgacttttacccgatcatcgctatacaggctattaa
---aacgaatggaattcaagtacatcgttcgc---gcgcgcaataacgcgctcatagaaa
aggaacacattatcgcctggaggcagcagtacatagagcacatccaaagatat---cgc-
--gctgaagg------------------acggcctatatattatctcgacgaatcatggg
ttaacgcaggagacgttagaaggaagctttgggtgga-----------------------
---tacttctgtaacgtgccccgcgaatgcagaaa-------------------------
-----gaaggaacctgtccacgggcataccgt---cgcccgcaaataaaggaaaacgttt
gatcatagcacatgtcgggtcat-------------------------------------
-----ccgatggattcgtacctggagccttattctgcttcgaatcaaaaaaaaa------
------------------------------------------------------------
------------------------tc---------ttgaagactaccatgccgaaatgaa
cggcgaaacgtttttcgcctggtttcagagg---------------------tttttgcc
catgctaaaagatggggcagtgattgttatggacaatgctccatatcacagtattaaagt
gga---------------------------------------------------------
------------gaaatttccaaccatggggtggaaaaaaaaagacatcatcgcatggct
agtcggtaag-ggggaacag------------------------------------gttg
aaccacagtatgtcaaagcacagctgttacaattatcgtataaatatcgacga-------
-----------------tatgaatacgtcatcgatgaatacgcaaagcagcat---gggc
a---------tactgtggtacgccttcccccctatcattgcgagctgaaccccatcgaat
tagcgcgggcaaagatcaaagattatgtaagggcgcggaataccacctacaaactt----
--tct--------------gatgtggaaaa------------attggtgcacgaagccgt
ggagaatgtaaccgccgaatcgtggaaaaattttattcgccataca---ac---------
-------------------------------------------------------cactg
aagaaaat-----------------agattcgtagaaatcgaccatgtcactgataccat
tctcg------------------------------------acgaaggtgctggtg----
-----------------agtgggtg---------gatcaacccgata----------act
ccgaagatgacagtgata------------------------------------------
------------------------------------------------------------
------------------------------------------------------------
------------------------------------------------------------
------------------------------------------------------------
------------------------------------------------------------
------------------------------------------------------------
------------------------------------------------------------
---------------------------------------------
>Ar-Partep
atg---------------------------------------------------------
------------------------------------------------------------
------------------------------------------------------------
------------------------------------------------------------
------------------------------------------------------------
------------------------------------------------------------
------------------------------------------------------------
------------------------------------------------------------
------------------------------------------------------------
----------------tttcagaaaggacaagctattcattcaa----------------
----------------------------------------aagagagaaatatcataaat
aatgttaccaaat---------------------tttgcgaagat---gaagccagagcg
gga---------acgttttcaattccaatttca---------------------------
---caagctcaaaaacgtgctgctgcagctactggtgtttcgcttagaacaattaagcga
attaaaaaagaagatatctcaaatgg----------------------------------
-----------actcttatcttcccca---------------------------ggaaaa
catcgcaa-----------g-----cgtcctgaatatagaaatgcaa---------tttt
agacaattttgatctctgtgttcttcgaaacatagttaatgagttttat-----------
----gcagacaaaaaaattccatctttatcccgattg----cttcctgaagtgaaaaaaa
gaataaatttt---------------ccatgggaaagaggaactctgtggaaatatctcc
---atattgcaggttttcaatataaacgttgcaaaaaccagaggcacatattaatggaac
gatctaacattgtaagctggagatttcgttttcttagagaaataagaaaattt---cga-
--gaagaaaa------------------aagaaaaataatttatttagatgaaacgtggc
tggacagcaatctttatttcaataaatgttggacaga-----------------------
---tgaaaaagt------------------------------------------------
---------------------tggcattatta---tcaaagatagtgcaggatatcgcct
gattgtagtgcatgctggttccg-------------------------------------
-----aatccggtttcatcccgaatgccggcttgatatttagagcaggatctgc------
------------------------------------------------------------
------------------------tt---------ctggagattaccatggacaaatgaa
ctttgaaaatttcgaaaaatggataattgagaga------------------ctgttacc
aaatattcctccgaattcggtcatcgttatggataatgcagcttaccatacaaaagtgct
gaa---------------------------------------------------------
------------tcccgtaccaacaaaaagttcaacaaaagataaaatgtgtgtctggct
tgagaaaaag-cagattata------------------------------------caca
ataagaaaatgcgaaaagttgaattatttgaattaattacagcaaatgctccaaccgaa-
-----------------aaacaatattgcattgatgaactcttaaaagaacag---ggtc
a---------tgatgttttgagacttcccccttatcattgtgacttaaatcccatagaat
taatttgggcagatattaaacgttatgttagagaaagaaatgtggctgctgatatgagtt
tacaa--------------cgtcttcaaaa------------tcttgcttcagaagccat
acaagatattggaaatgagagatggaaaaagcattgcacacatata---ga---------
-------------------------------------------------------aaaca
tagaaaaa-----------------aaatattggaaaactgatggaattgtcgaagaagt
tgtgg------------------------------------aaaatatttcttttt----
-----------------ccattgat----------------------------tctgatt
ctgacactgagagcgattttagtaggg---------------------------------
-atagttttgacgatgaaatt---------------------------------------
------------------------------------------------------------
------------------------------------------------------------
------------------------------------------------------------
------------------------------------------------------------
------------------------------------------------------------
------------------------------------------------------------
---------------------------------------------
>Ar-Phesol
atg---------------------------------------------------------
------------------------------------------------------------
------------------------------------------------------------
------------------------------------------------------------
------------------------------------------------------------
------------------------------------------------------------
------------------------------------------------------------
------------------------------------------------------------
------------------------------------------------------------
------------------------------------------------------------
------------------------------------------------------------
------------------------------------------------------------
------------------------------------------------------------
------------------------------------------------------------
------------------------------------------------------------
------------------------------------------------------------
------------------------------------------------------------
-gatagttttgacaaggattacttacgtagggtagttttaaaaatgtac-----------
----gatgataaaatcatcccaacctcaagaaaaatc----aaaaaaacacttgaagaaa
ataacaatttt---------------aaggggtctcttacttctgttaaacgaatgttac
---ataaaaccggatttaaattcaaaaaaggtcatgatgggagaaaatttttactggaaa
gaggagatatagcagcagcacgggctaaatttttgagaaagatgcatgaggta---aaa-
--aaggaagcgt------------ttcaacgagacatcttttacctagatgaaacttggc
taaatcaaagtcatactgtaagtatggtgtggcagaa-----------------------
---tgacgaaga------------------------------------------------
---------------ccgatgcggcttaaaaa---ttccaattggtaaaggtccgcgaat
aataatctgtcatgtcggcagcgc------------------------------------
---tcgtaccggcttcctacctgaagggaaaatgatatttagagctaaaaaaaa------
------------------------------------------------------------
------------------------caaatataaaaacgaagactatcactctgaaatgaa
tgctgaaatatttggcaattggttcaagaattcc------------------ttgcttcc
gagtttagaggaaccatcagtaatcgtcatggataacgcaagttatcattcatgtgtaat
taa---------------------------------------------------------
------------taagtctcccacaacagcatggaagaaaaatgacatagctgagtggtt
gaagaagaag-ggaatctta------------------------------------tatt
ctgaacaggagaccaaggttgagctattacaaaaagtaatggtgaacaaagatgaa----
-----------------aaaatatacgagttagatgagtatgcgctatcaatg---gggc
a---------tgaagtggttcgacttcctccgtatcactgtacgtacaatcctatcgagt
tgatttgggcgcaagtgaagaggaaagtagcagagaggaatggaactttcaaaata----
--aca--------------gatgtagaaaa------------attagcacatacagcaat
tgatgaaataactcctgaacaatggaaaaaatgcgtagcccatgcg---ga---------
-------------------------------------------------------gaagt
tacaagaa-----------------gatgattacttcaagatctgcgattctgaagtaaa
tgaaa------------------------------------gagattgtatcgtta----
-----------------ccttcgac---------tcagattctg-------------att
ctgagagcgatttcttcgaggaagacg---------------------------------
-agtac------------------------------------------------------
------------------------------------------------------------
------------------------------------------------------------
------------------------------------------------------------
------------------------------------------------------------
------------------------------------------------------------
------------------------------------------------------------
---------------------------------------------
>Ar-Pluxyl
atgtcg------------------------------------------------------
------------------------------------------------------------
------------------------------------------------------------
------------------------------------------------------------
------------------------------------------------------------
------------------------------------------------------------
------------------------------------------------------------
------------------------------------------------------------
------------------------------------------------------------
-------------------aaaagaggccgtactattcaaagcc----------------
----------------------------------------aatcgcgtgagttgattgtg
aagttgcacgatt---------------------attttgaacgg---gaatcgctgaat
ggt---------ggacctttagtaccggtagct---------------------------
---caagtacatgatcgcatcatagatgcgcttgggatcggtacgaaaactatacggaaa
gtcttaaaggaaaagtatgggccttccggcagtgaagacaa-------------------
-----------tgttttacgtactcct------------------------------aaa
aagcg--------------g-----aagaaaagcaagccagtgacag---------gtat
cgactcatttgatgcagatgcaattcggaaccatatttatggatattat-----------
----tcaagaaaggaataccctactgtgagcaaactc----ttggtatcactgaaagaag
ctggcttgttt---------------actggcagtgctacatctctagtcacagttatga
---aacaaattggattcgaatataaaaagagt---gaccaacgaaagataattatggaga
ggtatgatttagtaaagctaagagtttcatttttgagaaaaatgaataagata-------
--actgattg------------------ggataacgtagttttcatcgatgagacatggt
tgaattccaaccatacagtgccacaatcatggactga-----------------------
---tgacacaaa------------------------------------------------
---------------ggcatcatgttctaatg---tgccgatgggaaaaggtggacgact
gataatttgccatgctggatcagc------------------------------------
---tgggggaggttttgtggacaatgctttgcttgcatttgagtcaaagagca-------
------------------------------------------------------------
-----------------------------------caaaggaataccatgaggaaatgga
cgctgttaaatttaaagagtggtttgcaacaagt------------------ttacttcc
taacctcccccataaatctatcataattatggataacgcaccgtaccattcgatacacat
tga---------------------------------------------------------
------------taagccacccactcaggcaaacaaaaaggcagatatagtggcatggtt
ggaaagacat-ggcatcgaa------------------------------------gccg
acctgaacagtttaaaggccgagttattacaattggtgagagaaaataaaccaacaaca-
-----------------ccgagatatgaaattgacgaacttgcacaagagcat---ggac
a---------taccgtcatccggacaccgccgtaccattgtcaatacaacgcaatcgagt
taatttgggctcaagttaaaggt-------------------------------------
------------------------------------------------------------
------------------------------------------------------------
------------------------------------------------------------
------------------------------------------------------------
------------------------------------------------------------
------------------------------------------------------------
------------------------------------------------------------
------------------------------------------------------------
------------------------------------------------------------
------------------------------------------------------------
------------------------------------------------------------
------------------------------------------------------------
------------------------------------------------------------
------------------------------------------------------------
---------------------------------------------
>Ar-Pseelo
atg---------------------------------------------------------
------------------------------------------------------------
------------------------------------------------------------
------------------------------------------------------------
------------------------------------------------------------
------------------------------------------------------------
------------------------------------------------------------
------------------------------------------------------------
------------------------------------------------------------
------------------------------------------------------------
------------------------------------------------------------
------------------------------------------------------------
------------------------------------------------------------
---------------------------------------------tacagtataagaaaa
atattatcagaatataaacgtacagg----------------------------------
-----------tagagttaaatctcca---------------------------aataca
acaaa--------------a-----catcgcctgtcttttaaagaaa---------aagt
cgacgaatgtgacaaaaatattattcgaagaaaagtccacgaattttat-----------
----tttaataaagatttaccaacgttaaataaagtt----ctgcaagctgtaaacgctg
acgaaaatctgc------------caaattttaaacgaacaactttctattcattattaa
---aggaactaaattttacttatattaatcgc---------------atcctaacagaaa
aagatgatctaattgtttggagaagaaactatctgagatctatcaagagatat---aga-
--ggagaagg------------------tcgacaaatttattacttagatgagacatgga
ttaacgctggtgacgttacaaatacaatgtcgatgaa-----------------------
---taaaacagtaaaatccaagaagggcgcatttg-------------------------
-----tccaaaggttaactacggactcagtta---atccaagtggaaaaaaccaaggatt
aattgttctgcatattggcggta-------------------------------------
-----ctgctggttttgttcctggtggacttctatgtttcgaatcgaagaaaca------
------------------------------------------------------------
------------------------ta---------caggagattaccacgatgaaataaa
tgacgacacatttctggaatggttccaaaat---------------------attttacc
attgctagaagaccattctgttattgttatggacaacgctccctatcattctatgaaaaa
aga---------------------------------------------------------
------------aaaactgccaaatcattcctggagtaaagtcgaaataatacaatggtt
agaaagtaaa-ggaaaagaa------------------------------------gtat
cagagaatatggtgaaggccgaactattgcaagttgttgcaaaaaacaaacataggttt-
-----------------gataaatatgtcatagatgaaatagcaaaattgaat---aata
a---------gaaggttctcagattacctccatatcattgcgaacttaatccgattgaaa
tgatatggtcgatggttaagagatacgttaagagtaacaatactactcataaacta----
--caa--------------gatgtaagact------------attactcgatcaaggtat
tgatcgagtaacaactgaacagtggaataattgtattagacacgtc---ag---------
-------------------------------------------------------agatg
aggaggaa-----------------aagatgtgggagatcgacaatataactgatacatt
agttg------------------------------------atatatctccattaattcc
atcttcagtagtaactaatgtcaca---------aacgaaacag-------------act
ccgaaagctttgatagcgatttt-------------------------------------
------------------------------------------------------------
------------------------------------------------------------
------------------------------------------------------------
------------------------------------------------------------
------------------------------------------------------------
------------------------------------------------------------
------------------------------------------------------------
---------------------------------------------
>Ar-Schgra
atg---------------------------------------------------------
------------------------------------------------------------
------------------------------------------------------------
------------------------------------------------------------
------------------------------------------------------------
------------------------------------------------------------
------------------------------------------------------------
------------------------------------------------------------
------------------------------------------------------------
----------------gccggcagtagtagtaacactagtagtc----------------
----------------------------------------agagtaaaaaaataatattt
tcggtggacaaat---------------------ttataaaagat---ctctccaaacaa
gat------aaaattattccatctatttttgct---------------------------
---cagtccctcaaggtaacagctgaagcttgtggattatcagaacgtactgtaaggcgc
gtatgcaaagaaggaaaagattgtttggattcagatcaacaagtt---------------
---------gtttcgttcaagtctccg---------------------------cgtaaa
acgtat-------------------aaacgtgcaaaaccattgaccg---------agtt
agacgatttcgacgcagatatagtacgcagagtagtgcacgagttttac-----------
----gatagaggtgagtacccaacagctcttactatt----ttaacggaagtgaaaaaga
agtgcaattgg---------------gaaggctctgtttggtcgatgcgttcgcttttga
---aaaatttaaaattttcgtttaaaaagtgcaatgatggaaggaaatttctcatggaaa
ggaacgacattgttgcacttcgttgtgcatttttacgaaaaatgtgtacgctt---cgc-
--gaacaaaacg------------atacccgtcccgtagtttatttggacgagacgtgga
taaaccaaaatcatagtagaacacgtatatggcaaaa-----------------------
---tgcagaaca------------------------------------------------
---------------gaccgagggtttaaaag---tacccacaggcaaaggtggtcgcct
cattatttgccacgcaggttctgc------------------------------------
---aaaatatggttttattagcgattccaaattaatatttcgagctaatgttag------
------------------------------------------------------------
------------------------cagttttg---agagcgactatcatacgtcaatgaa
ttcggaagtatttaaaaattggtttataaat---------------------atgttgaa
ccacctcgaagagccgtctgtaattgtgatggacaatgcatcttaccactcacagcttaa
aga---------------------------------------------------------
------------taattttccaaaaagcaatagcagaaaagccgttgtagaagagtggct
gaaaaataaa-aatattgaa------------------------------------tttt
caccactagagcggttgtctgaattacgtgagcgtgtaaaacaactcattccaatgtac-
-----------------aaacgctacgaattagatgaaatagcactggaaatg---ggcc
a---------tgaagtgataaggttacctccataccattgtcaatataaccaaattgaat
tgatttggggaaaggttaaaggggaggtagctaaaaacaataacacttttaagatg----
--gct--------------gacgtagaaaa------------gttagcgcacgcggctat
ggatgcagtaacacaagaagattgggcaaagtgtgttgcacacgca---ga---------
-------------------------------------------------------aaaaa
tccaaaat-----------------caagataatgaaaaagaaattttgagggatgtcat
gttag------------------------------------agccgatcattataa----
-----------------cattaaga---------gacgatgata-------------gcg
attggagcgatgaacatgatgatgatg---------------------------------
-acgacgtatttgatgcgaatatt------------------------------------
------------------------------------------------------------
------------------------------------------------------------
------------------------------------------------------------
------------------------------------------------------------
------------------------------------------------------------
------------------------------------------------------------
---------------------------------------------
>Ar-Sipfla
atgtcaat----------------------------------------------------
------------------------------------------------------------
------------------------------------------------------------
------------------------------------------------------------
------------------------------------------------------------
------------------------------------------------------------
------------------------------------------------------------
------------------------------------------------------------
------------------------------------------------------------
--------tc----------------gacccgatatacattccc----------------
----------------------------------------aaatgaaaaaaataatttac
aacgtgtatacat---------------------tttttaaaatg---ttagccaattgc
aaagagaagccggaattggcagactattttcga---------------------------
---cagtcacaagagaggacggccgaggcttgtgcggtgagtctgagaactgtacaacgg
gtatgtaatgaaagtaaaataactagaaatcaagaagaatcattaagtg---taggaagt
tccaatgaccataaatttcgatcacca---------------------------caaaaa
aattac-------------------attcgtgagaaaactgtcactg---------aact
tgatgattttgacaatgatgtggttagaagagtcgttcatagcttttac-----------
----gacaagggtgaatttccaacgagtgctaaaata----ttagtggaattgcgtgaaa
aattaagttac---------------cgtggatcaaaatcgtcggtgaaaataattttaa
---aacaacttaattttaagtacaagaaatgtaacgatggtcgcaaattcttaatggaac
gatccgatattgtagctgcgcgcgttaagttccttagaaaaatgaacgagttt---cgt-
--aggaacggtg------------atactcggcctgtagtctacttagatgaaacctggg
ttaatcaaaaccatacccgtggacgtatttggcagaa-----------------------
---taatgaaaa------------------------------------------------
---------------tacggaaggtttaagag---tacctacagggagaggcagtcgcat
catcatatgccacgccggatctcc------------------------------------
---ttccttcggattcattaaggaatcaaaactaatttttagatgtaattctag------
------------------------------------------------------------
------------------------ta---------acaatgattatcattcacaaatgaa
cgccacaatttttgaaagttggttctcacag---------------------atgttact
taacttagaagaaccgagcattgttgtcatggataacgcgtcgtatcactctactttggt
cga---------------------------------------------------------
------------gaactatccgaagtccaactgtagaaaaactgatgttcaacagtggtt
acgggataaa-aatatagat------------------------------------tttt
ctcccgttgaaacacttgacgagttacgggaaaaagttaaactttcgatgccgcgagga-
-----------------aaaaaatataaactggatgaactaactttccaaatg---ggtc
a---------tgaagtggtaaggcttcccccttaccactgtcagtacaatccaatagaac
tcatttgggcacaagtaaaaggcagagtggctgaaaaaaattcaacattcaaaatt----
--gca--------------gatgtcgagac------------acttgtgcataaagaaat
cgatgcagtaactccggaagattgggccaaatgtggagaacattgc---gt---------
-------------------------------------------------------caaga
tccaggaa-----------------gaggacttcgtcaaggcaggactaagggatgatat
attag------------------------------------aaccaataatattga----
-----------------ccattaat---------cctgacgaaa-------------gta
gttcaaacgaagatgaagacgacaatg---------------------------------
-aggac------------------------------------------------------
------------------------------------------------------------
------------------------------------------------------------
------------------------------------------------------------
------------------------------------------------------------
------------------------------------------------------------
------------------------------------------------------------
---------------------------------------------
>Ar-Sitmis
atgagtt-----------------------------------------------------
------------------------------------------------------------
------------------------------------------------------------
------------------------------------------------------------
------------------------------------------------------------
------------------------------------------------------------
------------------------------------------------------------
------------------------------------------------------------
------------------------------------------------------------
------------------------------------------------------------
------------------------------------------------------------
------------------------------------------------------------
------------------------------------------------------------
------------------------------------------------------------
------------------------------------------------------------
------------------------------------------------------------
--------------------------------------------------------ctct
tgacgattttgacaacgaagttgtcagaagaactatacatagtttttat-----------
----gataaaggtgaatttccgacgaccgcaaaaata----ttagtggcgatgcaagaaa
aaattaattac---------------cctggctcaaaaacgtcagtaaaacgtatattac
---acaatttgaacttcaagtacaagaagtgtaatggtgggcgtagatttctgatggaaa
gaaatgatatcgttgcttgccgggtaaaatttttaagaaaaatgtacgaattg---aga-
--cagaataatg------------acacaaggccggtagtttacctggacgaaacatggg
taaaccagaaccatacgcaaggctacatatggcaaaa-----------------------
---tccagaaaa------------------------------------------------
---------------caccgaaggactcaaag---taccgattggaaagggtgctcgact
cattgtatgccacgctagttcgcc------------------------------------
---ttcatttggatttgtgaacaattcgaaattggtctttcgatgtaaatcggg------
------------------------------------------------------------
------------------------tagta------cggaagactaccattcgcaaatgaa
cgcggacatttttgaaaaatggtttattgac---------------------atgttggc
caatttagaagaaccgtctgttgtggtaatggacaatgcttcctatcattctgtgctagc
tga---------------------------------------------------------
------------agattatcctagagcaaacgcgcgaaaagcagatattcaaaaatggct
tgaaaaaaaa-tgcatttca------------------------------------tatt
caccggtagaaacattgtgtgaactacgtgaaaaagtaaaaatggctatacctagagaa-
-----------------aaaaaatataagcttgatgaagtcgcattacaaatg---ggtc
a---------tgaagtggtaagactcccaccttaccactgtcagtacaacccaattgagc
tgatttgggcgcaagtcaagggtgaagtcgccaaaaaaaacagcactttcaaaatg----
--aca--------------gatgttgaagt------------tttggtaaataatgcctt
agatgagataaccaaagaggcttggacaaagtgtggcgaacattgc---aa---------
-------------------------------------------------------taaac
tccaagat-----------------gcaaattttataaaggaaggg--------------
------------------------------------------------------------
------------------------------------------------------------
------------------------------------------------------------
------------------------------------------------------------
------------------------------------------------------------
------------------------------------------------------------
------------------------------------------------------------
------------------------------------------------------------
------------------------------------------------------------
------------------------------------------------------------
---------------------------------------------
>Ar-Sogfur
atggataggatag-aaggtactagtactg-----------------------gt------
----------------aaaaagagaggtcgtccccgcgttcgggcggaaaaaacac----
------------------------------------------------------------
------------------------------------------------------------
------------------------------------------------------------
------------------------------------------------------------
------------------------------------------------------------
------------------------------------------------------------
-----------------------------------------------------------c
---tccttattcaaaaatcggccagggttcggctttacgtagtc----------------
----------------------------------------aaacccgtgaactcgtagtt
aaagttaggagtt---------------------tctttgaacgt---gaaaaagaaaaa
ggg---------ggtgttttaatacctttggag---------------------------
---agagtgctggacagatccgtagctgcattaggaattagtagacctacaattatttca
atatgcaaggaaaaagaaaaacaagtgaatgaggctggtgat------------------
---------ccatcattacacacacca---------------------------gggaaa
aagag--------------a-----aggggacagaaacgtgtcacta---------caat
tgacggtttccaacaagaagccattcgtcgtcatgtatatgattttata-----------
----cgcagaaaggagcaccctacaattgagaaactt----ataatttcactaagggact
caaatttgttc---------------acaggagggagttattcactcagcaaagttcttg
---taacattggggtttgaatacaaaaaattg---aatcagaggaaaattttattggagc
gtaatgacattgtagcttggcgtagccggtttctgcgcgaagtgaaagactt--------
----ggattt------------------taatgaaatagtgtggttggatgaaacatggg
tgaatacgggccactctctcgctcgaggatggactga-----------------------
---tgacacgaa------------------------------------------------
---------------agaaggaacattggctg---ctcccattggcaaaggcagtcgatt
aattttgttacatgctggcactt-------------------------------------
-----ctgaaggattcctccccaattgttgtcttctgttttcttcaaagaaaa-------
------------------------------------------------------------
-----------------------------------caactgattatcatgaggaaatgaa
tcatgaaactttttcaaagtggttcagtgaaaca------------------cttcttcg
cgaacttcatgagccaacagttattgttatggacaatgccccgtaccattctaaaatatt
aga---------------------------------------------------------
------------aaaggttccaacacaggcaaacaagaaagaagaaattaaagtatggct
tagcgagcat-agcatacaa------------------------------------tttg
aggaatttatgacaaaagtggagttgttagagctgtgtgaaattcgtagaacaccagtg-
-----------------cccaagtactgcatagatgaaatggctaaggagaaa---ggac
a---------taagattgttaggctcccaccttaccattgtcactttaacgctatagaaa
tgatttgggctcaagttaagggacacgttgccagaaacaataaagcattcaatctg----
--aat--------------gaagtgagaag------------gttgactgaagaggggat
tgaaagagtgacgagcattgaatggacaaaagttgtattacataca---ag---------
-------------------------------------------------------agaaa
caattcta-----------------agagcatgggcggaagatggtttgaatgaagctgc
cgtcg------------------------------------aaaaccttataattc----
-----------------aaatggat---------gaagatgccagtg----------aaa
gtgaaactagtgacctcgatgatttca---------------------------------
-atgatgagaatagagtgcaaatcgtcgatggaacacaggaaatattcatcaaccaatcc
------------------------------------------------------------
------------------tatgccgcagatgaagcagaagaaattattg-----------
-------------------------------------atgatacccttgaaggta---ta
------------------------------------------------------------
--------------aatccactgccatccacatccacatctaaaaac-------------
------------------------------------------------------------
------------------------gtcctagatatatcacaatat
>Ar-Stedum
atgggggaagatc-----------------------------------------------
------------------------------------------------------------
------------------------------------------------------------
------------------------------------------------------------
------------------------------------------------------------
------------------------------------------------------------
------------------------------------------------------------
------------------------------------------------------------
------------------------------------------------------------
--------------------------------------------a---------------
------------------------------------------------------------
------------------------------------------------------------
------------------------------------------------------------
------------------------------------------------------------
------------------------------------------------------------
-----------acttctaaatacgcct---------------------------ggaaag
aaacgtaa-----------a-----agccctgctaatcataagtgcg---------aaat
tgacgattttgacaaatgcgttatacggcagactatacaagacttttac-----------
-atcaaagaaaagaaagtgccatctgtgcggaaatta----ttgcctgtcttgaggcaaa
aaatagacttc---------------ccgtggcaaaaagactcattgtgcaaagttttgc
---gttcgatgaattttcgctggaagaaatgtgttaacaaaagaaaaattcttatcgaaa
gacctcacattgtattttggaggaacaattatttacgcgaaatgaggaaactc---aga-
--gcaagtgg------------------acgccacatcgtttacatcgatgaaacatgga
ttgacagcaatttaacttttaagaaatgttggcagca-----------------------
---tgatacggt------------------------------------------------
------------------tttgggcgcacaga---taaatgtcagttccaaaaatagact
gattgttgtccatgctggctctt-------------------------------------
-----ccgcaggatttattccaggtgcccaacttatttataaagcatcagctca------
------------------------------------------------------------
------------------------aa---------gcggggattaccatgggcaaatgaa
ctatggaaattttgaaaaatgggtgttggaaaag------------------cttcttcc
aaatttacgacctcaaagtgtggtatgcatggataatgccccgtatcacacaaaaattga
aga---------------------------------------------------------
------------tccgacacccacgaaatatgctacaaagcaaacaatggtaaattggct
gatgaagaag-acgatatgc------------------------------------tgcg
atcccaaaatgcgaaaagcggaactgttcagcttaatagaatgcaatcgtcctaaaaaa-
-----------------gtaatatataaaattgacaacatcataaaggaaaat---gggc
a---------tcatgttgtgcgtctccctccttaccactgtgatctaaacgcaattgaat
acgtttggtcatcagttaaaagactgatcagggaaaggaatgtgactggggacttaagct
tggaa--------------aatttgaaaaa------------tttaacacaaaaagcttt
ggatgaagtcacttctcaagaatggcaggcgcactgcaaccacgta---ga---------
-------------------------------------------------------aaaac
ttgaaaat-----------------tattattgggacaaggacgaacttttagaagagat
agtgg------------------------------------atggattaataattc----
-----------------aaactggc---------agcagcgattctg----------att
ctgattcagaagaaacggaatcttgcg---------------------------------
-acagtgactcggatgacttttcagat---------------------------------
------------------------------------------------------------
------------------------------------------------------------
------------------------------------------------------------
------------------------------------------------------------
----------------------------tttatacctcta--------------------
------------------------------------------------------------
---------------------------------------------
>Ar-Stemim
atggcgtctgatt-----------------------------------------------
------------------------------------------------------------
------------------------------------------------------------
------------------------------------------------------------
------------------------------------------------------------
-------------------------catc-------------------------------
------------------------------------------------------------
------------------------------------------------------------
------------------------------------------------ttcgacatatgt
gtgtgattttcaacctcataagactggtaaaccactgagcagtt----------------
----------------------------------------ccgctaagattatcgttatg
aatgttgttataa---------------------aattacgggag---------------
---------cattttgctaataaatccgataac---------------------------
---gaaattgttacttttgctgctgatttcactggagtttctgtaacaagcatcaatcgc
atgaaatccgaattgaaagaaaatgg----------------------------------
-----------caaattttccactccg---------------------------gggaaa
aaacgacctct-------gaaagtcggtacgcaaacccgaatcaagc---------gata
tgatgagctaactttagcaacaatacgaaggaaagttcatagttttttt-----------
----ttacggaatgaaattcctactgtgaaaaaagtg----gctaaagttataaatgatg
aagctgatttgc------------caaatatgtccattcgcacagtaggacgaatgatga
---atgatttaggatttgcatacagaaaacga---aaacgccagtcaattttgattgaac
gtgacgatattcaatgttggaggcacagatatctaagagatataaaaaaatat---cgt-
--gcacaggg------------------taggacaatttattacaccgatgaaacttggg
taaattttgggcacactaaagccaaaatttgggagga-----------------------
---tacgagtgtaaaaagtgctaagagagcctttt-------------------------
-----tgagcggcctttcggcaggtttaactg---ctccctcaggaaaaggctcacgatg
catagttgttcatgctggtaacg-------------------------------------
-----aaaacggatttattcctgaagcatgcgatatattcgaagctaaaaaaaa------
------------------------------------------------------------
------------------------gg---------aaggagattatcacggggaaatgaa
tgccgaatattatgaaaattggtttggaaaaaaa------------------ttgctgcc
taacctgcaaccgaacagtgtaattgtgttggacaatgcatcttaccatagcgctttgtc
tga---------------------------------------------------------
------------aaacattccctcttcgagtacaaggaaagcagacattcaactttggtt
gacagaaaaa-aatattcct------------------------------------tggg
aagctgatatgttgaaggcagaacttttagttcttgtatctaaagttcggaaacagttt-
-----------------gaattgcatcgtatcgatgctttagctactgaagac---ggac
a---------tactgttcttcgtttaccaccatatcattgcgaattgaacccaattgagc
ttatatggagcagcataaaaggatatgtagcatctgaaaacagaacttttaaaaag----
--gac--------------gaagtccgtaa------------attgattgagaaagggat
agatttggtgactcctatgcaatgggctaaatgcgtgaggcacgta---at---------
-------------------------------------------------------agaag
aagaagag-----------------aaaatgtggaagttagatggtttggtagagaacac
tgttg------------------------------------actgcgtgaagttta----
-----------------acattgatgagtcg---gatagttcag-------------att
cttcagacgataatcttagcggaattgaa-------------------------------
------------------------------------------------------------
------------------------------------------------------------
------------------------------------------------------------
------------------------------------------------------------
------------------------------------------------------------
------------------------------------------------------------
------------------------------------------------------------
------------------------------------tacctcagt
>Ar-Temlon
atgcccactaaaa-----------------------------------------------
----------------------------------cgatagcaattaaaaat---------
------------------------------------------------------------
------------------------------------------------------------
------------------------------------------------------------
------------------------------------------------------------
------------------------------------------------------------
------------------------------------------------------------
------------------------------------------------tacatattcaaa
gtttgtttattgcttctttttgtaacgtatattttttatttgta----------------
--------------------ctttcagatggtccacaaaagtcagaagctcataattatc
aatttacaagaaa---------------------aattgatgaaa---------------
---------gacaatccagcaattttaatgaaa---------------------------
---gatattattaaacaattgtcagaacacacgggtattggtactcgcaccataaaaaaa
acattgttggagtatgagaagacggg----------------------------------
-----------tacggttacatccccg---------------------------aataca
aagaa--------------a-----cgtcgcctaacttttaaagaaa---------aaat
cgacgacattgacaagagcgctattcggagaaaagttcacgaattttat-----------
----accaatgaaaaatgtccaacgttgagaacagtt----ctgcaagccgtaaacactg
acgaaaatctcc------------caaattttaaacgatcgacctttcactcgttgttga
---aggaattatattttacatgcactacccgg---ctccgacgtagcatcctgacagaga
gagaagatctaattgtttggaggagaaaatatctgaggactattgagagatac---cga-
--gaagaggg------------------tcggcaaatttattacctggacgagacctgga
ttgacgccgatgacgccacgaatatagtttgggtgga-----------------------
---tgaaatagttaaatccgacgaggacgcatctt-------------------------
-----ctc---cgttgactacgaggcgaacta---atccaagcggaaaaggcaaactatt
tattgttctacatattggaagtg-------------------------------------
-----ctgccggtttcgttcctggcgggcttctatgcatcgaatcgaagaaaca------
------------------------------------------------------------
------------------------ca---------cgggagattattttgacgaaatgaa
cggcgacacatttcacgaatggttcaaaaat---------------------attttacc
atcgctagacgacaatgctgttatcgtcatggacaacgctccgtatcattccgtgaaggt
gga---------------------------------------------------------
------------agaactgccgaatgcttcctggagaaaagacgaaataataaaatggtt
agaggataaa-ggaaaagaa------------------------------------atat
cagagactatggtgaaggccgaactcttgcaaattgttacactacacaaagacagattt-
-----------------gataaatatgtcacagacgaaatggcaaaacaggcc---gata
a---------aacggttctcaggctacctccgtatcattgcgaacttaatccgattgaaa
tggtatggtcaatggttaagggatacgttaagattaataacaacacttttaaaact----
--caa--------------gatgtgaaact------------attacttgaacaaggtat
cgaacgggtgaccactgaacattggaataattttattaagcaagtt---ag---------
-------------------------------------------------------agata
aagagaaa-----------------aagatgtgggagatcgaccatatagctgatagact
gattg------------------------------------acaggacatccttac----
-----------------atgtcaca---------ggtgaaacag-------------att
ctgaaacctctgatagcggttat-------------------------------------
------------------------------------------------------------
------------------------------------------------------------
------------------------------------------------------------
------------------------------------------------------------
------------------------------------------------------------
------------------------------------------------------------
------------------------------------------------------------
---------------------------------------------
>Ar-Thrpal
atgccaccaaggc-----------------------------------------------
------------------------------------------------------------
------------------------------------------------------------
------------------------------------------------------------
------------------------------------------------------------
------------------------------------------------------------
------------------------------------------------------------
------------------------------------------------------------
-----------------------------------------------------------g
gttgccgatgggggacgacaagaagagggaagtcctcggtcatc----------------
----------------------------------------aggcgaggatgatcgtcttc
atggtgctacagt---------------------attttgaagac---cacaagactgta
aat---------gggggaatgctgcacattggt---------------------------
---tcggcccaacgcatggctgcagaagcctgcaacgtcggccgcagcaccgtgcagcga
atcgccgcgcaggcgcaacggcagcaagaggcagaagtggcc-----------------a
acggcgccaacggcgctaacggcgccaatggagatgccctgcgcctggacaccccgcaga
aaggc--------------------cgaagagcgagggagaacgcggctccctgcaactt
ggacgagttcgaccacgaggttatccggcgccacgtgtacggtatgatt-----------
----gaaaggaaagtgaggcctactttgcacaaaata----ttggcgtcagtgcaagccg
ccggtattttga------------ttggtcattccatctcctctctcagaagaactctcc
---tgcgcattggatttcgttacaagacgtac---aacggcagaagaattctcatggaga
ggcccagcatcgctctgtggcgcgcgcgctttctcagagccgtcaaagatctt---gact
g---------------------------ggacaagatcattttccttgacgaaacctggt
gcaacaaaaatgaagtccacaggaagggctggggcga-----------------------
---caatacggt------------------------------------------------
---------------gcggggcacgatgaaca---acccggtggggaagggagcgcggat
tattgtgtgtcacgcgggtagct-------------------------------------
-----cagctggctggatacccgtgccgccgctcatattcacctccaagaaaa-------
------------------------------------------------------------
-----------------------------------ccagcgattatcatgaggacatgaa
ctcaagaaagttcgaggattggtttgagaacacg------------------ctgctgcc
aaatattccccccggttcgtatattgtgatggacaacgcgccctaccactccagacaaga
aga---------------------------------------------------------
------------caaggcccccaccaagtccagcctcaaggctgccatgatcgcgtggct
gctgcgacgc-ggtgttggta------------------------------ttcaagatc
tgtttggactggttaaggcagaactgatggtgttgattaggcgccacaagcctcaaaac-
-----------------cccgtttacgtcgttgatgatatggccagggcaaga---gggc
a---------cagagtgattcgcctgccgccctaccactgccatttcaatcccatagaaa
tggcatgggcacaggtgaagcactttgtgcgggagcacaacatcctgagaacaatg----
--acg--------------gacatggagcg------------agtgttccgcgagggcgt
ggcgtccgtgaccgcggagtcgtgggccaagcttgtgggccacgtc---aa---------
-------------------------------------------------------gcaaa
cagtgcaa-----------------gcagcgtgggtggcggaagggctgcaggacagggc
ggtgg------------------------------------aggagtttatcataa----
-----------------acctcgct---------ggcgacgact-------------tct
ccagcgatgaagactccgacgacgaag---------------------------------
-atgacgacgtcgacgatgccctcgacgaagcttacgccatcgacgacgccaacttcggc
gccgccaacttcggcgccgcccactgccgcggcgacaacttgcccggcaacctccccgcc
gccgccatcgacgccggcgaggacgaggacgacgacgaggacagcgacgacgaggaggac
gaggacgacgacggccccaacaacggcgtccttttccatgacgacctcggcgttgcacca
ctactaccacagtacgaggtacgtgctcgtccccatagacgatgctacgcgattttgcat
catttaattttactaattttttgtcatttgtatgtttttaggtggtcaatgaggagcata
ttcaagcgcctgacgccgccgccgacatcagaacgtaccacaatttatagaatgtattac
attggtcttttctattttccctctgagattatgcttaggtataaa
>Ar-Timcri
atggaatctccgg-----------------------------------------------
------------------------------------------------------------
------------------------------------------------------------
------------------------------------------------------------
------------------------------------------------------------
------------------------------------------------------------
------------------------------------------------------------
------------------------------------------------------------
-----------------------------------------------------------c
ttgttacaaacaattacattccaagaggaaaatattaagtagta----------------
----------------------------------------aagaaagggcaatggtgtta
agagtctacacct---------------------attttcgtaaa---gacggaacttgt
tcagtaac----------------------------------------------------
--tcaagcggcaatggcaactgcagaagctacaggtgtgtcttataagttagtaatctct
attaaacaagaattcaaaactaaggg----------------------------------
-----------aaagttattgacacca---------------------------atcaaa
agaaat-------------aactctactcaaatgaagcgtttggata---------aata
tgatagttttactcaagcagcaattcgcagaaaggtacattcactttac-----------
----cgtaacaatgaattacctaccctaaagaaaatt----aaagctttaattgatactg
atagcgaccttc------------ctaatttttcattgacgacacttcagaggtttctta
---tagatattggctttaaattcattcgacgg---aagcgtaactctttgcttatagaca
gagatgatattattgcgtggcgacatcgctacttaagagctattaagaagcac---aga-
--gagagcaa------------------caggaatattgttttcacagacgaaacctggt
gcaattccggacacacaacttcaaaatcgtggatgga-----------------------
---cacaacaattgcatcatcctcacaagcaaggc-------------------------
-----gagaaggcctaactacaggaaataagc---ttccctctggaaagggcgggcgcgt
cattctcgtccacgcaggtaatg-------------------------------------
-----aaaatggttttataccaggtgcagagcttatttttcatgggaaaaaag-------
------------------------------------------------------------
-----------------------------------atgatgactatcacgatgaaatgga
tggaaaaatgtatgaaaaatatttcagagagaag------------------ctgcttcc
aaatataccatcaaacagtgtcatagttctagacaatgcatccattcattctacgatcaa
aga---------------------------------------------------------
------------gagcattccaaccaagagtagtaccaagattattattcaatcctggct
caccagtaaa-ggtatttct------------------------------------tggg
aagaaaccatgaataagatggagcttgtagagattttggacaaagtacgaggcaattatg
---------------agcgtaaatatattattgacgagatcgctaaaagtgct---ggac
a---------tgaagttctacgactgccaccttatcactgtgagcttaatcccatcgaag
gaatttggagtcaaattaaaatatttgttgctcaagaaaacaatacatttaaactt----
--aat--------------gatgttcatcg------------cctactagtagaaggagt
gagaaatatcacaaaagaacactggcgaaatcatgttcatcatgta---at---------
-------------------------------------------------------ggaag
ttgaagca-----------------acaatgtgggacgtagacgggcttatagaaaaact
gcatg------------------------------------acagtgtcgtgataa----
-----------------atttgaag---------gacagctcctcta----------gct
ctgaagatgatgatagtgatgctgatc---------------------------------
------------------------------------------------------------
------------------------------------------------------------
------------------------------------------------------------
------------------------------------------------------------
------------------------------------------------------------
------------------------------------------------------------
------------------------------------------------------------
----------------------taggagtggtaccgttacctgat
>Ar-Timgen
atg---------------------------------------------------------
------------------------------------------------------------
------------------------------------------------------------
------------------------------------------------------------
------------------------------------------------------------
------------------------------------------------------------
------------------------------------------------------------
------------------------------------------------------------
------------------------------------------------------------
------------------------------------------------------------
------------------------------------------------------------
------------------------------------------------------------
------------------------------------------------------------
---------------gagactgcagaagctacaggtgtgtcttataagttagtaatctct
attaaacaagaattcaaaactaaggg----------------------------------
-----------taagttattgacacca---------------------------atcaaa
agaaat-------------aactgtactcaaatgaagcgtttggata---------aata
tgacagttttactcaagcagcaattcgcagaaaggtacattcactttac-----------
----cgtaacaatgaattacctaccctaaagaaaatt----aaagctttaattgatactg
atagcgaccttc------------ctaatttttcattgacgacacttcagaggtttctta
---tagatattggctttaaattcattcgacgg---aagcgtaactctttgcttctagaca
gagatgatattattgcgtggcgacatcgctacttaagagctattaagaagcac---aga-
--gagagcaa------------------caggaatattgttttcacagacgaaacctggt
gcaattccggacacacaacttcaaaatcgtggatgga-----------------------
---cacaacaattgcatcatcctcacaagcaaggc-------------------------
-----gagaaggcctaactacaggaaataagc---ttccctctggaaagggcgggcgcgt
cattctcgtccacgcaggtaatg-------------------------------------
-----aaaatggttttatacccggtgcagagcttatttttcatgggaaaaaag-------
------------------------------------------------------------
-----------------------------------atgatgactatcacgatgaaatgga
tggaaaaatgtatgaaaaatatttcagagagaag------------------ctgcttcc
aaatataccatcaaacagtgtcatagttctagacaatgcatccattcattctacgatcaa
aga---------------------------------------------------------
------------gagcattccaaccaagagtagtaccaagattattattcaatcctggct
caccagtaaa-ggtatttct------------------------------------tggg
aagaaaccatgaataagatggagcttgtggagattttggacaaagtacgaggcaattatg
---------------agcgtaaatatattattgacgagatcgctaaaagtgct---ggac
a---------tgaagttctacgactgccaccttatcactgtgagcttaatcccatcgaag
gaatttggagtcaaattaaaatatttgttgctcaagaaaacaatacatttaaactt----
--aat--------------gatgttcatcg------------cctactagaagaaggagt
gagaaatatcacaaaagaacactggcgaaatcatgttcatcatgta---at---------
-------------------------------------------------------ggaag
ttgaagca-----------------acaatgtgggacgtagacgggcttatagaaaaact
gcacg------------------------------------acagtgtcgtgataa----
-----------------gtttgaag---------gacaactcctcta----------gct
ctgaagatgatgatagtgatgctgatc---------------------------------
------------------------------------------------------------
------------------------------------------------------------
------------------------------------------------------------
------------------------------------------------------------
------------------------------------------------------------
------------------------------------------------------------
------------------------------------------------------------
----------------------taggagtggtaccgttacctgat
>Ar-Timpop
atggaatctccgg-----------------------------------------------
------------------------------------------------------------
------------------------------------------------------------
------------------------------------------------------------
------------------------------------------------------------
------------------------------------------------------------
------------------------------------------------------------
------------------------------------------------------------
-----------------------------------------------------------c
ttgttacaaacaattacattccaagaggaaaatattaagtagta----------------
----------------------------------------aagaaagggcaatggtgtta
agagtctacacct---------------------attttcgtaaa---gacggaacttgt
tcagtaac----------------------------------------------------
--tcaagcggcaatggcaactgcagaagctacaggtgtgtcttataagttagtaatctct
attaaacaagaattcaaaactaaggg----------------------------------
-----------aaagttattgacacca---------------------------atcaaa
agaaat-------------aactctactcaaatgaagcgtttggata---------aata
tgatagttttactcaagcagcaattcgcagaaaggtacattcactttac-----------
----cgtaacaatgaattacctaccctaaagaaaatt----aaagctttaattgatactg
atagcgaccttc------------ctaatttttcattcacgacacttcagaggtttctta
---tagatattggctttaaattcattcgacgg---aagcgtaactctttgcttctagaca
gagatgatattattgcgtggcgacatcgctacttaagagctattaagaagcac---aga-
--gagagcaa------------------caggaatattgttttcacagacgaaacctggt
gcaattccggacacacaacttcaaaatcgtggatgga-----------------------
---cacaacaattgcatcatcctcacaagcaaggc-------------------------
-----gagaaggcctaactacaggaaataagc---ttccctctggaaagggcgggcgcgt
cattctcgtccacgcaggtaatg-------------------------------------
-----aaaatggttttataccaggtgcagagcttatttttcatgggaaaaaag-------
------------------------------------------------------------
-----------------------------------atgatgactatcacgatgaaatgga
tggaaaaatgtatgaaaaatatttcagagagaag------------------ctgcttcc
aaatataccatcaaacagtgtcatagttctagacaatgcatccattcattctacgatcaa
aga---------------------------------------------------------
------------gagcattccaaccaagagtagtaccaagattattattcaatcctggct
caccagtaaa-ggtatttct------------------------------------tggg
aagaaaccatgaataagatggagcttgtagagattttggacaaagtacgaggcaattatg
---------------agcgtaaatatattattgacgagatcgctaaaagtgct---ggac
a---------tgaagttctacgactgccaccttatcactgtgagcttaatcccatcgaag
gaatttggagtcaaattaaaatatttgttgctcaagaaaacaatacatttaaactt----
--aat--------------gatgttcatcg------------cctactagaagaaggagt
gagaaatatcacaaaagaacactggcgaaatcatgttcatcatgta---at---------
-------------------------------------------------------ggaag
ttgaagca-----------------acaatgtgggacgtagacgggcttatagaaaaact
gcatg------------------------------------acagtgtcgtgataa----
-----------------atttgaag---------gacagctcctcta----------gct
ctgaagatgatgatagtgatgctgatc---------------------------------
------------------------------------------------------------
------------------------------------------------------------
------------------------------------------------------------
------------------------------------------------------------
------------------------------------------------------------
------------------------------------------------------------
------------------------------------------------------------
----------------------taggagtggtaccgttacctgat
>Ar-Trivap
atggattcggatt-cagatatggattctg-------------------------------
----------------------tgtcgtcaccttctccaccaaataaaaaa---------
------------------------------------------------------------
------------------------------------------------------------
------------------------------------------------------------
------------------------------------------------------------
------------------------------------------------------------
------------------------------------------------------------
------------------------------------------------------------
----ctaccttccaagattagaaaagggtcagctctgaagggcc----------------
----------------------------------------aggctcgagagattgtcata
agagtgcgggaat---------------------tttttcagcgatccaagaaacacaac
ttc---------gctgatattattggcagtaaa---------------------------
---ggagcggttgacctaactgtcaaagccactcaattatccaagtcatctatttgcaga
attacttccgaaaagaagagaaaagtagaaaaacatgcgagcgcgcaaggacaaggaatg
gagatgtctcctggactttcaactccc---------------------------ggtaag
agaag--------------g-----aaaagggggaaacctgttacgg---------agct
cgactcatttcaagaaacagccatccggaatcacatttaccgttacttc-----------
----catagaagagaatacccaactttgagaaaattg----agtacatccttaagagaag
caggtctgttt---------------gagggtggaaaatcatcggtgaaggtcattctga
---cacatttagggtttcgtttcaaaaaaatt---aacggacgaaaacttttgatggaaa
ggcgggacgtcgtgctatggagatgccgctttttaaggaatatattgtcacct---aac-
--atcaacat------------------cgatgacgtcatatggatggacgagacatggg
tcaacgcgggacacactttaagcaaagcgtggagcga-----------------------
---cgattccct------------------------------------------------
---------------cttaggatcaatggcgg---gtccatccggaaaggggggtcggct
catcgttgttcacgctgggagtt-------------------------------------
-----ctcgcggttttgtcgagggagcagccgaggtttttcgatcgaaaaaaa-------
------------------------------------------------------------
-----------------------------------ctggtgattaccacgatgaaatgaa
tggggaacacttcaaagaatggtttgaaacgaaa------------------ctactacc
caacattccacccgcatcaataattgtcttagataacgcagcgtatcattccaaagttgt
gga---------------------------------------------------------
------------tcctgcgccatcatcgcgcactcgaaaggcagacataatagattggct
taaagctcgc-ggtgtgcca------------------------------------gtgg
atgctagtcatagaaaagtcgagcttttggatttggttagacaaaataaaagtcggttc-
-----------------ccctcttatgagattgatgaaatcgctgaaaacctg---gggc
a---------tagagtccttcgtctgcccccttaccattgtgagttcaatccaatcgaac
ttatttgggcaaacgttaaaggatatgtctcaagaaataataaaactttctcacta----
--aaa--------------gaggtcgaaga------------gctaactcatgcaggtat
cgagagaatcacaccagaagattggaagaatgcagttagacatgcc---gt---------
-------------------------------------------------------gaaga
acatcaaa-----------------gaggcttgggtatcagatggaatggtggacgtaac
aacgg------------------------------------aggatttcatcattt----
-----------------ctttagga---------agctccaata-------catcgtcat
ctgaagagaacgaatcggaagagtccg---------------------------------
-atggttcggattggggtatcaatcctcta------------------------------
------------------------------------------------------------
------------------------------------------------------------
------------------------------------------------------------
------------------------------------------------------------
------------------------------------------------------------
------------------------------------------------------------
---------------------------------------------
>Ar-Tutabs
------------------------------------------------------------
------------------------------------------------------------
------------------------------------------------------------
------------------------------------------------------------
------------------------------------------------------------
------------------------------------------------------------
------------------------------------------------------------
------------------------------------------------------------
------------------------------------------------------------
------------------------------------------------------------
------------------------------------------------------------
------------------------------------------------------------
------------------------------------------------------------
------------------------------------------------------------
---atgaatgaagaaaaacgagctga---------------------------------t
gaaaacaatactaaaatttcgacgcct---------------------------ggcaag
catag--------------g-----aacaggaaaagtgggaaagtag---------aagt
tgatgattttgatattggtgtaataagacggaaagtacacgaattttat-----------
-gcagtgaagaaagaaattccaacattgtcaaaatta----ttgaacattttcagagaag
aaattggtttc---------------caaggtaaacgcgaaacactcagaaaactgttgc
---acaaaataggatttcgttttagaaaaactaaatcaaacagaaagttgctgtgtgaac
gcaacgacattgtggcatggagggctacttttctacaaaaaattcatgaaaat---gagt
gtggagaaca------------------aagaccccttgtctatttggatgagacctaca
tacactcatcttattcaactggcaaatgctggcaaag-----------------------
---ctctgatgt------------------------------------------------
------------------ggaaggtgatttag---aacctgtgtcaaaagggcaaagatg
gattatagtccatgcaggtggcg-------------------------------------
-----aagaaggttttgtggagaatgccttgcttgtatttaaatcaaacacgac------
------------------------------------------------------------
------------------------ta---------gtggagattatcaccacgaaatgaa
taacaataattttaagaagtggcttctggaaaaa------------------ttgctccc
aaacctgcgtaaaccttcacttattgtaatggataacgcaccatatcatagtatttgcat
taa---------------------------------------------------------
------------taaatgtcccaactcaaatagcttaaaggctgacatgcaaaagtggct
gtcagaaaaa-aaacat-------------------------------------------
------------------------------------------------------------
------------------------------------------------------------
------------------------------------------------------------
------------------------------------------------------------
------------------------------------------------------------
------------------------------------------------------------
------------------------------------------------------------
------------------------------------------------------------
------------------------------------------------------------
------------------------------------------------------------
------------------------------------------------------------
------------------------------------------------------------
------------------------------------------------------------
------------------------------------------------------------
------------------------------------------------------------
------------------------------------------------------------
------------------------------------------------------------
------------------------------------------------------------
---------------------------------------------
>Ar-Vantam
atgccgg-----------------------------------------------------
------------------------------------------------------------
------------------------------------------------------------
------------------------------------------------------------
------------------------------------------------------------
------------------------------------------------------------
------------------------------------------------------------
------------------------------------------------------------
------------------------------------------------------------
-----------aagcactaagaaaagggaaacgtttagatcggc----------------
----------------------------------------aagcctgcgaagttattttc
aatatttatttat---------------------atttcttaact---gaaaatgataaa
ttcaaacataccaactatactgcttacttttgt---------------------------
---aaagtccaaaaacgagtttcggaggccagcggaatttctcaacgaacagtaaataaa
atattgcaaaaagaatacataaatca---------------------------------a
tccacctccaatagtccgaagtcggca---------------------------aagttg
ggtag--------------a-----ccaaataaattattttgtctag---------gtct
tgacgattttgactacaacgttatacgccgattagtgtataatttccat-----------
-ttgatatacaaacacgtacctacaattaaagccctg----aagtccaagttatccgaag
ccataaatttt---------------aagggatgtgactttacgctaagaaaaattctta
---gaaaaatgggatatcggtataaaaaagttgaaaacaacagaaaattacttatcgaga
aagatgatgttcgtttaaaaagagtaaagtttttagccgcgataaaaaagtac---aga-
--ttgcaagg------------------gagagagattgtttatatggatgaaacataca
tccatacctcacatttggcaggtaaaagctgggctga-----------------------
---ctcgtcaga------------------------------------------------
---------------a---aacggagtgaaac---agataatttctaaaggacaacgtct
tataatagtgcacgctggtagta-------------------------------------
-----gaaaggggtttatacctggggcattgttaatgtatcagtctactaataa------
------------------------------------------------------------
------------------------aa---------caggtgactatcacaacgcgatgaa
caatgaaaactatgaaaaatggcttcgtaatcaa------------------ctcattcc
aaacttagctccacattcggtactagtagtagataatgctgcatatcataataagtacgt
aga---------------------------------------------------------
------------aaaacctcctaattcaaataccaggaagcaagacatgattgattggct
acccaaatat-aactttccg------------------------------------attg
atccgtcattaacaaaacttgaaatatatgaaattatttgcaagtacaaacaatacttt-
-----------------gtagaatattctatagataaacttatgaacgaatat---ggac
a---------cagcgtactaagattgccaccatatcatcctgatttcaatccgattgaaa
acatatggtctcaaataaagggatacgtatccaaaagaaatatcagtatgaatatg----
--act--------------actgtgaaaca------------attggtacaggaaaaggt
taatatgattggttccgatgtttgggccaaagtatgtgaccacgcc---at---------
-------------------------------------------------------caaat
gcgaaaac-----------------gagtaccgaaaacacgaacctgagttggaaaatta
tatgg------------------------------------ctagttttgtaatca----
-----------------ccgttcat---------gaaaa-------------------ct
ctgccgatgatacaccagaaaatagtt---------------------------------
-ctgattctgactgtgatatggaagttggaagtattgtttcgcatcacactgtccacccc
------------------------------------------------------------
---------------------gctcctcctc-----------------------------
--------------------------------------ctcttattccgctgtca-----
------------------------------------------------------------
------------------------------------------------------------
------------------------------------------------------------
---------------------------------------------
>Ec-Ophspi
atg---------------------------------------------------------
------------------------------------------------------------
------------------------------------------------------------
------------------------------------------------------------
------------------------------------------------------------
------------------------------------------------------------
------------------------------------------------------------
------------------------------------------------------------
------------------------------------------------------------
------------------------------------------------------------
------------------------------------------------------------
------------------------------------------------------------
------------------------------------------------------------
------------------------------------------------------------
------------------------------------------------------------
------------------------------------------------------------
------------------------------------------------------------
------------------------------------------------------------
------------------------------------------------------------
------------------------------------------------------------
------------------------------------------------------------
--------------------------------------------aagaaatta---cga-
--cttaccaa------------------cagaaaatttatatatattgatgaaacttggc
taaacagtaatcattcaccagaaaaatgttggttgga-----------------------
---cagtgccag------------------------------------------------
---------------taatggtggtataaaaa---ttccgagtggaggaggaagccggct
gataatacttcatgcaggaactg-------------------------------------
-----aagatgggtttgtgcccaatggcctcctctccttcgtaagccgtagca-------
------------------------------------------------------------
-----------------------------------ccaaagactaccacgaggagatgga
tggcccaacgtttcaaaaatggtttacggaccaa------------------ctgcttcc
taacattccaccacaaagcataataataatggacaatgcttcttatcactcggtcaaaat
aaa---------------------------------------------------------
------------taaaatcccaactatgtcctcacgaaaggccgagatgcagcgctggct
tgaagagcat-gacatcgac------------------------------------ttcg
atccgaatatgataaaagtgcaattgatggaagtaattaaacaaaactcacaaaagcatc
---------------cttccaaatttataattgacgaactagcagtagaggct---ggcc
a---------tcaaattgtacgtgttccaccctatcactgtgagttcaacgccatcgaac
ttatatgggcacaggtgaagggtggtgtggccagaaaaaatacaaaatttaatctt----
--tct--------------cacataaaaca------------attgttagaacaggagtt
ggaaaacgtcaccccgcaaaactgggcaaatgcaattcaacatgtt---ca---------
-------------------------------------------------------taaac
tggaggat-----------------gatgttttcgattcggaaatcaaaattgattccac
tttgtca---------------------------gatttagaacttgctactttga----
-----------------ggttcaat-------------------------ccgtacgaat
cggactcggatgaaagttcagactccgacgacgacga----------------ttcattt
tctagttcaagttatgatgacgaatccgatgaca-------------aattaatt-----
------------------------------------------------------------
------------------tggataccggatatggaaattcataatgataat---------
--ga-----------------------------tacaacaatgacatcagaaacagaatc
c-----------------------------------------------------------
-------tctgaagaccatgatgacattcctgaattcccagtgtgggcaagcatagaa--
------------------------------------------------------------
---------------------ctg---------------------
