# Supplementary material for: Prokaryotic and Eukaryotic Horizontal Transfer of Sailor (DD82E), a New Superfamily of IS630-Tc1-Mariner DNA Transposons
Source: Biology (Basel). 2021 Oct 7;10(10):1005. doi: 10.3390/biology10101005 (PMC8533490; doi:10.3390/biology10101005)
Supplement: Supplementary file 1 [file biology-10-01005-s001.zip › Supplementary Material/Supplementary Table S2.xlsx]

## Sheet: organelle ribosomal proteins
Accession numbers of 29 generally conserved organelle ribosomal protein
		L1	L2	L3	L4	L5	L6	L10	L11	L13	L14	L16	L18	L22	L23	L24	S2	S4	S5	S7	S8	S9	S10	S11	S12	S13	S14	S15	S17	S19
Plant	Arabidopsis thaliana	MJMM01000171.1:19305-20654	Y08501.2:154744-155660,157213-157345	CP002686.1:c5979572-5979201,c5979022-5978813,c5978648-5978544,c5978461-5978348,c5978232-5978059	AC006081.4:c59348-59273,c59200-59145,c59015-58898,c58506-58358,c58272-58165,c58089-57970,c57868-57695,c57606-57505	Y08501.2:57774-58331	AY085715.1:90-761	AC069474.4:89815-90330	NM_119714.4:94-561	AC007260.2:c14751-14500,c14191-14006,c13805-13635,c13458-13342	NC_000932.1:80696-81064	Y08501.2:25076-25615	KT191488.1:1-117,649-110	MK380721.1:83927-84409	NC_000932.1:152506-152787	AB025633.2:14922-14981,15072-15167,15563-15666,15755-15891,16096-16178	NC_000932.1:15013-15723	MK380721.1:45223-45828	U78721.3:c55404-54743,c54226-53977	Y08501.2:314627-315073	NC_000932.1:80068-80472	AL132967.1:24112-24424,24632-24658,24840-24931	AFNC01012869.1:2158-3269	NC_000932.1:78960-79376	MK380721.1:c70184-70071,c99253-99022,c98484-98459	Z47986.1:1058-1174,1372-1596,1824-1991	NC_000932.1:36938-37240	MK380721.1:123756-124022	AC011717.6:62258-62707	NC_000932.1:84005-84283
	Zea mays	EU966368.1:56-1093	NC_001666.2:138323-138712,139376-139807	NM_001352295.1:145-933	NCVQ01000001.1:39783797-39784711	AJ542504.1:631-744,2280-2945	XM_008682583.3:102-839	NCVQ01000010.1:144543862-144544530	NM_001158067.1:128-781	NM_001137434.3:107-805	NC_001666.2:79038-79409	NC_001666.2:c80971-80963,c79920-79519	XM_008647853.4:102-671	NC_001666.2:81849-82295	NC_001666.2:138023-138304	NM_001147644.1:58-636	NC_001666.2:31858-32568	NC_001666.2:47157-47762	NCVQ01000001.1:c226043191-226042485,c226040171-226039922	NC_001666.2:130495-130965	NC_001666.2:78488-78898	NM_001346498.3:22-1266	XM_008654259.2:119-673	NC_001666.2:77252-77683	AH003283.2:221-334,831-1062,1603-1631	AY506529.1:319613-319963	NC_001666.2:38663-38974	NC_001666.2:117772-118008	NM_001112024.4:126-524	NC_001666.2:140068-140349
	Brassica napus	XM_022717818.1:76-1095	NC_008285.1:140317-141233,142941-143073	XM_022704901.1:119-1078	XM_013841323.2:59-925	XM_013805110.2:50-838	XM_013809351.2:85-759	XM_013824251.2:87-752	XM_013816382.2:62-721	XM_013785035.2:76-807	GQ861354.1:79529-79897	X63653.1:1614-2147	XM_013873884.2:58-573	GQ861354.1:82319-82801	GQ861354.1:84728-85009	XM_013863958.2:103-693	GQ861354.1:14663-15373	GQ861354.1:44311-44916	XM_013864461.2:67-975	NC_008285.1:49925-50371	GQ861354.1:78894-79298	XM_013846921.2:71-706	XM_013806623.2:94-765	GQ861354.1:77781-78197	NC_008285.1:114446-114823	XM_013870677.2:68-556	NC_008285.1:203090-203392	GQ861354.1:121905-122171	XM_013872912.2:20-439	GQ861354.1:82865-83143
	Oryza sativa	XM_015785178.2:65-1144	KM103369.1:c82621-82229,c81568-81149	JAAKXV010000002.1:1983600-1985395	XM_015773142.2:127-1098	MH665664.1:93214-93780	AF377947.3:c115138-115104,c113684-113376,c112236-111900	XM_015773012.2:90-752	AC098695.2:c18979-18793,c18706-18534,c18436-18373,c17347-17151,c16807-16763	PDFQ01000008.1:2043831-2044868	MT653617.1:77202-77573	MH665664.1:227893-228450	DP000009.2:c3707950-3707732,c3707642-3707490,c3707188-3707033	MT653617.1:80074-80523	MT653617.1:132129-132410	AP003766.3:c21952-21830,c20720-20682,c20606-20379,c20265-20083	MG252500.1:29500-30210	MT653617.1:44761-45366	XM_015777598.2:66-1046	MT653617.1:126684-127154	MT653617.1:76652-77062	AC107207.9:49343-49726,50587-50874	XM_015775575.2:78-635	MT653617.1:75363-75794	NC_008285.1:114446-114823	MH665664.1:299303-299653	MT653617.1:36269-36580	MT653617.1:100778-101050	XM_015780704.2:16-576	MH665664.1:363488-363769
	Nicotiana tabacum	XM_016634057.1:51-1073	AP019626.1:20358-20748,21415-21848	XM_016624478.1:84-908	NM_001326001.1:92-940	BA000042.1:43703-44257	XM_016578067.1:116-799	NM_001324800.1:16-699	XM_016641157.1:80-736	XM_016626145.1:95-820	AP019625.1:78064-78432	KR780036.1:155654-156169	XM_016658468.1:220-843	AP019625.1:80769-81236	AP019626.1:20058-20339	XM_016580463.1:325-888	AP019625.1:11118-11828	AP019625.1:42429-43034	XM_016652269.1:40-933	AP019626.1:8583-9050	NC_001879.2:82605-83009	XM_016634965.1:84-716	NC_006581.1:c131587-131338,c130563-130451	AP019625.1:76423-76839	KR780036.1:86889-87266	KR780036.1:145014-145364	KR780036.1:43371-43730	AP019625.1:123098-123361	XM_016646187.1:62-538	KR780036.1:152299-152583
	Brachypodium distachyon	XM_010233162.3:96-1148	KU170609.1:133082-133472,134135-134565	XM_003574247.4:86-862	XM_003558235.4:134-1075	XM_003558881.4:46-882	XM_003557854.3:125-805	XM_003568984.4:14-697	XM_003558895.4:84-725	XM_003569762.4:143-832	KU170609.1:76129-76500	KU170609.1:c78049-78041,c76988-76587	XM_003563309.4:76-585	NC_011032.1:78974-79423	KU170609.1:132782-133063	XM_010239027.3:121-759	KU170609.1:29819-30529	KU170609.1:44631-45236	-	KU170609.1:126371-126841	KU170609.1:75577-75987	XM_003558778.4:94-768	XM_024455929.1:105-725	KU170609.1:74334-74765	KU170609.1:c66391-66278,125517-125748,126289-126317	XM_003560665.4:104-619	KU170609.1:36110-36421	KU170609.1:113946-114218	NM_001378619.1:42-452	KU170609.1:134829-135110
	Solanum lycopersicum	XM_004229612.3:18-1034	MT811796.1:153791-154181,154848-155281	XM_004240871.3:123-965	XM_004244266.4:76-942	XM_004246621.4:62-859	NM_001366553.1:47-730	XM_004236769.4:76-765	-	NM_001324045.1:94-783	MT811796.1:82428-82796	NC_035963.1:115234-115749	NM_001366384.1:84-572	NC_007898.3:85169-85636	MT811796.1:153491-153772	NM_001366800.1:330-965	MT811796.1:15802-16512	MT811796.1:46586-47191	XM_004232848.4:40-957	MT811796.1:142131-142598	MT811796.1:81856-82260	XM_010322065.3:52-684	NC_035963.1:314088-314337,315113-315225	MT811796.1:80900-81316	MT811796.1:c71727-71614,141284-141515,142052-142077	NM_001329514.1:80-586	MT811796.1:37648-37950	MT811796.1:124607-124870	XM_004235627.4:34-495	NC_035963.1:118415-118699
	Eucalyptus curtisii	-	NC_022391.1:158493-158883,159548-159981	JADGSD010000004.1:16758099-16762641	JADGSD010000010.1:25685403-25686447	JADGSD010000008.1:41781940-41782708	JADGSD010000001.1:18603627-18605353	JADGSD010000010.1:11050281-11051018	JADGSD010000010.1:32943364-32944565	JADGSD010000006.1:10146904-10149760	NC_022391.1:85292-85660	NC_022391.1:c87202-87194,c86189-8579	JADGSD010000002.1:20439239-20439394 JADGSD010000002.1:20439873-20440073 JADGSD010000002.1:20440171-20440302 JADGSD010000002.1:20440906-20440980	NC_022391.1:87999-88481	NC_022391.1:158187-158468	JADGSD010000006.1:27471563-27473051	NC_022391.1:16974-17684	NC_022391.1:49276-49881	JADGSD010000004.1:8848558-8851499	NC_022391.1:146394-146861	NC_022391.1:84700-85104	JADGSD010000006.1:16965052-16965213 JADGSD010000006.1:16967656-16967964	JADGSD010000008.1:33031512-33031832	NC_022391.1:83574-83990	NC_022391.1:74241-74354,145537-145775,146304-146340	JADGSD010000003.1:4202467-4202553 JADGSD010000003.1:1214362-1214568	NC_022391.1:40447-40749	NC_022391.1:128401-128673	JADGSD010000009.1:4184535-4185183	NC_022391.1:88545-88823
	Medicago ruthenica	-	NC_053371.1:41882-42274,42991-43425	WNNG01000001.1:19304404-19307556	WNNG01000008.1:11819359-11820388	WNNG01000267.1:113901-114392	WNNG01000006.1:26085434-26088031	WNNG01000008.1:104555546-104556283	WNNG01000001.1:52934096-52935097	WNNG01000008.1:37449093-37453752	MN901635.1:46696-47064	MN901635.1:45124-45132,46172-46570	WNNG01000001.1:28851107-28851262 WNNG01000001.1:28851776-28851967 WNNG01000001.1:28852065-28852196 WNNG01000001.1:28852957-28853058	WNNG01000007.1:13201035-13202173	MW703984.1:83562-83843	WNNG01000008.1:85943270-85944009	MW703984.1:43966-44661	MW703984.1:14922-15524	WNNG01000004.1:69971678-69974251	MW703984.1:94785-95252	MW703984.1:77283-77681	WNNG01000001.1:107286854-107288734	WNNG01000003.1:19665370-19665678	MW703984.1:75956-76372	MW703984.1:c67455-67342,c95563-95306	-	MW703984.1:23543-23845	MW703984.1:110886-111158	WNNG01000002.1:102158604-102159249	MW703984.1:81343-81621
	Chlorella sorokiniana	LHPG02000001.1:3502664-3502912,3503094-3503183,3503500-3503578,3503853-3503986,3504374-3504484,3504743-3504820,3505193-3505266,3505493-3505595	KJ742376.1:12790-13617	LHPG02000007.1:c651168-650818,c650615-650501,c650297-650155,c649967-649875,c649682-649605,c649444-649356,c649192-649075	LHPG02000008.1:c1924114-1924049,c1923894-1923431,c1923244-1923085,c1922855-1922761,c1922618-1922534,c1922331-1922242	KM241869.1:43016-43711	KM241869.1:43849-44391	LHPG02000009.1:654487-654512,654602-654701,654949-655119,655383-655481,655684-655784,655999-656107,656292-656390,656584-656613	LHPG02000013.1:2140655-2140666,2140844-2140990,2141181-2141276,2141515-2141613,2141806-2141904	LHPG02000009.1:88495-88524,88667-88762,88914-88985,89189-89353,89567-89728,89885-89980	NC_023835.1:79694-80062	KM241869.1:33716-34123	LHPG02000008.1:2744555-2744605,2744807-2744872,2745048-2745212,2745483-2745569	LHPG02000004.1:c3342420-3342340,c3342209-3342072,c3341542-3341465,c3341065-3340922,c3340587-3340540,c3339915-3339895	NC_023835.1:76686-76946	LHPG02000022.1:283925-283999,284229-284273,284391-284483,284706-284798,284949-285076,285269-285353	KJ742376.1:31533-32345	KJ742376.1:41457-42077	>LHPG02000012.1:1714022-1714237,1714357-1714446,1714751-1714816,1715116-1715223,1715479-1715557,1715885-1715982,1716259-1716312	KJ742376.1:6864-7334	KJ742376.1:17050-17466	KJ742376.1:20066-20473	NC_024626.1:27310-27648	NC_023835.1:82696-83088	NC_023835.1:70647-71018	KM241869.1:44434-44796	KJ742376.1:91251-91553	LHPG02000021.1:481830-481866,481983-482052,482312-482447,482729-482809,483081-483152	-	KJ742376.1:13903-14181
	Ostreococcus tauri	CAJPGI010000084.1:22268-23587	KF285533.1:39575-40408	KZ155839.1:c984814-984599,c984106-983561	KZ155783.1:c281755-281675,c281643-280819	KC967306.1:4099-4662	KC967306.1:2837-3400	KZ155839.1:42183-42407,42806-43249	CAJPGI010000026.1:26986-27781	KZ155774.1:676424-676484,676762-677345	KC967306.1:4682-5056	KC967306.1:5070-5471	CAJPGI010000151.1:21080-22268	XM_003078460.2	KF285533.1:39308-39571	KZ155831.1:160347-160820	KF285533.1:31091-31771	KF285533.1:17817-18410	CAJPGI010000132.1:23260-24251	KF285533.1:20183-20653	KC967306.1:3424-3798	KF285533.1:45063-45446	KC967306.1:6670-7014	KC967306.1:2099-2464	KF285533.1:19760-20134	KC967306.1:2479-2829	KC967306.1:3813-4112	CAID01000008.2:92125-92761	CAJPGI010000088.1:57866-58487	KF285533.1:40424-40702
	Bathycoccus prasinos	XM_007515605.1	NC_024811.1:50020-50853	FO082264.1:65879-67087	XM_007509344.1	NC_024811.1:47536-48090	NC_023273.1:29296-29865	FQSR01000085.1:18352-19232	XM_007509720.1	XM_007509612.1	NC_023273.1:27564-27941	NC_023273.1:27106-27567	XM_007508224.1	-	NC_024811.1:50855-51136	XM_007515469.1	NC_024811.1:72013-72696	NC_023273.1:32220-32804	XM_007510224.1	NC_023273.1:399-941	NC_023273.1:28877-29251	NC_024811.1:44734-45117	NC_023273.1:25423-25785	NC_024811.1:42272-42664	NC_023273.1:17-394	NC_023273.1:29871-30221	NC_023273.1:28533-28832	-	XM_007514647.1	NC_024811.1:49726-50004
Chromista	Babesia bigemina	JAFBJA010000417.1:1144-2175	JAFBJA010000059.1:12705-13808	XM_012913387.1	XM_012911052.1	-	-	-	JAFBJA010000218.1:2048-3228	LK391708.1:2052434-2052519,2052560-2052692,2052801-2052969,2053007-2053071,2053089-2053165,2053201-2053417	LK391708.1:636378-636749	JAEPJR010000146.1:20133-20579	LK391708.1:1484452-1484643,1484785-1485022,1485061-1485181,1485219-1485279	JAEPJR010000045.1:22258-23373	JAEPJR010000052.1:40240-41401	XM_012910698.1	-	-	JAFBJA010000445.1:3700-4247	-	XM_012914405.1	-	XM_012914143.1	-	JAEPJR010001450.1:81-431	CCBM010000002.1:2101938-2102618	JAFBJA010000064.1:1691-2026	CCBM010000002.1:1914339-1915954	XM_012914197.1	JAEPJR010000015.1:4517-5120
	Besnoitia besnoiti	-	NW_021703914.1:28386-29174	XM_029363119.1	NW_021703914.1:29204-29839	-	NW_021703914.1:25462-26013	-	NW_021703914.1:21123-21515	XM_029364537.1	NW_021703914.1:26397-26762	XM_029360895.1	-	NWUJ01000007.1:3210062-3212335	XM_029366859.1	XM_029366603.1	NW_021703914.1:16896-17594	NW_021703914.1:30972-31568	-	NW_021703914.1:23258-23701	NWUJ01000009.1:2508140-2509262	NWUJ01000013.1:398165-402611	NWUJ01000002.1:4927095-4928023	NW_021703914.1:24092-24499	NW_021703914.1:23719-24084	-	NWUJ01000015.1:897888-898742	XM_007513837.1	NW_021703914.1:26783-27004	NW_021703914.1:28155-28367
	Cryptosporidium parvum Iowa II	-	AAEE01000001.1:522625-523716	-	-	-	-	-	-	-	AAEE01000004.1:282028-282312 AAEE01000004.1:282863-282934	-	-	AAEE01000001.1:522569-523616	-	-	-	-	-	-	-	AAEE01000005.1:524501-525199	-	-	-	AAEE01000004.1:551910-552590	-	-	-	AAEE01000002.1:654817-655354
	Neospora caninum Liverpool	LN714480.1:3095098-3097381,3097783-3097905,3098312-3098646	LN714488.1:12896-13282	XM_003882014.1	LN714485.1:3463895-3465029,3465601-3465653,3465990-3466200,3466792-3466920,3467341-3467450,3467847-3468071,3468270-3468329,3468502-3468600,3469229-3469294,3469686-3469761,3470097-3470293	-	-	-	-	LN714485.1:2190591-2190679,2191406-2191544,2191959-2192127,2192609-2192673,2193184-2193242,2193692-2193872	-	-	LN714485.1:3918307-3919660,3920553-3920673,3921031-3921091	XM_003885237.1	-	LN714486.1:5977405-5978256,5978780-5978875,5979438-5979529,5980079-5980125,5980544-5980755,5981319-5981381	-	-	-	-	LN714482.1:c1695247-1695065,c1694660-1694454	LN714487.1:c988534-988068,c987797-987638,c987543-987349	-	-	LN714483.1:341948-341951,343047-343146,343669-343747,344764-345012	-	LN714487.1:c6142734-6142549,c6142085-6141933	-	LN714483.1:3525711-3525792,3526049-3526136,3526324-3526504	-
	Plasmodium vivax	LT635612.2:526035-527222	XM_001615391.1	XM_001614665.1:83-1033	LT635616.2:c524054-522587,c522372-522233	AFNJ01002277.1:64115-64642	LT635626.1:5688-6209	LT635616.2:822986-823861	LT635620.2:c558843-558756,c558616-558517,c558255-558135,c557922-557841,c557647-557502	XM_001612854.1	LT635621.2:669378-669749	XM_001616856.1	XM_001616100.1:327-974	JQ437259.1:26055-26792	LT635625.2:2481588-2482226,2482501-2482674	XM_001617277.1	JQ437259.1:14873-15553	JQ437259.1:28635-29249	JQ437259.1:22461-23183	JQ437259.1:20885-21310	LT635614.2:644471-644653,644873-645079	LT635620.2:1637998-1638912	XM_001615727.1:621-1361	JQ437259.1:21713-22111	JQ437259.1:21342-21719	AFNJ01002277.1:57640-58077	XM_001615869.1:186-524	XM_001615139.1:480-1394	JQ437259.1:24467-24691	JQ437259.1:25759-26028
	Theileria annulata	XM_948559.1	XM_949865.1	XM_948275.1	-	-	-	LAPW01000001.1:2601026-2602202	MACK01006008.1:1577-2183	-	XM_947964.1	XM_947646.1	LAPW01000006.1:256147-256215 LAPW01000006.1:256565-256801 LAPW01000006.1:256966-257085 LAPW01000006.1:260323-260385	XM_946989.1	MACK01002176.1:3857-4621	XM_947521.1	-	-	-	-	XM_948475.1	MACL01000308.1:131239-131763 MACL01000308.1:131786-132160	XM_948390.1	XM_949443.1	JACXWZ010000013.1:131675-131956	MACJ01000153.1:4645-5334	XM_946869.1	XM_949237.1	-	-
	Toxoplasma gondii ME49	-	KE138841.1:5701-6504	XM_002367885.1	KE138841.1:6526-7161	-	KE138841.1:2722-3270	-	KE138841.1:33033-33428	XM_002366156.2:446-1141	KE138841.1:3715-4080	XM_002371499.2:931-1494	-	ABPA02000001.2:5746-6288	XM_018781246.1:1-762	XM_002366570.2:232-921	KE138841.1:28810-29511	KE138841.1:8370-8966	KE138841.1:1890-2699	KE138841.1:513-956	ABPA02000943.1:17622-18807	ABPA02000894.1:681094-681849	ABPA02000894.1:35087-36030	KE138841.1:1349-1756	KE138841.1:977-1342	-	XM_002370434.2:509-847	XM_002370873.2:369-1556	KE138841.1:4097-4318	KE138841.1:5469-5681
	Nannochloropsis gaditana	KC012944.1:9760-10446	KC012945.1:26831-27658	KJ410682.1:101132-101827	KC012944.1:33220-33984	KC012944.1:28431-28985	KC012944.1:27472-28014	-	KC012944.1:9320-9748	KC012944.1:22489-22926	KC012945.1:22616-22996	KC012945.1:35891-36322	KC012944.1:27156-27470	KC598084.1:28484-28948	KC012944.1:32835-33194	AZIL01001868.1:c5517-5423,c4897-4423	KC012944.1:87424-88176	KC012944.1:61536-62162	KC598084.1:23944-24477	KC598084.1:18326-18802	KC598084.1:25382-25780	KC598084.1:19431-19841	KC598084.1:16647-16994	KC012945.1:14159-14632	KC012944.1:21456-21833	KC598084.1:22177-22548	KC012945.1:34689-34985	AZIL01002351.1:1930-2020,2299-3140	KC012944.1:29396-29653	KC012945.1:27665-27922
	Ectocarpus siliculosus	NC_013498.1:29526-30218	FP885846.2:12988-13752	NC_013498.1:50681-51304	NC_013498.1:49802-50500	FP885846.2:10479-11018	FP102296.1:44092-44628	FN649047.1:c481984-481865,c480025-479666,c479312-479055	NC_013498.1:29073-29498	NC_013498.1:39161-39592	MK045263.1:10685-11071	FP885846.2:11494-11907	NC_013498.1:43756-44085	NC_013498.1:47933-48280	NC_013498.1:49507-49809	NC_013498.1:45634-45885	MN181444.1:122087-122782	NC_013498.1:15538-16152	NC_013498.1:43203-43706	NC_013498.1:37544-38014	MK045263.1:4877-5248	NC_013498.1:38720-39148	MK045263.1:32579-32893	FP885846.2:14124-14600	FP885846.2:8782-9168	NC_013498.1:41268-41648	AJ550054.1:1-291	-	NC_013498.1:46269-46523	MK045263.1:13340-13603
	Fragilariopsis kerguelensis	-	LFJG01002835.1:3282-4379	LFJG01001826.1:16060-17480	LFJG01000258.1:17793-18768	-	-	LFJG01000443.1:876801-877707	LFJG01000862.1:34737-35738	FMBT01000125.1:6115-7328	LFJG01004394.1:505-1112	-	-	FMBT01000012.1:126059-127066	-	-	-	-	LFJG01001809.1:64036-64506	-	-	LFJG01003317.1:5325-5981	-	-	-	-	-	-	-	-
	Bigelowiella natans	-	DQ851108.1:9700-10356	ADNK01002498.1:36568-38308	ADNK01000583.1:50021-50914	HQ840955.1:22936-23469	ADNK01001199.1:27300-27884	ADNK01000495.1:37488-38647	ADNK01001491.1:22354-24036	ADNK01001031.1:14913-15690	HQ840955.1:24221-24595	HQ840955.1:22511-22927	ADNK01000338.1:11199-12980	-	DQ851108.1:9300-9563	ADNK01000104.1:20465-21501	DQ851108.1:54506-55351	DQ851108.1:44835-45419	DQ158858.1:c63447-63352,c63332-63208,c63187-63133,c63113-63025,c63005-62802,c62782-62728	HQ840955.1:35899-36372	DQ851108.1:44015-44419	DQ158856.1:c125641-125614,c125594-125213,c125192-125060	-	HQ840955.1:24596-24994	HQ840955.1:15129-15509	DQ158858.1:c9558-9463,c9443-9303,c9283-9128,c9108-8950	HQ840955.1:14837-15124	DQ158856.1:48681-49073	ADNK01000552.1:12559-13174	DQ851108.1:10409-10657
	Lotharella oceanica	-	KF438023.1:59315-60043	-	-	NC_029731.1:8643-9170	NC_029731.1:6527-7093	-	-	-	NC_029731.1:15780-16154	KF438023.1:57752-58165	-	-	KF438023.1:60093-60359	-	KF438023.1:14097-14927	KF438023.1:24624-25202	CP006627.1:87232-87324,87343-87467,87488-87542,87562-87650,87672-87875,87896-87950	NC_029731.1:17573-18061	KF438023.1:25617-26036	-	-	NC_029731.1:15293-15775	NC_029731.1:16157-16531	CP006627.1:c90430-90329,c90309-90172,c90152-89997,c89977-89912	NC_029731.1:16531-16785	CP006627.1:c54861-54764,c54744-54534,c54513-54400	-	KF438023.1:59007-59255
Protists	Entamoeba histolytica	APGH01000460.1:701-1387	JAHFVR010001047.1:20720-21814	KB611465.1:136-771	-	-	APGH01001680.1:765-1289	-	APGH01000461.1:1-468	AAFB02001983.1:222-960	AAFB02000136.1:3423-3982	APGH01001680.1:592-1486	APGH01001680.1:298-770	APBR01001497.1:3515-4294	APGI01003413.1:6000-6855	-	-	AOSC01002921.1:139-1012	APGH01001680.1:1-398	-	-	AOSC01000387.1:8144-8842	APGH01002012.1:668-1352	APGH01000607.1:1448-1984	-	APGH01000608.1:45-374	-	-	APGH01001680.1:3363-3778	APGH01001680.1:5418-5606
	Dictyostelium discoideum AX4	AAFI02000019.1:389334-390312	AAFI02000012.1:824678-825775	XM_631357.1	-	-	-	-	-	AAFI02000012.1:900808-901576	-	-	-	XM_636582.1	AAFI02000217.1:7393-8032	-	-	AAFI02000149.1:212697-213564	AAFI02000219.1:18840-19375	-	-	-	XM_636396.1	-	AAFI02000008.1:117389-118016	AAFI02000015.1:122604-122984	-	-	-	AAFI02000079.1:294369-295060
	Monosiga brevicollis MX1	-	ABFJ01001345.1:23786-25101	ABFJ01000233.1:54656-56138	-	-	-	-	ABFJ01000653.1:126784-128179	ABFJ01000022.1:23040-24002	-	-	-	ABFJ01000024.1:10540-11635	-	-	ABFJ01000008.1:13367-14827	ABFJ01000831.1:47411-48523	ABFJ01000535.1:29571-30206	ABFJ01000910.1:101017-101821	-	-	-	ABFJ01000894.1:11071-12108	-	-	-	-	ABFJ01001117.1:43080-43956	-
	Salpingoeca rosetta	-	ACSY01001845.1:2174-3482	-	-	-	-	-	GL832958.1:c705785-705699,c703798-703703,c703471-703378,c703182-703118,c702893-702783	ACSY01002870.1:7167-8108	-	-	-	ACSY01001061.1:35026-37107	-	-	-	ACSY01000826.1:44672-46763	ACSY01001169.1:2401-2936	GL832971.1:c685380-685304,c685194-685158,c684911-684854,c684707-684625,c684401-684267,c684012-683929	-	-	-	GL832974.1:1092147-1092505,1092765-1092865,1093069-1093094,1093213-1093287,1093564-1093629,1093920-1093982,1094202-1094246	-	-	-	GL832959.1:c1810225-1809815,c1809576-1809520,c1809336-1809209,c1808943-1808817	GL832964.1:1635756-1635860,1636248-1636445	-
	Crithidia fasciculata	-	AODS02000460.1:309771-310799	-	-	-	-	-	AODS02000455.1:658529-659079	AODS02000482.1:981299-982101	-	-	-	AODS02000452.1:161005-161784	-	-	-	AODS02000459.1:433420-434187	AODS02000450.1:26676-27241	-	-	-	-	-	AODS02000445.1:396647-397277	-	-	-	AODS02000452.1:1040553-1041087	-
	Endotrypanum monterogeii	-	JAHGAT010001502.1	-	-	-	-	-	AOFS02000868.1:661-1235	JAHGAT010000206.1:26469-27161	-	-	-	AOFS02001063.1:45534-46513	-	-	-	AOFS02001367.1:795-1550	AOFS02000544.1:8067-8432	-	-	-	-	-	AOFS02000622.1:5403-6033	-	-	-	AOFS02001312.1:9271-9683	-
	Leishmania donovani	-	AVPQ01001741.1:157-1085	AVPQ01001344.1:8712-9861	-	-	ALJU01005623.1:875-1602	-	ANFN01005411.1:696-1246	CP029533.1:1540865-1541473	-	-	-	RHLC01000009.1:162100-162979	-	-	-	ALJU01010277.1:285-1040	RHLC01000027.1:719039-719604	-	-	-	-	-	ANFN01003341.1:8-656	-	Bllack	-	CP029534.1:1467429-1468367	-
	Capsaspora owczarzaki ATCC 30864	-	ACFS02000195.1:216652-217749	ACFS02000092.1:3929-5626	ACFS02000427.1:4809-5597	-	-	-	KE346371.1:741874-742437	ACFS02000347.1:17273-18082	ACFS02000124.1:242684-243164	ACFS02000017.1:178595-179347	ACFS02000161.1:22073-22634	KE346366.1:1326559-1327059	-	-	ACFS02000365.1:142269-143542	KE346363.1:c518245-518215,c518018-517468	ACFS02000069.1:150444-151012	KE346360.1:321100-321161,321618-322977	-	ACFS02000265.1:49663-50252	-	-	ACFS02000406.1:56519-57155	ACFS02000272.1:45799-46479	-	-	KE346361.1:c587473-587378,c587019-586831	-
	Giardia intestinalis	-	ACVC01000175.1:37115-38112	-	-	-	CABIUE010000304.1:3390-4245	ACVC01000108.1:23623-24934	-	-	WBSI01000117.1:38413-39394	-	-	CAHQ01000236.1:144805-145563	-	-	-	ACVC01000034.1:5887-6654	CABIUA010000019.1:7744-8324	-	-	-	-	-	-	CABIUD010000076.1:37841-38056	-	-	-	-
	Spironucleus salmonicida	-	AUWU01000298.1:21992-23000	-	-	-	-	-	-	-	-	-	-	AUWU01000181.1:62824-63858	-	-	-	AUWU01000166.1:79618-80082	-	-	-	-	-	-	-	-	-	-	AUWU01000433.1:387530-388057	-
	Abeoforma whisleri	-	-	-	-	-	-	-	-	-	PDIO01000245.1:7284-8102	PDIO01000244.1:6804-8506	-	PDIO01000332.1:6257-6424 PDIO01000332.1:6665-6904 PDIO01000332.1:7203-7271	-	-	PDIO01000661.1:1925-2672	PDIO01001058.1:175-1135	-	-	-	-	-	-	-	-	-	-	-	-
	Pirum gemmata	-	-	-	-	-	-	-	-	-	-	-	-	-	-	-	PDIN01017345.1:1-690	PDIN01015189.1:520-1496	PDIN01000957.1:461-1023	-	-	-	-	-	-	-	-	-	-	-
	Ichthyophonus hoferi	-	NAOQ01000181.1:78530-80506	-	-	-	NAOQ01000387.1:63181-63917	-	NAOQ01000417.1:34636-35376	-	-	NAOQ01000387.1:63090-64017	-	NAOQ01000772.1:16263-18674	-	-	NAOQ01000184.1:19887-20105 NAOQ01000184.1:20469-20753	NAOQ01000162.1:96185-97441	NAOQ01000446.1:31361-32023	-	-	-	-	-	NAOQ01000109.1:111493-112065	-	-	-	-	NAOQ01000482.1:32417-32575
Fungi	Schizosaccharomyces pombe	SNRB01000011.1:1488263-1489383	NM_001022916.2:37-1125	SNRG01000005.1:500308-501851	NM_001022825.2:1-435	-	SNQZ01000004.1:320847-321910	SNRD01000010.1:2756055-2756984	NM_001018316.2:153-803	NM_001023773.2:152-625	SNRA01000002.1:2797268-2798062	CU329670.1:333695-334336	-	CU329672.1:2028281-2029030	NM_001018321.2:220-705	SNRC01000008.1:2308125-2310421	SNRK01000011.1:206644-207453	SNRB01000008.1:65898-66565	NM_001019131.2:340-1503	CU329670.1:c3519760-3519227,c3519139-3518894	CU329672.1:332025-332483	CU329670.1:5142407-5142628,5142631-5143224	NM_001022532.2:162-848	-	NM_001019295.2:188-676	SNRF01000013.1:102795-103070 SNRF01000013.1:103147-103221	SNQZ01000007.1:1346434-1347046	SNRO01000012.1:1402757-1403559	-	NM_001018313.3:47-328
	Alternaria brassicae	SMOM01000002.1:3011538-3012611	SMOM01000010.1:777874-779303	SMOM01000007.1:1364717-1366385	SMOM01000001.1:5722199-5723196	-	SMOM01000002.1:4579317-4580936	SMOM01000002.1:2319616-2320659	SMOM01000010.1:667313-668290	SMOM01000001.1:4517546-4518350	SMOM01000008.1:1074677-1075478	SMOM01000002.1:4579020-4580385	-	SMOM01000004.1:1530416-1532344	SMOM01000010.1:967099-967909	SMOM01000008.1:1938796-1939658	SMOM01000001.1:5012557-5013420	SMOM01000003.1:1738129-1739005	SMOM01000010.1:473666-474328 SMOM01000010.1:474662-474841	SMOM01000002.1:4735438-4736546	SMOM01000003.1:1566154-1566738	SMOM01000001.1:2617726-2618271	SMOM01000006.1:908567-909491	-	SMOM01000002.1:1644346-1644567 SMOM01000002.1:1644617-1644826	SMOM01000006.1:2250243-2250557	-	SMOM01000012.1:114024-114811	SMOM01000009.1:2086389-2087046	SMOM01000010.1:461073-461240
	Cercospora beticola	XM_023595908.1:51-1121	XM_023602150.1:27-857	XM_023596325.1:91-1557	XM_023597229.1:31-795	-	XM_023593777.1:36-854	XM_023595555.1:45-986	PDUH01000001.1:3149361-3150402	PDUH01000002.1:1751704-1752132	PDUI01000011.1:634860-635832	XM_023592760.1:81-797	-	PDUI01000010.1:488806-490035	XM_023599168.1:71-604	XM_023592709.1:14-1024	PDUI01000018.1:183560-184350	LKMD01000102.1:745674-746401	XM_023600154.1:30-1088	PDUI01000003.1:1266335-1267220	XM_023592792.1:145-1281	XM_023595398.1:34-1056	XM_023601929.1:29-886	-	XM_023600141.1:72-587	XM_023604293.1:77-436	-	PDUI01000010.1:446458-447091	LKMD01000103.1:1631760-1632481	XM_023599549.1:22-303
	Valsa mali	KN714666.1:c940136-939958,c939658-938995	JUIY01000184.1:6744-8061	CM003101.1:c1404358-1404292,c1404242-1403014	CM003101.1:931507-932136,932342-932662	-	CM003102.1:c1498617-1498347,c1498251-1498138,c1498058-1497691	JUIZ01001439.1:3814-5144	KN796113.1:587452-588480	JUIZ01000964.1:17554-18406	-	JUIZ01000151.1:3426-4761	-	CM003106.1:488792-489089,489177-490130,490212-490351	CM003098.1:1604713-1604733,1604854-1605384	CM003108.1:c243399-243382,c243291-242593	JUIY01000685.1:32116-32967	JUIY01001334.1:1201-1797	CM003100.1:2971174-2972413,2972499-2972719	CM003102.1:2957502-2957993,2958108-2958560	CM003103.1:1771592-1772083	CM003104.1:c62793-61884,c61807-61716	JUIY01000075.1:49765-50584	-	CM003101.1:c537530-537369,c537307-536939	JUIY01000630.1:5159-5590	JUIY01000789.1:145829-146044	JUIY01000258.1:22361-23115	CM003105.1:2105835-2105996,2106061-2106414	CM003100.1:1319689-1319779,1319853-1319868,1319970-1320231
	Trametes hirsuta	MKKQ01003926.1:182175-183298	PUDQ01008441.1:3406-4762	LJJJ01000015.1:486404-487970	JSYY01006953.1:800-1847	-	WAHA01000005.1:890715-891656	MKKQ01001026.1:62840-63915	-	CCBP010000446.1:34458-35183	AEJI01000116.1:94014-94708	MNAD01001585.1:17022-18276	-	-	LJJJ01000036.1:143878-144813	-	MNAD01001008.1:62556-63480	PUDQ01006155.1:452-1203	PUDQ01004573.1:87836-88869	LJJJ01000017.1:257619-258392	-	JSYY01001388.1:1846-2385	PUDQ01008774.1:13645-14560	JSYY01007598.1:90478-91211	MNAD01000344.1:59278-60082	CCBP010000011.1:171986-172480	-	LJJJ01000046.1:162032-162840	-	CCBP010000059.1:160998-161483
	Sporisorium graminicola	SRRM01000002.1:2986028-2987017	SRRM01000006.1:75392-76641	SRRM01000020.1:692890-694088	-	-	SRRM01000019.1:847684-848709	SRRM01000005.1:1238105-1239485	-	SRRM01000002.1:1731457-1732261	SRRM01000021.1:1747735-1748252	SRRM01000019.1:847894-848903	-	-	-	SRRM01000016.1:510857-513189	SRRM01000007.1:395767-396648	SRRM01000018.1:403641-404308	SRRM01000019.1:150015-150924	SRRM01000022.1:168270-169292	SRRM01000007.1:68227-68682	SRRM01000017.1:629746-630371	SRRM01000012.1:228137-228905	SRRM01000013.1:403008-403755	SRRM01000020.1:726660-727301	SRRM01000005.1:522244-522714	-	SRRM01000005.1:136471-137204	-	SRRM01000006.1:407666-408021
	Cryptococcus floricola	-	AMKW01000256.1:30199-31626	NIDF01000009.1:c43377-42899,c42851-42740,c42693-42349	NIDF01000015.1:198820-198997,199036-199139,199184-200071	-	AWGL01000015.1:384162-384836	AWGJ01000003.1:322551-323645	-	AWGL01000010.1:647006-648345	NPNA01000017.1:347574-348454	APKL01000375.1:5075-6343	-	-	NIDF01000030.1:1023-2061	-	JACUVQ010000102.1:149192-150131	NIDF01000009.1:130269-131107	-	-	-	-	JADPYA010000002.1:393658-394513	-	APKR01000518.1:31843-32493	JADPYA010000001.1:73804-74298	-	AWGJ01000002.1:865733-866424	-	NKHY01000001.1:282727-283029
	Flammulina velutipes	-	AQHU01000406.1:20897-22182	JAALGH010000001.1:1428323-1428790 JAALGH010000001.1:1428840-1429304	AQHU01000478.1:141614-142642	-	AQHU01000398.1:38049-38988	BDAN01002758.1:34613-35676	-	JAALGH010000003.1:1757460-1758368	BDAN01002912.1:24841-25434	AQHU01000398.1:37849-39088	-	BDAN01000236.1:247583-248518	AQHU01000501.1:330708-331695	AQHU01000398.1:10045-11842	AQHU01000315.1:284718-285642	AQHU01000229.1:24757-25466	AQHU01000501.1:697296-698021	-	BDAN01000019.1:283855-284313	AQHU01000130.1:124099-124626	JAALGH010000006.1:1756346-1757084	JAALGH010000004.1:1276943-1277702	BDAN01004387.1:63856-64263	JAALGH010000001.1:1405632-1406186	-	-	-	-
	Antonospora locustae	-	-	MPSM01000018.1:55900-57030	-	-	-	-	-	-	-	-	-	-	-	-	-	MPSM01000006.1:85438-86108	-	-	-	-	-	MPSM01000007.1:130858-131578	-	-	-	-	-	-
	Encephalitozoon cuniculi GB-M1	-	-	AEWR01000048.1:138-1224	-	AEWD01000031.1:1576-2306	-	-	-	-	-	-	-	-	-	-	AEWR01000001.1:39379-40252	AEWQ01000004.1:75673-76343	-	-	-	-	-	-	-	-	-	-	-	-
Animal	Amphimedon queenslandica	-	-	XM_011406111.1	ACUQ01003221.1:19452-20990	-	-	ACUQ01003074.1:70225-71119	XM_003387230.2:42-539	XM_003384423.3:38-571	XM_011405771.2:28-438	-	XM_019994539.1:19-495	XM_003389366.2:23-592	XM_020005040.1:20-415	XM_003386798.3:60-596	XM_003388994.3:18-722	JADHEG010000927.1:1630545-1631596	XM_003385154.3:3-1172	XM_003385964.3:22-669	ACUQ01014695.1:156-512	XM_019998746.1:38-1171	XM_011412077.2:60-638	-	XM_003385186.3:20-424	-	XM_003385229.3:213-665	XM_011411433.2:76-627	-	-
	Acropora millepora	-	JACAWQ010000007.1:1863227-1864384	XM_029328552.1:42-1205	-	-	-	XM_029348077.1:81-740	XM_029324523.1:32-487	XM_029347090.1:75-581	XM_029352297.1:1-663	-	XM_029338126.1:21-734	XM_029327027.1:26-667	XM_029343233.1:216-620	XM_029337356.1:80-829	XM_029356002.1:55-921	QTZP01000121.1:222658-224692	XM_029333514.1:38-1132	XM_029334146.1:6-662	-	XM_029358130.1:54-1511	XM_029334025.1:36-713	-	XM_029329674.1:37-744	-	XM_029355526.1:18-476	-	-	QTZP01002483.1:5240-5735
	Pleurobrachia bachei	-	-	AVPN01000180.1:72617-74249	-	-	-	-	AVPN01000245.1:33545-35632	-	AVPN01001843.1:2306-2909	-	-	-	-	-	-	AVPN01001204.1:1357-2183	AVPN01000588.1:7231-8196	-	-	-	AVPN01001208.1:55-1199	-	-	AVPN01004507.1:921-1304	-	-	-	-
	Clonorchis sinensis	DF143076.1:23797-23817,23973-24305,28438-28665,34034-34272,35774-36263	DF144075.1:196143-196222,204927-205093,206574-206689,208740-208875,210446-210752,213296-213620	NIRI02000042.1:21478445-21478476,21478519-21478855,21481710-21481980,21487850-21487910,21489832-21489943,21490901-21490972,21492589-21492861	DF143076.1:23797-23817,23973-24305,28438-28665,34034-34272,35774-36263	-	DF145260.1:c1175-672,c518-279	-	DF142829.1:c117766-117697,c114053-113764	NIRI02000056.1:c74841782-74841762,c74841718-74841595,c74841554-74841455,c74841408-74841348,c74838326-74838234,c74838199-74838078,c74836626-74836569	NIRI02000076.1:c26124028-26124011,c26123966-26123905,c26120535-26120267,c26117372-26117143	DF144262.1:15458-15805,16818-16980,21177-21478	NIRI02000042.1:c76853835-76853787,c76853122-76852990,c76852950-76852873,c76852840-76852727,c76852693-76852576,c76852533-76852297,c76850280-76850089	DF142979.1:c632587-632421,c618726-618600,c616492-616362,c614165-614048,c590197-590099,c584828-584793,c562742-562422,c556163-556086,c552593-552524,c550986-550712	NIRI02000042.1:c36962631-36962576,c36962541-36962395,c36962352-36962264,c36962226-36962120,c36961954-36961754	NIRI02000042.1:81109881-81110072,81111254-81111508,81111926-81112065,81113376-81113650,81113685-81113767,81114024-81114179,81114214-81114322,81118542-81118705,81121745-81121849,81124370-81124510,81130226-81130447,81132332-81132460,81132590-81132901	DF143175.1:52987-53295,55123-55563	BADR02002960.1:361558-362260	NIRI02000056.1:c39776910-39776488,c39769408-39769223,c39768244-39768055,c39761812-39761750,c39761329-39761190,c39760751-39760236	-	-	NIRI02000056.1:60336464-60336517,60336553-60336658,60336701-60336867,60336916-60336946,60336995-60337074,60337112-60337203,60341201-60341276,60341315-60341440,60341486-60341672,60346348-60346567,60348929-60348941	NIRI02000076.1:c26036262-26036156,c26036122-26036014,c26035966-26035830,c26035790-26035679,c26035565-26035476,c26029211-26029155	NIRI02000042.1:c186902712-186902701,c186902665-186902367,c186902328-186902199	BADR02002194.1:4370-5141	-	DF143222.1:285116-285385	-	NIRI02000042.1:c98969628-98969597,c98967903-98967633,c98967596-98967348	BADR02002810.1:10839-11285
	Caenorhabditis elegans	LNZE02000004.1:9644304-9645119	FUEF01001710.1:2116-3252	BX284603.4:4935578-4935768,4935815-4936203,4936281-4936408,4936522-4936686,4936732-4937070	JADPVN010000105.1:319453-322471	-	FUEF01001710.1:7526-8821	-	BX284603.4:8717647-8717729,8717917-8718155,8718205-8718470	LNZE02000001.1:4902403-4903282	LNZE02000002.1:7297222-7298044	BX284603.4:4704407-4704503,4704579-4704663,4704710-4705034,4705092-4705307	BX284603.4:8145018-8145145,8145194-8145428,8145706-8145855	BX284603.4:10615467-10615760,10616342-10616518,10616735-10616861,10617607-10617791	BX284601.5:c6211884-6211747,c6211703-6211362	BX284601.5:c5507023-5506896,c5506842-5506714,c5506653-5506497,c5506450-5506371,c5506319-5506239,c5505857-5505736,c5505688-5505549	FUEF01005724.1:142-1140	LNZE02000002.1:9566425-9567215	BX284605.5:12563487-12563667,12563715-12563865,12563918-12564495,12565142-12565248,12565299-12565433,12565481-12565639	BX284604.4:c14767725-14767612,c14767566-14767471,c14767418-14767239,c14767192-14767035,c14766990-14766870	FUEF01001958.1:2873-3722	-	BX284603.4:12926560-12926751,12926811-12926957,12927654-12927785	LNZE02000005.1:10187202-10188197	FUEF01001958.1:2912-3647	FUEF01001710.1:11685-12008	BX284602.5:c10242490-10242414,c10241922-10241749,c10241630-10241534,c10240665-10240414	BX284601.5:c8692491-8692411,c8692359-8692296,c8692245-8692157,c8692111-8691892,c8691844-8691774,c8691727-8691563,c8691510-8691361,c8691282-8691130	BX284603.4:c6431792-6431688,c6431639-6431560,c6431450-6431153	FUEF01013518.1:23-280
	Crassostrea gigas	-	XM_034450275.1:101-997	XM_011456178.3:108-1250	XM_034467904.1:75-1028	-	-	XM_034474902.1:78-836	XM_011417215.3:37-642	XM_011426880.3:105-686	XM_020064122.2:144-554	XM_011415544.3:51-815	XM_011437197.3:45-686	XM_011433943.3:134-808	XM_011440559.3:103-636	XM_011444431.3:140-877	XM_011428611.3:154-1095	AFTI02000023.1:699824-701314	XM_011439274.3:84-1412	XM_011425488.3:84-782	-	XM_011423839.3:23-1240	-	XM_034467071.1:30-587	XM_011415062.3:71-553	-	XM_011444294.3:95-520	XM_034475340.1:79-1206	XM_011420342.3:102-692	-
	Metaphire vulgaris	-	JACLAT010000032.1:11403648-11405210	-	-	-	-	-	JACLAT010000003.1:19785994-19787475	JACLAT010000026.1:13474474-13477402	JACLAT010000012.1:4854428-4855196	JACLAT010000027.1:10102687-10104526	-	-	-	-	JACLAT010000002.1:12165799-12166686	JACLAT010000026.1:5935995-5937406	-	-	-	-	-	-	-	-	JACLAT010000015.1:2039876-2040055 JACLAT010000015.1:2040665-2040796	-	-	-
	Ascaris suum	JI173575.1:425-1294	JI176683.1:30-1016	JI174165.1:51-1256	JI170410.1:145-1041	-	-	-	JI171068.1:206-793	JI169419.1:500-1096	JI213078.1:53-586	JI178130.1:8-790	-	JI178183.1:44-883	JI215306.1:16-492	JI179993.1	JI176516.1:70-834	ANBK02000025.1:2916608-2920834	JI168913.1:138-1550	JI168949.1:338-1027	-	-	JI214445.1:14-544	JI173708.1:411-1043	-	-	-	JI173803.1:187-1221	-	-
	Drosophila melanogaster	NM_079551.4:73-1137	NM_079298.4:95-979	NM_078611.4:87-1175	NM_080200.3:51-941	-	SCDY01001405.1:6784-7878	NM_078716.3:92-838	NM_079627.3:87-677	NM_078874.4:89-625	NM_001272257.2:59-544	NM_001272219.1:92-823	NM_136974.3:121-681	NM_078655.4:143-844	NM_001274397.1:74-526	AE014134.6:c4945275-4945192,c4945080-4944927,c4944864-4944475,c4944416-4944301	LYTC01002675.1:1972-2807	AAIZ01025569.1:97-764	GAKP01010173.1:1-1228	NM_001273410.1:83-739	VNJP01004596.1:10459-10917	NM_079546.3:36-1223	NM_079631.4:61-582	NM_079658.4:67-669	AASR01024721.1:137-562	JAEIIK010005675.1:605-895	NM_001298509.1:363-749	AF435962.1:30-872	NM_080380.3:75-542	VNJP01002972.1:18455-18712
	Aedes aegypti	JABWQA011577645.1:544-1582	XM_001658895.2:121-1014	XM_001656310.2:101-1219	XM_001650221.2:81-920	-	AAGE02032164.1:7265-8161	XM_001660001.2:132-902	XM_021853279.1:141-731	XM_001657083.2:159-695	XM_001649085.2:154-621	XM_021843687.1:123-851	XM_001658859.2:103-618	XM_001659155.2:114-773	XM_001650377.2:120-575	XM_001655922.2:144-899	XM_001653266.2:180-899	JXPU01007797.1:32-4362	XM_001664123.2:133-1512	XM_001649286.2:132-812	JXPU01056589.1:521-883	XM_001661586.2:96-1280	XM_021852510.1:120-635	XM_001650820.2:138-725	JXPU01056589.1:521-895	AAGE02032164.1:4025-4348	XM_001648308.2:102-491	XM_001649639.2:92-922	XM_021841959.1:112-579	JXPU01155153.1:2949-3221
	Lytechinus variegatus	XM_041630036.1:1-1146	XM_041626497.1:168-1157	XM_041599734.1:176-1279	XM_041613903.1:53-1075	-	VUNY01085698.1:1702367-1703410	XM_041622843.1:32-796	XM_041612058.1:129-707	XM_041628815.1:90-617	XM_041612059.1:96-545	XM_041599506.1:88-834	XM_041601199.1:108-791	XM_041608571.1:90-653	XM_041596967.1:178-624	XM_041609264.1:97-765	XM_041625536.1:20-877	JAFCXN010000010.1:15477909-15480918	XM_041613654.1:20-1222	XM_041618051.1:32-703	VUNY01091866.1:1228066-1228843	XM_041607761.1:26-1216	XM_041612312.1:23-778	XM_041609557.1:16-546	XM_041611977.1:99-590	VUNY01085698.1:1707685-1708008	XM_041616056.1:44-475	XM_041607770.1:102-1097	XM_041599315.1:77-523	-
	Danio rerio	NM_001204133.1:32-982	XM_021480652.1:157-1041	XM_005159511.2:151-1188	XM_005155747.3:127-1032	-	-	NM_001013458.2:4-762	NM_001002556.1:138-728	NM_001020534.1:56-595	NM_201147.2:67-492	XM_005168001.4:123-887	NM_001077330.1:135-710	NM_001122621.1:11-640	NM_001002052.2:68-529	BC076182.1:89-739	NM_001080693.1:25-819	LKPD01018343.1:43958-45702	NM_001076596.1:24-1217	NM_001033596.1:29-715	-	NM_001045396.1:58-1215	NM_001159988.1:14-577	NM_001044797.1:111-710	NM_001386273.1:199-630	-	NM_001045358.1:14-430	NM_001002485.2:88-879	NM_001020559.2:177-587	QQSU01000003.1:5804238-5804733
	Xenopus tropicalis	NM_001016126.2:22-1044	NM_001102946.1:91-954	NM_001016594.2:61-1086	XM_012953002.3:93-1001	-	-	XM_031894389.1:41-772	NM_001016785.3:155-733	NM_001016796.3:7-546	NM_001171634.1:107-541	NM_001017058.2:65-826	NM_203957.1:117-644	NM_001079446.1:26-640	NM_001114207.1:48-509	NM_001005120.2:14-664	NM_001016765.2:12-854	JABAHN010000007.1:114976636-114979497	XM_031902288.1:47-1309	NM_001113930.1:1-702	AAMC04000008.1:80852765-80853509	XM_002941154.5:90-1244	NM_001016991.2:49-660	NM_001142250.1:28-615	NM_001044523.1:45-497	-	XM_002931438.5:376-771	XM_012957024.3:116-901	XM_012957020.3:104-529	-
	Gallus gallus	XM_420471.7:1-1566	XM_040667090.1:28-909	NM_001006366.1:26-1072	AADN05000788.1:155873-161209	-	-	XM_040692013.1:72-851	-	NM_001277471.1:31-570	XM_025149086.2:120-560	XM_040672567.1:55-837	XM_040667955.1:79-630	XM_040682696.1:64-690	NM_001199385.1:4-471	XM_040690978.1:74-964	XM_040685439.1:16-1188	-	NM_001199390.1:6-1229	NM_001031109.3:127-828	PDMY01001570.1:58753-59413	NM_001277757.1:57-1190	NM_001277576.1:30-623	NM_001005821.1:35-586	XM_040694223.1:158-565	-	NM_001277549.1:19-399	XM_040689741.1:71-799	NM_001198647.1:69-482	JAENSL010000252.1:140416-140911
	Mus musculus	NM_053158.3:49-1059	UXIP01007815.1:1240-2478	NM_053159.4:154-1200	NM_001357899.1:205-1107	-	UXIQ01006408.1:1894-2834	NM_026154.3:20-808	NM_025553.4:88-666	NM_026759.3:29-565	NM_026732.3:100-537	NM_025606.3:56-811	NM_026310.3:94-636	NM_175001.5:23-643	NM_011288.2:147-587	XM_006501942.3:1571-2221	NM_001166031.2:35-853	LVXU01020546.1:1372306-1372790	NM_029963.2:3-1301	NM_025305.3:22-750	UXIM01011411.1:6-365	NM_023514.4:60-1232	NM_001146211.1:21-623	NM_026498.2:229-804	NM_011885.5:77-496	UXIC01013915.1:1289-1618	NM_025474.4:53-439	NM_025544.2:143-919	NM_001356959.1:151-513	UXHQ01082599.1:84-317

## Sheet: cytoplasmic ribosomal proteins
Accession numbers of 29 generally conserved cytoplasmic ribosomal protein
		L1	L2	L3	L4	L5	L6	L10	L11	L13	L14	L16	L18	L22	L23	L24	S2	S4	S5	S7	S8	S9	S10	S11	S12	S13	S14	S15	S17	S19
Archaea	Methanofollis liminatans DSM 4140	AHKP01000007.1:183662-184303	AGCO01000001.1:468215-468928	NZ_CM001555.1:466188-467198	CM001555.1:467208-467948	NZ_CM001555.1:472859-473353	NZ_CM001555.1:473929-474450	NZ_CM001555.1:2164202-2165047	-	AGCO01000002.1:12906-13325	CM001555.1:471351-471749	NZ_CM001555.1:1046125-1046634	NZ_CM001555.1:475325-475849	AGCO01000001.1:469363-469821	AGCO01000001.1:467954-468199	CM001555.1:471759-472124	AGCO01000002.1:10189-10797	AGCO01000002.1:14924-15466	AGCO01000001.1:475854-476468	AGCO01000001.1:357706-358314	AGCO01000001.1:473524-473913	AGCO01000002.1:12492-12890	CM001555.1:1545972-1546280	AGCO01000002.1:14526-14918	AGCO01000001.1:357272-357697	AGCO01000002.1:15552-15935	AGCO01000001.1:473356-473511	AGCO01000007.1:769085-769540	CM001555.1:878805-878999	AGCO01000001.1:468944-469354
	Methanoplanus limicola DSM 2279	AHKP01000007.1:183662-184303	AHKP01000007.1:354987-355697	NZ_CM001436.1:2883349-2884359	CM001436.1:2882591-2883337	NZ_CM001436.1:2877180-2877683	NZ_CM001436.1:2876055-2876576	NZ_CM001436.1:2710940-2711791	-	AHKP01000003.1:308014-308433	AHKP01000007.1:352153-352548	NZ_CM001436.1:2817585-2818094	NZ_CM001436.1:2874645-2875169	AHKP01000007.1:354090-354548	AHKP01000007.1:355711-355956	CM001436.1:2878408-2878773	AHKP01000003.1:306356-307152	AHKP01000003.1:310034-310579	AHKP01000007.1:347391-348008	AHKP01000003.1:459908-460540	AHKP01000007.1:349960-350349	AHKP01000003.1:307596-307994	CM001436.1:784761-785069	AHKP01000003.1:309660-310031	AHKP01000003.1:459474-459899	AHKP01000003.1:310662-311042	AHKP01000007.1:350367-350540	AHKP01000007.1:275253-275708	AHKP01000007.1:352572-352871	AHKP01000007.1:354557-354967
Bacteria	Thermocrinis minervae	NZ_LT670846.1:604245-604967	NZ_LT670846.1:587032-587895	NZ_LT670846.1:588799-589497	NZ_LT670846.1:588203-588799	NZ_LT670846.1:748549-749109	NZ_LT670846.1:747420-747929	NZ_LT670846.1:603694-604230	NZ_LT670846.1:604975-605409	NZ_LT670846.1:993231-993662	NZ_LT670846.1:749471-749833	NZ_LT670846.1:585097-585516	NZ_LT670846.1:747004-747372	NZ_LT670846.1:586219-586566	WP_079653808.1	JNIE01000002.1:101964-102284	WYEK01000016.1:3016-3840	NZ_LT670846.1:741272-741898	NZ_LT670846.1:746402-746986	NZ_LT670846.1:593164-593643	NZ_LT670846.1:747942-748343	NZ_LT670846.1:993662-994099	NZ_LT670846.1:589517-589819	NZ_LT670846.1:741903-742280	NZ_LT670846.1:593646-594047	NZ_LT670846.1:742352-742672	NZ_LT670846.1:748359-748544	NZ_LT670846.1:1242338-1242610	NZ_LT670846.1:584616-584900	NZ_LT670846.1:586580-587032
	Algoriphagus machipongonensis	NZ_CM001023.1:4421223-4421918	NZ_CM001023.1:4405419-4406240	NZ_CM001023.1:4407183-4407812	NZ_CM001023.1:4406549-4407175	NZ_CM001023.1:4401813-4402370	NZ_CM001023.1:4400496-4401050	NZ_CM001023.1:4420678-4421217	AAXU02000001.1:4421932-4422372	AAXU02000001.1:4221197-4221637	AAXU02000001.1:4402713-4403078	AAXU02000001.1:4403558-4403974	AAXU02000001.1:4400139-4400486	AAXU02000001.1:4404743-4405132	AAXU02000001.1:4406257-4406541	AAXU02000001.1:4402372-4402671	AAXU02000001.1:4222072-4223255	AAXU02000001.1:4395115-4395717	AAXU02000001.1:4399614-4400129	AAXU02000001.1:4410496-4410960	NZ_CM001023.1:4401063-4401455	NZ_CM001023.1:4221652-4222035	NZ_CM001023.1:4408053-4408355	AAXU02000001.1:4395739-4396134	AAXU02000001.1:4411013-4411366	AAXU02000001.1:4396150-4396527	NZ_CM001023.1:4401541-4401807	NZ_CM001023.1:2795535-2795807	NZ_CM001023.1:4403084-4403344	NZ_CM001023.1:4405138-4405413
	Escherichia coli	WSIG01001122.1:10-380	LOGR01000124.1:21575-22396	LSNY01000017.1:23336-23965	JWZR01000057.1:22705-23310	NC_000913.3:3446902-3447438	LGBG01000075.1:8943-9476	JWZR01000027.1:27417-27914	QICF01000521.1:1369-1794	DABNWF010000068.1:301-726	CP053600.1:3310683-3311054	DABNTB010000136.1:6029-6421	CP053600.1:3308149-3308502	DABNUY010000208.1:4873-5196	CP053600.1:3314287-3314589	JWZR01000057.1:18477-18791	CP053600.1:194227-194952	DADNLF010000058.1:147-764	DABQVU010000052.1:9752-10419	QICG01000419.1:2858-3394	NZ_NXIS01000156.1:2-271	CP053600.1:3240713-3241105	NZ_JWYY01000275.1:98-406	NZ_RZMM01000102.1:40-426	CP053600.1:3335514-3335888	NZ_JACZOU010000216.1:1154-1507	NZ_JABEWN010000100.1:177-479	NZ_JHRG01000240.1:231-497	NZ_RYBP01000195.1:70-372	CP053600.1:3313153-3313431
	Pseudomonas fluorescens	CP063233.1:6420265-6420960	CP063233.1:6403091-6403915	LJXB01000093.1:287764-288399	LJXB01000093.1:287149-287751	CP063233.1:6399589-6400128	CP063233.1:6398124-6398657	JYHW01000066.1:13434-13934	CP063233.1:6420960-6421391	CP063233.1:1266190-1266618	CP063233.1:6400477-6400845	CABVHY010000012.1:187449-187859	CP063233.1:6397763-6398113	JSAL01000031.1:3276-3605	CP063233.1:6403930-6404229	CP063233.1:6400151-6400465	CP063233.1:1716960-1717697	CABVIX010000015.1:39910-40527	CABVIX010000015.1:43548-44045	SMCJ01000065.1:2314-2781	NZ_CABVIX010000015.1:44959-45348	CP063233.1:1266633-1267025	JYHW01000065.1:78323-78634	CP026721.1:935097-935486	CP063233.1:6409975-6410346	NZ_WHOX01000051.1:30320-30673	NZ_CABVIX010000015.1:45563-45865	NZ_CAJVQG010000020.1:40499-40765	LJXB01000093.1:283792-284058	CP063233.1:6402799-6403074
	Acidihalobacter aeolianus	CP017448.1:2498703-2499398	CP017448.1:2481551-2482375	CP017448.1:2483291-2483935	CP017448.1:2482680-2483285	NZ_CP017448.1:2478072-2478608	CP017448.1:2476790-2477323	CP017448.1:2497946-2498476	NZ_CP017448.1:2499403-2499831	NZ_CP017448.1:3034831-3035256	CP017448.1:2478954-2479322	NZ_CP017448.1:2479813-2480223	CP017448.1:2476426-2476779	CP017448.1:2480911-2481255	NZ_CP017448.1:2482390-2482683	CP017448.1:2478620-2478937	CP017448.1:1351369-1352124	NZ_CP017448.1:2472296-2472913	NZ_CP017448.1:2475908-2476414	NZ_CP017448.1:2487812-2488279	NZ_CP017448.1:2477340-2477735	NZ_CP017448.1:3034421-3034810	NZ_CP017448.1:2484064-2484375	NZ_CP017448.1:2472934-2473323	CP017448.1:2488322-2488696	NZ_CP017448.1:2473355-2473708	NZ_CP017448.1:2477755-2478057	NZ_CP017448.1:1976792-1977058	NZ_CP017448.1:2479350-2479610	NZ_CP017448.1:2481270-2481539
	Acidaminococcus intestini	CP003058.1:2233338-2234039	CP003058.1:2349521-2350300	ACGB01000013.1:45927-46586	ACGB01000013.1:45277-45906	CP003058.1:2345871-2346362	CP003058.1:2344662-2345210	CP003058.1:2232642-2233175	CBEK010000118.1:1147-1572	WP_009015558.1	CP003058.1:2346773-2347141	CBEK010000112.1:4360-4818	CBEK010000112.1:7864-8226	CP003058.1:2348852-2349187	CBEK010000112.1:1837-2127	CP003058.1:2346434-2346754	CP003058.1:1638909-1639562	CBEK010000112.1:12503-13096	CP003058.1:2343755-2344255	CBEK010000173.1:2214-2684	CBEK010000112.1:6862-7260	CP003058.1:440121-440513	CP003058.1:2351985-2352296	ACGB01000013.1:34629-35021	CP003058.1:2356319-2356534	ACGB01000013.1:35043-35408	CP003058.1:2345671-2345856	CP003058.1:1607304-1607570	ACGB01000013.1:41806-42066	CBEK010000112.1:3008-3289
	Borreliella afzelii	NC_017238.1:406944-407621	NC_008277.1:501963-502793	CP002933.1:498924-499544	NC_008277.1:500995-501621	CP002933.1:504495-505043	NC_008277.1:507112-507651	NC_008277.1:407895-408380	AYCH01000330.1:518-940	AYCG01000128.1:1767-2222	AYCG01000162.1:1483-1848	AYBU01000508.1:183-596	JACHGM010000001.1:399337-399612	AYCH01000091.1:1527-1886	AYCJ01000002.1:8303-8596	CP042238.1:404570-404875	JACHGM010000002.1:315604-316383	JACHGM010000001.1:260501-261124	AYCH01000074.1:716-1210	NC_017238.1:397367-397837	CP002933.1:505256-505654	NC_017238.1:345476-345883	-	NC_017238.1:509711-510100	NC_017238.1:397865-398236	CP002933.1:509306-509683	NC_017238.1:505061-505243	NC_017238.1:850631-850894	CP002933.1:503519-503773	NC_017238.1:501365-501640
	Aminomonas paucivorans DSM 12260	NZ_CM001022.1:2042684-2043388	NZ_CM001022.1:1739910-1740731	NZ_CM001022.1:1741689-1742315	NZ_CM001022.1:1741045-1741668	NZ_CM001022.1:1736366-1736905	NZ_CM001022.1:1735176-1735712	NZ_CM001022.1:2041930-2042457	AEIV01000002.1:645643-646065	AEIV01000002.1:652965-653390	AEIV01000002.1:339450-339815	AEIV01000002.1:340343-340759	AEIV01000002.1:336981-337346	AEIV01000002.1:341455-341784	AEIV01000002.1:342941-343234	AEIV01000002.1:339140-339433	AEIV01000001.1:1246115-1246966	AEIV01000002.1:330869-331492	AEIV01000002.1:336443-336958	NZ_CM001022.1:1746046-1746513	NZ_CM001022.1:1735729-1736130	NZ_CM001022.1:2050358-2050738	NZ_CM001022.1:1742359-1742661	NZ_CM001022.1:2050358-2050738	NZ_CM001022.1:1746546-1746914	NZ_CM001022.1:1729754-1730128	NZ_CM001022.1:1736164-1736346	NZ_CM001022.1:1219248-1219511	NZ_CM001022.1:1737633-1737926	NZ_CM001022.1:1739610-1739888
	Fervidobacterium changbaicum	CP026721.1:723212-723919	CP026721.1:945686-946513	CP026721.1:947594-948223	CP026721.1:946826-947497	CP026721.1:941955-942509	CP026721.1:940738-941292	CP026721.1:1705016-1705564	CP026721.1:723943-724368	CP026721.1:1816385-1816828	CP026721.1:942860-943228	CP026721.1:943736-944164	CP026721.1:940356-940724	CP026721.1:944897-945346	CP026721.1:946527-946829	CP026721.1:942523-942846	CP026721.1:1474555-1475331	CP026721.1:934427-935056	CP026721.1:939800-940330	CP026721.1:952041-952508	CP026721.1:941306-941710	NZ_FNDL01000010.1:22298-22693	CP026721.1:948244-948552	CP026721.1:935097-935486	CP026721.1:952521-952925	CP026721.1:935558-935929	CP026721.1:941728-941913	CP026721.1:1521265-1521519	CP026721.1:943225-943533	CP026721.1:945361-945648
Plant	Arabidopsis thaliana	AC016661.7:52186-53292,53704-53817	X86765.1:65-841	AC005850.1:49239-49323,49463-49573,49657-49961,50040-50449,50547-50808	AY087963.1:71-1291	AY081701.1:1-906	BT002588.1:1-702	AC005508.1:29622-29631,29985-30486,30573-30726	LXSY01004885.1:90005-91607	AB005244.2:c62767-62662,c62572-62439,c62340-62182,c62083-61862	AC007109.7:7383-7385,7539-7640,7863-7992,8093-8205,8475-8531	LXSY01004885.1:89875-91110	AC011620.8:c85622-85620,c85341-85252,c85139-85011,c84789-84607,c84516-84358	AC009525.3:66869-67104,67185-67332	AC002332.3:c48500-48488,c48158-47874,c47792-47751,c47656-47574	AC006919.6:c100867-100857,c100370-100295,c100185-100084,c99995-99847,c99752-99596	AY085726.1:142-999	AB010697.1:81702-81785,81894-82074,82162-82259,82353-82781	AC005896.3:c18256-18164,c17819-17548,c17449-17246,c17151-17097	AC073555.9:1109-1183,1260-1333,1447-1570,1805-1987,2071-2190	AB016890.1:c42942-42939,c42811-42739,c42554-42081,c41979-41898	AB010077.1:2637-2664,2991-3372,3572-3755	AY084498.1:44-769	AB005244.2:c7016-7005,c6923-6883,c6793-6693,c6439-6295,c6201-6112,c6027-5937	AC006223.4:49306-49313,49548-49848,49937-50002,50123-50182	AFNB01014241.1:1197-5525	AC007135.8:20319-20321,20661-20780,20859-20904,21091-21176,21267-21396,21486-21553	AB016875.1:55210-55352,55436-55493,56030-56278	AC007018.7:65360-65782	AB018117.1:52047-52251,52369-52437,52728-52834,52940-53293
	Zea mays	-	EU964874.1:70-855	NM_001280002.1:191-1360	EU953144.1:45-1259	NM_001157812.2:84-992	EU952325.1:66-725	NM_001111885.2:69-731	EU971928.1:35-613	NM_001161720.1:74-700	NCVQ01000003.1:c162659793-162659643,c162659332-162659136,c162659043-162658887,c162657257-162657061	-	EU967471.1:125-688	XM_008650847.2:135-401	NM_001154870.2:89-511	NM_001156229.2:128-760	CM007650.1:19140399-19141076,19142154-19142315	NM_001374598.1:92-889	NM_001138390.1:50-649	NM_001148598.1:75-653	NM_001374614.1:109-774	NM_001156233.2:100-681	NM_001371870.1:74-619	NM_001112092.1:71-550	NM_001138888.2:166-588	NM_001112238.3:95-550	NM_001143283.1:33-488	NM_001153923.2:105-566	NM_001139381.1:90-518	NM_001329501.1:71-508
	Brassica napus	NC_027757.2:34518835-34520662	JMKK02015343.1:1724-2573	XM_013841295.2:95-1270	XM_013894927.2:71-1291	XM_013831338.2:98-1006	）XM_013877714.2:52-756	XM_022691463.1:74-736	XM_013821727.2:148-696	NM_001316299.1:32-652	XM_013856289.2:122-526	CCCW010040102.1:25071-26131	XM_022703611.1:102-656	JMKK02000726.1:75436-75729	XM_013870480.2:132-554	CCCW010042853.1:36894-37388 CCCW010042853.1:37531-37599	XM_013879002.2:55-903	XM_013867034.2:85-873	XM_022701447.1:164-550	XM_013827117.2:57-632	XM_013826503.2:98-778	XM_022715388.1:124-717	JMKK02020187.1:6043-6909	XM_013877253.2:99-578	JACBQA010011203.1:55797-56547	XM_013832622.2:133-588	XM_022719212.1:138-590	XM_022701260.1:150-608	XM_022695685.1:137-604	JACBQA010045824.1:8938-9818
	Oryza sativa	AC092076.7:37477-38577,39531-39644	KR905694.1:40-825	XM_015764369.2:152-1321	XM_015776764.2:76-1290	EU267959.1:57-971	AP005874.3:c23282-23068,c22970-22864,c22026-21845,c21750-21595	XM_015774501.2:261-938	XM_015785068.2:157-705	DP000009.2:c31125002-31124929,c31124814-31124698,c31124595-31124508,c31123438-31123418,c31123286-31123218	SWLY01003411.1:9055-10912	-	EF576357.1:27-593	AP006268.4:13171-13418,14181-14325	XM_015759457.2:103-525	XM_026022018.1:145-633	AP003943.3:126395-127066,127875-128033	EU267968.1:61-858	XM_015762115.1:121-720	XM_015784467.2:158-736	XM_015772018.2:114-776	EF575860.1:62-649	AP004775.3:20159-20161,20256-20304,20786-21068,21632-21767,22120-22200	XM_015794919.2:141-620	EF576374.1:107-523	AP004562.3:c114956-114934,c114833-114761,c114656-114518,c114417-114234,c114037-113986	AP005798.3:c89539-89537,c89438-89316,c89213-89168,c88262-88177,c88102-87973,c86962-86895	EF575747.1:81-545	AC105733.2:77753-78187	EF575851.1:1-441
	Nicotiana tabacum	-	X62500.1:8-790	XM_016609919.1:60-1229	XM_016613606.1:16-1143	XM_016605406.1:137-1045	XM_016607591.1:68-757	XM_016655096.1:40-699	XM_016641893.1:128-673	NM_001324861.1:3-611	XM_016578967.1:122-523	NCAA01035644.1:3394-3918	AWOJ01000883.1:30030-30590	AWOK01462018.1:1384-2004	XM_016579891.1:73-495	XM_016577174.1:74-568	-	XM_016616890.1:99-893	XM_016640905.1:101-730	XM_016605206.1:193-768	XM_016651086.1:132-806	XM_016600334.1:40-390	-	XM_016606222.1:121-600	-	XM_016642597.1:145-600	-	XM_016658277.1:106-561	XM_016588234.1:140-574	-
	Brachypodium distachyon	-	-	XM_014902367.2:147-2168	XM_003557437.4:76-1290	XM_003579659.4:159-1064	XM_003571793.4:99-758	XM_003561620.4:159-836	XM_003571838.4:158-700	XM_003559284.4:85-705	XM_003580080.4:152-559	LXJM01064569.1:1-2281	NM_001378721.1:71-634	LXJM01047330.1:3902-5277	XM_003573978.4:5-427	XM_024460061.1:43-528	-	XM_003568868.4:154-951	XM_003568739.4:96-701	XM_010236386.3:98-676	XM_003557176.4:128-808	XM_003576130.4:129-716	NM_001378301.1:90-635	XM_003575298.3:133-618	XM_003558135.4:157-588	XM_003573261.4:138-593	XM_003579657.4:159-614	XM_003566011.4:170-595	XM_003574029.3:115-552	XM_003572943.4:4-465
	Solanum lycopersicum	NC_015447.3:65124919-65127942	BABP01003786.1:82919-84575	XM_010316185.3:151-1320	XM_004246654.4:61-1281	XM_004246193.3:182-1087	XM_004250206.4:47-736	NM_001247822.2:22-684	XM_004251761.3:145-690	BABP01001220.1:85493-87053	XM_004247189.4:140-541	AEKE03003146.1:2125553-2127879	XM_004247356.4:150-713	JAAXDC010000005.1:16942603-16942908	NM_001309885.1:57-479	XM_004249627.4:112-606	XM_004237876.2:92-934	XM_010318637.3:153-947	XM_004250667.4:92-727	XM_004235760.4:131-706	XM_004246995.4:196-864	XM_010321146.3:120-713	XM_004253002.4:169-711	XM_004252234.4:138-617	XM_004252257.4:156-581	XM_004248514.4:136-591	XM_004249386.4:153-605	XM_010328418.3:109-564	NM_001247749.2:77-511	JAAXDC010000002.1:54684336-54685237
	Eucalyptus curtisii	JADGSD010000011.1:37689353-37691481	JADGSD010000010.1:32223455-32224984	JADGSD010000006.1:29593148-29596692	JADGSD010000011.1:37744803-37745907	-	JADGSD010000010.1:13021847-13023598	JADGSD010000002.1:38981634-38982287	JADGSD010000004.1:6972596-6975210	JADGSD010000004.1:30992550-30994226	JADGSD010000008.1:17801797-17803959	JADGSD010000004.1:6972893-6974940	JADGSD010000002.1:20438539-20441077	-	JADGSD010000004.1:11629413-11629796	JADGSD010000004.1:18811638-18811718 JADGSD010000004.1:18811801-18812169	JADGSD010000007.1:17642806-17643572	JADGSD010000008.1:17377131-17378778	JADGSD010000007.1:16342036-16342389	JADGSD010000006.1:36318682-36320720	JADGSD010000006.1:2231500-2233800	JADGSD010000009.1:29011757-29012999	JADGSD010000005.1:6843907-6844965	JADGSD010000003.1:26159131-26160794	JADGSD010000002.1:23932138-23934028	JADGSD010000004.1:24231062-24240065	JADGSD010000004.1:4638803-4642317	JADGSD010000008.1:3223526-3226346	JADGSD010000007.1:34433843-34434259	JADGSD010000002.1:4794114-4795691
	Medicago ruthenica	WNNG01000001.1:46658122-46660651	WNNG01000007.1:35795780-35797212	WNNG01000004.1:76871410-76877207	WNNG01000001.1:46658105-46660651	WNNG01000003.1:99790615-99792279	WNNG01000003.1:81774310-81776378	-	WNNG01000008.1:33833023-33838096	WNNG01000005.1:77573439-77575666	WNNG01000001.1:35719434-35719547 WNNG01000001.1:35719663-35719872	WNNG01000008.1:33833293-33837799	WNNG01000007.1:6595581-6598286	WNNG01000003.1:53786734-53788352	WNNG01000001.1:43330522-43330635 WNNG01000001.1:43331980-43332270	-	WNNG01000001.1:96343521-96346838	-	WNNG01000001.1:63154002-63156397	LHPG02000024.1:561251-563227	WNNG01000007.1:63849108-63852141	WNNG01000008.1:87139548-87141100	WNNG01000005.1:93484575-93485602	-	WNNG01000005.1:91283719-91284273	WNNG01000004.1:12568180-12569612	WNNG01000004.1:77794276-77798048	WNNG01000004.1:55969494-55970140	WNNG01000001.1:112694782-112695144	WNNG01000003.1:86124128-86126026
	Chlorella sorokiniana	-	RRZM01000699.1:914734-917466	PKFD01000037.1:269097-274179	LHPG02000017.1:1297190-1297249,1297774-1297972,1298462-1298561,1298792-1298904,1299487-1299563,1299861-1299961,1300311-1300450,1300741-1300862,1301059-1301179,1301551-1301658,1301920-1301975	-	-	LHPG02000022.1:479689-479698,480079-480139,480339-480428,480538-480716,480933-481104,481260-481341,481480-481572	-	-	-	-	LHPG02000024.1:c264554-264552,c264072-263983,c263381-263253,c262470-262351,c262039-261916,c261711-261620,c261391-261386	-	PKFD01000049.1:572592-574234	RRZN01000318.1	LHPG02000014.1:c1818373-1818206,c1817482-1817384,c1817084-1817025,c1816638-1816557,c1816094-1816024,c1815862-1815790,c1815566-1815469,c1815207-1815140,c1814847-1814790,c1814576-1814553	-	RRZN01000018.1:369878-370808	WNNG01000006.1:63761537-63763576	PQAU01000025.1:3366553-3368786	PKFC01000003.1:2158639-2160590	RRZM01000004.1:64920-65958	PKFD01000057.1:2229499-2230187	RRZM01000018.1:7298205-7299102	RRZN01000044.1:833-2162	PKFD01000040.1:568920-572138	PQAU01000047.1:361340-363094	RRZM01000011.1:184669-186698	PKFC01000003.1:2212033-2214143
	Ostreococcus tauri	CAJPGS010000066.1:42508-43943	CAJPGI010000129.1:460103-461309	CAJPGT010000133.1:75019-76237	CAJPGS010000066.1:42408-44065	CAJPGI010000137.1:14044-16441	CAJPGI010000151.1:178176-179097	CAJPGS010000004.1:171639-172798	CAJPGS010000004.1:202623-203708	CAJPGT010000167.1:20852-22291	CAJPGS010000086.1:265572-266479	CAJPGS010000004.1:202890-203408	CAJPGI010000151.1:21523-22068	CAJPGI010000104.1:140029-140719	CAID01000016.2:82209-82934	CAJPGI010000042.1:4087-4922	KZ155790.1:216530-217345	CAJPGN010000014.1:415618-416790	KZ155778.1:c764243-764178,c764120-763614	KZ155772.1:230715-230843,230890-230899,231052-231581	KZ155785.1:420464-420711,420914-421478,421552-421564,421726-422219	CAID01000009.2:396144-713054	CAJPGT010000133.1:176338-176649	CAJPGI010000092.1:45988-46218	CAID01000006.2:190598-191048	KZ155838.1:571030-571488	CAJPGI010000131.1:260200-260828	ADNK01000313.1:124477-127142	KZ155771.1:1130056-1130067,1130358-1130387,1130557-1130688,1130824-1131063	CAJPGI010000120.1:109387-109828
	Bathycoccus prasinos	-	-	XM_007515657.1	XM_007508548.1	-	-	XM_007512183.1	XM_007511917.1	JACNMA010000356.1:1451-2808	VIAU01000074.1:11033-11819	-	VIAU01000332.1:218-769	-	XM_007512118.1	FQSR01000050.1:11430-11489 FQSR01000050.1:11938-12189	XM_007509846.1	XM_007509878.1	XM_007508410.1	-	XM_007509744.1	XM_007510798.1	-	XM_007513287.1	XM_007513008.1	XM_007511706.1	XM_007509081.1	XM_007511891.1	XM_007511602.1	XM_007509361.1
Chromista	Babesia bigemina	JAFBJA010000067.1:14707-15810	JAFBJA010000059.1:12873-13850	JAEPJR010000048.1:15135-16851	JAFBJA010000067.1:14710-15591	JAEPJR010000893.1:368-1483	JAEPJR010000037.1:55252-56073	JAFBJA010000393.1:1240-1935	LK391708.1:2100695-2100763,2100800-2101085,2101121-2101281	JAFBJA010000029.1:499-1065	CCBM010000001.1:1830378-1831235	CCBM010000002.1:2100507-2101478	XM_012913851.1	CCBM010000002.1:458053-458788	XM_012913121.1	XM_012914370.1	XM_012914014.1	JAFBJA010000277.1:482-1201	XM_012912964.1	JAFBJA010000507.1:1146-1876	XM_012914630.1	LK391708.1:649664-649726,649766-649919,649958-650295	JAFBJA010000561.1:2168-2593	LK391708.1:c1122398-1122378,c1122250-1122063,c1121916-1121655	XM_012913077.1	LK391708.1:c1701039-1700805,c1700768-1700548	LK391708.1:742736-742943,743130-743413	LK391708.1:1914570-1914954,1915170-1915340,1915379-1915428,1915463-1915529,1915587-1915679,1915721-1915857	XM_012913095.1	XM_012913078.1
	Besnoitia besnoiti	NWUJ01000002.1:741652-742712	NWUJ01000006.1:671586-673174	NWUJ01000005.1:819336-821577	NWUJ01000007.1:273265-274293	NWUJ01000003.1:447369-449873	NWUJ01000007.1:3097111-3097686	NWUJ01000012.1:1704781-1706738	NWUJ01000007.1:642806-643141 NWUJ01000007.1:643617-643778	NWUJ01000001.1:788393-789800	NWUJ01000003.1:5012900-5015071	NWUJ01000007.1:642776-643141 NWUJ01000007.1:643617-643778	NWUJ01000002.1:5205398-5206714	NWUJ01000009.1:887284-889266	NWUJ01000009.1:8902-9491	NWUJ01000010.1:2302025-2303099	NC_042365.1:1540667-1543727	XM_029361059.1	NWUJ01000003.1:2075344-2076513	NWUJ01000009.1:493414-494648	NWUJ01000001.1:4867024-4869614	NWUJ01000001.1:3427734-3429499	NWUJ01000016.1:248833-249496	NWUJ01000005.1:979278-981354	NWUJ01000018.1:119140-120060	NC_042359.1:1413349-1415069	NWUJ01000001.1:331541-332914	NWUJ01000003.1:2848884-2851043	NWUJ01000013.1:299413-300682	NWUJ01000004.1:2840282-2841373
	Cryptosporidium parvum Iowa II	AAEE01000003.1:573879-574582	AAEE01000001.1:522775-523530	AAEE01000007.1:345603-347034	AAEE01000002.1:656592-658685	AAEE01000011.1:106041-107006	XM_628595.1	AAEE01000002.1:891113-891781	AAEE01000002.1:429144-429662	XM_001388192.1	AAEE01000004.1:282028-282312	AAEE01000002.1:429150-429662	AAEE01000009.1:117994-118563	XM_628413.1	AAEE01000002.1:46501-46941	XM_625686.1	NC_006983.1:985683-988351	AAEE01000001.1:265430-265972	AAEE01000002.1:934266-934886	XM_626236.1	AAEE01000002.1:1011642-1012268	AAEE01000003.1:311971-312300	XM_626214.1	AAEE01000008.1:411850-412402	AAEE01000010.1:20706-21119	XM_626159.1	XM_628206.1	AAEE01000002.1:654777-655235	XM_625537.1	XM_627934.1
	Neospora caninum Liverpool	CADU01000303.1:134185-135340	-	LN714485.1:c857336-857252,c856555-856445,c856121-855748,c855435-855354,c855063-854550,c853870-853840	-	LN714478.1:508177-508249,509485-509874,510478-510911,511183-511221	LN714486.1:3063727-3064308	LN714484.1:c2221978-2221757,c2220827-2220731,c2220166-2220063,c2219738-2219496	LN714486.1:634326-634403,634900-635185,635768-635931	-	LN714484.1:524987-525058,526015-526079,526613-526880	-	-	-	LN714486.1:c2177522-2177513,c2176647-2176606,c2176081-2176008,c2175636-2175343	FR823387.1:1914932-1914977,1915958-1916089,1916510-1916832,1917180-1917263	LN714484.1:4610432-4610438,4611100-4611299,4612463-4612698,4612828-4613044,4613173-4613319	LN714475.1:c85514-85512,c84232-84136,c83737-83454,c83275-83156,c82879-82592	LN714480.1:c1709919-1709714,c1709460-1709227,c1708938-1708800	LN714480.1:415300-415392,415665-415999,416370-416532	LN714487.1:c1991949-1991739,c1990450-1990327,c1989275-1989047,c1988388-1988335	LN714487.1:3319938-3320000,3320805-3320958,3321436-3321785	LN714477.1:195579-195654,196486-196787,197470-197547	LN714485.1:c1030407-1030387,c1029523-1029431,c1028741-1028461,c1027687-1027597	XM_625539.1	NC_018395.1:5005358-5007695	-	LN714479.1:c1026263-1026261,c1025480-1025145,c1024944-1024831	-	-
	Plasmodium vivax	LT635623.1:c2735991-2735987,c2735394-2734746	LT635621.2:754842-754860,755087-755850	KQ235026.1:553319-554479	LT635621.2:1166862-1168097	LT635624.2:1084568-1084640,1085050-1085834,1086144-1086173	KQ235479.1:303118-303813	XM_001616760.1:416-1075	KQ235218.1:c162087-162013,c161826-161380	XM_001617127.1:189-836	KQ235529.1:c86675-86553,c86333-86269,c86084-85760	LQRK01003115.1:703-1173	KQ235479.1:c197789-197787,c197457-197202,c196731-196427	XM_001614895.1:294-704	KQ235499.1:c1039146-1039021,c1038635-1038342	KQ235548.1:490315-490494,490619-490768,491375-491533	KQ235509.1:c23832-23826,c23469-23385,c23231-22646,c22493-22347	KQ235383.1:c57856-57854,c57209-56427	KQ235218.1:c227309-227232,c227028-226519	XM_001616909.1:311-895	XM_001616817.1:274-939	XM_001613707.1:259-828	KQ235218.1:164130-164211,164356-164517,164701-164867	KQ235360.1:c236002-235979,c235653-235454,c235281-235111,c234881-234791	KQ234816.1:417516-417596,417789-418139	XM_001616321.1:310-765	KQ235421.1:664458-664629,664972-665149,665318-665423	KQ235548.1:831725-831727,832256-832690	XM_001613903.1:513-926	KQ235298.1:42553-42555,42892-43407
	Theileria annulata	XM_947053.1	XM_948631.1	XM_949120.1	XM_947053.1	XM_947531.1	XM_948059.1	XM_947522.1	LAPW01000001.1:2533991-2534831	CR940353.1:c774283-774175,c774110-773833,c773761-773585	XM_949014.1	MACL01000176.1:58884-59918	XM_946818.1	XM_947966.1	XM_947303.1	XM_949674.1	NC_011098.1:1465895-1467650	XM_948231.1	XM_950442.1	XM_948381.1	XM_946676.1	XM_947889.1	XM_948374.1	XM_947330.1	XM_950317.1	NC_011129.2:1585327-1585563	NC_011098.1:558280-558762	XM_947649.1	AY033876.1:175-570	XM_950316.1
	Toxoplasma gondii ME49	ABPA02000253.1:179313-180540	ABPA02000206.1:334737-336616	ABPA02000257.1:1996618-1999305	ABPA02000291.1:1690664-1691692	ABPA02000266.1:528434-531107	ABPA02000290.1:865249-865956	ABPA02000885.1:1314247-1316555	ABPA02000291.1:1373451-1375454	ABPA02000943.1:941406-942644	ABPA02000879.1:621441-623741	ABPA02000291.1:1373454-1375445	ABPA02000187.1:276377-278070	ABPA02000823.1:267619-269546	ABPA02000823.1:1159040-1159693	ABPA02000279.1:784028-784210 ABPA02000279.1:784475-784681	ABPA02000884.1:109636-110247	XM_002369651.2:670-1221	ABPA02000277.1:59297-60360	ABPA02000823.1:706149-707242	ABPA02000898.1:31273-34387	ABPA02000901.1:1306825-1308650	ABPA02000837.1:142125-142982	ABPA02000257.1:1811208-1813179	ABPA02000202.1:338392-339594	NC_031476.1:5240845-5243101	NC_031475.1:385871-387582	ABPA02000852.1:419176-419911	ABPA02000298.1:1287105-1288293	ABPA02000256.1:167628-168877
	Nannochloropsis gaditana	PEIC01000029.1:410795-413041	PEIC01000012.1:1045512-1047768	PEIC01000024.1:188305-190712	AGNI01002276.1:4615-5973	-	AGNI01003452.1:10123-11361	PEIC01000014.1:967410-968866	AZIL01000116.1:c44633-44439,c43978-43711,c43587-43384,c43285-43275	PEIC01000019.1:145756-147053	AFGN01003829.1:29679-30725	AGNI01001526.1:4534-5527	AGNI01002409.1:2607-3501	AFGN01001592.1:3556-4213	AZIL01000760.1:2124-2258,2505-2577,2683-2961	AFGN01001337.1:4098-4958	AZIL01001181.1:60394-61371	AZIL01000115.1:2878-2880,3336-4115	PEIC01000005.1:1150219-1151216	AZIL01001692.1:c31207-31046,c30575-30406,c30231-30009,c29861-29760	AZIL01001059.1:94729-95370	AZIL01001819.1:22035-22224,22305-22612,22864-23130	AZIL01001183.1:c7864-7568,c7433-7385,c7213-7063,c6811-6538	AGNI01004127.1:10428-10924	AZIL01002627.1:46286-46885	AZIL01001565.1:6593-6778,6901-7209	AZIL01000171.1:c30616-30614,c30335-29880	AZIL01002132.1:c69933-69269,c69141-69075	AGNI01000910.1:36720-37043	AFGN01001545.1:5372-5889
	Ectocarpus siliculosus	CABU01010160.1:6881-10503	CABU01013152.1:8990-11547	CABU01000859.1:5395-10911	CABU01009592.1:1248-2710	-	CABU01010682.1:85923-88955	-	CABU01003562.1:35741-39565	-	-	CABU01003562.1:35841-39559	CABU01003377.1:52682-55460	-	CABU01003928.1:5310-6367	CABU01002057.1:4326-7070	CABU01007723.1:21727-22899	FN648158.1:c242080-242078,c240344-240258,c239753-239631,c238794-238746,c237391-237270,c235767-235687,c235312-235179,c234770-234665,c233815-233732	CABU01009670.1:11198-14201	CABU01010682.1:56849-61929	CABU01000663.1:13377-17122	CABU01000139.1:12421-15572	CABU01012013.1:5718-7122	CABU01004441.1:32089-33849	CABU01000658.1:24574-26039	CABU01001965.1:6100-7766	FN648542.1:c166413-166411,c165148-165026,c164109-163978,c162989-162873,c162413-162333	CABU01007394.1:286-1570	FN648542.1:c249060-249058,c248817-248563,c246441-246322	CABU01004016.1:7633-9803
	Fragilariopsis kerguelensis	-	-	-	-	-	-	-	LFJG01000613.1:20175-20881	LFJG01000525.1:3810-4376	LFJG01004394.1:520-912	LFJG01000613.1:20266-20781	LFJG01000443.1:33714-34283	LFJG01004552.1:2633-3138	LFJG01001848.1:589-1178	FMBT01000299.1:508153-508834	-	-	-	-	-	-	-	-	-	-	-	-	-	-
	Bigelowiella natans	ADNK01001037.1:6900-8002	ADNK01001932.1:16231-17711	ADNK01000422.1:19431-20615	ADNK01002531.1:844-2167	ADNK01000398.1:8643-9797	ADNK01002051.1:22225-22898	ADNK01000910.1:29833-30479	ADNK01001129.1:141817-142916	ADNK01000004.1:1507-2694	-	ADNK01001129.1:141823-142925	ADNK01000741.1:93506-93631 ADNK01000741.1:93961-94299	ADNK01001063.1:7743-8619	ADNK01002660.1:73871-74140 ADNK01002660.1:74441-74533	-	ADNK01000759.1:8881-10473	-	ADNK01001199.1:20802-21442	ADNK01001852.1:4075-5296	ADNK01002607.1:185049-186550	ADNK01001207.1:22522-23233	-	ADNK01000741.1:100043-100804	ADNK01003572.1:3870-4228	ADNK01000980.1:40780-41314	ADNK01001209.1:7801-8657	ADNK01000313.1:124477-127142	ADNK01002290.1:257241-257597	ADNK01000400.1:36963-37495
	Lotharella oceanica	-	-	-	-	-	-	-	-	-	-	-	-	-	-	-	-	-	-	-	-	-	-	-	-	-	-	-	-	-
Protists	Entamoeba histolytica	AOSC01002441.1:148-789	BDEQ01000001.1:11467148-11467921	BDEQ01000001.1:12697224-12698432	BDEQ01000001.1:6520947-6522242	KB445040.1:1217-2077	BDEQ01000001.1:14859950-14860564	AAFB02001602.1:697-1326	KB443945.1:12128-12652	BDEQ01000001.1:14197944-14198819	KB445277.1:9244-9651	AOSC01001623.1:6826-7347	DS571337.1:6858-7364	KB443800.1:1309-1722	KB444871.1:21838-22260	KB445411.1:8720-9259	KB445478.1:9595-10362	BDEQ01000001.1:12451494-12452060,12452102-12452128	BDEQ01000001.1:9668496-9669113	KB444111.1:738-1343	KB445325.1:96-458	BDEQ01000001.1:2881186-2881743	KB445186.1:3558-3941	KB443766.1:9477-9947	KB444465.1:5343-5741	BDEQ01000001.1:c15048137-15048130,c15048063-15047616	KB445144.1:c3351-3349,c3275-2838	KB443805.1:18566-19000	DS571200.1:5238-5591	KB443982.1:959-1426
	Dictyostelium discoideum AX4	AAFI02000019.1:389471-390624	AAFI02000012.1:824676-825863	XM_629919.1	XM_637392.1	XM_637337.1	XM_629631.1	AAFI02000109.1:271198-271976	AAFI02000030.1:29358-30237	AAFI02000186.1:11114-12017	AAFI02000023.1:87081-87741	AAFI02000030.1:29370-30246	AAFI02000035.1:154878-155830	AAFI02000109.1:65020-65546	AAFI02000162.1:99352-99720 AAFI02000162.1:99786-99908	AAFI02000008.1:921857-922396	AAFI02000219.1:18539-19504	XM_639821.1	XM_632836.1	XM_631338.1	XM_629870.1	AAFI02000149.1:212694-213570	XM_632767.1	XM_635057.1	XM_633574.1	XM_633462.1	XM_630185.1	XM_633034.1	XM_630779.1	XM_636634.1
	Monosiga brevicollis MX1	ABFJ01000599.1:12807-13504	ABFJ01001345.1:23969-24927	ABFJ01001262.1:12576-23809	ABFJ01000154.1:6136-7283	ABFJ01000198.1:120236-121004	ABFJ01000060.1:68294-69513	ABFJ01000136.1:3460-4188	ABFJ01000019.1:25037-25779	ABFJ01000867.1:20060-21392	ABFJ01001030.1:34539-35530	ABFJ01000019.1:25173-25703	ABFJ01000432.1:1873-2661	BL	ABFJ01001111.1:40002-40960	ABFJ01000201.1:2970-4047	ABFJ01000535.1:29326-30109	ABFJ01000893.1:1715-2904	ABFJ01000601.1:21502-22142	ABFJ01000084.1:77540-78249	ABFJ01000493.1:36929-37751	ABFJ01000831.1:47511-48486	ABFJ01001547.1:18519-18950	ABFJ01000722.1:8928-9956	ABFJ01000581.1:102-939	ABFJ01000041.1:20220-21884	ABFJ01000210.1:21713-22234	ABFJ01000203.1:5827-6951	ABFJ01000079.1:196545-197819	ABFJ01000399.1:500-1932
	Salpingoeca rosetta	ACSY01001172.1:7104-8631	ACSY01001845.1:2200-3468	GL832962.1:c763007-763006,c762741-761547	ACSY01001024.1:13106-14355	ACSY01001536.1:294-2143	ACSY01001345.1:7552-9065	XM_004995669.1:114-758	GL832961.1:c1866537-1866128,c1865880-1865799,c1865601-1865527	ACSY01000982.1:1499-3035	GL832975.1:c659973-659972,c659716-659614,c659232-659113,c658832-658704,c658370-658290	ACSY01000759.1:8033-8831	ACSY01001643.1:22355-23908	GL832956.1:825329-825337,825539-825750,826001-826157	ACSY01001307.1:3531-5017	GL832956.1:c2141341-2141337,c2140885-2140815,c2140636-2140557,c2140338-2140246,c2139925-2139815	GL832966.1:c782818-782152,c781047-780911	ACSY01002213.1:69346-70580	ACSY01001390.1:74031-75516	ACSY01000180.1:1946-3137	GL832961.1:c1169423-1169422,c1168654-1168505,c1168209-1168118,c1167864-1167613,c1167342-1167239	GL832962.1:1103581-1103721,1104237-1104308,1104510-1104614,1104826-1104929,1105224-1105386	ACSY01002067.1:4268-4897	GL832956.1:c2356482-2356474,c2355738-2355607,c2355341-2355238,c2354952-2354796,c2354520-2354452	GL832955.1:1881563-1881934,1882926-1882979	GL832958.1:589560-589727,590109-590193,590707-591011	ACSY01000435.1:14187-16182	ACSY01000362.1:40108-41677	GL832955.1:405319-405417,406178-406363	GL832955.1:1097624-1097704,1097939-1098029,1098215-1098304,1098558-1098651,1098870-1098957
	Crithidia fasciculata	AODS02000097.1:8895-9536	AODS02000078.1:12550-13296	AODS02000482.1:731115-732293	AODS02000453.1:460546-461547	AODS02000483.1:1676238-1677017	AODS02000478.1:283130-284257	AODS02000431.1:238920-239558	AODS02000431.1:109367-110079	AODS02000453.1:1014335-1014916	-	AODS02000458.1:32208-32735	AODS02000478.1:1302548-1303141	AODS02000478.1:913536-913922	AODS02000483.1:2411284-2411697	AODS02000435.1:399577-400137	AODS02000452.1:164391-165197	AODS02000456.1:1088497-1089063	AODS02000435.1:428616-429223	AODS02000433.1:93005-93703	AODS02000459.1:1359754-1360650	AODS02000459.1:433420-434087	AODS02000459.1:354042-354508	AODS02000129.1:20049-20710	AODS02000456.1:856084-856586	AODS02000455.1:1155621-1156064	AODS02000483.1:322426-322836	AODS02000458.1:191612-192087	AODS02000483.1:1046747-1047097	AODS02000453.1:1120726-1121280
	Endotrypanum monterogeii	AOFS02001404.1:2552-3193	JAHGAT010001502.1:1-747	JAHGAT010001157.1:75-1253	JAHGAT010001177.1:6-1007	JAHGAT010001231.1:44-823	AOFS02001140.1:35081-36480	JAHGAT010001561.1:48-686	AOFS02000639.1:11955-12685	JAHGAT010000494.1:1559-2140	-	AOFS02000064.1:3549-4076	AOFS02000310.1:65737-66330	AOFS02001396.1:29926-30312	AOFS02001311.1:1118-1531	AOFS02000261.1:10436-11005	AOFS02001063.1:49612-50409	AOFS02000325.1:4462-5028	AOFS02002373.1:300-934	JAHGAT010000291.1:1271-1719	AOFS02000741.1:338-1150	AOFS02001367.1:847-1350	AOFS02001363.1:25594-26060	JAHGAT010001745.1:73-534	JAHGAT010000570.1:1705-2231	AOFS02001182.1:30779-31231	JAHGAT010000473.1:2537-2935	AOFS02000647.1:3297-3772	AOFS02000917.1:15379-15729	JAHGAT010000371.1:20417-20874
	Leishmania donovani	ANFN01002621.1:2-643	XM_003864682.1	AVPQ01001730.1:379-1557	AVPQ01001369.1:287-1288	CP029534.1:718201-719118	CP029532.1:253166-253753	CP029503.1:377421-378062	CP029521.1:11749-12315	CP029528.1:1094382-1095044	CP029521.1:660840-661367	CP029521.1:11749-12315	CP029535.1:1762365-1762961	CP029535.1:1311499-1311888	CP029534.1:1458768-1459187	CP029510.1:350959-351531	CP029531.1:168115-168909	CP029512.1:411547-412368	CP029510.1:377799-378371	RHLD01000060.1:102638-103253	CP029523.1:785679-786341	CP029535.1:471627-472199	CP029535.1:395342-395848	CP029520.1:629516-629941	CP029512.1:168456-168881	CP029532.1:1455162-1455617	CP029529.1:1303011-1303445	CP029521.1:194570-195028	CP029527.1:999064-999495	XM_003864373.1
	Capsaspora owczarzaki ATCC 30864	ACFS02000370.1:81328-81978	ACFS02000195.1:216805-217560	ACFS02000456.1:5093-6502	ACFS02000032.1:254466-255671	ACFS02000124.1:239947-241137	KE346360.1:3546413-3547186	ACFS02000215.1:40174-40791	KE346365.1:34294-34308,34943-35521	ACFS02000209.1:101266-102311	ACFS02000124.1:242640-243311	ACFS02000207.1:34958-35473	ACFS02000351.1:58802-59594	-	KE346361.1:2531514-2531523,2531999-2532286,2532677-2532718,2532834-2532916	ACFS02000375.1:229394-230737	ACFS02000069.1:150252-151058	KE346360.1:c3321956-3321954,c3321523-3321446,c3321233-3320523	ACFS02000064.1:104137-104754	ACFS02000157.1:111945-114009	KE346372.1:608122-608166,608328-608393,608509-608590,608748-609388	KE346385.1:9609-9678,9763-10313	ACFS02000473.1:24614-25046	ACFS02000433.1:59310-59937	KE346362.1:425111-425124,425265-425697	ACFS02000326.1:134025-135603	ACFS02000027.1:275624-276089	ACFS02000087.1:38116-38526	KE346375.1:c598261-598259,c598075-598004,c597831-597635,c597404-597119	ACFS02000114.1:65127-65675
	Giardia intestinalis	WBSJ01000129.1:49127-49777	ACGJ01002174.1:2830-3561	CABIUD010000220.1:10341-11462	CABIUB010000010.1:37020-37964	JXTI01000150.1:22770-23546	-	CABIUC010000109.1:3851-4477	ACGJ01002483.1:22900-23694	CABIUB010000053.1:22797-23977	ACGJ01001718.1:16127-16883	WBSJ01000070.1:6531-7319	CABIUB010000146.1:6784-7572	-	ACGJ01002900.1:10834-11247	CABIUE010000088.1:1449-2054	ACGJ01002335.1:7068-7964	CABIUA010000057.1:34046-34825	ACVC01000023.1:65748-66329	CABIUE010000148.1:24578-25320	CABIUB010000034.1:43406-44151	ACVC01000034.1:5893-6460	CABIUD010000241.1:6710-7066	ACGJ01002888.1:3071-3532	AHHH01000080.1:10484-11059	WBSJ01000129.1:73016-73447	CABIUB010000182.1:11866-12261	CABIUE010000061.1:33524-34002	CABIUC010000101.1:25872-26213	CABITZ010000203.1:12988-13598
	Spironucleus salmonicida	AUWU01000015.1:46810-47509	AUWU01000298.1:22078-22818	AUWU01000237.1:123321-124442	AUWU01000444.1:3040-4602	AUWU01000450.1:8709-9452	-	AUWU01000237.1:203420-204043	AUWU01000189.1:5384-5878	AUWU01000447.1:5497-6853	-	AUWU01000189.1:5381-5869	AUWU01000024.1:22638-22976	-	AUWU01000078.1:174169-174588	AUWU01000260.1:137549-137920	AUWU01000316.1:58744-59328	AUWU01000240.1:5053-5817	AUWU01000179.1:200026-200880	-	AUWU01000304.1:5377-5889	AUWU01000166.1:79518-80082	-	AUWU01000433.1:387425-387908	AUWU01000322.1:2297-2854	AUWU01000213.1:44573-44995	AUWU01000295.1:3307-3699	AUWU01000078.1:262091-263912	AUWU01000221.1:12889-13215	AUWU01000298.1:8075-8491
	Abeoforma whisleri	PDIO01004223.1:1858-3001	PDIO01001563.1:392-926	PDIO01000894.1:4400-5935	PDIO01023519.1:164-1335	PDIO01000245.1:4447-5339	PDIO01002108.1:974-2381	PDIO01000318.1:903-1523	PDIO01000749.1:624-2168	PDIO01001251.1:4574-5831	PDIO01000245.1:7184-8225	PDIO01000749.1:724-2074	PDIO01002199.1:3996-4484	PDIO01025261.1:11-622	PDIO01008934.1:854-925 PDIO01008934.1:1123-1251 PDIO01008934.1:1389-1532	-	PDIO01004869.1:1230-2077	PDIO01001639.1:2779-4466	PDIO01003058.1:2539-3400	PDIO01002931.1:967-2033	PDIO01002673.1:886-2039	PDIO01001058.1:25-1335	PDIO01000568.1:2082-2315	PDIO01002981.1:865-1587	PDIO01002509.1:534-1121	PDIO01007782.1:1274-1867	PDIO01002661.1:1948-2973	PDIO01000275.1:2360-3159	PDIO01011579.1:637-1111	PDIO01025474.1:80-1096
	Pirum gemmata	NAOQ01000130.1:102396-103046	PDIN01044291.1:745-1348	PDIN01007655.1:90-2023	PDIN01002316.1:4277-5574	PDIN01014143.1:475-1358	PDIN01002921.1:394-1268	PDIN01023121.1:733-1694	PDIN01029870.1:1-797	-	-	PDIN01029870.1:26-697	PDIN01007912.1:2807-3960	-	PDIN01007902.1:1064-1342	PDIN01003366.1:2385-3133	PDIN01000957.1:155-962	PDIN01018122.1:71-1312	PDIN01010232.1:50-1650	PDIN01076750.1:27-1000	-	PDIN01015189.1:242-1496	-	PDIN01041712.1:58-276	PDIN01023715.1	PDIN01007411.1:127-1260	PDIN01013670.1:200-1000	PDIN01003393.1:1909-2662	PDIN01013411.1:69-545	PDIN01006865.1:1307-2329
	Ichthyophonus hoferi	-	NAOQ01000687.1:24539-26277	NAOQ01000206.1:31523-33178	NAOQ01000031.1:178125-179512	NAOQ01000028.1:153990-155385	NAOQ01000807.1:21157-22695	-	NAOQ01000239.1:30004-31610	NAOQ01000081.1:10687-11983	NAOQ01000028.1:156182-157259	-	NAOQ01000123.1:105415-105807	NAOQ01000641.1:11515-12411	NAOQ01000194.1:69474-70651	NAOQ01000551.1:28503-31100	NAOQ01000446.1:31409-32330	NAOQ01000704.1:5610-6290	NAOQ01000996.1:8192-9692	NAOQ01000286.1:30498-31607	NAOQ01000129.1:82982-84196	NAOQ01000162.1:96126-97401	NAOQ01000789.1:8781-9717	NAOQ01000237.1:55478-56642	NAOQ01000642.1:12926-13687	NAOQ01000141.1:80596-81464	NAOQ01000100.1:123973-125571	NAOQ01000211.1:72462-72782	NAOQ01000440.1:43982-46054	NAOQ01000722.1:31126-31698
Fungi	Schizosaccharomyces pombe	NM_001022188.2:66-716	NM_001021606.2:46-807	NM_001020208.2:109-1275	NM_001021785.2:126-1217	NM_001019604.2:43-927	NM_001023180.2:36-623	NM_001019738.2:122-787	NM_001019574.2:79-603	NM_001018886.2:79-705	NM_001019353.2:36-440	NM_001019870.2:67-660	NM_001018708.2:1-564	NM_001020371.2:85-438	NM_001019510.2:42-461	NM_001019542.2:35-484	NM_001023426.2:31-792	NM_001019599.2:83-871	NM_001019702.2:21-632	NM_001019109.2:32-619	NM_001019948.2:40-642	NM_001018346.2:16-591	NM_001019444.2:75-509	NM_001020101.2:26-484	NM_001021112.2:80-526	NM_001019330.2:94-549	NM_001019611.2:102-521	NM_001019778.2:117-581	NM_001021151.2:60-455	NM_001022513.2:180-614
	Alternaria brassicae	SMOM01000010.1:1361864-1362565	SMOM01000001.1:2823157-2824093	SMOM01000005.1:1320279-1321603	SMOM01000004.1:2299117-2300300	SMOM01000002.1:720836-722018	SMOM01000001.1:646109-646894	SMOM01000009.1:715506-716307	SMOM01000006.1:2138585-2139543	SMOM01000001.1:6442305-6443769	SMOM01000008.1:1074677-1075478	SMOM01000004.1:1675890-1677310	SMOM01000002.1:3311337-3312564	SMOM01000004.1:2599231-2599979	SMOM01000002.1:273597-273917	SMOM01000008.1:132432-133367	SMOM01000003.1:1420125-1420915	SMOM01000003.1:2441218-2442225	SMOM01000001.1:2461803-2462816	SMOM01000007.1:631550-632370	SMOM01000008.1:149821-150582	SMOM01000003.1:1738170-1739005	SMOM01000008.1:1358331-1359123	SMOM01000001.1:4085331-4085959	SMOM01000004.1:1575783-1576306	SMOM01000005.1:480603-485238	-	SMOM01000005.1:1753015-1754465	SMOM01000001.1:5853206-5853770	SMOM01000002.1:1252708-1253474
	Cercospora beticola	PDUI01000007.1:68975-69454	XM_023601833.1:66-830	XM_023592908.1:76-1254	XM_023602240.1:70-1185	XM_023593967.1:694-1107	（L6-B)XM_023593648.1:181-789	XM_023603558.1:101-766	XM_023603950.1:351-845	XM_023598919.1:69-731	XM_023592924.1:87-524	XM_023594699.1:125-727	XM_023603436.1:89-658	XM_023594273.1:102-491	XM_023604840.1:74-496	XM_023594297.1:54-539	XM_023594315.1:138-938	XM_023598571.1:57-845	XM_023596281.1:3-761	XM_023593308.1:68-676	NC_036770.1:173321-174058	XM_023598274.1:45-623	XM_023594249.1:94-594	XM_023593323.1	XM_023594206.1:103-552	XM_023596748.1:59-514	XM_023599054.1:58-510	XM_023593139.1:50-511	XM_023596716.1:75-515	XM_023604437.1:129-581
	Valsa mali	JUIY01000070.1:26592-27326	KN714673.1:c523990-523450,c523313-523216,c523159-523034	CM003108.1:c686631-686540,c686453-686297,c686241-685568,c685512-685260	CM003104.1:762672-762876,763119-763269,763333-764089	CM003106.1:1332714-1332716,1332858-1332895,1332978-1333121,1333209-1333929	(L6-B)CM003099.1:c2542705-2542592,c2542293-2541958,c2541855-2541703	CM003106.1:c1489501-1489457,c1489161-1488777,c1488711-1488479	CM003099.1:c3015450-3015448,c3015386-3015248,c3015167-3014791	CM003102.1:c2314782-2314780,c2314693-2314660,c2314538-2314492,c2314353-2314195,c2314095-2313688	CM003107.1:c1021522-1021397,c1021318-1021007	KN796115.1:522043-522063,522348-522483,522614-522667,522746-523004,523126-523264	JUIZ01001379.1:36516-37604	CM003106.1:c1792803-1792789,c1792692-1792660,c1792578-1792382,c1792276-1792150	CM003103.1:3134372-3134385,3134681-3134728,3134833-3134949,3135108-3135237,3135355-3135465	CM003110.1:291152-291202,291402-291545,291696-291983	CM003103.1:113400-113663,113891-114148,114227-114481	CM003107.1:732906-732918,733126-733549,733698-733748,733812-734112	CM003100.1:c1151961-1151819,c1151531-1151348,c1151257-1150940	CM003098.1:c459032-458871,c458574-458492,c458401-458035	CM003108.1:1417387-1417450,1417622-1418166	CM003106.1:180749-180792,180864-180884,180964-181062,181158-181569	CM003100.1:c2442736-2442698,c2442504-2442467,c2442403-2442291,c2442203-2441936,c2441872-2441827	KN714709.1:c42717-42616,c42549-42480,c42291-42053,c41995-41927	CM003098.1:4395510-4395512,4395711-4396029,4396113-4396237	CM003099.1:2115526-2115727,2115814-2115846,2116085-2116131,2116206-2116379	CM003098.1:c1672849-1672783,c1672673-1672597,c1672572-1672302,c1672232-1672081	CM003100.1:830151-830168,830273-830349,830520-830816,830889-830958	CM003101.1:2948826-2948972,2949038-2949238,2949314-2949406	CM003098.1:c5173948-5173916,c5173640-5173577,c5173498-5173193,c5173123-5173074
	Trametes hirsuta	-	-	-	-	-	-	-	MKKQ01003109.1:13640-14507	WAHA01000001.1:1943943-1944918	MKKQ01000892.1:87325-88128	WAHA01000001.1:2560321-2560956	WAHA01000004.1:2473824-2474552	-	LJJJ01000126.1:146355-146555 LJJJ01000126.1:146671-146964	PUDQ01005096.1:876-1623	-	-	-	-	-	-	-	-	-	-	-	-	-	-
	Sporisorium graminicola	SRRM01000008.1:410473-411120	SRRM01000014.1:236075-237618	SRRM01000003.1:628942-631169	SRRM01000005.1:660553-661929	SRRM01000006.1:408754-409957	SRRM01000012.1:475426-476098	SRRM01000020.1:205642-206918	SRRM01000004.1:615578-616275	SRRM01000020.1:342461-343600	SRRM01000021.1:1747046-1748373	SRRM01000021.1:1598306-1598890	SRRM01000005.1:437012-437900	SRRM01000002.1:2576712-2577855	SRRM01000022.1:374668-375848	SRRM01000021.1:1479918-1480764	SRRM01000017.1:172652-173520	SRRM01000019.1:658492-659115	SRRM01000002.1:2298078-2298671	SRRM01000008.1:437731-438800	SRRM01000022.1:310022-310642	SRRM01000018.1:403717-404208	SRRM01000012.1:720724-721149	SRRM01000005.1:451135-452474	SRRM01000005.1:449821-450277	SRRM01000002.1:2488527-2489573	SRRM01000020.1:627607-628949	SRRM01000006.1:407003-408072	SRRM01000021.1:1735087-1735715	SRRM01000006.1:483113-483925
	Cryptococcus floricola	-	-	NIDF01000065.1:c61128-61027,c60918-60825,c60776-60245,c60197-60081,c60032-59702	-	-	-	NIDF01000022.1:38281-38327,38376-38720,38770-38971,39021-39077	NIDF01000088.1:c54345-54343,c54094-54034,c53984-53762,c53655-53464,c53392-53344	JADPYA010000225.1:240907-242260	AWPH01000025.1:126813-127663	AAEY01000064.1:102012-103169	AAEY01000020.1:194031-194636	AAEY01000019.1:50906-51322	NIDF01000047.1:c103913-103901,c103547-103461,c103399-103280,c103220-103088,c103038-102975	NIDF01000057.1:53955-54855	NIDF01000006.1:c219874-219771,c219727-219315,c219258-219184,c219136-218955	NIDF01000062.1:c58322-57488,c57441-57249,c57205-57112,c57065-56892,c56844-56586,c56536-56387,c56339-55929,c55875-55682,c55121-55044,c54991-54811,c54758-54359,c54309-54180	NIDF01000047.1:6109-6188,6376-6437,6497-6572,6629-6741,6804-6937,7031-7174	-	LKMD01000100.1:173121-174136	NIDF01000009.1:c131086-131079,c131023-130945,c130794-130729,c130677-130370,c130322-130202	-	NIDF01000097.1:c12942-12879,c12730-12659,c12525-12387,c12328-12231,c12181-12093	-	-	NIDF01000051.1:c16438-16436,c16389-16289,c16237-16135,c16084-15839	-	NIDF01000004.1:c169879-169877,c169832-169764,c169719-169637,c169516-169446,c169389-169299,c169248-169065	-
	Flammulina velutipes	AQHU01000169.1:2769-3619	JAALGH010000004.1:585104-586053	AQHU01000148.1:190392-192748	JAALGH010000003.1:2474123-2475294	AQHU01000162.1:25490-26555	BDAN01000236.1:314804-315627	AQHU01000377.1:23261-24049	BDAN01002367.1:9463-10217	AQHU01000130.1:90002-91094	JAALGH010000005.1:1874055-1875693	JAALGH010000002.1:2070273-2071292	GU136429.1:26-586	-	BDAN01000080.1:60490-61038	JAALGH010000012.1:861769-862411	BDAN01004584.1:181247-182148	AQHU01000410.1:21910-23157	AQHU01000502.1:511498-512401	AQHU01000148.1:183997-184779	BDAN01001932.1:441105-441906	JAALGH010000009.1:1469900-1470505	AQHU01000501.1:294281-294829	NIDF01000097.1:c12942-12879,c12730-12659,c12525-12387,c12328-12231,c12181-12093	AQHU01000318.1:4593-6225	AQHU01000501.1:586298-586972	AQHU01000139.1:417744-418570	BDAN01003846.1:117732-119433	AQHU01000279.1:147844-148346	AQHU01000482.1:212581-213262
	Antonospora locustae	MPSM01000016.1:63113-63768	MPSM01000008.1:127662-128540	MPSM01000018.1:56006-57148	MPSM01000002.1:145757-146763	MPSM01000004.1:47617-48425	-	MPSM01000011.1:346628-347269	MPSM01000008.1:68367-68888	MPSM01000007.1:221236-222346	-	MPSM01000012.1:128228-129098	MPSM01000002.1:243148-244024	MPSM01000011.1:17066-17765	MPSM01000002.1:96513-96896	MPSM01000005.1:33410-34067	SMOM01000003.1:1420125-1420915	MPSM01000017.1:144204-144962	MPSM01000016.1:48775-49344	-	MPSM01000010.1:36602-37120	MPSM01000006.1:85541-86064	MPSM01000013.1:28916-29496	MPSM01000011.1:345143-345671	MPSM01000005.1:68452-68990	MPSM01000002.1:116743-117177	MPSM01000007.1:130952-131355	MPSM01000004.1:87567-88586	MPSM01000018.1:183598-183930	MPSM01000003.1:22052-22567
	Encephalitozoon cuniculi GB-M1	AL590445.1:87402-88061	NC_003242.2:44419-45264	AL590451.2:120959-122110	AL590448.1:96038-97045	AL590446.1:119902-119904,119931-120791	AL590448.1:193308-193310,193337-193849	AL590448.1:173125-173784	AL590442.1:c74264-74250,c74225-73719	AL590443.1:40448-40939	-	AL590444.1:175536-176132	AL590443.1:176061-176663	AL590444.1:92920-93258	NM_001041855.1	AL590442.1:95185-95652	AL590447.1:203866-204594	AL590448.1:101168-101974	AL590444.1:20442-21011	AL590450.2:101816-102328	NC_003229.1:104335-104814	AL590445.1:120623-121177	AL590444.1:173377-173667	AL590444.1:77762-78232	AL391737.2:107104-107508	AL590448.1:120125-120571	AL590443.1:83035-83439	NC_003235.1:46755-47274	AL590442.1:c93286-93284,c93260-92901	AL590450.2:205943-206356
Animal	Amphimedon queenslandica	JADHEG010003117.1:1760753-1761900	JADHEG010000507.1:2801067-2805028	XM_003382729.3:81-1289	XM_003383516.3:108-1181	XM_003391556.2:105-605	(L6-like isoform X2 )XM_003385801.3:184-951	XM_003384467.3:128-778	ACUQ01000239.1:45329-46467	JADHEG010000948.1:2365260-2366419	XM_003383748.3:48-452	JADHEG010000291.1:255635-256818	ACUQ01002002.1:53953-54030 ACUQ01002002.1:54083-54463 ACUQ01002002.1:54541-54630	JADHEG010002975.1:1182080-1183188	XM_003389639.3:83-505	ACUQ01008846.1:26030-26278 ACUQ01008846.1:26949-27029	XM_003382734.3:71-880	XM_003384532.3:91-879	XM_019997736.1:75-695	JADHEG010001313.1:1588858-1590048	XM_003386765.3:42-695	XM_003387625.3:74-655	XM_019999925.1:55-537	XM_003382472.3:59-535	JADHEG010001783.1:246738-249445	XM_003387452.3:84-539	XM_003383054.3:111-563	XM_020000922.1:80-520	XM_003386760.3:47-448	ACUQ01004696.1:12920-13824
	Acropora millepora	QTZP01000066.1:414944-418576	JACAWQ010000008.1:7730129-7732879	XM_029354190.1:10-1293	XM_029333295.1:90-1178	XM_029327588.1:116-1042	（L6-like）XM_029332960.1:23-604	XM_029327461.1:81-725	XM_029355469.1:81-629	QTZP01003678.1:9195-10443	XM_029339308.1:103-513	-	XM_029349899.1:32-601	QTZP01000119.1:42959-45659	XM_029342641.1:77-499	QTZP01000820.1:573979-574059 QTZP01000820.1:574403-574651	XM_029346924.1:112-951	XM_029358123.1:37-831	XM_029339729.1:942-1595	JACAWQ010000003.1:19303571-19307567	XM_029338973.1:27-701	XM_029335097.1:48-623	XM_029329296.1:62-565	XM_029338817.1:32-562	QTZP01000110.1:427477-429796	XM_029351343.1:86-541	XM_029325273.1:49-507	QTZP01002483.1:2330-6413	XM_029337381.1:85-507	QTZP01000147.1:268997-273754
	Pleurobrachia bachei	AVPN01000006.1:127059-130840	AVPN01000018.1:87082-87786	AVPN01021563.1:91-2537	AVPN01000031.1:93930-98011	AVPN01018231.1:33082-34383	AVPN01000222.1:23841-25162	AVPN01000355.1:38328-38969	AVPN01006698.1:1065-1768	AVPN01000018.1:85425-87052	AVPN01005526.1:2073-2741	AVPN01000394.1:29134-30312	AVPN01016446.1:10-210 AVPN01016446.1:335-487 AVPN01016446.1:600-635	AVPN01012719.1:98-803	AVPN01005662.1:314-502 AVPN01005662.1:1290-1514	AVPN01000006.1:123509-124267	-	AVPN01018759.1:94-866	-	AVPN01000719.1:16750-17663	-	AVPN01001204.1:1439-2125	AVPN01000843.1:31092-31603	-	AVPN01014325.1:205-773	AVPN01000054.1:31957-32409	-	AVPN01002520.1:3819-4442	AVPN01002506.1:10988-11353	AVPN01001208.1:25935-26538
	Clonorchis sinensis	NIRI02000042.1:128671536-128672332	NIRI02000013.1:16743669-16751842	DF142842.1:863703-864047,864228-864713	NIRI02000042.1:174543855-174543857,174550530-174551202,174551236-174551534,174553018-174553200	DF142898.1:600261-600593	NIRI02000056.1:c119943569-119943369,c119943333-119943141,c119943106-119942922,c119942805-119942644	NIRI02000005.1:c29232893-29232871,c29232835-29232530,c29232496-29232334,c29228227-29228054	NIRI02000042.1:99943209-99943473,99943508-99943697,99943731-99943833	NIRI02000076.1:18659543-18659959,18666769-18666969	NIRI02000056.1:2334418-2334774,2334916-2334999	BADR02002251.1:28940-29796	DF143083.1:320733-320921,321741-321878,326113-326229,328863-328985,329050-329226	NIRI02000042.1:121834370-121834417,121853048-121853161,121853260-121853381,121860027-121860294	NIRI02000056.1:120162857-120162869,120162954-120163280,120170037-120170119	NIRI02000042.1:c49333759-49333665,c49329255-49328932,c49328897-49328750	BADR02000626.1:294657-295447	NIRI02000056.1:127741283-127741288,127741335-127741863,127741900-127742159	NIRI02000042.1:24987245-24988407	BADR02002981.1:373950-374714	NIRI02000042.1:74858244-74858889	NIRI02000056.1:10814478-10814694,10814730-10815020,10815059-10815129	DF144077.1:94544-94729,94838-95080	BADR02002910.1:45302-45840	NIRI02000042.1:c20355905-20355690,c20355656-20355477	BADR02002118.1:1183-1671	NIRI02000042.1:222051907-222052581	NIRI02000042.1:192605068-192605580	NIRI02000042.1:103913297-103913735,103914377-103914759,103924958-103925281,103925319-103925372	BADR02002885.1:98108-98702
	Caenorhabditis elegans	FUEF01003278.1:4848-5716	JAFETT010000067.1:3094926-3095912	BX284603.4:3867863-3868227,3868445-3868580,3868773-3869069,3869205-3869468	BX284601.5:c4646957-4646786,c4646703-4646441,c4646388-4646281,c4646231-4645737	CAA90251.1	BX284603.4:7208455-7208583,7208811-7208994,7209193-7209380,7209603-7209755	BX284602.5:8143884-8144129,8144178-8144360,8144407-8144622	NM_071607.7:7-597	BX284601.5:3788042-3788208,3788253-3788418,3788469-3788555,3788659-3788862	BX284601.5:9689202-9689306,9689653-9689847,9689939-9690046	JADPVK010000049.1:91783-92688	BX284604.4:13777891-13777893,13777950-13778036,13778081-13778287,13778430-13778552,13778602-13778748	BX284602.5:5055622-5055744,5055863-5055987,5056034-5056178	BX284603.4:c5706122-5705897,c5705800-5705604	BX284601.5:4585141-4585221,4585443-4585544,4585590-4585799,4586052-4586138	BX284604.4:c7926371-7926235,c7926185-7925985,c7925937-7925457	BX284604.4:c7084661-7084403,c7084356-7083957,c7083855-7083735	BX284604.4:c11111044-11110979,c11110881-11110612,c11110560-11110432,c11110383-11110216	BX284601.5:10330889-10331035,10331111-10331251,10331300-10331476,10331579-10331698	BX284604.4:c7313859-7313749,c7313655-7313556,c7313505-7313200,c7313153-7313044	BX284602.5:c11126353-11126276,c11126227-11125902,c11125626-11125461	JADPVM010000093.1:233694-234202	BX284604.4:11602652-11602789,11602842-11603047,11603094-11603217	BX284603.4:5679330-5679346,5679576-5679713,5679881-5680148	BX284603.4:c6374981-6374853,c6374680-6374576,c6374353-6374132	BX284603.4:c7179579-7179432,c7179388-7179273,c7179224-7179030	BX284601.5:c8816185-8816079,c8816003-8815781,c8815725-8815600	BX284601.5:c6220750-6220596,c6220548-6220368,c6220205-6220149	BX284601.5:c9625791-9625581,c9625537-9625368,c9625166-9625107
	Crassostrea gigas	CADCXH010000137.1:63592-69115	AFTI02001151.1:149351-152538	XM_011436623.3:129-1334	XM_034470521.1:207-1358	XM_011443799.3:142-1038	XM_011440013.3:40-726	XM_034456927.1:48-695	XM_011443003.3:36-587	XM_011442617.3:116-754	XM_011435569.3:74-529	AFTI02001282.1:94611-94718 AFTI02001282.1:98555-98707 AFTI02001282.1:99107-99244 AFTI02001282.1:101772-101846	XM_034457255.1:121-687	XM_011453508.3:143-541	XM_034451250.1:62-484	XM_034475586.1:149-619	XM_020068887.2:220-1053	XM_011435129.3:75-863	NM_001305376.1:14-628	XM_011417480.3:130-708	XM_011445901.3:81-713	XM_034456876.1:27-593	NM_001305369.2:35-520	XM_011414157.3:110-583	XM_011457955.3:150-563	XM_011443066.3:69-524	XM_034456596.1:49-501	XM_020068895.2:64-519	XM_011450557.3:140-547	XM_034445871.1:21-470
	Metaphire vulgaris	JACLAT010000003.1:21210625-21213141	JACLAT010000017.1:8030581-8033853	JACLAT010000004.1:1558167-1561558	JACLAT010000002.1:2154107-2159189	JACLAT010000021.1:5551602-5555585	JACLAT010000004.1:3396261-3397402	JACLAT010000017.1:11835705-11838459	-	JACLAT010000004.1:10327620-10328562	JACLAT010000022.1:4183044-4183142 JACLAT010000022.1:4183984-4184232 JACLAT010000022.1:4183984-4184232	JACLAT010000002.1:24842480-24842554 JACLAT010000002.1:24843186-24843260 JACLAT010000002.1:24844257-24844358 JACLAT010000002.1:24844560-24844811	JACLAT010000016.1:3581666-3581734 JACLAT010000016.1:3582260-3582385 JACLAT010000016.1:3583475-3583642 JACLAT010000016.1:3584047-3584139	JACLAT010000016.1:7711063-7713067	JACLAT010000014.1:13664075-13667880	JACLAT010000032.1:13554044-13554277 JACLAT010000032.1:13554515-13554604	JACLAT010000025.1:12531418-12533907	JACLAT010000015.1:7176590-7179982	JACLAT010000040.1:11158321-11160727	JACLAT010000015.1:2006383-2009935	JACLAT010000035.1:2025201-2029463	JACLAT010000026.1:5936071-5937306	JACLAT010000029.1:7325267-7326425	JACLAT010000024.1:2638433-2640095	JACLAT010000009.1:9021837-9028545	JACLAT010000014.1:595571-603559	JACLAT010000019.1:4695848-4697257	JACLAT010000027.1:874653-877388	JACLAT010000031.1:8750835-8752521	JACLAT010000004.1:5244817-5247144
	Ascaris suum	AMPH01019414.1:32818-35762	AMPH01007600.1:8421-11025	JI176966.1:19-600	JI167682.1:1433-2278	JI174383.1:455-1003	JI176927.1:128-883	JI180278.1:58-702	JI214553.1	JI177829.1:129-770	JI224497.1:114-338	ANBK02000037.1:1993888-1993986 ANBK02000037.1:1995768-1996181	JI179390.1:133-699	JI179844.1:31-786	JI223327.1	JI177993.1:211-942	JI168991.1:20-874	JI179351.1:30-821	JI210767.1	AMPH01005611.1:4088-8844	JI180282.1:71-697	JI176131.1:342-920	JI221074.1	JI211257.1:42-518	JI182183.1:168-590	JI210852.1:80-535	JI213395.1	JI181650.1:101-559	JI224481.1	AEUI03000027.1:1806923-1809507
	Drosophila melanogaster	-	-	-	-	-	-	-	LYTF01019258.1:873-1830	JAANDI010000444.1:9394344-9395556	PGRP01000003.1:8643757-8644649	JAEIIK010036800.1:647-1323	VNJL01008961.1:394-954	SCEA01000148.1:111034-111733	-	JAECZZ020000005.1:671094-671546	-	-	-	-	-	-	-	-	X89659.1:1-456	-	-	-	-	-
	Aedes aegypti	JABWQA011615244.1:1241-2263	JABWQA011637021.1:1270-2804	XM_021852670.1:130-1377	XM_001660494.2:131-1426	XM_001648846.2:156-1049	XM_021849255.1:84-878	XM_021846158.1:56-715	DQ440093.1	XM_021849852.1:185-838	XM_021840567.1:94-630	JABWQA011628079.1:189-974	DQ440232.1	XM_011494642.2:95-550	XM_001663715.2:143-565	XM_001659089.2:151-612	XM_001654249.2:153-980	AY741680.1:27-839	XM_001656839.2:117-776	XM_001660119.2:163-741	XM_001653071.2:115-735	XM_001653919.2:152-739	XM_001654537.2:134-613	XM_001655096.2:116-574	XM_021848618.1:92-514	XM_001656999.2:106-561	XM_001650567.2:104-559	XM_001661777.2:113-562	XM_021856721.1:152-544	DQ440026.1
	Lytechinus variegatus	AGCV02215961.1:13892-14601	AGCV02066600.1:97-801	AGCV02203988.1:3-827	AGCV02287624.1:219-1256	AGCV02419604.1:44-793	JAFCXN010000002.1:64616523-64620502	AGCV02327545.1:799-1305	XM_041624846.1:16-588	-	JAFCXN010000002.1:5237625-5238745	AGCV02055196.1:2-472	AGCV02213131.1:12-509	XM_041624014.1:51-443	XM_041603729.1:63-485	AGCV02211549.1:5101-10666	XM_041618735.1:93-926	AGCV02388224.1:5625-6257	XM_041600883.1:22-672	AGCV02220577.1	AGCV02128685.1:17638-18265	XM_041618004.1:68-640	AGCV02386552.1:32245-33137	AGCV02449992.1:1-450	AGCV02096704.1:127-526	XM_041616499.1:33-488	AGCV02396979.1:4-423	AGCV02177129.1:2297-4587	AGCV02378767.1:58-514	AGCV02157142.1:2711-2955
	Danio rerio	CABZ01014081.1:5605-8716	LKPD01013756.1:73682-79668	NM_001001590.1:82-1293	-	NM_199756.2:80-973	NM_001328586.1:53-850	NM_200027.1:24-671	NM_001002139.1:19-555	NM_198143.1:1-636	NM_001002866.1:25-444	CZQB01085384.1:44093-46499	NM_001003432.2:28-576	NM_001037677.1:34-417	NM_200732.1:17-439	NM_173235.3:124-597	NM_213279.2:4-846	NM_001005589.1:8-799	NM_173232.1:34-648	NM_200752.1:18-602	NM_214793.1:24-650	NM_200852.3:48-632	CZQB01110012.1:5881-6162	NM_213377.1:25-504	NM_001282177.1:73-471	NM_001002079.1:11-466	NM_200026.1:22-477	NM_001001819.2:22-459	NM_200845.1:7-411	NM_200750.1:11-451
	Xenopus tropicalis	AAMC04000002.1:69480299-69482862	AAMC04000002.1:56727721-56732899	NM_001126603.1:19-1230	NM_001171532.1:27-1217	NM_203550.1:62-952	NM_001142035.1:85-864	NM_001004965.2:17-664	NM_001016640.2:6-539	NM_203780.1:30-665	NM_001016534.1:8-424	AAMC04000010.1:52347687-52350455	NM_001011030.2:84-650	NM_001016655.2:8-394	NM_001011231.1:3-425	NM_001017041.2:5-472	NM_001007868.1:12-857	NM_203581.3:300-1091	NM_001016992.3:2-613	NM_001113856.1:42-626	NM_001016566.2:4-630	NM_001006812.1:29-613	NM_001016718.3:3-500	NM_001005113.2:23-499	NM_001008435.2:67-465	NM_001016602.2:9-464	NM_001016722.3:179-634	NM_001011187.2:24-461	XM_002938873.5:101-508	XM_002939126.5:100-537
	Gallus gallus	JAENSL010000226.1:4138995-4142554	JAENSK010000021.1:685029-688372	NM_001006241.1:26-1237	-	NM_204581.4:4-897	NM_204152.1:26-922	-	NM_001305188.1:19-555	NM_204999.1:29-664	XM_418775.6:555-995	-	-	NM_204141.1:12-398	NM_001321599.1:26-448	NM_001321597.1:23-496	NM_001277164.1:21-881	NM_205108.1:5-796	XM_040694375.1:142-474	XM_004940515.3:994-1578	NM_001252126.1:53-679	-	NM_001257297.1:54-551	NM_001030833.1	NM_001277911.1:39-404	NM_001001783.1:39-494	NM_001030619.1:38-493	NM_205462.1:4-441	NM_204217.1:38-445	AADN05000195.1:2025-3647
	Mus musculus	AHBB01061963.1:6030-6684	AAHY01213344.1:630-1218	NM_013762.2:81-1292	LVXH01015333.1:16403-17479	NM_016980.2:117-1010	NM_011290.5:53-943	NM_052835.3:83-727	NM_025919.3:41-577	NM_016738.5:103-738	NM_025974.2:23-676	LVXJ01032861.1:460135-460641	NM_009077.2:67-633	NM_001277113.1:40-495	NM_022891.3:84-506	NM_024218.4:160-633	NM_008503.5:74-955	NM_009094.2:92-883	NM_009095.2:80-694	NM_011300.3:108-692	NM_009098.2:72-698	NM_029767.2:50-634	NM_025963.4:42-539	NM_013725.4:79-555	NM_011295.6:92-490	NM_026533.3:84-539	NM_020600.4:94-549	NM_009091.2:51-488	NM_009092.3:31-438	NM_001360119.1:77-514
