# Supplementary material for: Prokaryotic and Eukaryotic Horizontal Transfer of Sailor (DD82E), a New Superfamily of IS630-Tc1-Mariner DNA Transposons
Source: Biology (Basel). 2021 Oct 7;10(10):1005. doi: 10.3390/biology10101005 (PMC8533490; doi:10.3390/biology10101005)
Supplement: Supplementary file 1 [file biology-10-01005-s001.zip › Supplementary Material/Supplementary Table S3.xlsx]

## Sheet: Sheet1
Accession number of ribosomal protein of species involved in horizontal transmission
Distribution of evolution map	Name		DDxE	TIR Size(bp)	TIR (5 bp)	TSD	HT events (L3 and L4)	Organelle ribosomal protein L3	Organelle ribosomal protein L4	Cytoplasmic ribosomal protein L3	Cytoplasmic ribosomal protein L4
Bacteria	Deltaproteobacteria bacterium	Ba-Delbac	DD82E	23/23	GCATT/GCGCT	TATA/TATA	yes	-	-	SBFM01000095.1:16170-16904	SBGE01000290.1:13161-13778
Bacteria	Desulfobacteraceae bacterium	Ba-Desbac	DD82E	23/23	GCATA/GCATT	TATA/TATA	yes	-	-	SOIF01000095.1:17925-18548	SOIF01000095.1:18591-19214
Bacteria	uncultured Desulfobacteraceae bacterium	Ba-uncDes	DD82E	23/23	GTGCG/GTCCG	TATA/TATA	yes	-	-	CAACVI010000045.1:66446-67090	CAACVI010000045.1:65761-66384
Bacteria	Legionella sp.	Ba-Legsp.	DD82E	57/57	GTCCC/GTCCC	TATA/TATA	yes	-	-	PEQQ01000011.1:389-1042	PEQQ01000011.1:1042-1647
Stramenopiles	Aphanomyces astaci	St-Aphast	DD81E	27/27	GTAGG/GTAGG	TATT/TATT	no	KI913119.1:1750261-1750872,1750937-1751236	KI913114.1:c334196-333949,c333897-333727,c333656-333580,c333518-333436,c333353-333120	QUTA01005117.1:3718-4911	QUTB01001819.1:1-2329
Stramenopiles	Aphanomyces invadans	St-Aphinv	DD81E	24/24	GTAGG/GTAGG	TATT/TATT	no	XM_008872353.1:99-995	XM_008864820.1:75-944	QUSY01000881.1:8583-9746	AYTH01000125.1:28505-30039
Stramenopiles	Aphanomyces stellatus	St-Aphste	DD81E	30/30	GATCT/GATCT	TATT/TATT	no	VJMH01006958.1:91013-92841	VJMH01005473.1:7805-9386	VJMH01001504.1:182063-183268	VJMH01007390.1:93382-95116
Stramenopiles	Pilasporangium apinafurcum	St-Pilapi	DD95E	53/53	GTGGA/GTGCT	TGTA/TGTA	no	BCKE01000030.1:308709-310655	BCKE01000020.1:345640-347762	BCKE01000037.1:295591-296799	BCKE01000046.1:240577-242611
Stramenopiles	Pythium oligandrum	St-Pytoli	DD91E	31/31	GTCTA/GTCTA	TAAA/TAAA	no	NAJK01000046.1:133385-134829	SPLM01000002.1:1091459-1092714	LSAJ01000128.1:47592-48743	LSAJ01000093.1:93509-96367
Stramenopiles	Phytophthora tubulina	St-Phytub	DD82E	N	GTGTT/GTTAC	TATT/TATT	no	JACBOY010000148.1:2055059-2056517	JACBOY010000146.1:387797-389074	JACBOY010000144.1:6116-7276	JACBOY010000069.1:114598-116232
Stramenopiles	Phytophthora cambivora	St-Phycam	DD81E	25/25	GTACT/GTACT	TATT/TATT	no	AUVH01046830.1:5-763	AUVH01025419.1:409-1508	AUVH01121382.1:3108-4367	AUVH01051254.1:2036-3232
Stramenopiles	Phytophthora syringae	St-Physyr	DD81E	25/25	GTACT/GTACT	TATT/TATT	no	JAAKBD010000022.1:168513-169871	JAAKBD010000039.1:681318-682585	JAAKBD010000182.1:188379-189510	JAAKBD010000503.1:9326-10959
Fungi	Lobosporangium transversale	Fu-Lobtra	DD88E	1362/1354	GCCCG/GCCCG	TATA/TATA	no	JAAAHT010001240.1:2675-4539	JAAAHT010000919.1:c8363-8336,c8183-7773,c7673-7306	XM_022025156.1:28-1191	MCFF01000001.1:1447134-1449150
Fungi	Mortierella sp	Fu-Morsp	DD87E	53/52	GTCCT/GTCCT	TAGA/TAGA	no	JAAAIW010000368.1:c30970-30944,c30802-30549,c30406-29983	JAAAIW010000005.1:c103144-103094,c102858-102840,c102723-102286,c102176-101809	JAAAIU010000003.1:c17735-17573,c17462-16303	JAAAUR010000452.1:14136-16161
Mollusca	Mercenaria mercenaria	Mo-Mermer	DD82E	34/34	GTAGA/GTAGA	TATA/TATA	no	WTXZ01000912.1:416399-417785	WTXZ01000017.1:57872280-57873375	WTXZ01000009.1:85918203-85930538	WTXZ01000010.1:67044033-67049892
Mollusca	Haliotis rubra	Mo-Halrub	DD83E	235/237	GTTTG/GTTTG	TATA/TATA	yes	QXJH01000282.1:1145171-1154958	QXJH01000006.1:1024819-1030747	QXJH01000023.1:1004893-1015978	QXJH01000060.1:819716-827135
Mollusca	Bathymodiolus platifrons	Mo-Batpla	DD83E	N	GTTAG/GCAAG	TACA/TACA	no	-	-	MJUT01038264.1:319403-319600 MJUT01038264.1:321770-321931 MJUT01038264.1:322444-322539 MJUT01038264.1:324272-324469 MJUT01038264.1:325847-326179 MJUT01038264.1:327546-327674	MJUT01010587.1:433830-447452
Mollusca	Limnoperna fortunei	Mo-Limfor	DD83E	N	GCTAT/GCGGA	TATA/TATA	no	-	-	NFUK01003606.1:36803-37162 NFUK01003606.1:37668-37880 NFUK01003606.1:42778-42873 NFUK01003606.1:43524-43688 NFUK01003606.1:44808-45005	NFUK01000584.1:228871-229038 NFUK01000584.1:230680-230823 NFUK01000584.1:176323-176463 NFUK01000584.1:254336-254503 NFUK01000584.1:256502-256624 NFUK01000584.1:257216-257359
Annelida	Hydroides elegans	An-Hydele	DD83E	27/27	GGAAG/GGAAG	TAAA/TAAA	no	-	-	LQRL01078695.1:5003-11427	-
Nematoda	Caenorhabditis elegans	Ne-Caeele	DD111E	N	GTCGA/GTCCG	TAGA/TATA	yes	BX284603.4:4935578-4935768,4935815-4936203,4936281-4936408,4936522-4936686,4936732-4937070	JAFETO010000005.1:4110659-4112369	BX284603.4:3867863-3868227,3868445-3868580,3868773-3869069,3869205-3869468	BX284601.5:c4646957-4646786,c4646703-4646441,c4646388-4646281,c4646231-4645737
Nematoda	Caenorhabditis nigoni	Ne-Caenig	DD111E	24/24	CTGTC/CTGTC	CATA/TATA	yes	LWKT01000006.1:5746716-5748942	PDUG01000005.1:1364738-1367140	PDUG01000003.1:11801808-11804400	LWKT01000001.1:2907284-2909173
Arthropoda	Parasteatoda tepidariorum	Ar-Partep	DD82E	37/37	GCTCG/GCTCG	TATA/TATA	yes	XM_016056713.1:23-1300	XM_016051365.1:168-1094	XM_016068625.1:43-1254	AOMJ03006932.1:44479-56591
Arthropoda	Stegodyphus dumicola	Ar-Stedum	DD82E	30/30	GTCTG/GTCTG	TACT/TACT	yes	XM_035357160.1:106-1239	XM_035370314.1:60-998	JAADJH010002647.1:4718-4885 JAADJH010002647.1:7438-7527 JAADJH010002647.1:7572-7781 JAADJH010002647.1:8692-9129 JAADJH010002647.1:17841-17960	JAADJH010010810.1:67679-67783 JAADJH010010810.1:75039-75125 JAADJH010010810.1:78942-79082 JAADJH010010810.1:79226-79444 JAADJH010010810.1:91631-91885 JAADJH010010810.1:95789-95965
Arthropoda	Stegodyphus mimosarum	Ar-Stemim	DD82E	N	GTAAA/GTAGC	TATA/TATA	no	KK114604.1:179947-180029,191185-191409,194552-194642,199709-199846,209482-209581,216951-217011,220498-220606,227601-227678,242583-242735	-	KK120740.1:132139-132141,132760-132952,140052-140220,140920-141055,141159-141345,142959-143221,143306-143401,152021-152140,154753-154797	AZAQ01103867.1:23113-31736
Arthropoda	Anoplophora glabripennis	Ar-Anogla	DD81E	33/33	GTCTG/GTCTC	TATA/TATA	no	XM_018707423.1:56-1150	-	XM_018722509.1:95-1336	XM_018710808.1:94-1335
Arthropoda	Callosobruchus maculatus	Ar-Calmac	DD82E	29/29	GTTAA/GTTAA	TATA/TATA	no	CAACVG010011619.1:707094-711046	-	CAACVG010011167.1:351761-357709	CAACVG010007431.1:635423-647019
Arthropoda	Leptinotarsa decemlineata	Ar-Lepdec	DD82E	27/27	GTCCG/GTCCG	TATA/TATA	yes	XM_023165816.1:74-1180	XM_023173412.1:111-947	XM_023168714.1:95-1333	XM_023165859.1:115-1335
Arthropoda	Limonius californicus	Ar-Limcal	DD82E	34/34	TTCGC/TTCGC	TATA/TATA	yes	JABXWE010040325.1:7704-9927	JABXWE010045308.1:5764-6114 JABXWE010045308.1:6162-6428 JABXWE010045308.1:6568-6780	JABXWE010068077.1:2956-8071	JABXWE010002343.1:29555-33301
Arthropoda	Onthophagus taurus	Ar-Onttau	DD82E	32/32	GCTGA/GCTGA	TACA/TACA	yes	XM_023045250.1:79-1176	XM_023046726.1:51-875	XM_023060892.1:91-1323	XM_023044124.1:97-1320
Arthropoda	Trialeurodes vaporariorum	Ar-Trivap	DD82E	18/18	ATCAT/ATCAT	TACA/TACA	no	VJOP01000010.1:1473265-1473375 VJOP01000010.1:1474153-1474347 VJOP01000010.1:1475899-1476060 VJOP01000010.1:1477169-1477315 VJOP01000010.1:1478551-1478820 VJOP01000010.1:1482880-1483053	-	VMOF01000024.1:53146466-53162997	VMOF01000369.1:26266590-26274386
Arthropoda	Aulacorthum solani	Ar-Aulsol	DD82E	26/26	GTCGG/GTCGG	TAAA/TATA	no	PVMI01021748.1:1339-3073	-	-	PVMI01015601.1:2104-7948
Arthropoda	Schizaphis graminum	Ar-Schgra	DD82E	29/32	GTCGG/GTCGA	TATA/TATA	yes	QEWZ01001414.1:276845-278588	QEWZ01000258.1:4005848-4005994 QEWZ01000258.1:4006057-4006899 QEWZ01000258.1:4006935-4007039	QEWZ01001413.1:503236-509058	QEWZ01005482.1:235258-240850
Arthropoda	Acyrthosiphon pisum	Ar-Acypis	DD82E	41/41	GTACG/GTACG	TATA/TATA	yes	NM_001326681.1:184-1311	XM_001945959.4:149-997	XM_001951007.5:156-1382	XM_003243434.4:153-1532
Arthropoda	Eriosoma lanigerum	Ar-Erilan	DD82E	N	CTATT/ATATT	TATA/TATT	yes	JABCUB010000001.1:48536439-48538279	JABCUB010000001.1:46428447-46429136 JABCUB010000001.1:46429924-46430022 JABCUB010000001.1:46430081-46430221	JABCUB010000003.1:27188869-27193709	JABCUB010000003.1:39831707-39837065
Arthropoda	Homalodisca vitripennis	Ar-Homvit	DD82E	30/30	GTTGA/GTTGA	TATA/TATA	no	JJNS02020973.1:92311-102304	-	JJNS02009602.1:4151-4351 JJNS02009602.1:4736-4912 JJNS02009602.1:6525-6614 JJNS02009602.1:8335-8550 JJNS02009602.1:9455-9661 JJNS02009602.1:9903-10031 JJNS02009602.1:10812-10949	JJNS02002390.1:20897-31536
Arthropoda	Nilaparvata lugens	Ar-Nillug	DD81E	32/32	GTCGG/GTTGG	TATA/TATA	yes	XM_039423126.1:232-1407	XM_022332989.2:160-1071	XM_022344509.2:73-1290	XM_022335093.2:281-1582
Arthropoda	Phenacoccus solenopsis	Ar-Phesol	DD81E	24/24	GTGCG/GTGCG	TATA/TATA	no	VFXL01000002.1:34917620-34917736 VFXL01000002.1:34917801-34918052 VFXL01000002.1:34918129-34918740 VFXL01000002.1:34918793-34918912	-	VFXL01000002.1:10551706-10556194	VFXL01000005.1:37487344-37492254
Arthropoda	Sipha flava	Ar-Sipfla	DD82E	46/46	GTACG/GTACG	TATA/TATA	yes	XM_025557014.1:101-1228	XM_025569999.1:176-1024	XM_025550588.1:120-1346	XM_025560927.1:106-1506
Arthropoda	Sitobion miscanthi	Ar-Sitmis	DD82E	61/57	GTGCG/GTGCG	TATA/TAAA	no	SSSL01000006.1:7791367-7793281	-	SSSL01000003.1:11809954-11815723	-
Arthropoda	Sogatella furcifera	Ar-Sogfur	DD82E	27/27	GTCTA/GTCTA	TATA/TATA	yes	WOVD01000003.1:56733123-56738950	JADWYZ010000005.1:334528-343999	JADWYZ010000011.1:1389377-1389580 JADWYZ010000011.1:1391517-1391696 JADWYZ010000011.1:1393142-1393288 JADWYZ010000011.1:1394892-1395116 JADWYZ010000011.1:1396032-1396250 JADWYZ010000011.1:1397140-1397298 JADWYZ010000011.1:1398609-1398851	WOVD01000004.1:30769750-30778751
Arthropoda	Eupelmus annulatus	Ar-Eupann	DD82E	45/45	GAAAT/GAATG	TGTA/TCTA	no	UDEW01005932.1:9535-9786 UDEW01005932.1:8949-9317 UDEW01005932.1:8192-8683	UDEW01031599.1:173-811	UDEW01000941.1:2357-7113	UDEW01000952.1:10326-13019
Arthropoda	Osmia bicornis bicornis	Ar-Osmbic	DD80E	27/27	CCGCA/CCGCA	TACA/TACA	yes	XM_029187363.1:265-1368	XM_029190580.1:94-942	XM_029181730.1:101-1348	XM_029183691.1:106-1407
Arthropoda	Eufriesea mexicana	Ar-Eufmex	DD82E	N	GTAAA/GTACG	TATA/TATA	yes	XM_017908758.1:49-1071	XM_017900741.1:84-929	XM_017905131.1:7-1257	XM_017902574.1:77-1375
Arthropoda	Eupelmus urozonus	Ar-Eupuro	DD92E	53/54	GTAAC/GTAGC	TACA/TACC	no	UELX01002394.1:847-3442	-	UELX01001308.1:15437-20134	UELX01000012.1:6088-8803
Arthropoda	Leptopilina heterotoma	Ar-Lephet	DD82E	N	GTAAG/GACTC	TACA/TACA	yes	RICB01000649.1:37255-43149	QYUC01087107.1:4091-6197	QYUB01234016.1:2772-8809	VOOK01001023.1:11172-18772
Arthropoda	Neodiprion pinetum	Ar-Neopin	DD82E	23/23	GTATC/GTACC	TACA/TACA	yes	SSWZ01000079.1:755440-758382	SSWZ01000017.1:1228059-1229715	SSWZ01000188.1:269800-274609	SSWZ01000334.1:20013-22442
Arthropoda	Pseudomyrmex elongatus	Ar-Pseelo	DD82E	N	GATTA/GTTGA	TATA/TATA	yes	QVNY01028116.1:7899-8135 QVNY01028116.1:8303-8497 QVNY01028116.1:8596-9018 QVNY01028116.1:9128-9367	QVNY01003539.1:602-2630	QVNY01036548.1:47563-52646	QVNY01027329.1:769-2562
Arthropoda	Temnothorax longispinosus	Ar-Temlon	DD82E	18/24	GTATC/GTATC	TGAA/TAAA	yes	QBLH01003868.1:52501-54666	QBLH01002286.1:821122-823514	QBLH01001194.1:91584-96735	QBLH01002024.1:222292-224649
Arthropoda	Adoxophyes honmai	Ar-Adohon	DD83E	25/25	GGACA/GAACA	TATA/TATA	yes	BHDV01011010.1:10690-15004	BHDV01042941.1:7808-10051	BHDV01065775.1:9076-13730	BHDV01006156.1:23578-34822
Arthropoda	Amyelois transitella	Ar-Amytra	DD81E	30/30	GTCCG/GACCG	TACA/TACA	yes	XM_013327434.1:224-1303	XM_013331674.1:97-948	XM_013333384.1:433-1674	XM_013343243.1:105-1370
Arthropoda	Bombyx mandarina	Ar-Bomman	DD82E	26/29	GTAAC/ATACT	TATA/TATA	yes	XM_028178393.1:110-1204	XM_028178475.1:81-953	XM_028174270.1:112-1353	XM_028179278.1:130-1434
Arthropoda	Chilo suppressalis	Ar-Chisup	DD82E	36/38	GTCCA/GTCCA	TACA/TACA	yes	RSAL01000077.1:2363046-2363279 RSAL01000077.1:2365310-2365615 RSAL01000077.1:2365865-2366029 RSAL01000077.1:2366690-2366938	RSAL01000020.1:3708061-3711418	RSAL01000080.1:1564553-1571096	-
Arthropoda	Danaus melanippus	Ar-Danmel	DD82E	40/41	CTATT/CTATT	TATA/TATA	yes	JAAAKD010000756.1:32066395-32067039 JAAAKD010000756.1:32067104-32067271 JAAAKD010000756.1:32067446-32067694	DWQU01073340.1:400-1330	JAAAKD010007556.1:5761313-5765525	-
Arthropoda	Epargyreus clarus	Ar-Epacla	DD81E	29/29	GTGCC/GTGCC	TATA/TATA	no	JACTTY020000041.1:2670228-2670488 JACTTY020000041.1:2670794-2670958 JACTTY020000041.1:2671083-2671889	-	JACTTY020000043.1:1750213-1754645	JACTTY020000088.1:862571-862705 JACTTY020000088.1:863494-863628 JACTTY020000088.1:869009-869146 JACTTY020000088.1:871034-871135 JACTTY020000088.1:872569-872715 JACTTY020000088.1:874037-874210 JACTTY020000088.1:874741-874827 JACTTY020000088.1:876116-876295
Arthropoda	Galleria mellonella	Ar-Galmel	DD81E	24/24	GCCTG/GCCTG	TAAA/TATA	yes	XM_026901117.2:199-1275	XM_026899054.2:185-1039	XM_026901296.2:109-1350	XM_026906316.2:117-1409
Arthropoda	Helicoverpa armigera	Ar-Helarm	DD82E	34/34	GTTCG/GTTCG	TATA/TATA	yes	XM_021330191.1:150-1223	XM_021345700.1:114-974	XM_021328338.1:105-1346	XM_021337970.1:119-1405
Arthropoda	Helicoverpa zea	Ar-Helzea	DD82E	34/34	GTTCG/GTTCG	TATA/TATA	yes	NFMG01020558.1:25868-28474	NFMG01017998.1:14136-15604	NFMG01022263.1:763-4403	-
Arthropoda	Lymantria dispar dispar	Ar-Lymdis	DD82E	29/26	GCATG/GCATG	TGTA/TGTA	no	-	RJWF01000024.1:344556-346800	RJWF01002801.1:121591-125918	RJWF01000755.1:268214-283470
Arthropoda	Maniola jurtina	Ar-Manjur	DD82E	30/30	CTAGC/CTAGC	TACA/TAAA	yes	CAJOSN010000010.1:2621527-2621787 CAJOSN010000010.1:2622114-2622278 CAJOSN010000010.1:2624590-2624982 CAJOSN010000010.1:2625449-2625730	DVOX01007249.1:232-876 DVOX01007249.1:1274-1504	DVOX01008023.1	CAJOSN010000148.1:3793049-3803047
Arthropoda	Operophtera brumata	Ar-Opebru	DD81E	28/25	GAGCC/GACCC	TACA/TATA	yes	JTDY01002042.1:10827-10831,10915-10993,11069-11296,11473-11768,12508-12631,13398-13604	JTDY01007652.1:10456-11991	JTDY01000032.1:240915-245906	-
Arthropoda	Plutella xylostella	Ar-Pluxyl	DD82E	39/37	CTCAT/CTCAT	TACA/TACA	yes	XM_038121093.1:136-1212	XM_038119524.1:36-887	XM_038121262.1:158-1405	JAHIBW010000011.1:c862532-862530,c861523-861343,c860507-860426,c859575-859412,c853833-853709,c852441-852343,c848632-848497,c845193-845058,c844653-844494,c843964-843932,c843477-843322
Arthropoda	Tuta absoluta	Ar-Tutabs	DD85E	28/28	GTGCC/GTACC	TACA/TACA	yes	SNMR01018211.1:1281-1673 SNMR01018211.1:2086-2400 SNMR01018211.1:2937-3101 SNMR01018211.1:3734-3979	SNMR01013186.1:7731-9416	SNMR01015150.1:2708-7084	SNMR01039665.1:351882-364148
Arthropoda	Vanessa tameamea	Ar-Vantam	DD82E	27/27	GATGT/GATGT	TACA/TACA	yes	XM_026632795.1:89-1162	XM_026645347.1:151-1017	XM_026631815.1:110-1348	-
Arthropoda	Ladona fulva	Ar-Ladful	DD81E	N	GTCTG/GTAGC	TATA/TATG	yes	APVN02002002.1:320274-320381 APVN02002002.1:320633-320821 APVN02002002.1:322792-322965 APVN02002002.1:324175-324879	APVN02002375.1:78546-78740 APVN02002375.1:80009-80233 APVN02002375.1:80565-80675 APVN02002375.1:81858-81932 APVN02002375.1:82003-82149	APVN02013325.1:34008-38517	APVN02011654.1:12626-16249
Arthropoda	Locusta migratoria	Ar-Locmig	DD82E	30/29	GTCGG/GTCGG	TATA/TAAA	no	AVCP010896919.1:6976-7167 AVCP010896919.1:7247-7408 AVCP010896919.1:9059-9196 AVCP010896919.1:15728-15967	-	AVCP010011355.1:11372-11563 AVCP010011355.1:13989-14168 AVCP010011355.1:17689-17778 AVCP010011355.1:18402-18593 AVCP010011355.1:18863-19075 AVCP010011355.1:19150-19278 AVCP010011355.1:19485-19622	AVCP011100518.1:1090-4410
Arthropoda	Timema bartmani	Ar-Timbar	DD83E	27/27	CCTAA/CCTAA	TACA/TACA	yes	CABFWB010000747.1:162266-171079	CABFWB010000076.1:319485-326065	-	CABFWB010001250.1:138652-146619
Arthropoda	Timema cristinae	Ar-Timcri	DD83E	29/29	CCTAA/CCTAA	TACA/TACA	yes	CABFVY010000139.1:24587-35425	PGTA01002116.1:4555289-4555531 PGTA01002116.1:4557824-4557934 PGTA01002116.1:4558507-4558731 PGTA01002116.1:4559133-4559321	PGFK01000004.1:31929057-31953851	PGFK01000004.1:93587939-93600664
Arthropoda	Timema genevievae	Ar-Timgen	DD83E	27/27	CCTAA/CCTAA	TACA/TACA	yes	CABFWO010001810.1:115157-124481	CABFWO010000404.1:126487-126603 CABFWO010000404.1:129317-129427 CABFWO010000404.1:129942-130166 CABFWO010000404.1:130615-130803	CABFWO010001028.1:59117-82506	CABFWO010000464.1:210587-219282
Arthropoda	Timema monikensis	Ar-Timmon	DD84E	29/29	CCTAA/CCTAA	TACA/TACA	yes	CABFVZ010000750.1:181966-192370	CABFVZ010000288.1:334265-334453 CABFVZ010000288.1:334872-335096 CABFVZ010000288.1:335903-336049 CABFVZ010000288.1:338556-338672	-	CABFVZ010001444.1:13209-26340
Arthropoda	Timema poppensis	Ar-Timpop	DD83E	29/29	CCTAA/CCTAA	TACA/TACA	yes	CABFOV010001751.1:62052-78049	CABFOV010002273.1:28566-28754 CABFOV010002273.1:29137-29361 CABFOV010002273.1:29834-29944 CABFOV010002273.1:32643-32792	CABFOV010000539.1:470-619 CABFOV010000539.1:2736-2891 CABFOV010000539.1:8982-9224 CABFOV010000539.1:10336-10518 CABFOV010000539.1:17004-17099 CABFOV010000539.1:17848-18021 CABFOV010000539.1:28362-28556	CABFOV010002497.1:69114-83830
Arthropoda	Timema shepardi	Ar-Timshe	DD83E	29/29	CCTAA/CCTAA	TACA/TACA	yes	CABFVX010000237.1:312523-324791	CABFVX010000512.1:202374-207444	-	CABFVX010000989.1:108402-122321
Arthropoda	Timema tahoe	Ar-Timtah	DD83E	25/25	CCTAA/CCTAA	TACA/TACA	yes	CABFWA010001645.1:105469-114375	CABFWA010000563.1:193277-198515	-	CABFWA010003517.1:44657-52537
Arthropoda	Centruroides sculpturatus	Ar-Censcu	DD82E	37/37	GTCTA/GTCTA	TATA/TATA	yes	XM_023384580.1:69-752	XM_023382504.1:99-992	XM_023384290.1:113-1324	AXZI02009876.1:14173-15219
Arthropoda	Amphibalanus amphitrite	Ar-Ampamp	DD81E	36/36	GTCTG/GTCTG	TATA/TATA	yes	VIIS01000720.1:177434-177492,179490-179586,180369-180578,181078-181215,181628-181788,182014-182203,182493-182599,182993-183104	VIIS01000103.1:c757472-757374,c755926-755875,c755065-754974,c753858-753721,c751747-751634,c751051-750831,c742633-742560,c741217-741072	VIIS01000092.1:196526-196868,197685-197853,198333-198468,198815-199001,199419-199621,199885-200055,200580-200765	VIIS01000526.1:c628459-628457,c622548-621786,c621550-621400,c621182-621026,c620397-620254
Arthropoda	Aptinothrips rufus	Ar-Aptruf	DD83E	N	GTGAA/GATTT	TATA/TATA	no	CABIKL010001641.1:9090-11842	CABIKL010001979.1:7250-9668	CABIKL010000592.1:12620-17367	CABIKL010000203.1:8517-11607
Arthropoda	Thrips palmi	Ar-Thrpal	DD84E	28/28	CTAGG/CTAGG	TATA/TATA	no	XM_034395856.1:61-1281	XM_034393842.1:133-1011	XM_034392629.1:93-1325	XM_034379348.1:177-1430
Arthropoda	Glossosoma conforme	Ar-Glocon	DD82E	43/43	GTGCA/GTCCA	TATA/TATG	yes	PZYU01114713.1:5747-6016 PZYU01114713.1:6732-7064 PZYU01114713.1:7766-8005 PZYU01114713.1:8353-8601	PZYU01011941.1:3164-5458	PZYU01045804.1:22059-25375	PZYU01039158.1:3123-8033
Echinodermata	Ophiothrix spiculata	Ec-Ophspi	DD83E	28/28	TACTA/TACTA	TGTA/TATA	no	-	-	JXSR01574012.1:203-10347	JXSR01084037.1:7026-17093
