# Supplementary material for: Prokaryotic and Eukaryotic Horizontal Transfer of Sailor (DD82E), a New Superfamily of IS630-Tc1-Mariner DNA Transposons
Source: Biology (Basel). 2021 Oct 7;10(10):1005. doi: 10.3390/biology10101005 (PMC8533490; doi:10.3390/biology10101005)
Supplement: Supplementary file 1 [file biology-10-01005-s001.zip › Supplementary Material/Supplementary Table S6.xlsx]

## Sheet: Table S1
Group	Class	Order	Distribution of evolution map	name	DDxE	Length (bp)	ORF(aa)	copy number(>80% identity and >40% coverage)	copy number of intact Tns	TIR Size(bp)	TIR identity%	TIR (5 bp)	TSD	gb
Prokaryote	Chlamydiia	?	Bacteria	Chlamydiia bacterium	DD82E	1194	363	?	?	?	?	?	?	PMZB01000108.1:1200-2393
Prokaryote	Deltaproteobacteria	?	Bacteria	Deltaproteobacteria bacterium	DD82E	1437	422	1	1	23/23	0.8696	GCATT/GCGCT	TATA/TATA	QMMX01000264.1:1116-2560
Prokaryote	Deltaproteobacteria	Desulfobacterales	Bacteria	Desulfobacteraceae bacterium	DD82E	1436	422	3	1	23/23	0.8696	GCATA/GCATT	TATA/TATA	RPGQ01000008.1:15119-16562
Prokaryote	Deltaproteobacteria	Desulfobacterales	Bacteria	uncultured Desulfobacteraceae bacterium	DD82E	1379	415	3	3	23/23	0.913	GTGCG/GTCCG	TATA/TATA	CAACVI010000012.1:270394-271780
Prokaryote	Deltaproteobacteria	Desulfobacterales	Bacteria	Desulfotignum sp.	DD82E	1164	385	?	?	?	?	?	?	JAABSB010000002.1:14410-15573
Prokaryote	Deltaproteobacteria	Desulfobacterales	Bacteria	Desulfobulbaceae bacterium	DD82E	?	485	?	?	?	?	/GTGCC	/TATA	JAABQY010000010.1:11683-16423
Prokaryote	Deltaproteobacteria	Desulfobacterales	Bacteria	Candidatus Magnetomorum sp. HK-1	DD82E	?	412	?	?	?	?	/GTCTG	/TACA	JPDT01001203.1:3861-8064
Prokaryote	Deltaproteobacteria	?	Bacteria	Delta proteobacterium NaphS2	DD82E	1170	336	?	?	?	?	?	?	ADZZ01000782.1:8203-9372
Prokaryote	Gammaproteobacteria	Legionellales	Bacteria	Legionella sp.	DD82E	1384	376	1	1	57/57	0.9474	GTCCC/GTCCC	TATA/TATA	JAACPN010000008.1:18099-19490
Eukaryota	Bangiophyceae	Bangiales	Red algae	Porphyra umbilicalis	DD91E	3034	465	11	0	N	0	GCTAG/GCTAG	TATA/TATA	MXAK01000593.1:22771-25102
Eukaryota	Lycopodiopsida	Isoetales	Lycopodiopsida	Isoetes engelmannii	DD85E	846	274	?	?	?	?	?	?	JAANSK010026223.1:17201661-17202506
Eukaryota	Bacillariophyceae	Naviculales	Stramenopiles	Phaeodactylum tricornutum CCAP 1055/1	DD83E	?	600	?	?	?	？	/GCCTT	/TACA	ABQD01000051.1:139240-143335
Eukaryota	Oomycota	Lagenidiales	Stramenopiles	Lagenidium giganteum	DD91E	?	442	?	?	?	？	/GGTAG	/TACA	NSDO01000004.1:902118-904209
Eukaryota	Oomycota	Peronosporales	Stramenopiles	Phytophthora tubulina	DD82E	2266	428	20	0	N	0	GTGTT/GTTAC	TATT/TATT	JACBOY010000257.1:84501-86774
Eukaryota	Oomycota	Peronosporales	Stramenopiles	Phytophthora cambivora	DD81E	1757	426	5	1	25/25	0.96	GTACT/GTACT	TATT/TATT	AUVH01108482.1:4612-6376
Eukaryota	Oomycota	Peronosporales	Stramenopiles	Phytophthora syringae	DD81E	1861	507	8	1	25/25	1	GTACT/GTACT	TATT/TATT	JAAKBD010000212.1:313188-315056
Eukaryota	Oomycota	Peronosporales	Stramenopiles	Phytophthora taxon totara	DD82E	?	246	?	?	?	?	/GTAAT	/TATT	LGSO01001514.1:1-3373
Eukaryota	Oomycota	Peronosporales	Stramenopiles	Phytophthora melonis	DD81E	900	283	?	?	?	?	?	?	VXDT01000064.1:c14935-14036
Eukaryota	Oomycota	Peronosporales	Stramenopiles	Phytophthora rubi	DD82E	873	259	?	?	?	?	?	?	JMRJ02000705.1:5046-5918
Eukaryota	Oomycota	Peronosporales	Stramenopiles	Phytophthora x alni	DD?E	885	233	?	?	?	?	?	?	AUPN01044947.1:5514-6398
Eukaryota	Oomycota	Peronosporales	Stramenopiles	Phytophthora plurivora	DD?E	573	153	?	?	?	?	?	?	NMPK01000120.1:c18962-18390
Eukaryota	Oomycota	Peronosporales	Stramenopiles	Phytophthora versiformis	DD?E	624	200	?	?	?	?	?	?	JACBOZ010000058.1:c155925-155302
Eukaryota	Oomycota	Peronosporales	Stramenopiles	Phytophthora sojae		846	242	?	?	?	?	?	?	AAQY02000293.1:c1615665-1614820
Eukaryota	Oomycota	Peronosporales	Stramenopiles	Phytophthora betacei	DD?E	552	165	?	?	?	?	?	?	JAANHX010000553.1:912843-913394
Eukaryota	Oomycota	Pythiales	Stramenopiles	Pilasporangium apinafurcum	DD95E	4441	485	2	1	53/53	0.8302	GTGGA/GTGCT	TGTA/TGTA	BCKE01000090.1:80762-85210
Eukaryota	Oomycota	Pythiales	Stramenopiles	Pythium oligandrum	DD91E	1821	442	10	1	31/31	0.871	GTCTA/GTCTA	TAAA/TAAA	NAJK01000033.1:202367-204195
Eukaryota	Oomycota	Pythiales	Stramenopiles	Globisporangium splendens	DD91E	?	393	?	?	?	?	/GCAAG	/TACA	VFIW01000019.1:174823-179047
Eukaryota	Oomycota	Pythiales	Stramenopiles	Phytopythium vexans	DD91E	1203	341	?	?	?	?	?	?	QLOC01000010.1:1304122-1305324
Eukaryota	Oomycota	Saprolegniales	Stramenopiles	Aphanomyces astaci	DD81E	1835	477	12	7	27/27	0.9259	GTAGG/GTAGG	TATT/TATT	QUTF01015009.1:572-2414
Eukaryota	Oomycota	Saprolegniales	Stramenopiles	Aphanomyces invadans	DD81E	1826	413	8	1	24/24	0.9583	GTAGG/GTAGG	TATT/TATT	QUSY01000270.1:12159-13992
Eukaryota	Oomycota	Saprolegniales	Stramenopiles	Aphanomyces stellatus	DD81E	1987	323	6	3	30/30	0.7	GATCT/GATCT	TATT/TATT	VJMH01000452.1:10334-12328
Eukaryota	Oomycota	Saprolegniales	Stramenopiles	Aphanomyces euteiches	DD81E	?	405	?	?	?	?	/GTACA	/TATT	VJMJ01000073.1:5392-10085
Eukaryota	Bigyra	Thraustochytrida	Stramenopiles	Thraustochytrium sp. TN22	DD83E	?	499	?	?	?	?	/GAAGC	/TACA	JABLUY010000017.1:139191-143114
Eukaryota	Bigyra	Thraustochytrida	Stramenopiles	Parietichytrium sp. I65-24A	DD?E	711	225	?	?	?	?	?	?	BLSF01000072.1:c167118-166408
Eukaryota	?	Longamoebia	Amoebozoa	Acanthamoeba lenticulata	DD?E	957	184	?	?	?	?	?	?	CDFG01078715.1:c4628-3672
Eukaryota	？	Longamoebia	Amoebozoa	Acanthamoeba lugdunensis	DD?E	699	186	?	?	?	?	?	?	CDFB01058360.1:c10915-10217
Eukaryota	Ichthyosporea	?	Ichthyosporea	Ichthyosporea sp. XGB-2017a	DD84E	?	335	?	?	?	?	/GTGAA	/TATA	PDIM01000070.1:311510-315030
Eukaryota	Choanoflagellata	Craspedida	Choanoflagellates	Salpingoeca rosetta	DD?E	?	381	?	?	?	?	/GGGAG	/TACA	ACSY01000461.1:2989-7159
Eukaryota	Agaricomycetes	Polyporales	Fungi	Antrodiella citrinella	DD?E	669	158	?	?	?	?	?	?	SGPM01000909.1:2648-3316
Eukaryota	Agaricomycetes	Agaricales	Fungi	Pholiota molesta	DD?E	558	176	?	?	?	?	?	?	JACGCK010000193.1:64022-64579
Eukaryota	Dothideomycetes	Cladosporiales	Fungi	Cladosporiaceae sp. IMV 00236	DD?E	657	219	?	?	?	?	?	?	MSJH02000139.1:1-4643
Eukaryota	Glomeromycetes	Glomerales	Fungi	Rhizophagus sp. MUCL 43196	DD?E	1005	150	?	?	?	?	?	?	QKKE01000004.1:439769-440773
Eukaryota	Glomeromycetes	Diversisporales	Fungi	Gigaspora margarita	DD78E	?	405	?	?	?	?	/GCTTC	/TATA	WTPW01002404.1:76698-80495
Eukaryota	Glomeromycetes	Glomerales	Fungi	Rhizophagus irregularis DAOM 181602=DAOM 197198	DD?E	?	194	?	?	?	？	/GTAAG	/TATA	BDIQ01000039.1:790755-794889
Eukaryota	Glomeromycetes	Glomerales	Fungi	Rhizophagus clarus HR1 DNA	DD81E	?	457	?	?	?	？	/GTGAG	/TATA	BLAL01000033.1:146257-151067
Eukaryota	Glomeromycetes	Glomerales	Fungi	Oehlia diaphana	DD81E	?	767	?	?	?	？	/GGATC	/TATA	QZLH01001111.1:551-5521
Eukaryota	Mortierellomycetes	Mortierellales	Fungi	Lobosporangium transversale	DD88E	6979	607	9	3	1362/1354	0.9941	GCCCG/GCCCG	TATA/TATA	MCFF01000023.1:174392-181378
Eukaryota	Mortierellomycetes	Mortierellales	Fungi	Mortierella sp. BCC40632	DD87E	2427	368	2	2	53/52	0.9245	GTCCT/GTCCT	TAGA/TAGA	WAEK01000010.1:370998-373432
Eukaryota	Mucoromycetes	Mucorales	Fungi	Rhizopus azygosporus	DD?E	393	110	?	?	?	?	?	?	PJQL01000908.1:12187-12579
Eukaryota	Pezizomycetes	Pezizales	Fungi	Tuber indicum	DD?E	639	195	?	?	?	?	?	?	VBSK01000034.1:85371-86009
Invertebrata	Demospongiae	Haplosclerida	Porifera	Amphimedon queenslandica	DD82E	4115	229	3	0	20/23	0.7826	TGTAC/TGTAA	TACA/TACA	NW_003546819.1:10795-14917
Invertebrata	Bivalvia	Arcoida	Mollusca	Tegillarca granosa	DD81E	?	256	?	?	?	?	/GTTCA	/TATA	JABXWC010000001.1:37229527-37234057
Invertebrata	Bivalvia	Mytiloida	Mollusca	Bathymodiolus platifrons	DD83E	2190	355	67	0	N	0	GTTAG/GCAAG	TACA/TACA	MJUT01001087.1:501960-504157
Invertebrata	Bivalvia	Mytiloida	Mollusca	Limnoperna fortunei	DD83E	2385	394	6	0	N	0	GCTAT/GCGGA	TATA/TATA	NFUK01000623.1:534363-536755
Invertebrata	Bivalvia	Mytiloida	Mollusca	Modiolus philippinarum	DD81E	?	279	?	?	?	?	/GCACT	/TATA	MJUU01064756.1:122325-126722
Invertebrata	Bivalvia	Mytiloida	Mollusca	Mytilus coruscus	DD83E	879	272	?	?	?	?	?	?	CACVKT020006908.1:45101-45979
Invertebrata	Bivalvia	Ostreida	Mollusca	Crassostrea gigas	DD83E	?	415	?	?	?	?	/GATAA	/TATA	AFTI02000442.1:313954-318602
Invertebrata	Bivalvia	Ostreida	Mollusca	Saccostrea glomerata	DD83E	?	376	?	?	?	?	/GAGTA	/TATA	PRKT01000062.1:1312629-1317454
Invertebrata	Bivalvia	Pterioida	Mollusca	Pinctada imbricata	DD83E	?	393	?	?	?	?	/GCATA	/TATA	NIJJ01063171.1:13373-18369
Invertebrata	Bivalvia	Unionida	Mollusca	Venustaconcha ellipsiformis	DD?E	?	305	?	?	?	?	/GTACT	/TACA	QKMX01357498.1:5099-7129
Invertebrata	Bivalvia	Venerida	Mollusca	Mercenaria mercenaria	DD82E	2220	338	4	2	34/34	0.9118	GTAGA/GTAGA	TATA/TATA	WTXZ01000001.1:25388255-25390482
Invertebrata	Bivalvia	Venerida	Mollusca	Ruditapes philippinarum	DD81E	?	400	?	?	?	?	/GGTCC	/TACA	QUSP01001035.1:156054-158903
Invertebrata	Bivalvia	Venerida	Mollusca	Cyclina sinensis	DD83E	?	303	?	?	?	?	/GCATC	/TATA	JAAONU010000005.1:35246753-35251298
Invertebrata	Bivalvia	Venerida	Mollusca	Archivesica marissinica	DD81E	921	302	?	?	?	?	?	?	JABXNX010000012.1:c86957595-86956675
Invertebrata	Gastropoda	Lepetellida	Mollusca	Haliotis rubra	DD83E	2465	432	219	2	235/237	0.9705	GTTTG/GTTTG	TATA/TATA	QXJH01000417.1:816158-818649
Invertebrata	Gastropoda	Lepetellida	Mollusca	Haliotis rufescens	DD83E	?	401	?	?	?	?	GTCCG/	TACA/	QGMO01001214.1:32751-34429
Invertebrata	Gastropoda	Lepetellida	Mollusca	Haliotis laevigata	DD83E	1218	278	?	?	?	?	?	?	VKKT01002051.1:53869-55086
Invertebrata	Gastropoda	Stylommatophora	Mollusca	Cepaea nemoralis	DD83E	?	425	?	?	?	?	/GTATG	/TATA	JACEFZ010009449.1:908905-913590
Invertebrata	Polychaeta	Sabellida	Annelida	Hydroides elegans	DD83E	1927	429	15	1	27/27	1	GGAAG/GGAAG	TAAA/TAAA	LQRL01065643.1:51-1985
Invertebrata	Chromadorea	Plectida	Nematoda	Plectus murrayi	DD84E	?	690	?	?	?	?	/GTCAT	/TATA	LZQM01003662.1:3416-7351
Invertebrata	Chromadorea	Plectida	Nematoda	Plectus sambesii	DD84E	1107	323	?	?	?	?	?	?	NIUQ01001527.1:21653-22759
Invertebrata	Chromadorea	Rhabditida	Nematoda	Caenorhabditis elegans	DD111E	2839	452	3	0	N	0	GTCGA/GTCCG	TAGA/TATA	LNZE02000003.1:13426021-13428867
Invertebrata	Chromadorea	Rhabditida	Nematoda	Caenorhabditis nigoni	DD111E	2757	452	4	4	24/24	1	CTGTC/CTGTC	CATA/TATA	LWKT01000006.1:13308167-13310932
Invertebrata	Chromadorea	Rhabditida	Nematoda	Caenorhabditis sp. 26 LS-2015	DD88E	?	310	?	?	?	?	/GTAAT	/TACA	UNPC02003217.1:14660-19187
Invertebrata	Chromadorea	Rhabditida	Nematoda	Caenorhabditis latens	DD105E	?	445	?	?	?	?	GCAAA/	TACA/	NIPN01000334.1:72041-75590
Invertebrata	Chromadorea	Rhabditida	Nematoda	Steinernema carpocapsae	DD89E	?	257	?	?	?	?	/GTTCG	/TATA	AZBU02000011.1:499823-504578
Invertebrata	Chromadorea	Rhabditida	Nematoda	Steinernema diaprepesi	DD?E	?	235	?	?	?	?	/GCAAC	/TACA	JAANPW010000152.1:509-4462
Invertebrata	Chromadorea	Rhabditida	Nematoda	Steinernema feltiae	DD87E	1098	292	?	?	?	?	?	?	AZBV01029561.1:1018-2115
Invertebrata	Chromadorea	Rhabditida	Nematoda	Steinernema glaseri	DD89E	978	294	?	?	?	?	?	?	AZBX01019689.1:1128-2105
Invertebrata	Chromadorea	Rhabditida	Nematoda	Steinernema monticolum	DD86E	975	306	?	?	?	?	?	?	AZHV01032279.1:c1964-990
Invertebrata	Chromadorea	Rhabditida	Nematoda	Acrobeloides nanus	DD?E	645	205	?	?	?	?	?	?	OZJO01001302.1:c8321-7677
Invertebrata	Diplura	？	Arthropoda	Campodea augens	DD82E	?	324	?	?	?	?	/GTTTC	/TATA	VUNT01018022.1:68813-72206
Invertebrata	Diplura	？	Arthropoda	Catajapyx aquilonaris	DD82E	?	587	?	?	?	?	/GATAC	/TATA	JYFJ02007076.1:505-5157
Invertebrata	Arachnida	Araneae	Arthropoda	Araneus ventricosus	DD84E	993	331	？	？	？	？	？	？	BGPR01012154.1:36623-37615
Invertebrata	Arachnida	Araneae	Arthropoda	Parasteatoda tepidariorum	DD82E	2401	443	9	1	37/37	0.9189	GCTCG/GCTCG	TATA/TATA	AOMJ03025554.1:1238-3646
Invertebrata	Arachnida	Araneae	Arthropoda	Stegodyphus dumicola	DD82E	3001	394	92	1	30/30	0.9	GTCTG/GTCTG	TACT/TACT	NW_023317586.1:8394-11402
Invertebrata	Arachnida	Araneae	Arthropoda	Stegodyphus mimosarum	DD82E	2092	468	50	0	N	0	GTAAA/GTAGC	TATA/TATA	>AZAQ01073859.1:1285-3384
Invertebrata	Arachnida	Araneae	Arthropoda	Latrodectus hesperus	DD82E	?	450	?	?	?	?	GTTAT/	TATA/	JJRX02005158.1:5939-8905
Invertebrata	Arachnida	Ixodida	Arthropoda	Ixodes scapularis	DD82E	?	459	?	?	?	?	/GTTTT	/TATA	PKSA02000132.1:2487161-2490963
Invertebrata	Arachnida	Ixodida	Arthropoda	Ixodes ricinus	DD82E	?	492	?	?	?	?	/GTCGG	/TATA	JXMZ02114886.1:462-4238
Invertebrata	Arachnida	Ixodida	Arthropoda	Ixodes persulcatus	DD82E	?	544	?	?	?	?	/GAATG	/TATA	JABSTQ010011529.1:148526-153571
Invertebrata	Arachnida	Ixodida	Arthropoda	Hyalomma asiaticum	DD82E	?	491	?	?	?	?	/GCACA	/TATA	JABSTT010000152.1:90992291-90997036
Invertebrata	Arachnida	Ixodida	Arthropoda	Haemaphysalis longicornis	DD82E	?	418	?	?	?	?	/GTTAT	/TATA	JABSTR010000011.1:105591451-105595320
Invertebrata	Arachnida	Ixodida	Arthropoda	Rhipicephalus microplus	DD82E	?	311	?	?	?	?	/GTAGC	/TATA	WOVZ01028318.1:39078-43502
Invertebrata	Arachnida	Ixodida	Arthropoda	Dermacentor silvarum	DD82E	1323	420	?	?	?	?	?	?	JABSTS010001088.1:287058527-287059849
Invertebrata	Arachnida	Ixodida	Arthropoda	Rhipicephalus sanguineus	DD82E	1323	420	?	?	?	?	?	?	JABSTV010001254.1:c72321526-72320204
Invertebrata	Arachnida	Scorpiones	Arthropoda	Centruroides sculpturatus	DD82E	2118	459	33	7	37/37	1	GTCTA/GTCTA	TATA/TATA	AXZI02016981.1:6163-8288
Invertebrata	Arachnida	Scorpiones	Arthropoda	Mesobuthus martensii	DD81E	?	455	?	?	?	?	/GTCAA	/TATA	AYEL01056052.1:53511-57283
Invertebrata	Chilopoda	Geophilomorpha	Arthropoda	Strigamia maritima	DD82E	?	202	?	?	?	?	/GAAAC	/TATA	AFFK01016099.1:2858-6316
Invertebrata	Collembola	Entomobryomorpha	Arthropoda	Folsomia candida	DD80E	?	393	?	?	?	?	/GTCAC	/TACA	LNIX01000051.1:414285-418490
Invertebrata	Collembola	Entomobryomorpha	Arthropoda	Tomocerus qinae	DD91E	1263	412	?	?	?	?	?	?	VIYP01011993.1:c1769-507
Invertebrata	Collembola	Entomobryomorpha	Arthropoda	Oncopodura yosiiana	DD?E	966	161	?	?	?	?	?	?	VCNE01007322.1:2700-3212
Invertebrata	Collembola	Poduromorpha	Arthropoda	Pseudachorutes palmiensis	DD94E	2108	214	1	0	35/35	0.9714	GTCCG/GTCCG	TATA/TATA	VNWY01001057.1:1-2116
Invertebrata	Collembola	Poduromorpha	Arthropoda	Ceratophysella communis	DD85E	?	391	?	?	?	?	/GCGCA	/TATA	VNWX01008300.1:35-4365
Invertebrata	Diplopoda	Polydesmida	Arthropoda	Helicorthomorpha holstii	DD81E	?	469	?	?	?	？	/GGCTG	/TATA	JAAFCF010006680.1:21369973-21374786
Invertebrata	Hexanauplia	Sessilia	Arthropoda	Amphibalanus amphitrite	DD81E	2096	441	6	1	36/36	0.9722	GTCTG/GTCTG	TATA/TATA	VIIS01000003.1:53288-55391
Invertebrata	Hexanauplia	Pedunculata	Arthropoda	Pollicipes pollicipes	DD81E	?	448	?	?	?	?	/GCAGA	/TATA	JAAVLY020000633.1:35685-40582
Invertebrata	Insecta	Blattodea	Arthropoda	Cryptotermes secundus	DD87E	?	364	?	?	?	?	/GGCAT	/TATA	NEVH01016348.1:65692-69581
Invertebrata	Insecta	Blattodea	Arthropoda	Blattella germanica	DD82E	?	453	?	?	?	?	/GTCTA	/TATA	JPZV02032830.1:40852-45252
Invertebrata	Insecta	Blattodea	Arthropoda	Periplaneta americana	DD82E	?	477	?	?	?	?	/GTCGC	/TACA	PGRX01015946.1:1-3855
Invertebrata	Insecta	Coleoptera	Arthropoda	Oryctes borbonicus	DD79E	3190	179	2	0	N	0	GATAT/GATGA	TATA/TATA	CACRWG010000188.1:769-3966
Invertebrata	Insecta	Coleoptera	Arthropoda	Anoplophora glabripennis	DD81E	1799	403	100	99	33/33	0.9091	GTCTG/GTCTC	TATA/TATA	AQHT02006640.1:2954-4760
Invertebrata	Insecta	Coleoptera	Arthropoda	Callosobruchus maculatus	DD82E	3217	468	100	57	29/29	0.8276	GTTAA/GTTAA	TATA/TATA	CAACVG010015691.1:343801-347025
Invertebrata	Insecta	Coleoptera	Arthropoda	Leptinotarsa decemlineata	DD82E	2169	463	29	7	27/27	0.9259	GTCCG/GTCCG	TATA/TATA	NW_019289580.1:62184-64360
Invertebrata	Insecta	Coleoptera	Arthropoda	Limonius californicus	DD82E	1899	497	15	2	34/34	1	TTCGC/TTCGC	TATA/TATA	JABXWE010005161.1:2212-4118
Invertebrata	Insecta	Coleoptera	Arthropoda	Onthophagus taurus	DD82E	2568	437	2	1	32/32	0.7813	GCTGA/GCTGA	TACA/TACA	JHOM02010273.1:21162-23737
Invertebrata	Insecta	Coleoptera	Arthropoda	Ophraella communa	DD82E	915	305	？	？	？	？	？	？	CACRSI010000576.1:336513-337427
Invertebrata	Insecta	Coleoptera	Arthropoda	Popillia japonica	DD83E	903	301	？	？	？	？	？	？	SMLS01016517.1:1781-2683
Invertebrata	Insecta	Coleoptera	Arthropoda	Protaetia brevitarsis	DD83E	?	474	?	?	?	?	/GTTAA	/TATA	RXPK01001168.1:9462-14616
Invertebrata	Insecta	Coleoptera	Arthropoda	Hypothenemus hampei	DD82E	?	458	?	?	?	?	/GAATG	/TATA	JABRWK010000446.1:31251-34977
Invertebrata	Insecta	Coleoptera	Arthropoda	Diabrotica virgifera virgifera	DD82E	?	372	?	?	?	?	/GCTAA	/TATA	PXJM02351350.1:1-5629
Invertebrata	Insecta	Coleoptera	Arthropoda	Coccinella septempunctata	DD82E	1041	326	?	?	?	?	?	?	BHEC01029916.1:c5084-4044
Invertebrata	Insecta	Coleoptera	Arthropoda	Tenebrio molitor	DD?E	1125	175	?	?	?	?	?	?	JABDTM010000063.1:c6353-5229
Invertebrata	Insecta	Diptera	Arthropoda	Catotricha subobsoleta	DD?E	?	191	?	?	?	?	GTTCT/	TACA/	JAABKK010007667.1:7941436-7944069
Invertebrata	Insecta	Diptera	Arthropoda	Bradysia coprophila	DD?E	843	159	?	?	?	?	?	?	VSDI01000564.1:429129-429971
Invertebrata	Insecta	Ephemeroptera	Arthropoda	Ephemera danica	DD97E	1125	369	?	?	?	?	?	?	AYNC02008833.1:c1565-441
Invertebrata	Insecta	Hemiptera	Arthropoda	Trialeurodes vaporariorum	DD82E	2676	485	3	2	18/18	0.8333	ATCAT/ATCAT	TACA/TACA	VMOF01000001.1:60299132-60301815
Invertebrata	Insecta	Hemiptera	Arthropoda	Aulacorthum solani	DD82E	2081	455	2	1	26/26	0.9615	GTCGG/GTCGG	TAAA/TATA	PVMI01073916.1:205-2293
Invertebrata	Insecta	Hemiptera	Arthropoda	Schizaphis graminum	DD82E	2061	457	2	1	29/32	0.875	GTCGG/GTCGA	TATA/TATA	QEWZ01003182.1:7473-9541
Invertebrata	Insecta	Hemiptera	Arthropoda	Acyrthosiphon pisum	DD82E	2226	457	3	1	41/41	0.9512	GTACG/GTACG	TATA/TATA	ABLF02012070.1:1356-3589
Invertebrata	Insecta	Hemiptera	Arthropoda	Eriosoma lanigerum	DD82E	3181	435	1	0	N	0	CTATT/ATATT	TATA/TATT	JABCUB010000003.1:17697472-17700101
Invertebrata	Insecta	Hemiptera	Arthropoda	Homalodisca vitripennis	DD82E	2538	512	5	1	30/30	0.9	GTTGA/GTTGA	TATA/TATA	JJNS02001058.1:46033-48578
Invertebrata	Insecta	Hemiptera	Arthropoda	Nilaparvata lugens	DD81E	2938	483	14	3	32/32	0.875	GTCGG/GTTGG	TATA/TATA	AOSB01059280.1:18562-21507
Invertebrata	Insecta	Hemiptera	Arthropoda	Phenacoccus solenopsis	DD81E	2421	362	2	1	24/24	0.9583	GTGCG/GTGCG	TATA/TATA	VFXL01000002.1:41267802-41270230
Invertebrata	Insecta	Hemiptera	Arthropoda	Sipha flava	DD82E	2216	457	4	1	46/46	0.9348	GTACG/GTACG	TATA/TATA	NW_020273626.1:1843422-1845645
Invertebrata	Insecta	Hemiptera	Arthropoda	Sitobion miscanthi	DD82E	2060	334	6	2	61/57	0.836	GTGCG/GTGCG	TATA/TAAA	SSSL01000007.1:16434366-16436433
Invertebrata	Insecta	Hemiptera	Arthropoda	Sogatella furcifera	DD82E	4408	522	3	1	27/27	0.9259	GTCTA/GTCTA	TATA/TATA	WOVD01000003.1:38285985-38290400
Invertebrata	Insecta	Hemiptera	Arthropoda	Trionymus perrisii	DD82E	2081	178	1	0	38/37	0.8947	GTCCG/GTCCG	TATT/TATT	FIZV01047864.1:2857-4945
Invertebrata	Insecta	Hemiptera	Arthropoda	Stiretrus anchorago	DD82E	?	481	?	?	?	?	/GTAGA	/TATA	WUAS01007668.1:117244213-117248072
Invertebrata	Insecta	Hemiptera	Arthropoda	Oncopeltus fasciatus	DD82E	?	439	?	?	?	?	/GAAAT	/TACA	JHQO02076355.1:5855-10290
Invertebrata	Insecta	Hemiptera	Arthropoda	Myzus persicae	DD82E	?	440	?	?	?	?	/GTCTG	/TACA	LXJY01001548.1:1924-6758
Invertebrata	Insecta	Hemiptera	Arthropoda	Laodelphax striatellus	DD82E	?	509	?	?	?	?	/GAAGG	/TATA	WOVE01000007.1:6852152-6856820
Invertebrata	Insecta	Hemiptera	Arthropoda	Halyomorpha halys	DD82E	?	457	?	?	?	?	/GTCAC	/TATA	JMPT03081638.1:6782-11114
Invertebrata	Insecta	Hemiptera	Arthropoda	Euschistus heros	DD82E	?	246	?	?	?	?	/GTCTA	/TATA	RCWM01000039.1:4840946-4845556
Invertebrata	Insecta	Hemiptera	Arthropoda	Cinara cedri	DD82E	?	455	?	?	?	?	/GTAAT	/TATA	CABPRJ010000017.1:697254-702376
Invertebrata	Insecta	Hemiptera	Arthropoda	Asian citrus Psyllid	DD?E	?	452	?	?	?	?	GTAAC/	TATA/	AWGM01146418.1:2161-5652
Invertebrata	Insecta	Hemiptera	Arthropoda	Aphis gossypii	DD82E	?	459	?	?	?	?	/GCATT	/TATA	PPXK01000711.1:908124-913201
Invertebrata	Insecta	Hemiptera	Arthropoda	Aphis craccivora	DD81E	?	456	?	?	?	?	/GTCTA	/TATA	VUJU01005113.1:7274-12266
Invertebrata	Insecta	Hemiptera	Arthropoda	Diuraphis noxia	DD82E	?	458	?	?	?	?	/GTGCG	/TATA	LMYM01000614.1:43212-46314
Invertebrata	Insecta	Hemiptera	Arthropoda	Apolygus lucorum	DD82E	?	460	?	?	?	?	GTATC/	TATA/	WIXP02000012.1:37033893-37037649
Invertebrata	Insecta	Hemiptera	Arthropoda	Pentalonia nigronervosa	DD82E	1236	401	?	?	?	?	?	?	JACXSJ010003410.1:c20155-18920
Invertebrata	Insecta	Hemiptera	Arthropoda	Zanna intricata	DD82E	1209	303	?	?	?	?	?	?	JAAAKQ020465759.1:c22074-20866
Invertebrata	Insecta	Hemiptera	Arthropoda	Philaenus spumarius	DD?E	483	141	?	?	?	?	?	?	MPAX010772583.1:c1190-708
Invertebrata	Insecta	Hymenoptera	Arthropoda	Eupelmus annulatus	DD92E	4288	666	1	0	N	0	GAAAT/GAATG	TACA/TACA	UDEW01004571.1:5629-9924
Invertebrata	Insecta	Hymenoptera	Arthropoda	Formica selysi	DD82E	2517	195	9	0	31/31	0.871	CTCTA/CTCTA	TATA/TATA	WHNR01000097.1:25316-27840
Invertebrata	Insecta	Hymenoptera	Arthropoda	Megachile rotundata	DD82E	3027	260	2	0	45/45	0.9111	CTGTC/CTGTC	TGTA/TCTA	AFJA01009154.1:6861-9895
Invertebrata	Insecta	Hymenoptera	Arthropoda	Osmia bicornis bicornis	DD80E	2279	427	8	1	27/27	0.963	CCGCA/CCGCA	TACA/TACA	NW_021687724.1:1019-3305
Invertebrata	Insecta	Hymenoptera	Arthropoda	Aphaenogaster ashmeadi	DD82E	2706	275	1	0	33/33	0.8484	CCGCG/CCGCG	TATA/TATA	NJRQ01001604.1:6461-9174
Invertebrata	Insecta	Hymenoptera	Arthropoda	Callirhytis sp. RG_2019_326	DD92E	3095	681	3	0	N	0	GCTTT/GTCTA	TATA/TATA	WSXT01072779.1:53574778-53577880
Invertebrata	Insecta	Hymenoptera	Arthropoda	Colletes gigas	DD81E	1101	367	?	?	?	?	?	?	WUUM01000241.1:14669-15769
Invertebrata	Insecta	Hymenoptera	Arthropoda	Eufriesea mexicana	DD82E	3634	341	17	0	N	0	GTAAA/GTACG	TATA/TATA	NW_016910515.1:130221-133862
Invertebrata	Insecta	Hymenoptera	Arthropoda	Eupelmus urozonus	DD92E	3432	676	1	1	53/54	0.8704	GTAAC/GTAGC	TACA/TACC	UELX01008100.1:1227-4666
Invertebrata	Insecta	Hymenoptera	Arthropoda	Leptopilina heterotoma	DD82E	3944	435	9	0	N	0	GTAAG/GACTC	TACA/TACA	VOOK01020963.1:19264-23225
Invertebrata	Insecta	Hymenoptera	Arthropoda	Neodiprion pinetum	DD82E	1969	472	1	1	23/23	0.913	GTATC/GTACC	TACA/TACA	SSWZ01000468.1:124375-126351
Invertebrata	Insecta	Hymenoptera	Arthropoda	Osmia lignaria	DD81E	1077	358	?	?	?	?	?	?	JAAOZW010000106.1:87598-88674
Invertebrata	Insecta	Hymenoptera	Arthropoda	Pseudomyrmex elongatus	DD82E	4191	399	1	0	N	?	GATTA/GTTGA	TATA/TATA	QVNY01025583.1:5855-10053
Invertebrata	Insecta	Hymenoptera	Arthropoda	Temnothorax longispinosus	DD82E	2933	466	1	0	18/24	0.6667	GTATC/GTATC	TGAA/TAAA	QBLH01001013.1:273000-275940
Invertebrata	Insecta	Hymenoptera	Arthropoda	Vespula vulgaris	DD83E	?	324	?	?	?	?	/GAAAT	/TATA	JACSEA010000006.1:8408695-8412913
Invertebrata	Insecta	Hymenoptera	Arthropoda	Vespula pensylvanica	DD83E	?	324	?	?	?	?	/GTTTC	/TATA	JACSDY010000006.1:8573758-8575711
Invertebrata	Insecta	Hymenoptera	Arthropoda	Vespula germanica	DD83E	?	324	?	?	?	?	/GTATT	/TACA	JACSDZ010000006.1:4616743-4620061
Invertebrata	Insecta	Hymenoptera	Arthropoda	Solenopsis fugax	DD82E	?	389	?	?	?	?	/GTATA	/TATA	QKQZ01000104.1:2723-6791
Invertebrata	Insecta	Hymenoptera	Arthropoda	Pseudomyrmex gracilis	DD82E	?	291	?	?	?	?	/GTTAA	/TATA	JWHX01000828.1:1-2593
Invertebrata	Insecta	Hymenoptera	Arthropoda	Pseudomyrmex flavicornis	DD82E	?	398	?	?	?	?	/GTTGA	/TATA	QVNW01000037.1:72285-76561
Invertebrata	Insecta	Hymenoptera	Arthropoda	Pseudomyrmex dendroicus	DD82E	?	398	?	?	?	?	/GAATT	/TATA	QVNZ01022183.1:38063-41170
Invertebrata	Insecta	Hymenoptera	Arthropoda	Pseudomyrmex cubaensis	DD82E	?	399	?	?	?	?	/GTTGA	/TATA	QVOA01016963.1:38508-42692
Invertebrata	Insecta	Hymenoptera	Arthropoda	Nomia melanderi	DD82E	?	455	?	?	?	?	/GTAAA	/TATA	REGV01000251.1:670828-675109
Invertebrata	Insecta	Hymenoptera	Arthropoda	Linepithema humile	DD?E	?	193	?	?	?	?	/GTAAA	/TATA	ADOQ01003215.1:18075-22606
Invertebrata	Insecta	Hymenoptera	Arthropoda	Habropoda laboriosa	DD81E	?	388	?	?	?	?	/GAATA	/TATA	LHQN01023076.1:5739-10234
Invertebrata	Insecta	Hymenoptera	Arthropoda	Andricus quercuslanigera	DD92E	?	336	?	?	?	?	/GTCAA	/CATA	JAAAKG010067668.1:70099267-70104408
Invertebrata	Insecta	Hymenoptera	Arthropoda	Synergus gifuensis	DD?E	?	199	?	?	?	?	/GTAGT	/TATA	CAJFCO010017292.1:42712-46828
Invertebrata	Insecta	Hymenoptera	Arthropoda	Wasmannia auropunctata	DD83E	?	434	?	?	?	?	/GTACT	/TATA	BBSV01100195.1:24138-28402
Invertebrata	Insecta	Hymenoptera	Arthropoda	Aphaenogaster miamiana	DD?E	?	225	?	?	?	?	/GCTTA	/TATA	NJRN01001020.1:18866-21391
Invertebrata	Insecta	Hymenoptera	Arthropoda	Leptopilina boulardi	DD82E	?	442	?	?	?	?	/GTTCT	/TATA	JABAIF010000330.1:77584-82591
Invertebrata	Insecta	Hymenoptera	Arthropoda	Ceratina calcarata	DD82E	885	295	?	?	?	?	?	?	LSNX01031135.1:17494-20087
Invertebrata	Insecta	Hymenoptera	Arthropoda	Cotesia vestalis	DD92E	1269	360	?	?	?	?	?	?	JZSA01007589.1:c20105-18837
Invertebrata	Insecta	Hymenoptera	Arthropoda	Lasioglossum albipes	DD82E	1125	335	?	?	?	?	?	?	ANOB01010875.1:c15302-14178
Invertebrata	Insecta	Hymenoptera	Arthropoda	Temnothorax curvispinosus	DD82E	1807	463	?	?	?	?	?	?	QBEX01013660.1:1-1807
Invertebrata	Insecta	Hymenoptera	Arthropoda	Nylanderia fulva	DD?E	960	216	?	?	?	?	?	?	SGBU01000510.1:114029-114988
Invertebrata	Insecta	Hymenoptera	Arthropoda	Lysiphlebus fabarum	DD84E	879	245	?	?	?	?	?	?	WSYQ01000001.1:c1085944-1085066
Invertebrata	Insecta	Hymenoptera	Arthropoda	Aphaenogaster rudis	DD?E	831	230	?	?	?	?	?	?	NJRL01001483.1:c22794-21964
Invertebrata	Insecta	Hymenoptera	Arthropoda	Andricus grossulariae	DD?E	1188	381	?	?	?	?	?	?	JAABKJ010007545.1:112737480-112738667
Invertebrata	Insecta	Hymenoptera	Arthropoda	Neuroterus quercusbaccarum	DD?E	966	234	?	?	?	?	?	?	UWOG010111682.1:822-1787
Invertebrata	Insecta	Lepidoptera	Arthropoda	Adoxophyes honmai	DD83E	4390	387	52	1	25/25	0.8462	GGACA/GAACA	TATA/TATA	BHDV01063339.1:114572-118969
Invertebrata	Insecta	Lepidoptera	Arthropoda	Amyelois transitella	DD81E	2001	414	7	3	30/30	0.9	GTCCG/GACCG	TACA/TACA	LACK01001557.1:28359-30367
Invertebrata	Insecta	Lepidoptera	Arthropoda	Bombyx mandarina	DD82E	1903	476	138	2	26/29	0.7241	GTAAC/ATACT	TATA/TATA	NW_021011492.1:4346274-4348184
Invertebrata	Insecta	Lepidoptera	Arthropoda	Chilo suppressalis	DD82E	2875	364	20	2	36/38	0.8947	GTCCA/GTCCA	TACA/TACA	RSAL01000176.1:467660-470542
Invertebrata	Insecta	Lepidoptera	Arthropoda	Danaus melanippus	DD82E	2122	414	5	1	40/41	0.8537	CTATT/CTATT	TATA/TATA	JAAAKD010003841.1:1031-3160
Invertebrata	Insecta	Lepidoptera	Arthropoda	Epargyreus clarus clarus	DD81E	2015	443	36	7	29/29	0.8966	GTGCC/GTGCC	TATA/TATA	JACTTY010000022.1:3047793-3049815
Invertebrata	Insecta	Lepidoptera	Arthropoda	Galleria mellonella	DD81E	2195	336	7	0	24/24	0.9167	GCCTG/GCCTG	TAAA/TATA	NTHM01000852.1:16094-18292
Invertebrata	Insecta	Lepidoptera	Arthropoda	Helicoverpa armigera	DD82E	2582	423	4	1	34/34	0.9706	GTTCG/GTTCG	TATA/TATA	NHMN01022703.1:843-3432
Invertebrata	Insecta	Lepidoptera	Arthropoda	Helicoverpa zea	DD82E	2573	445	5	1	34/34	0.9706	GTTCG/GTTCG	TATA/TATA	NFMG01027676.1:12439-15019
Invertebrata	Insecta	Lepidoptera	Arthropoda	Lymantria dispar dispar	DD82E	2365	375	35	2	29/26	0.7931	GCATG/GCATG	TGTA/TGTA	RJWF01003460.1:278831-281199
Invertebrata	Insecta	Lepidoptera	Arthropoda	Maniola jurtina	DD82E	2170	446	142	18	30/30	1	CTAGC/CTAGC	TACA/TAAA	VMKL01005777.1:5439-7616
Invertebrata	Insecta	Lepidoptera	Arthropoda	Operophtera brumata	DD81E	2044	378	17	1	28/25	0.8214	GAGCC/GACCC	TACA/TATA	JTDY01001896.1:6184-8235
Invertebrata	Insecta	Lepidoptera	Arthropoda	Ostrinia furnacalis	DD82E	3023	232	2	0	39/43	0.7674	ATAAA/ATAAA	TATT/TATT	NW_021134344.1:639177-642207
Invertebrata	Insecta	Lepidoptera	Arthropoda	Papilio machaon	DD81E	2398	275	1	0	27/27	0.9259	GTCCT/GTCCT	TAAA/TAAA	NW_014501625.1:3091834-3094239
Invertebrata	Insecta	Lepidoptera	Arthropoda	Plutella xylostella	DD82E	2989	363	2	0	39/37	0.9231	CTCAT/CTCAT	TACA/TACA	CAJHNJ020000518.1:1103162-1106158
Invertebrata	Insecta	Lepidoptera	Arthropoda	Tuta absoluta	DD85E	2110	419	6	0	28/28	0.9286	GTGCC/GTACC	TACA/TACA	SNMR01041667.1:148006-150121
Invertebrata	Insecta	Lepidoptera	Arthropoda	Vanessa tameamea	DD82E	2257	474	4	1	27/27	0.963	GATGT/GATGT	TACA/TACA	NW_020662898.1:1274457-1276721
Invertebrata	Insecta	Lepidoptera	Arthropoda	Trichoplusia ni	DD82E	?	402	?	?	?	?	/GTCAT	/TATA	WHVK01000204.1:290569-295569
Invertebrata	Insecta	Lepidoptera	Arthropoda	Spodoptera litura	DD82E	?	236	?	?	?	?	/GACGA	/TATA	MTZO01010142.1:10048-14824
Invertebrata	Insecta	Lepidoptera	Arthropoda	Melitaea cinxia	DD83E	?	367	?	?	?	?	/GTATG	/TATA	APLT01009336.1:407-5159
Invertebrata	Insecta	Lepidoptera	Arthropoda	Mamestra configurata	DD82E	?	416	?	?	?	?	/GAACA	/TATA	NDFZ01005260.1:395592-400706
Invertebrata	Insecta	Lepidoptera	Arthropoda	Hyphantria cunea	DD81E	?	468	?	?	?	?	/GTTAT	/TATA	PKRV01000917.1:693989-697326
Invertebrata	Insecta	Lepidoptera	Arthropoda	Hyles vespertilio	DD82E	?	443	?	?	?	?	GTATT/	TATA/	WUWR01000330.1:1404774-1409515
Invertebrata	Insecta	Lepidoptera	Arthropoda	Heliothis virescens	DD82E	?	412	?	?	?	?	/GTGAT	/TATA	NWSH01000721.1:5721-9970
Invertebrata	Insecta	Lepidoptera	Arthropoda	Eumeta japonica	DD82E	?	432	?	?	?	?	/GAATA	/TATA	BGZK01000345.1:321529-326000
Invertebrata	Insecta	Lepidoptera	Arthropoda	Conopomorpha cramerella	DD83E	?	364	?	?	?	?	/GTGAG	/TATA	SJJU01001145.1:1-3556
Invertebrata	Insecta	Lepidoptera	Arthropoda	Calephelis virginiensis	DD82E	?	444	?	?	?	?	/GTAAA	/TATA	NJDC01000525.1:79611-84561
Invertebrata	Insecta	Lepidoptera	Arthropoda	Busseola fusca	DD82E	?	470	?	?	?	?	/GTTGT	/TATA	VKGM01028814.1:1-2806
Invertebrata	Insecta	Lepidoptera	Arthropoda	Pieris rapae	DD81E	?	430	?	?	?	?	/GTAAA	/TATA	LWME01000733.1:286206-289858
Invertebrata	Insecta	Lepidoptera	Arthropoda	Hyposmocoma kahamanoa	DD82E	?	363	?	?	?	?	/GTCGA	/TACA	QZCQ01000093.1:2623127-2628113
Invertebrata	Insecta	Lepidoptera	Arthropoda	Bicyclus anynana	DD81E	?	457	?	?	?	?	/GTTTT	/TATA	OENV01000035.1:966395-971349
Invertebrata	Insecta	Lepidoptera	Arthropoda	Aphantopus hyperantus	DD82E	?	302	?	?	?	?	/GTATA	/TATA	CADCXM020000031.1:22997-25125
Invertebrata	Insecta	Lepidoptera	Arthropoda	Arctia plantaginis	DD82E	1329	443	?	?	?	?	?	?	CADEBC010000487.1:1478419-1479747
Invertebrata	Insecta	Lepidoptera	Arthropoda	Spodoptera exigua	DD?E	?	308	?	?	?		/GTAGG	/TACA	WNNL01000012.1:8810401-8814999
Invertebrata	Insecta	Lepidoptera	Arthropoda	Bombyx mori	DD82E	1324	435	?	?	?	?	?	?	BHWX01000014.1:110271-111586
Invertebrata	Insecta	Lepidoptera	Arthropoda	Graphium doson	DD82E	1074	295	?	?	?	?	?	?	WUAN01007434.1:c32906469-32905396
Invertebrata	Insecta	Lepidoptera	Arthropoda	Leptidea sinapis	DD81E	924	307	?	?	?	?	?	?	FZQP02005001.1:100252-103349
Invertebrata	Insecta	Lepidoptera	Arthropoda	Colias croceus	DD81E	1278	411	?	?	?	?	?	?	JAABVK010001496.1:1504-2781
Invertebrata	Insecta	Lepidoptera	Arthropoda	Adela reaumurella	DD?E	1164	376	?	?	?	?	?	?	WYDE01070001.1:15202103-15203266
Invertebrata	Insecta	Odonata	Arthropoda	Ladona fulva	DD81E	2314	442	3	0	N	0	GTCTG/GTAGC	TATA/TATG	APVN02005895.1:7327-9590
Invertebrata	Insecta	Odonata	Arthropoda	Calopteryx splendens	DD81E	915	250	?	?	?	?	?	?	LYUA01000931.1:264363-265277
Invertebrata	Insecta	Orthoptera	Arthropoda	Locusta migratoria	DD82E	2194	307	98	0	30/29	0.9	GTCGG/GTCGG	TATA/TAAA	AVCP010463174.1:11174-13376
Invertebrata	Insecta	Orthoptera	Arthropoda	Teleogryllus occipitalis	DD82E	?	301	?	?	?	?	/GAATT	/TACA	BLKR01000752.1:277495-282448
Invertebrata	Insecta	Phasmatodea	Arthropoda	Timema bartmani	DD83E	2230	463	83	3	27/27	0.963	CCTAA/CCTAA	TACA/TACA	CABFWB010000496.1:263713-265950
Invertebrata	Insecta	Phasmatodea	Arthropoda	Timema cristinae	DD83E	2223	463	341	3	29/29	0.9655	CCTAA/CCTAA	TACA/TACA	CABFVY010000686.1:254885-257115
Invertebrata	Insecta	Phasmatodea	Arthropoda	Timema genevievae	DD83E	2222	419	138	4	27/27	0.9259	CCTAA/CCTAA	TACA/TACA	CABFWO010007395.1:5404-7633
Invertebrata	Insecta	Phasmatodea	Arthropoda	Timema monikensis	DD84E	2218	463	159	2	29/29	0.9655	CCTAA/CCTAA	TACA/TACA	CABFVZ010002984.1:33494-35719
Invertebrata	Insecta	Phasmatodea	Arthropoda	Timema poppensis	DD83E	2220	463	101	2	29/29	0.9655	CCTAA/CCTAA	TACA/TACA	CABFOV010005621.1:12129-14356
Invertebrata	Insecta	Phasmatodea	Arthropoda	Timema shepardi	DD83E	2221	463	139	4	29/29	0.9655	CCTAA/CCTAA	TACA/TACA	CABFVX010004197.1:32449-34677
Invertebrata	Insecta	Phasmatodea	Arthropoda	Timema tahoe	DD83E	2222	440	134	3	25/25	0.96	CCTAA/CCTAA	TACA/TACA	CABFWA010004970.1:51492-53721
Invertebrata	Insecta	Phasmatodea	Arthropoda	Timema douglasi	DD83E	?	463	?	?	?	?	/GTTAT	/TACA	CABEEJ010000857.1:136791-141832
Invertebrata	Insecta	Phasmatodea	Arthropoda	Clitarchus hookeri	DD82E	?	321	?	?	?	?	/GTAGC	/TATA	NQII01002153.1:120914-125006
Invertebrata	Insecta	Phasmatodea	Arthropoda	Timema californicum	DD83E	1107	357	?	?	?	?	?	?	CABFOW010000437.1:201020-202126
Invertebrata	Insecta	Phasmatodea	Arthropoda	Dryococelus australis	DD82E	1278	348	?	?	?	?	?	?	NKXL01274234.1:3152-4429
Invertebrata	Insecta	Thysanoptera	Arthropoda	Aptinothrips rufus	DD83E	3113	534	1	0	N	0	GTGAA/GATTT	TATA/TATA	CABIKL010006449.1:4539-7659
Invertebrata	Insecta	Thysanoptera	Arthropoda	Thrips palmi	DD84E	3271	621	1	1	28/28	0.9643	CTAGG/CTAGG	TATA/TATA	NW_023144632.1:4032967-4036241
Invertebrata	Insecta	Thysanoptera	Arthropoda	Frankliniella occidentalis	DD88E	?	598	?	?	?	?	/GTACA	/TACA	JMDY03046458.1:1-3449
Invertebrata	Insecta	Trichoptera	Arthropoda	Glossosoma conforme	DD82E	2257	383	112	1	43/43	0.9767	GTGCA/GTCCA	TATA/TATG	PZYU01017325.1:2202-4466
Invertebrata	Malacostraca	Decapoda	Arthropoda	Penaeus vannamei	DD82E	?	446	?	?	?	?	/GTCTG	/TATA	QCYY01003703.1:24164-28621
Invertebrata	Malacostraca	Decapoda	Arthropoda	Caridina multidentata	DD81E	?	452	?	?	?	?	/GTAAT	/TATA	BDMR012739516.1:1-3258
Invertebrata	Malacostraca	Decapoda	Arthropoda	Penaeus monodon	DD82E	1023	311	?	?	?	?	?	?	VIGR010004938.1:10749-11771
Invertebrata	Malacostraca	Decapoda	Arthropoda	Eriocheir sinensis	DD81E	1233	411	?	?	?	?	?	?	JACDRO010000052.1:c7422786-7421554
Invertebrata	Malacostraca	Amphipoda	Arthropoda	Parhyale hawaiensis	DD81E	1212	397	?	?	?	?	?	?	LQNS02276883.1:3144285-3145496
Invertebrata	Ophiuroidea	Amphilepidida	Echinodermata	Ophiothrix spiculata	DD83E	2763	334	4	1	28/28	1	TACTA/TACTA	TGTA/TATA	JXSR01155784.1:93-2863

## Sheet: Sheet1
Group	Class	Order	Distribution of evolution map	name	DDxE	Length (bp)	ORF(aa)	copy number(>80% identity and >40% coverage)	copy number of intact Tns	TIR Size(bp)	TIR identity%	TIR (5 bp)	TSD	gb
Prokaryote	Deltaproteobacteria	?	Bacteria	Deltaproteobacteria bacterium	DD82E	1437	422	1	1	23/23	0.8696	GCATT/GCGCT	TATA/TATA	QMMX01000264.1:1116-2560
Prokaryote	Deltaproteobacteria	Desulfobacterales	Bacteria	Desulfobacteraceae bacterium	DD82E	1436	422	3	1	23/23	0.8696	GCATA/GCATT	TATA/TATA	RPGQ01000008.1:15119-16562
Prokaryote	Deltaproteobacteria	Desulfobacterales	Bacteria	uncultured Desulfobacteraceae bacterium	DD82E	1379	415	3	3	23/23	0.913	GTGCG/GTCCG	TATA/TATA	CAACVI010000012.1:270394-271780
Prokaryote	Gammaproteobacteria	Legionellales	Bacteria	Legionella sp.	DD82E	1384	376	1	1	57/57	0.9474	GTCCC/GTCCC	TATA/TATA	JAACPN010000008.1:18099-19490
Eukaryota	Oomycota	Peronosporales	Stramenopiles	Phytophthora tubulina	DD82E	2266	428	20	0	N	0	GTGTT/GTTAC	TATT/TATT	JACBOY010000257.1:84501-86774
Eukaryota	Oomycota	Peronosporales	Stramenopiles	Phytophthora cambivora	DD81E	1757	426	5	1	25/25	0.96	GTACT/GTACT	TATT/TATT	AUVH01108482.1:4612-6376
Eukaryota	Oomycota	Peronosporales	Stramenopiles	Phytophthora syringae	DD81E	1861	507	8	1	25/25	1	GTACT/GTACT	TATT/TATT	JAAKBD010000212.1:313188-315056
Eukaryota	Oomycota	Pythiales	Stramenopiles	Pilasporangium apinafurcum	DD95E	4441	485	2	1	53/53	0.8302	GTGGA/GTGCT	TGTA/TGTA	BCKE01000090.1:80762-85210
Eukaryota	Oomycota	Pythiales	Stramenopiles	Pythium oligandrum	DD91E	1821	442	10	1	31/31	0.871	GTCTA/GTCTA	TAAA/TAAA	NAJK01000033.1:202367-204195
Eukaryota	Oomycota	Saprolegniales	Stramenopiles	Aphanomyces astaci	DD81E	1835	477	12	7	27/27	0.9259	GTAGG/GTAGG	TATT/TATT	QUTF01015009.1:572-2414
Eukaryota	Oomycota	Saprolegniales	Stramenopiles	Aphanomyces invadans	DD81E	1826	413	8	1	24/24	0.9583	GTAGG/GTAGG	TATT/TATT	QUSY01000270.1:12159-13992
Eukaryota	Oomycota	Saprolegniales	Stramenopiles	Aphanomyces stellatus	DD81E	1987	323	6	3	30/30	0.7	GATCT/GATCT	TATT/TATT	VJMH01000452.1:10334-12328
Eukaryota	Mortierellomycetes	Mortierellales	Fungi	Lobosporangium transversale	DD88E	6979	607	9	3	1362/1354	0.9941	GCCCG/GCCCG	TATA/TATA	MCFF01000023.1:174392-181378
Eukaryota	Mortierellomycetes	Mortierellales	Fungi	Mortierella sp. BCC40632	DD87E	2427	368	2	2	53/52	0.9245	GTCCT/GTCCT	TAGA/TAGA	WAEK01000010.1:370998-373432
Invertebrata	Bivalvia	Mytiloida	Mollusca	Bathymodiolus platifrons	DD83E	2190	355	67	0	N	0	GTTAG/GCAAG	TACA/TACA	MJUT01001087.1:501960-504157
Invertebrata	Bivalvia	Mytiloida	Mollusca	Limnoperna fortunei	DD83E	2385	394	6	0	N	0	GCTAT/GCGGA	TATA/TATA	NFUK01000623.1:534363-536755
Invertebrata	Bivalvia	Venerida	Mollusca	Mercenaria mercenaria	DD82E	2220	338	4	2	34/34	0.9118	GTAGA/GTAGA	TATA/TATA	WTXZ01000001.1:25388255-25390482
Invertebrata	Gastropoda	Lepetellida	Mollusca	Haliotis rubra	DD83E	2465	432	219	2	235/237	0.9705	GTTTG/GTTTG	TATA/TATA	QXJH01000417.1:816158-818649
Invertebrata	Polychaeta	Sabellida	Annelida	Hydroides elegans	DD83E	1927	429	15	1	27/27	1	GGAAG/GGAAG	TAAA/TAAA	LQRL01065643.1:51-1985
Invertebrata	Chromadorea	Rhabditida	Nematoda	Caenorhabditis elegans	DD111E	2839	452	3	0	N	0	GTCGA/GTCCG	TAGA/TATA	LNZE02000003.1:13426021-13428867
Invertebrata	Chromadorea	Rhabditida	Nematoda	Caenorhabditis nigoni	DD111E	2757	452	4	4	24/24	1	CTGTC/CTGTC	CATA/TATA	LWKT01000006.1:13308167-13310932
Invertebrata	Arachnida	Araneae	Arthropoda	Parasteatoda tepidariorum	DD82E	2401	443	9	1	37/37	0.9189	GCTCG/GCTCG	TATA/TATA	AOMJ03025554.1:1238-3646
Invertebrata	Arachnida	Araneae	Arthropoda	Stegodyphus dumicola	DD82E	3001	394	92	1	30/30	0.9	GTCTG/GTCTG	TACT/TACT	NW_023317586.1:8394-11402
Invertebrata	Arachnida	Araneae	Arthropoda	Stegodyphus mimosarum	DD82E	2092	468	50	0	N	0	GTAAA/GTAGC	TATA/TATA	>AZAQ01073859.1:1285-3384
Invertebrata	Arachnida	Scorpiones	Arthropoda	Centruroides sculpturatus	DD82E	2118	459	33	7	37/37	1	GTCTA/GTCTA	TATA/TATA	AXZI02016981.1:6163-8288
Invertebrata	Hexanauplia	Sessilia	Arthropoda	Amphibalanus amphitrite	DD81E	2096	441	6	1	36/36	0.9722	GTCTG/GTCTG	TATA/TATA	VIIS01000003.1:53288-55391
Invertebrata	Insecta	Coleoptera	Arthropoda	Anoplophora glabripennis	DD81E	1799	403	100	99	33/33	0.9091	GTCTG/GTCTC	TATA/TATA	AQHT02006640.1:2954-4760
Invertebrata	Insecta	Coleoptera	Arthropoda	Callosobruchus maculatus	DD82E	3217	468	100	57	29/29	0.8276	GTTAA/GTTAA	TATA/TATA	CAACVG010015691.1:343801-347025
Invertebrata	Insecta	Coleoptera	Arthropoda	Leptinotarsa decemlineata	DD82E	2169	463	29	7	27/27	0.9259	GTCCG/GTCCG	TATA/TATA	NW_019289580.1:62184-64360
Invertebrata	Insecta	Coleoptera	Arthropoda	Limonius californicus	DD82E	1899	497	15	2	34/34	1	TTCGC/TTCGC	TATA/TATA	JABXWE010005161.1:2212-4118
Invertebrata	Insecta	Coleoptera	Arthropoda	Onthophagus taurus	DD82E	2568	437	2	1	32/32	0.7813	GCTGA/GCTGA	TACA/TACA	JHOM02010273.1:21162-23737
Invertebrata	Insecta	Hemiptera	Arthropoda	Trialeurodes vaporariorum	DD82E	2676	485	3	2	18/18	0.8333	ATCAT/ATCAT	TACA/TACA	VMOF01000001.1:60299132-60301815
Invertebrata	Insecta	Hemiptera	Arthropoda	Aulacorthum solani	DD82E	2081	455	2	1	26/26	0.9615	GTCGG/GTCGG	TAAA/TATA	PVMI01073916.1:205-2293
Invertebrata	Insecta	Hemiptera	Arthropoda	Schizaphis graminum	DD82E	2061	457	2	1	29/32	0.875	GTCGG/GTCGA	TATA/TATA	QEWZ01003182.1:7473-9541
Invertebrata	Insecta	Hemiptera	Arthropoda	Acyrthosiphon pisum	DD82E	2226	457	3	1	41/41	0.9512	GTACG/GTACG	TATA/TATA	ABLF02012070.1:1356-3589
Invertebrata	Insecta	Hemiptera	Arthropoda	Eriosoma lanigerum	DD82E	3181	435	1	0	N	0	CTATT/ATATT	TATA/TATT	JABCUB010000003.1:17697472-17700101
Invertebrata	Insecta	Hemiptera	Arthropoda	Homalodisca vitripennis	DD82E	2538	512	5	1	30/30	0.9	GTTGA/GTTGA	TATA/TATA	JJNS02001058.1:46033-48578
Invertebrata	Insecta	Hemiptera	Arthropoda	Nilaparvata lugens	DD81E	2938	483	14	3	32/32	0.875	GTCGG/GTTGG	TATA/TATA	AOSB01059280.1:18562-21507
Invertebrata	Insecta	Hemiptera	Arthropoda	Phenacoccus solenopsis	DD81E	2421	362	2	1	24/24	0.9583	GTGCG/GTGCG	TATA/TATA	VFXL01000002.1:41267802-41270230
Invertebrata	Insecta	Hemiptera	Arthropoda	Sipha flava	DD82E	2216	457	4	1	46/46	0.9348	GTACG/GTACG	TATA/TATA	NW_020273626.1:1843422-1845645
Invertebrata	Insecta	Hemiptera	Arthropoda	Sitobion miscanthi	DD82E	2060	334	6	2	61/57	0.836	GTGCG/GTGCG	TATA/TAAA	SSSL01000007.1:16434366-16436433
Invertebrata	Insecta	Hemiptera	Arthropoda	Sogatella furcifera	DD82E	4408	522	3	1	27/27	0.9259	GTCTA/GTCTA	TATA/TATA	WOVD01000003.1:38285985-38290400
Invertebrata	Insecta	Hymenoptera	Arthropoda	Eupelmus annulatus	DD92E	4288	666	1	0	N	0	GAAAT/GAATG	TACA/TACA	UDEW01004571.1:5629-9924
Invertebrata	Insecta	Hymenoptera	Arthropoda	Osmia bicornis bicornis	DD80E	2279	427	8	1	27/27	0.963	CCGCA/CCGCA	TACA/TACA	NW_021687724.1:1019-3305
Invertebrata	Insecta	Hymenoptera	Arthropoda	Eufriesea mexicana	DD82E	3634	341	17	0	N	0	GTAAA/GTACG	TATA/TATA	NW_016910515.1:130221-133862
Invertebrata	Insecta	Hymenoptera	Arthropoda	Eupelmus urozonus	DD92E	3432	676	1	1	53/54	0.8704	GTAAC/GTAGC	TACA/TACC	UELX01008100.1:1227-4666
Invertebrata	Insecta	Hymenoptera	Arthropoda	Leptopilina heterotoma	DD82E	3944	435	9	0	N	0	GTAAG/GACTC	TACA/TACA	VOOK01020963.1:19264-23225
Invertebrata	Insecta	Hymenoptera	Arthropoda	Neodiprion pinetum	DD82E	1969	472	1	1	23/23	0.913	GTATC/GTACC	TACA/TACA	SSWZ01000468.1:124375-126351
Invertebrata	Insecta	Hymenoptera	Arthropoda	Pseudomyrmex elongatus	DD82E	4191	399	1	0	N	?	GATTA/GTTGA	TATA/TATA	QVNY01025583.1:5855-10053
Invertebrata	Insecta	Hymenoptera	Arthropoda	Temnothorax longispinosus	DD82E	2933	466	1	0	18/24	0.6667	GTATC/GTATC	TGAA/TAAA	QBLH01001013.1:273000-275940
Invertebrata	Insecta	Lepidoptera	Arthropoda	Adoxophyes honmai	DD83E	4390	387	52	1	25/25	0.8462	GGACA/GAACA	TATA/TATA	BHDV01063339.1:114572-118969
Invertebrata	Insecta	Lepidoptera	Arthropoda	Amyelois transitella	DD81E	2001	414	7	3	30/30	0.9	GTCCG/GACCG	TACA/TACA	LACK01001557.1:28359-30367
Invertebrata	Insecta	Lepidoptera	Arthropoda	Bombyx mandarina	DD82E	1903	476	138	2	26/29	0.7241	GTAAC/ATACT	TATA/TATA	NW_021011492.1:4346274-4348184
Invertebrata	Insecta	Lepidoptera	Arthropoda	Chilo suppressalis	DD82E	2875	364	20	2	36/38	0.8947	GTCCA/GTCCA	TACA/TACA	RSAL01000176.1:467660-470542
Invertebrata	Insecta	Lepidoptera	Arthropoda	Danaus melanippus	DD82E	2122	414	5	1	40/41	0.8537	CTATT/CTATT	TATA/TATA	JAAAKD010003841.1:1031-3160
Invertebrata	Insecta	Lepidoptera	Arthropoda	Epargyreus clarus clarus	DD81E	2015	443	36	7	29/29	0.8966	GTGCC/GTGCC	TATA/TATA	JACTTY010000022.1:3047793-3049815
Invertebrata	Insecta	Lepidoptera	Arthropoda	Galleria mellonella	DD81E	2195	336	7	0	24/24	0.9167	GCCTG/GCCTG	TAAA/TATA	NTHM01000852.1:16094-18292
Invertebrata	Insecta	Lepidoptera	Arthropoda	Helicoverpa armigera	DD82E	2582	423	4	1	34/34	0.9706	GTTCG/GTTCG	TATA/TATA	NHMN01022703.1:843-3432
Invertebrata	Insecta	Lepidoptera	Arthropoda	Helicoverpa zea	DD82E	2573	445	5	1	34/34	0.9706	GTTCG/GTTCG	TATA/TATA	NFMG01027676.1:12439-15019
Invertebrata	Insecta	Lepidoptera	Arthropoda	Lymantria dispar dispar	DD82E	2365	375	35	2	29/26	0.7931	GCATG/GCATG	TGTA/TGTA	RJWF01003460.1:278831-281199
Invertebrata	Insecta	Lepidoptera	Arthropoda	Maniola jurtina	DD82E	2170	446	142	18	30/30	1	CTAGC/CTAGC	TACA/TAAA	VMKL01005777.1:5439-7616
Invertebrata	Insecta	Lepidoptera	Arthropoda	Operophtera brumata	DD81E	2044	378	17	1	28/25	0.8214	GAGCC/GACCC	TACA/TATA	JTDY01001896.1:6184-8235
Invertebrata	Insecta	Lepidoptera	Arthropoda	Plutella xylostella	DD82E	2989	363	2	0	39/37	0.9231	CTCAT/CTCAT	TACA/TACA	CAJHNJ020000518.1:1103162-1106158
Invertebrata	Insecta	Lepidoptera	Arthropoda	Tuta absoluta	DD85E	2110	419	6	0	28/28	0.9286	GTGCC/GTACC	TACA/TACA	SNMR01041667.1:148006-150121
Invertebrata	Insecta	Lepidoptera	Arthropoda	Vanessa tameamea	DD82E	2257	474	4	1	27/27	0.963	GATGT/GATGT	TACA/TACA	NW_020662898.1:1274457-1276721
Invertebrata	Insecta	Odonata	Arthropoda	Ladona fulva	DD81E	2314	442	3	0	N	0	GTCTG/GTAGC	TATA/TATG	APVN02005895.1:7327-9590
Invertebrata	Insecta	Orthoptera	Arthropoda	Locusta migratoria	DD82E	2194	307	98	0	30/29	0.9	GTCGG/GTCGG	TATA/TAAA	AVCP010463174.1:11174-13376
Invertebrata	Insecta	Phasmatodea	Arthropoda	Timema bartmani	DD83E	2230	463	83	3	27/27	0.963	CCTAA/CCTAA	TACA/TACA	CABFWB010000496.1:263713-265950
Invertebrata	Insecta	Phasmatodea	Arthropoda	Timema cristinae	DD83E	2223	463	341	3	29/29	0.9655	CCTAA/CCTAA	TACA/TACA	CABFVY010000686.1:254885-257115
Invertebrata	Insecta	Phasmatodea	Arthropoda	Timema genevievae	DD83E	2222	419	138	4	27/27	0.9259	CCTAA/CCTAA	TACA/TACA	CABFWO010007395.1:5404-7633
Invertebrata	Insecta	Phasmatodea	Arthropoda	Timema monikensis	DD84E	2218	463	159	2	29/29	0.9655	CCTAA/CCTAA	TACA/TACA	CABFVZ010002984.1:33494-35719
Invertebrata	Insecta	Phasmatodea	Arthropoda	Timema poppensis	DD83E	2220	463	101	2	29/29	0.9655	CCTAA/CCTAA	TACA/TACA	CABFOV010005621.1:12129-14356
Invertebrata	Insecta	Phasmatodea	Arthropoda	Timema shepardi	DD83E	2221	463	139	4	29/29	0.9655	CCTAA/CCTAA	TACA/TACA	CABFVX010004197.1:32449-34677
Invertebrata	Insecta	Phasmatodea	Arthropoda	Timema tahoe	DD83E	2222	440	134	3	25/25	0.96	CCTAA/CCTAA	TACA/TACA	CABFWA010004970.1:51492-53721
Invertebrata	Insecta	Thysanoptera	Arthropoda	Aptinothrips rufus	DD83E	3113	534	1	0	N	0	GTGAA/GATTT	TATA/TATA	CABIKL010006449.1:4539-7659
Invertebrata	Insecta	Thysanoptera	Arthropoda	Thrips palmi	DD84E	3271	621	1	1	28/28	0.9643	CTAGG/CTAGG	TATA/TATA	NW_023144632.1:4032967-4036241
Invertebrata	Insecta	Trichoptera	Arthropoda	Glossosoma conforme	DD82E	2257	383	112	1	43/43	0.9767	GTGCA/GTCCA	TATA/TATG	PZYU01017325.1:2202-4466
Invertebrata	Ophiuroidea	Amphilepidida	Echinodermata	Ophiothrix spiculata	DD83E	2763	334	4	1	28/28	1	TACTA/TACTA	TGTA/TATA	JXSR01155784.1:93-2863
