# Supplementary material for: Prokaryotic and Eukaryotic Horizontal Transfer of Sailor (DD82E), a New Superfamily of IS630-Tc1-Mariner DNA Transposons
Source: Biology (Basel). 2021 Oct 7;10(10):1005. doi: 10.3390/biology10101005 (PMC8533490; doi:10.3390/biology10101005)
Supplement: Supplementary file 1 [file biology-10-01005-s001.zip › Supplementary Material/Supplementary Table S8.xlsx]

## Sheet: organelle ribosomal proteins
The sequence identity of 29 universally conserved organelle ribosomal proteins
L1	L2	L3	L4	L5	L6	L10	L11	L13	L14	L16	L18	L22	L23	L24	S2	S4	S5	S7	S8	S9	S10	S11	S12	S13	S14	S15	S17	S19
0.313	0.29	0.232	0.324	0.515	0.312	0.279	0.456	0.389	0.539	0.176	0.195	0.236	0.303	0.184	0.265	0.23	0.182	0.34	0.239	0.123	0.187	0.297	0.107	0.497	0.178	0.135	0.199	0.254
0.278	0.28	0.246	0.29	0.273	0.329	0.259	0.351	0.332	0.18	0.27	0.244	0.186	0.224	0.183	0.211	0.231	0.156	0.302	0.259	0.151	0.226	0.391	0.212	0.409	0.175	0.178	0.135	0.545
0.403	0.291	0.138	0.354	0.526	0.392	0.148	0.159	0.3	0.19	0.133	0.222	0.206	0.137	0.119	0.251	0.236	0.191	0.236	0.453	0.222	0.194	0.485	0.263	0.389	0.189	0.244	0.256	0.292
0.259	0.265	0.249	0.347	0.269	0.36	0.303	0.369	0.398	0.27	0.338	0.22	0.112	0.279	0.254	0.279	0.265	0.183	0.348	0.47	0.166	0.215	0.26	0.165	0.324	0.303	0.433	0.28	0.18
0.272	0.287	0.307	0.293	0.364	0.293	0.379	0.433	0.314	0.139	0.212	0.267	0.233	0.436	0.269	0.228	0.242	0.286	0.395	0.316	0.435	0.484	0.557	0.361	0.415	0.171	0.096	0.427	0.339
0.407	0.331	0.306	0.33	0.366	0.33	0.392	0.297	0.296	0.288	0.306	0.396	0.345	0.225	0.154	0.392	0.174	0.132	0.286	0.387	0.472	0.21	0.284	0.216	0.228	0.251	0.117	0.275	0.602
0.346	0.521	0.227	0.274	0.336	0.407	0.341	0.336	0.274	0.574	0.477	0.314	0.148	0.171	0.182	0.216	0.405	0.307	0.363	0.36	0.223	0.064	0.347	0.33	0.377	0.181	0.414	0.274	0.294
0.352	0.387	0.28	0.304	0.349	0.381	0.25	0.582	0.345	0.278	0.31	0.374	0.114	0.43	0.3	0.344	0.195	0.168	0.285	0.455	0.22	0.308	0.43	0.306	0.397	0.225	0.186	0.28	0.489
0.288	0.416	0.285	0.424	0.265	0.334	0.346	0.344	0.292	0.399	0.371	0.388	0.208	0.147	0.193	0.282	0.302	0.211	0.316	0.466	0.308	0.143	0.478	0.296	0.516	0.291	0.428	0.269	0.5
0.239	0.492	0.188	0.338	0.271	0.3	0.164	0.335	0.423	0.47	0.533	0.214	0.353	0.42	0.268	0.334	0.325	0.153	0.514	0.475	0.32	0.189	0.255	0.359	0.352	0.237	0.44	0.197	0.57
0.4	0.267	0.298	0.341	0.229	0.4	0.307	0.403	0.337	0.439	0.319	0.239	0.339	0.436	0.266	0.39	0.382	0.284	0.393	0.197	0.485	0.178	0.564	0.309	0.437	0.118	0.1	0.365	0.546
0.174	0.475	0.436	0.3	0.234	0.376	0.229	0.404	0.31	0.442	0.24	0.514	0.154	0.436	0.255	0.386	0.383	0.159	0.298	0.138	0.178	0.229	0.272	0.31	0.437	0.306	0.217	0.14	0.402
0.282	0.348	0.316	0.434	0.497	0.304	0.144	0.309	0.244	0.556	0.169	0.135	0.271	0.219	0.15	0.532	0.4	0.395	0.151	0.496	0.461	0.124	0.307	0.177	0.256	0.166	0.325	0.167	0.599
0.279	0.255	0.225	0.268	0.277	0.321	0.231	0.37	0.431	0.579	0.262	0.212	0.131	0.148	0.095	0.257	0.251	0.195	0.269	0.339	0.134	0.348	0.318	0.255	0.328	0.173	0.095	0.152	0.277
0.261	0.512	0.271	0.309	0.3	0.491	0.264	0.159	0.434	0.326	0.483	0.219	0.333	0.436	0.31	0.262	0.248	0.416	0.545	0.411	0.152	0.192	0.291	0.377	0.333	0.184	0.256	0.202	0.313
0.492	0.254	0.14	0.286	0.319	0.502	0.292	0.496	0.326	0.219	0.241	0.24	0.096	0.164	0.054	0.359	0.261	0.137	0.29	0.497	0.358	0.233	0.282	0.203	0.341	0.178	0.146	0.228	0.318
0.562	0.307	0.329	0.279	0.475	0.296	0.341	0.164	0.258	0.106	0.242	0.406	0.188	0.199	0.175	0.251	0.385	0.158	0.315	0.336	0.158	0.219	0.636	0.177	0.514	0.235	0.125	0.189	0.213
0.186	0.34	0.249	0.288	0.357	0.363	0.169	0.3	0.278	0.62	0.179	0.523	0.261	0.145	0.211	0.195	0.219	0.359	0.339	0.198	0.15	0.327	0.476	0.174	0.532	0.306	0.433	0.457	0.273
0.257	0.286	0.233	0.317	0.223	0.361	0.349	0.353	0.297	0.223	0.258	0.226	0.129	0.231	0.172	0.214	0.219	0.182	0.522	0.441	0.47	0.227	0.237	0.245	0.28	0.188	0.152	0.328	0.395
0.268	0.3	0.328	0.323	0.515	0.384	0.22	0.335	0.387	0.288	0.266	0.235	0.215	0.382	0.347	0.231	0.247	0.295	0.524	0.193	0.343	0.335	0.34	0.205	0.265	0.163	0.184	0.588	0.436
0.482	0.334	0.256	0.431	0.273	0.275	0.201	0.341	0.361	0.215	0.401	0.202	0.184	0.24	0.214	0.242	0.189	0.509	0.317	0.232	0.419	0.619	0.222	0.315	0.182	0.175	0.123	0.251	0.414
0.113	0.32	0.298	0.365	0.526	0.343	0.258	0.575	0.167	0.199	0.173	0.099	0.192	0.445	0.111	0.396	0.267	0.318	0.2	0.528	0.331	0.533	0.357	0.174	0.261	0.3	0.43	0.263	0.177
0.364	0.291	0.257	0.289	0.269	0.187	0.384	0.275	0.354	0.279	0.527	0.255	0.52	0.283	0.142	0.21	0.249	0.444	0.305	0.504	0.488	0.216	0.476	0.287	0.491	0.195	0.148	0.126	0.216
0.332	0.428	0.214	0.395	0.364	0.418	0.241	0.41	0.529	0.279	0.2	0.42	0.255	0.429	0.197	0.396	0.259	0.273	0.543	0.362	0.149	0.208	0.396	0.178	0.469	0.198	0.128	0.222	0.319
0.409	0.339	0.315	0.279	0.366	0.387	0.355	0.449	0.302	0.403	0.232	0.11	0.247	0.132	0.182	0.262	0.384	0.331	0.375	0.48	0.141	0.169	0.348	0.345	0.489	0.238	0.405	0.258	0.475
0.221	0.303	0.539	0.297	0.336	0.47	0.346	0.326	0.248	0.239	0.167	0.323	0.356	0.247	0.229	0.174	0.182	0.378	0.294	0.461	0.39	0.532	0.339	0.259	0.423	0.181	0.421	0.375	0.585
0.365	0.502	0.405	0.35	0.349	0.411	0.313	0.367	0.284	0.569	0.488	0.272	0.23	0.394	0.247	0.293	0.251	0.174	0.473	0.397	0.149	0.206	0.483	0.182	0.423	0.184	0.292	0.267	0.507
0.367	0.332	0.387	0.271	0.265	0.413	0.215	0.355	0.333	0.164	0.28	0.17	0.131	0.235	0.096	0.323	0.23	0.351	0.524	0.367	0.464	0.454	0.43	0.263	0.426	0.291	0.134	0.448	0.354
0.328	0.308	0.35	0.35	0.271	0.36	0.12	0.328	0.404	0.191	0.514	0.246	0.21	0.413	0.278	0.206	0.407	0.331	0.512	0.324	0.226	0.284	0.389	0.174	0.32	0.254	0.186	0.316	0.442
0.258	0.328	0.249	0.227	0.229	0.275	0.337	0.482	0.37	0.287	0.365	0.389	0.26	0.242	0.258	0.384	0.247	0.338	0.539	0.477	0.334	0.308	0.283	0.276	0.324	0.152	0.225	0.235	0.457
0.307	0.345	0.24	0.333	0.234	0.334	0.149	0.189	0.305	0.218	0.259	0.326	0.276	0.419	0.314	0.262	0.193	0.151	0.3	0.341	0.294	0.345	0.257	0.166	0.461	0.056	0.408	0.213	0.556
0.257	0.488	0.248	0.326	0.497	0.404	0.302	0.324	0.379	0.413	0.453	0.242	0.255	0.436	0.205	0.293	0.239	0.179	0.33	0.344	0.512	0.183	0.488	0.369	0.38	0.297	0.261	0.325	0.342
0.27	0.306	0.249	0.333	0.277	0.292	0.138	0.347	0.253	0.268	0.347	0.234	0.226	0.449	0.161	0.247	0.245	0.294	0.255	0.353	0.177	0.205	0.247	0.181	0.282	0.166	0.117	0.318	0.396
0.353	0.436	0.326	0.239	0.3	0.301	0.145	0.559	0.247	0.558	0.328	0.193	0.448	0.418	0.16	0.373	0.352	0.331	0.524	0.318	0.208	0.179	0.213	0.361	0.312	0.198	0.09	0.321	0.438
0.303	0.284	0.254	0.171	0.319	0.343	0.236	0.391	0.382	0.295	0.44	0.205	0.246	0.146	0.138	0.38	0.264	0.162	0.215	0.189	0.327	0.286	0.286	0.211	0.329	0.114	0.229	0.242	0.372
0.271	0.501	0.216	0.324	0.475	0.313	0.34	0.387	0.392	0.296	0.302	0.204	0.23	0.195	0.217	0.396	0.399	0.46	0.301	0.461	0.303	0.18	0.217	0.317	0.322	0.184	0.217	0.316	0.283
0.404	0.347	0.19	0.299	0.357	0.38	0.265	0.359	0.459	0.454	0.202	0.231	0.337	0.436	0.195	0.325	0.207	0.304	0.241	0.262	0.182	0.095	0.31	0.333	0.428	0.288	0.142	0.295	0.418
0.252	0.355	0.414	0.233	0.223	0.366	0.249	0.305	0.282	0.574	0.349	0.256	0.146	0.106	0.141	0.221	0.241	0.28	0.184	0.277	0.386	0.206	0.421	0.367	0.655	0.246	0.381	0.188	0.293
0.294	0.547	0.413	0.269	0.566	0.323	0.143	0.383	0.303	0.556	0.124	0.376	0.352	0.152	0.201	0.277	0.2	0.351	0.304	0.535	0.321	0.228	0.306	0.292	0.42	0.301	0.134	0.251	0.5
0.407	0.45	0.43	0.313	0.307	0.395	0.268	0.46	0.361	0.461	0.308	0.274	0.34	0.164	0.268	0.237	0.39	0.338	0.516	0.435	0.172	0.184	0.387	0.266	0.337	0.26	0.189	0.295	0.258
0.335	0.155	0.287	0.335	0.5	0.376	0.355	0.199	0.342	0.407	0.303	0.315	0.203	0.171	0.171	0.38	0.404	0.18	0.334	0.332	0.157	0.2	0.494	0.359	0.341	0.421	0.226	0.207	0.547
0.349	0.504	0.234	0.286	0.274	0.28	0.362	0.29	0.295	0.298	0.224	0.339	0.136	0.254	0.171	0.273	0.388	0.228	0.328	0.377	0.302	0.302	0.255	0.263	0.422	0.231	0.39	0.148	0.297
0.268	0.483	0.136	0.268	0.353	0.379	0.336	0.353	0.404	0.198	0.196	0.232	0.245	0.445	0.128	0.281	0.449	0.335	0.259	0.356	0.108	0.175	0.558	0.343	0.183	0.359	0.103	0.256	0.176
0.22	0.522	0.409	0.343	0.362	0.399	0.278	0.14	0.405	0.585	0.258	0.191	0.158	0.238	0.22	0.294	0.203	0.169	0.339	0.401	0.148	0.273	0.251	0.296	0.354	0.263	0.128	0.291	0.333
0.422	0.394	0.168	0.296	0.329	0.398	0.305	0.345	0.327	0.216	0.535	0.482	0.352	0.216	0.302	0.282	0.289	0.297	0.391	0.417	0.268	0.197	0.349	0.204	0.353	0.308	0.397	0.442	0.534
0.167	0.311	0.26	0.286	0.376	0.356	0.156	0.403	0.388	0.414	0.177	0.152	0.261	0.127	0.152	0.223	0.248	0.248	0.272	0.425	0.163	0.214	0.437	0.231	0.618	0.432	0.2	0.229	0.256
0.262	0.364	0.21	0.312	0.283	0.31	0.303	0.456	0.296	0.466	0.262	0.199	0.202	0.247	0.171	0.396	0.247	0.18	0.355	0.198	0.379	0.509	0.491	0.181	0.326	0.353	0.398	0.248	0.46
0.264	0.503	0.354	0.237	0.309	0.376	0.22	0.351	0.378	0.199	0.125	0.205	0.144	0.315	0.284	0.201	0.242	0.205	0.24	0.132	0.419	0.209	0.243	0.361	0.419	0.181	0.382	0.273	0.473
0.252	0.192	0.141	0.26	0.256	0.405	0.139	0.142	0.4	0.296	0.386	0.21	0.099	0.228	0.168	0.241	0.405	0.142	0.293	0.429	0.222	0.074	0.563	0.184	0.426	0.47	0.091	0.272	0.505
0.446	0.364	0.261	0.348	0.28	0.294	0.229	0.375	0.35	0.556	0.204	0.383	0.23	0.173	0.258	0.275	0.167	0.159	0.438	0.32	0.196	0.301	0.27	0.387	0.241	0.214	0.217	0.201	0.585
0.701	0.355	0.429	0.287	0.481	0.335	0.218	0.472	0.327	0.539	0.334	0.613	0.333	0.327	0.273	0.289	0.245	0.285	0.389	0.34	0.315	0.164	0.305	0.453	0.331	0.269	0.353	0.398	0.438
0.169	0.401	0.239	0.316	0.305	0.422	0.302	0.307	0.375	0.18	0.476	0.2	0.264	0.149	0.255	0.247	0.327	0.175	0.275	0.44	0.311	0.169	0.318	0.292	0.276	0.314	0.096	0.157	0.537
0.235	0.375	0.259	0.283	0.325	0.614	0.329	0.374	0.332	0.19	0.317	0.229	0.187	0.265	0.142	0.418	0.233	0.174	0.172	0.332	0.478	0.163	0.293	0.589	0.339	0.333	0.288	0.18	0.253
0.246	0.299	0.153	0.393	0.322	0.287	0.173	0.578	0.304	0.27	0.389	0.169	0.225	0.322	0.113	0.25	0.44	0.186	0.251	0.203	0.192	0.235	0.269	0.394	0.446	0.343	0.142	0.15	0.348
0.442	0.351	0.239	0.251	0.468	0.368	0.323	0.277	0.361	0.139	0.55	0.1	0.116	0.315	0.316	0.352	0.253	0.171	0.49	0.39	0.391	0.12	0.735	0.538	0.652	0.411	0.138	0.209	0.321
0.112	0.492	0.298	0.296	0.359	0.386	0.225	0.348	0.289	0.288	0.367	0.234	0.254	0.197	0.054	0.27	0.394	0.277	0.257	0.192	0.123	0.315	0.472	0.458	0.289	0.362	0.397	0.243	0.258
0.343	0.275	0.326	0.276	0.245	0.377	0.207	0.373	0.252	0.574	0.203	0.361	0.306	0.13	0.156	0.343	0.188	0.145	0.32	0.225	0.14	0.178	0.25	0.538	0.256	0.132	0.166	0.203	0.266
0.333	0.278	0.248	0.252	0.515	0.297	0.252	0.351	0.274	0.278	0.17	0.106	0.165	0.32	0.182	0.41	0.221	0.307	0.359	0.496	0.358	0.226	0.349	0.581	0.143	0.254	0.179	0.361	0.471
0.399	0.292	0.289	0.258	0.322	0.353	0.338	0.304	0.303	0.399	0.256	0.27	0.137	0.158	0.174	0.413	0.235	0.165	0.467	0.424	0.151	0.248	0.224	0.537	0.229	0.428	0.105	0.304	0.387
0.205	0.232	0.292	0.285	0.535	0.182	0.226	0.388	0.31	0.47	0.504	0.277	0.232	0.192	0.273	0.63	0.254	0.207	0.458	0.327	0.157	0.308	0.319	0.603	0.488	0.406	0.358	0.625	0.544
0.336	0.3	0.193	0.285	0.268	0.391	0.285	0.171	0.41	0.439	0.216	0.163	0.313	0.139	0.206	0.267	0.228	0.117	0.326	0.447	0.412	0.249	0.453	0.346	0.514	0.333	0.137	0.261	0.179
0.346	0.316	0.315	0.335	0.35	0.368	0.333	0.556	0.314	0.442	0.233	0.223	0.308	0.199	0.107	0.276	0.175	0.287	0.201	0.414	0.306	0.276	0.43	0.393	0.451	0.356	0.137	0.229	0.239
0.321	0.513	0.438	0.323	0.385	0.43	0.376	0.154	0.303	0.556	0.177	0.349	0.162	0.302	0.137	0.386	0.396	0.147	0.279	0.417	0.411	0.72	0.333	0.616	0.436	0.248	0.386	0.12	0.27
0.243	0.335	0.33	0.273	0.375	0.39	0.199	0.283	0.215	0.579	0.247	0.288	0.309	0.224	0.189	0.3	0.206	0.35	0.471	0.344	0.361	0.53	0.343	0.347	0.425	0.289	0.391	0.227	0.456
0.318	0.364	0.234	0.38	0.39	0.395	0.111	0.373	0.407	0.326	0.263	0.241	0.141	0.3	0.19	0.227	0.284	0.192	0.362	0.331	0.511	0.227	0.474	0.3	0.4	0.442	0.297	0.22	0.498
0.28	0.493	0.284	0.269	0.291	0.382	0.285	0.358	0.477	0.219	0.439	0.243	0.352	0.234	0.191	0.236	0.31	0.39	0.308	0.447	0.148	0.217	0.428	0.364	0.313	0.405	0.124	0.362	0.451
0.237	0.233	0.157	0.262	0.326	0.219	0.153	0.373	0.368	0.106	0.177	0.2	0.094	0.319	0.26	0.275	0.378	0.131	0.469	0.345	0.135	0.169	0.392	0.462	0.342	0.232	0.189	0.264	0.361
0.339	0.596	0.355	0.301	0.248	0.352	0.258	0.496	0.269	0.62	0.557	0.249	0.185	0.13	0.098	0.289	0.407	0.155	0.462	0.292	0.363	0.548	0.252	0.365	0.431	0.203	0.206	0.357	0.387
0.283	0.326	0.241	0.244	0.285	0.378	0.125	0.286	0.271	0.223	0.191	0.215	0.299	0.195	0.273	0.404	0.401	0.371	0.438	0.33	0.135	0.212	0.287	0.235	0.325	0.424	0.386	0.307	0.395
0.274	0.256	0.241	0.313	0.517	0.294	0.145	0.496	0.323	0.288	0.238	0.221	0.131	0.309	0.274	0.251	0.258	0.18	0.528	0.32	0.42	0.399	0.482	0.356	0.265	0.226	0.288	0.208	0.541
0.365	0.494	0.347	0.222	0.325	0.273	0.243	0.507	0.403	0.215	0.158	0.222	0.222	0.197	0.306	0.413	0.248	0.259	0.22	0.176	0.232	0.245	0.26	0.462	0.318	0.234	0.103	0.215	0.282
0.268	0.279	0.279	0.309	0.353	0.309	0.338	0.302	0.356	0.199	0.5	0.383	0.165	0.289	0.161	0.292	0.255	0.466	0.367	0.412	0.314	0.31	0.203	0.324	0.333	0.244	0.098	0.338	0.377
0.264	0.322	0.288	0.288	0.368	0.343	0.268	0.336	0.15	0.279	0.259	0.283	0.212	0.202	0.194	0.216	0.391	0.312	0.224	0.206	0.306	0.309	0.257	0.501	0.345	0.33	0.26	0.243	0.384
0.377	0.314	0.268	0.314	0.521	0.382	0.209	0.374	0.345	0.279	0.545	0.315	0.459	0.279	0.152	0.292	0.213	0.489	0.462	0.24	0.464	0.18	0.217	0.453	0.427	0.435	0.211	0.36	0.403
0.327	0.304	0.224	0.22	0.373	0.275	0.137	0.367	0.449	0.403	0.288	0.326	0.301	0.306	0.157	0.335	0.211	0.279	0.221	0.475	0.18	0.205	0.32	0.388	0.444	0.259	0.141	0.21	0.252
0.346	0.284	0.304	0.17	0.267	0.293	0.311	0.48	0.31	0.239	0.236	0.236	0.256	0.319	0.179	0.248	0.236	0.32	0.253	0.496	0.213	0.171	0.446	0.431	0.367	0.271	0.347	0.286	0.38
0.303	0.326	0.668	0.287	0.566	0.403	0.33	0.208	0.234	0.569	0.479	0.21	0.32	0.327	0.159	0.403	0.179	0.386	0.24	0.308	0.311	0.243	0.278	0.375	0.377	0.267	0.119	0.233	0.314
0.206	0.297	0.38	0.259	0.308	0.366	0.371	0.365	0.29	0.164	0.398	0.373	0.227	0.122	0.145	0.29	0.242	0.17	0.208	0.432	0.3	0.185	0.359	0.517	0.335	0.392	0.197	0.194	0.466
0.354	0.302	0.397	0.235	0.509	0.336	0.327	0.379	0.374	0.191	0.367	0.134	0.133	0.171	0.165	0.355	0.209	0.327	0.313	0.327	0.186	0.098	0.483	0.286	0.388	0.278	0.215	0.223	0.263
0.164	0.407	0.357	0.242	0.232	0.345	0.238	0.49	0.344	0.287	0.512	0.202	0.22	0.306	0.285	0.299	0.261	0.295	0.443	0.476	0.396	0.218	0.282	0.576	0.224	0.388	0.416	0.29	0.666
0.284	0.312	0.261	0.286	0.388	0.4	0.306	0.348	0.367	0.218	0.278	0.202	0.276	0.098	0.189	0.386	0.382	0.335	0.334	0.457	0.37	0.24	0.554	0.37	0.383	0.258	0.1	0.205	0.284
0.286	0.277	0.239	0.305	0.357	0.394	0.141	0.358	0.307	0.413	0.19	0.196	0.278	0.142	0.162	0.406	0.196	0.127	0.293	0.488	0.189	0.184	0.333	0.576	0.397	0.307	0.109	0.132	0.199
0.246	0.499	0.255	0.284	0.303	0.287	0.27	0.411	0.375	0.268	0.4	0.44	0.291	0.156	0.115	0.41	0.236	0.173	0.256	0.171	0.141	0.207	0.362	0.342	0.441	0.391	0.416	0.257	0.323
0.493	0.367	0.284	0.251	0.328	0.278	0.211	0.33	0.236	0.558	0.124	0.439	0.216	0.163	0.282	0.347	0.222	0.272	0.362	0.133	0.306	0.318	0.422	0.539	0.327	0.36	0.209	0.291	0.627
0.491	0.295	0.344	0.351	0.316	0.392	0.15	0.389	0.226	0.295	0.271	0.176	0.402	0.22	0.306	0.183	0.404	0.303	0.375	0.459	0.124	0.206	0.485	0.547	0.367	0.181	0.446	0.432	0.336
0.184	0.321	0.26	0.311	0.304	0.349	0.23	0.483	0.396	0.296	0.292	0.216	0.28	0.325	0.164	0.241	0.242	0.167	0.268	0.316	0.142	0.226	0.248	0.618	0.399	0.457	0.43	0.367	0.568
0.233	0.311	0.215	0.272	0.248	0.297	0.211	0.181	0.364	0.454	0.226	0.218	0.228	0.245	0.174	0.265	0.22	0.398	0.375	0.383	0.229	0.177	0.524	0.451	0.254	0.25	0.104	0.257	0.536
0.265	0.491	0.198	0.349	0.266	0.334	0.249	0.302	0.406	0.574	0.178	0.095	0.309	0.19	0.27	0.408	0.24	0.284	0.325	0.471	0.171	0.243	0.266	0.419	0.339	0.288	0.193	0.245	0.594
0.497	0.272	0.362	0.273	0.43	0.52	0.304	0.272	0.3	0.556	0.229	0.26	0.164	0.121	0.181	0.318	0.238	0.266	0.302	0.307	0.418	0.495	0.325	0.586	0.306	0.29	0.278	0.281	0.543
0.103	0.387	0.401	0.375	0.305	0.482	0.18	0.16	0.287	0.461	0.548	0.424	0.326	0.274	0.266	0.266	0.379	0.367	0.491	0.161	0.474	0.209	0.317	0.446	0.349	0.264	0.101	0.2	0.457
0.341	0.285	0.43	0.389	0.317	0.289	0.353	0.364	0.449	0.407	0.197	0.096	0.306	0.366	0.259	0.353	0.249	0.306	0.373	0.452	0.212	0.06	0.292	0.362	0.482	0.366	0.235	0.346	0.623
0.312	0.491	0.294	0.27	0.307	0.343	0.199	0.365	0.333	0.298	0.25	0.277	0.196	0.225	0.272	0.328	0.391	0.173	0.306	0.149	0.233	0.321	0.294	0.442	0.51	0.382	0.139	0.128	0.248
0.369	0.335	0.249	0.317	0.456	0.338	0.179	0.476	0.306	0.198	0.126	0.243	0.128	0.153	0.146	0.269	0.2	0.236	0.154	0.236	0.272	0.133	0.523	0.364	0.281	0.301	0.114	0.177	0.342
0.227	0.315	0.131	0.293	0.344	0.398	0.237	0.34	0.407	0.585	0.395	0.154	0.271	0.349	0.089	0.413	0.255	0.28	0.268	0.48	0.283	0.157	0.478	0.372	0.247	0.139	0.413	0.14	0.3
0.352	0.528	0.345	0.339	0.231	0.276	0.346	0.151	0.398	0.216	0.201	0.229	0.149	0.132	0.281	0.208	0.183	0.175	0.526	0.506	0.434	0.147	0.235	0.325	0.182	0.282	0.146	0.187	0.229
0.344	0.445	0.179	0.248	0.552	0.336	0.189	0.391	0.295	0.414	0.329	0.349	0.329	0.399	0.054	0.246	0.372	0.275	0.29	0.308	0.166	0.216	0.339	0.592	0.271	0.392	0.19	0.262	0.264
0.297	0.15	0.258	0.255	0.305	0.178	0.302	0.447	0.438	0.466	0.51	0.272	0.263	0.376	0.179	0.267	0.393	0.242	0.304	0.483	0.446	0.131	0.234	0.224	0.492	0.334	0.111	0.195	0.46
0.26	0.495	0.217	0.255	0.527	0.402	0.285	0.309	0.288	0.199	0.272	0.262	0.196	0.366	0.209	0.267	0.4	0.16	0.321	0.469	0.134	0.386	0.351	0.39	0.46	0.294	0.409	0.542	0.455
0.29	0.478	0.379	0.282	0.301	0.337	0.298	0.349	0.401	0.296	0.408	0.191	0.139	0.201	0.17	0.252	0.397	0.22	0.492	0.435	0.133	0.189	0.474	0.452	0.523	0.376	0.142	0.313	0.402
0.252	0.519	0.165	0.263	0.324	0.463	0.2	0.537	0.435	0.556	0.529	0.19	0.113	0.131	0.329	0.449	0.187	0.151	0.494	0.306	0.378	0.205	0.374	0.326	0.41	0.227	0.122	0.561	0.199
0.256	0.424	0.27	0.282	0.366	0.413	0.121	0.344	0.371	0.544	0.385	0.239	0.242	0.416	0.231	0.253	0.258	0.163	0.301	0.341	0.158	0.226	0.333	0.615	0.402	0.292	0.416	0.222	0.204
0.335	0.287	0.42	0.275	0.392	0.402	0.298	0.333	0.306	0.169	0.22	0.216	0.299	0.141	0.09	0.413	0.24	0.276	0.169	0.483	0.143	0.366	0.339	0.501	0.412	0.397	0.446	0.287	0.329
0.327	0.368	0.241	0.427	0.403	0.377	0.137	0.384	0.376	0.173	0.171	0.211	0.215	0.215	0.136	0.328	0.232	0.184	0.321	0.298	0.461	0.197	0.481	0.587	0.368	0.375	0.258	0.123	0.536
0.291	0.495	0.249	0.31	0.28	0.296	0.262	0.371	0.333	0.283	0.252	0.272	0.205	0.134	0.193	0.398	0.21	0.17	0.498	0.353	0.36	0.346	0.433	0.548	0.344	0.255	0.134	0.228	0.609
0.442	0.161	0.135	0.261	0.296	0.35	0.126	0.299	0.28	0.169	0.539	0.417	0.196	0.227	0.218	0.438	0.392	0.168	0.325	0.32	0.377	0.589	0.38	0.475	0.388	0.203	0.149	0.264	0.536
0.259	0.396	0.225	0.42	0.249	0.399	0.14	0.331	0.4	0.288	0.21	0.298	0.112	0.336	0.203	0.449	0.154	0.171	0.274	0.28	0.33	0.523	0.325	0.61	0.376	0.395	0.217	0.368	0.439
0.321	0.368	0.287	0.249	0.269	0.255	0.197	0.163	0.302	0.514	0.233	0.366	0.244	0.204	0.222	0.45	0.238	0.286	0.511	0.157	0.446	0.194	0.242	0.558	0.244	0.272	0.409	0.303	0.455
0.387	0.348	0.307	0.277	0.55	0.342	0.292	0.436	0.273	0.273	0.158	0.372	0.343	0.373	0.097	0.268	0.296	0.142	0.501	0.462	0.158	0.225	0.476	0.452	0.347	0.261	0.238	0.456	0.47
0.345	0.397	0.208	0.322	0.305	0.281	0.266	0.162	0.259	0.43	0.233	0.192	0.154	0.257	0.292	0.266	0.231	0.289	0.493	0.213	0.147	0.164	0.25	0.299	0.26	0.224	0.12	0.333	0.591
0.342	0.326	0.259	0.25	0.322	0.312	0.235	0.31	0.316	0.455	0.232	0.258	0.131	0.36	0.26	0.421	0.416	0.171	0.541	0.288	0.365	0.563	0.209	0.379	0.315	0.31	0.089	0.22	0.397
0.285	0.324	0.26	0.35	0.376	0.377	0.148	0.334	0.293	0.36	0.469	0.595	0.179	0.116	0.272	0.287	0.242	0.216	0.313	0.492	0.156	0.202	0.337	0.65	0.41	0.394	0.232	0.196	0.434
0.234	0.489	0.179	0.219	0.537	0.311	0.274	0.329	0.364	0.448	0.135	0.143	0.294	0.233	0.192	0.248	0.393	0.147	0.299	0.427	0.484	0.408	0.207	0.384	0.562	0.154	0.191	0.292	0.455
0.435	0.295	0.316	0.322	0.379	0.317	0.359	0.316	0.317	0.508	0.573	0.194	0.335	0.395	0.155	0.235	0.23	0.275	0.276	0.327	0.222	0.273	0.331	0.343	0.405	0.183	0.142	0.34	0.347
0.164	0.257	0.399	0.268	0.249	0.395	0.347	0.578	0.294	0.528	0.184	0.229	0.168	0.248	0.157	0.247	0.232	0.17	0.501	0.349	0.303	0.31	0.431	0.282	0.395	0.167	0.401	0.33	0.329
0.275	0.286	0.315	0.287	0.563	0.36	0.347	0.263	0.217	0.313	0.215	0.235	0.219	0.363	0.123	0.271	0.226	0.333	0.206	0.367	0.276	0.362	0.166	0.46	0.332	0.231	0.12	0.234	0.374
0.257	0.232	0.212	0.249	0.338	0.268	0.311	0.369	0.392	0.227	0.182	0.363	0.126	0.207	0.19	0.43	0.234	0.191	0.327	0.369	0.497	0.178	0.217	0.37	0.357	0.185	0.17	0.3	0.301
0.273	0.302	0.265	0.17	0.54	0.36	0.323	0.407	0.375	0.117	0.525	0.539	0.249	0.338	0.167	0.274	0.238	0.348	0.229	0.416	0.191	0.213	0.198	0.245	0.199	0.254	0.228	0.383	0.536
0.407	0.298	0.135	0.326	0.294	0.397	0.154	0.311	0.325	0.552	0.25	0.21	0.091	0.363	0.115	0.437	0.191	0.139	0.192	0.417	0.209	0.173	0.144	0.346	0.4	0.204	0.383	0.204	0.24
0.579	0.516	0.317	0.361	0.345	0.404	0.342	0.387	0.258	0.224	0.565	0.251	0.191	0.376	0.204	0.287	0.409	0.162	0.31	0.186	0.306	0.271	0.21	0.534	0.416	0.208	0.091	0.248	0.54
0.169	0.42	0.233	0.215	0.359	0.317	0.217	0.317	0.286	0.29	0.283	0.207	0.22	0.357	0.254	0.194	0.2	0.329	0.489	0.137	0.295	0.16	0.161	0.266	0.56	0.233	0.136	0.255	0.291
0.239	0.406	0.25	0.214	0.37	0.301	0.141	0.341	0.28	0.204	0.236	0.099	0.161	0.132	0.169	0.262	0.29	0.182	0.307	0.428	0.164	0.097	0.138	0.53	0.328	0.231	0.414	0.209	0.163
0.253	0.467	0.304	0.283	0.37	0.346	0.205	0.473	0.346	0.19	0.495	0.255	0.223	0.195	0.185	0.396	0.383	0.288	0.308	0.331	0.371	0.2	0.198	0.468	0.433	0.116	0.174	0.157	0.339
0.428	0.232	0.277	0.288	0.31	0.337	0.279	0.193	0.331	0.298	0.415	0.376	0.179	0.363	0.122	0.233	0.443	0.52	0.27	0.37	0.33	0.192	0.198	0.368	0.402	0.277	0.424	0.297	0.551
0.113	0.44	0.287	0.322	0.331	0.308	0.314	0.304	0.145	0.27	0.389	0.119	0.197	0.108	0.21	0.431	0.42	0.274	0.294	0.429	0.184	0.172	0.148	0.45	0.246	0.166	0.39	0.239	0.229
0.327	0.306	0.253	0.27	0.253	0.301	0.383	0.333	0.32	0.387	0.573	0.301	0.405	0.135	0.267	0.293	0.406	0.368	0.373	0.337	0.159	0.217	0.208	0.282	0.309	0.19	0.095	0.394	0.448
0.338	0.229	0.201	0.37	0.293	0.42	0.181	0.526	0.484	0.21	0.302	0.316	0.224	0.131	0.129	0.292	0.251	0.256	0.272	0.221	0.287	0.293	0.164	0.504	0.283	0.194	0.23	0.204	0.477
0.423	0.558	0.289	0.333	0.47	0.549	0.322	0.375	0.275	0.525	0.216	0.18	0.255	0.132	0.16	0.27	0.218	0.317	0.332	0.368	0.114	0.194	0.18	0.331	0.365	0.198	0.378	0.224	0.53
0.229	0.275	0.474	0.295	0.338	0.282	0.254	0.372	0.265	0.222	0.417	0.263	0.325	0.215	0.263	0.418	0.248	0.394	0.226	0.18	0.153	0.263	0.16	0.62	0.484	0.218	0.085	0.307	0.534
0.295	0.298	0.361	0.351	0.359	0.371	0.161	0.356	0.284	0.185	0.107	0.367	0.191	0.373	0.201	0.432	0.452	0.176	0.293	0.22	0.245	0.199	0.153	0.34	0.6	0.234	0.272	0.283	0.456
0.339	0.297	0.388	0.276	0.331	0.379	0.227	0.321	0.306	0.297	0.318	0.338	0.162	0.252	0.27	0.433	0.218	0.326	0.417	0.512	0.15	0.231	0.168	0.632	0.288	0.209	0.151	0.187	0.537
0.338	0.272	0.348	0.233	0.496	0.378	0.332	0.394	0.362	0.242	0.283	0.238	0.203	0.203	0.221	0.4	0.227	0.296	0.373	0.45	0.363	0.481	0.245	0.34	0.254	0.167	0.139	0.34	0.277
0.23	0.322	0.28	0.381	0.35	0.312	0.231	0.406	0.349	0.448	0.198	0.265	0.252	0.145	0.235	0.201	0.208	0.289	0.273	0.355	0.451	0.207	0.19	0.566	0.153	0.173	0.387	0.14	0.339
0.344	0.3	0.213	0.358	0.268	0.339	0.293	0.178	0.267	0.266	0.172	0.161	0.223	0.25	0.131	0.345	0.183	0.155	0.168	0.42	0.234	0.071	0.161	0.566	0.207	0.227	0.165	0.176	0.289
0.313	0.331	0.231	0.352	0.565	0.174	0.388	0.308	0.351	0.512	0.23	0.191	0.211	0.359	0.101	0.282	0.248	0.187	0.252	0.414	0.196	0.297	0.189	0.672	0.498	0.218	0.162	0.144	0.248
0.24	0.257	0.291	0.294	0.307	0.402	0.343	0.348	0.241	0.282	0.537	0.176	0.237	0.182	0.291	0.429	0.246	0.281	0.458	0.386	0.315	0.171	0.206	0.531	0.477	0.193	0.129	0.216	0.244
0.348	0.408	0.317	0.423	0.537	0.386	0.223	0.153	0.239	0.29	0.173	0.18	0.384	0.209	0.046	0.318	0.24	0.276	0.266	0.33	0.316	0.166	0.184	0.398	0.513	0.214	0.394	0.251	0.435
0.304	0.302	0.271	0.267	0.283	0.412	0.115	0.357	0.365	0.454	0.26	0.194	0.208	0.366	0.147	0.333	0.45	0.166	0.31	0.321	0.485	0.18	0.186	0.615	0.423	0.206	0.149	0.22	0.358
0.259	0.33	0.205	0.358	0.369	0.385	0.303	0.385	0.337	0.517	0.113	0.285	0.195	0.17	0.194	0.313	0.2	0.488	0.327	0.427	0.182	0.227	0.208	0.412	0.415	0.19	0.137	0.412	0.387
0.283	0.479	0.186	0.295	0.389	0.409	0.155	0.436	0.466	0.502	0.335	0.237	0.316	0.363	0.184	0.282	0.202	0.303	0.456	0.358	0.411	0.126	0.163	0.397	0.367	0.224	0.379	0.346	0.171
0.289	0.311	0.381	0.281	0.343	0.319	0.278	0.343	0.284	0.453	0.206	0.29	0.125	0.365	0.267	0.233	0.248	0.245	0.445	0.314	0.128	0.309	0.184	0.559	0.322	0.235	0.421	0.493	0.236
0.25	0.308	0.368	0.286	0.368	0.194	0.154	0.148	0.313	0.386	0.307	0.296	0.338	0.359	0.181	0.431	0.42	0.313	0.309	0.339	0.139	0.192	0.18	0.359	0.315	0.178	0.297	0.299	0.29
0.365	0.298	0.383	0.318	0.29	0.333	0.169	0.377	0.308	0.314	0.423	0.193	0.282	0.171	0.099	0.195	0.246	0.347	0.18	0.332	0.38	0.215	0.194	0.354	0.402	0.063	0.133	0.225	0.43
0.308	0.311	0.279	0.309	0.31	0.385	0.245	0.446	0.324	0.229	0.291	0.177	0.189	0.145	0.145	0.238	0.202	0.216	0.287	0.179	0.152	0.241	0.216	0.354	0.38	0.247	0.204	0.14	0.487
0.326	0.483	0.229	0.334	0.226	0.286	0.369	0.309	0.289	0.517	0.358	0.311	0.174	0.384	0.188	0.267	0.208	0.23	0.447	0.411	0.154	0.3	0.158	0.61	0.287	0.181	0.206	0.202	0.426
0.332	0.263	0.13	0.373	0.278	0.265	0.282	0.363	0.43	0.266	0.508	0.1	0.213	0.179	0.161	0.287	0.208	0.268	0.345	0.172	0.4	0.25	0.162	0.188	0.284	0.206	0.369	0.266	0.319
0.202	0.432	0.369	0.265	0.532	0.294	0.232	0.585	0.37	0.409	0.318	0.173	0.163	0.199	0.2	0.239	0.393	0.178	0.305	0.238	0.31	0.256	0.182	0.401	0.31	0.148	0.288	0.37	0.397
0.31	0.275	0.172	0.382	0.309	0.338	0.133	0.266	0.33	0.379	0.212	0.149	0.336	0.143	0.252	0.357	0.246	0.289	0.44	0.403	0.415	0.596	0.173	0.428	0.348	0.176	0.111	0.249	0.412
0.16	0.49	0.251	0.315	0.328	0.378	0.291	0.326	0.349	0.237	0.171	0.151	0.247	0.198	0.086	0.237	0.432	0.243	0.441	0.485	0.385	0.545	0.166	0.3	0.412	0.227	0.095	0.357	0.566
0.281	0.301	0.195	0.282	0.368	0.257	0.349	0.414	0.291	0.296	0.237	0.433	0.163	0.317	0.244	0.318	0.211	0.19	0.421	0.316	0.456	0.223	0.153	0.532	0.436	0.183	0.265	0.291	0.261
0.262	0.313	0.335	0.345	0.499	0.288	0.317	0.39	0.346	0.5	0.465	0.327	0.16	0.241	0.227	0.241	0.228	0.203	0.477	0.478	0.141	0.205	0.133	0.35	0.335	0.185	0.228	0.254	0.343
0.246	0.455	0.133	0.3	0.387	0.425	0.303	0.294	0.369	0.573	0.205	0.164	0.098	0.37	0.291	0.285	0.196	0.13	0.21	0.33	0.143	0.178	0.168	0.468	0.395	0.194	0.137	0.236	0.397
0.484	0.467	0.282	0.305	0.252	0.393	0.185	0.4	0.335	0.177	0.208	0.181	0.211	0.256	0.178	0.348	0.451	0.184	0.336	0.552	0.354	0.527	0.198	0.362	0.281	0.287	0.37	0.326	0.372
0.425	0.176	0.38	0.268	0.312	0.385	0.279	0.162	0.309	0.188	0.164	0.171	0.29	0.355	0.131	0.357	0.42	0.261	0.208	0.458	0.149	0.216	0.278	0.401	0.412	0.173	0.122	0.23	0.236
0.174	0.479	0.24	0.324	0.185	0.365	0.15	0.543	0.358	0.262	0.248	0.13	0.243	0.122	0.146	0.494	0.412	0.178	0.441	0.482	0.362	0.367	0.368	0.512	0.221	0.251	0.183	0.314	0.411
0.243	0.47	0.248	0.357	0.281	0.393	0.228	0.171	0.33	0.156	0.257	0.203	0.175	0.202	0.141	0.271	0.429	0.144	0.222	0.167	0.227	0.264	0.509	0.478	0.339	0.163	0.242	0.262	0.322
0.27	0.537	0.144	0.333	0.158	0.413	0.244	0.298	0.306	0.261	0.422	0.438	0.207	0.331	0.184	0.279	0.188	0.163	0.232	0.147	0.312	0.295	0.277	0.484	0.414	0.208	0.455	0.239	0.48
0.489	0.409	0.233	0.241	0.258	0.255	0.123	0.373	0.346	0.579	0.165	0.072	0.117	0.213	0.197	0.369	0.35	0.175	0.261	0.479	0.306	0.345	0.536	0.333	0.417	0.288	0.105	0.224	0.273
0.095	0.262	0.302	0.147	0.257	0.276	0.217	0.336	0.308	0.267	0.515	0.237	0.235	0.343	0.135	0.267	0.237	0.263	0.207	0.322	0.482	0.168	0.376	0.348	0.297	0.25	0.103	0.171	0.581
0.326	0.364	0.306	0.314	0.203	0.432	0.208	0.368	0.273	0.351	0.189	0.19	0.296	0.235	0.201	0.213	0.216	0.126	0.31	0.463	0.171	0.209	0.356	0.508	0.346	0.12	0.421	0.23	0.284
0.295	0.477	0.228	0.238	0.223	0.334	0.237	0.488	0.283	0.444	0.241	0.12	0.153	0.354	0.226	0.224	0.237	0.301	0.421	0.475	0.192	0.179	0.468	0.361	0.492	0.339	0.217	0.314	0.186
0.338	0.191	0.273	0.25	0.235	0.293	0.259	0.277	0.276	0.411	0.165	0.174	0.124	0.355	0.183	0.271	0.419	0.135	0.333	0.301	0.308	0.264	0.511	0.297	0.207	0.155	0.494	0.195	0.333
0.228	0.364	0.282	0.265	0.176	0.332	0.162	0.455	0.303	0.437	0.465	0.298	0.239	0.375	0.152	0.254	0.177	0.193	0.294	0.138	0.327	0.187	0.258	0.333	0.339	0.201	0.465	0.128	0.584
0.382	0.392	0.214	0.313	0.159	0.529	0.365	0.496	0.429	0.564	0.241	0.249	0.291	0.35	0.12	0.387	0.24	0.137	0.216	0.5	0.183	0.094	0.544	0.448	0.344	0.196	0.095	0.247	0.391
0.329	0.447	0.301	0.345	0.158	0.437	0.179	0.283	0.323	0.582	0.503	0.209	0.287	0.151	0.298	0.252	0.383	0.273	0.371	0.163	0.404	0.254	0.25	0.369	0.325	0.173	0.21	0.283	0.547
0.29	0.342	0.45	0.293	0.256	0.304	0.171	0.345	0.315	0.311	0.297	0.168	0.153	0.179	0.316	0.357	0.209	0.126	0.42	0.259	0.395	0.233	0.28	0.246	0.551	0.254	0.267	0.365	0.508
0.282	0.302	0.332	0.249	0.181	0.331	0.224	0.353	0.214	0.195	0.231	0.192	0.283	0.355	0.15	0.271	0.527	0.391	0.294	0.418	0.173	0.191	0.315	0.373	0.439	0.29	0.101	0.38	0.577
0.303	0.31	0.225	0.366	0.196	0.32	0.319	0.359	0.398	0.099	0.428	0.236	0.129	0.1	0.164	0.27	0.241	0.186	0.369	0.517	0.149	0.207	0.28	0.405	0.34	0.194	0.24	0.267	0.463
0.235	0.471	0.272	0.321	0.241	0.432	0.196	0.442	0.433	0.569	0.348	0.209	0.352	0.167	0.251	0.264	0.422	0.387	0.371	0.344	0.315	0.311	0.323	0.286	0.224	0.153	0.148	0.236	0.427
0.279	0.288	0.141	0.276	0.265	0.245	0.291	0.198	0.341	0.201	0.315	0.21	0.09	0.166	0.167	0.295	0.222	0.126	0.324	0.477	0.132	0.171	0.521	0.435	0.167	0.192	0.119	0.264	0.591
0.309	0.263	0.369	0.325	0.236	0.346	0.244	0.374	0.239	0.314	0.446	0.245	0.173	0.187	0.258	0.236	0.222	0.153	0.503	0.454	0.158	0.172	0.53	0.453	0.279	0.287	0.455	0.196	0.293
0.162	0.311	0.235	0.27	0.154	0.2	0.242	0.345	0.246	0.167	0.279	0.34	0.293	0.217	0.243	0.342	0.235	0.42	0.418	0.451	0.234	0.136	0.255	0.429	0.455	0.218	0.145	0.356	0.342
0.127	0.229	0.238	0.396	0.347	0.451	0.19	0.503	0.313	0.178	0.195	0.29	0.125	0.372	0.258	0.263	0.249	0.163	0.291	0.344	0.184	0.207	0.322	0.423	0.51	0.206	0.186	0.135	0.38
0.182	0.281	0.336	0.413	0.214	0.327	0.109	0.372	0.371	0.283	0.346	0.329	0.206	0.224	0.148	0.335	0.229	0.259	0.134	0.354	0.46	0.182	0.226	0.337	0.56	0.277	0.115	0.158	0.238
0.125	0.297	0.268	0.268	0.305	0.523	0.294	0.394	0.351	0.252	0.114	0.346	0.169	0.185	0.1	0.293	0.185	0.403	0.244	0.47	0.471	0.182	0.339	0.448	0.484	0.169	0.469	0.162	0.284
0.142	0.483	0.264	0.314	0.222	0.419	0.142	0.394	0.157	0.416	0.278	0.226	0.212	0.112	0.265	0.331	0.391	0.305	0.541	0.315	0.222	0.064	0.542	0.303	0.476	0.19	0.142	0.204	0.464
0.19	0.305	0.277	0.3	0.225	0.419	0.289	0.316	0.34	0.208	0.308	0.198	0.416	0.216	0.052	0.369	0.191	0.344	0.313	0.421	0.24	0.229	0.335	0.526	0.433	0.278	0.125	0.274	0.455
0.16	0.352	0.192	0.337	0.253	0.402	0.142	0.375	0.437	0.593	0.224	0.479	0.281	0.365	0.187	0.35	0.271	0.274	0.294	0.339	0.266	0.14	0.289	0.397	0.378	0.248	0.458	0.191	0.344
0.174	0.472	0.309	0.237	0.232	0.333	0.115	0.475	0.298	0.159	0.184	0.143	0.214	0.201	0.197	0.319	0.273	0.334	0.32	0.252	0.303	0.127	0.409	0.494	0.31	0.192	0.494	0.475	0.194
0.176	0.229	0.522	0.232	0.254	0.39	0.199	0.187	0.209	0.219	0.22	0.206	0.3	0.137	0.155	0.155	0.346	0.327	0.515	0.16	0.392	0.107	0.521	0.315	0.423	0.107	0.271	0.297	0.235
0.112	0.507	0.404	0.268	0.237	0.407	0.236	0.287	0.29	0.263	0.505	0.236	0.225	0.381	0.39	0.242	0.377	0.159	0.521	0.456	0.173	0.181	0.468	0.481	0.372	0.29	0.122	0.464	0.318
0.178	0.331	0.395	0.285	0.202	0.254	0.281	0.255	0.353	0.193	0.173	0.236	0.125	0.106	0.22	0.247	0.397	0.324	0.291	0.074	0.402	0.109	0.399	0.481	0.219	0.206	0.154	0.187	0.514
0.078	0.244	0.338	0.235	0.165	0.401	0.25	0.149	0.355	0.421	0.237	0.411	0.199	0.403	0.087	0.369	0.252	0.331	0.179	0.067	0.134	0.246	0.348	0.528	0.308	0.172	0.261	0.28	0.569
0.158	0.468	0.25	0.286	0.19	0.26	0.136	0.341	0.329	0.272	0.115	0.579	0.25	0.375	0.13	0.324	0.243	0.335	0.318	0.146	0.147	0.173	0.238	0.37	0.235	0.145	0.451	0.107	0.528
0.164	0.273	0.253	0.288	0.293	0.28	0.285	0.411	0.303	0.566	0.38	0.21	0.267	0.365	0.187	0.246	0.261	0.14	0.529	0.115	0.374	0.15	0.521	0.364	0.282	0.212	0.222	0.248	0.411
0.124	0.299	0.233	0.42	0.216	0.38	0.32	0.438	0.349	0.314	0.206	0.268	0.285	0.192	0.217	0.32	0.362	0.152	0.312	0.098	0.162	0.187	0.236	0.526	0.476	0.285	0.127	0.283	0.438
0.268	0.326	0.257	0.293	0.23	0.366	0.4	0.314	0.248	0.256	0.336	0.195	0.232	0.149	0.189	0.321	0.221	0.26	0.255	0.121	0.146	0.236	0.206	0.387	0.627	0.283	0.09	0.324	0.446
0.337	0.299	0.351	0.243	0.247	0.328	0.309	0.145	0.24	0.467	0.461	0.122	0.353	0.384	0.194	0.275	0.199	0.303	0.508	0.111	0.474	0.16	0.389	0.403	0.418	0.293	0.21	0.286	0.544
0.098	0.262	0.261	0.425	0.303	0.388	0.244	0.369	0.372	0.593	0.263	0.264	0.278	0.155	0.089	0.353	0.257	0.16	0.523	0.112	0.4	0.263	0.164	0.357	0.35	0.278	0.208	0.441	0.428
0.119	0.338	0.2	0.233	0.24	0.395	0.288	0.408	0.338	0.572	0.422	0.406	0.217	0.191	0.276	0.228	0.189	0.38	0.501	0.115	0.405	0.183	0.336	0.381	0.331	0.424	0.146	0.327	0.42
0.145	0.267	0.213	0.311	0.17	0.32	0.144	0.307	0.379	0.464	0.557	0.098	0.288	0.119	0.256	0.257	0.251	0.272	0.515	0.117	0.299	0.19	0.472	0.365	0.425	0.244	0.444	0.215	0.435
0.244	0.304	0.358	0.337	0.536	0.39	0.276	0.305	0.287	0.417	0.364	0.29	0.158	0.186	0.255	0.254	0.211	0.261	0.335	0.086	0.449	0.162	0.284	0.341	0.197	0.392	0.125	0.169	0.34
0.06	0.373	0.408	0.25	0.33	0.375	0.217	0.474	0.289	0.321	0.23	0.251	0.29	0.336	0.195	0.241	0.251	0.348	0.306	0.037	0.165	0.186	0.354	0.514	0.348	0.224	0.203	0.282	0.387
0.175	0.316	0.439	0.424	0.517	0.397	0.135	0.357	0.4	0.229	0.174	0.154	0.293	0.196	0.189	0.26	0.342	0.299	0.237	0.102	0.162	0.155	0.513	0.214	0.365	0.35	0.237	0.386	0.363
0.151	0.264	0.298	0.2	0.274	0.335	0.215	0.333	0.353	0.588	0.245	0.231	0.205	0.403	0.179	0.451	0.191	0.16	0.523	0.09	0.393	0.197	0.271	0.347	0.621	0.397	0.421	0.299	0.283
0.204	0.471	0.226	0.358	0.334	0.3	0.23	0.317	0.314	0.197	0.533	0.359	0.107	0.248	0.135	0.257	0.244	0.235	0.193	0.106	0.15	0.167	0.582	0.442	0.335	0.395	0.092	0.23	0.505
0.106	0.385	0.114	0.26	0.366	0.367	0.284	0.34	0.391	0.414	0.21	0.28	0.284	0.358	0.217	0.391	0.208	0.294	0.371	0.11	0.466	0.208	0.263	0.362	0.402	0.205	0.121	0.25	0.214
0.187	0.26	0.355	0.274	0.354	0.697	0.32	0.302	0.367	0.43	0.243	0.256	0.144	0.104	0.173	0.373	0.386	0.159	0.197	0.1	0.209	0.227	0.37	0.669	0.41	0.473	0.411	0.392	0.557
0.173	0.347	0.18	0.25	0.367	0.315	0.171	0.306	0.31	0.195	0.185	0.221	0.288	0.16	0.113	0.396	0.252	0.269	0.169	0.107	0.319	0.126	0.469	0.491	0.229	0.208	0.212	0.183	0.281
0.158	0.324	0.252	0.152	0.291	0.378	0.325	0.169	0.442	0.268	0.224	0.201	0.238	0.419	0.195	0.451	0.207	0.267	0.296	0.115	0.263	0.238	0.517	0.616	0.343	0.26	0.42	0.255	0.191
0.126	0.485	0.224	0.342	0.326	0.469	0.209	0.39	0.283	0.569	0.217	0.254	0.179	0.199	0.247	0.453	0.239	0.14	0.503	0.07	0.446	0.153	0.247	0.608	0.3	0.309	0.418	0.223	0.326
0.187	0.283	0.357	0.401	0.25	0.634	0.2	0.16	0.394	0.546	0.486	0.237	0.133	0.358	0.2	0.41	0.248	0.236	0.307	0.048	0.207	0.134	0.58	0.551	0.356	0.333	0.09	0.199	0.612
0.125	0.375	0.153	0.207	0.28	0.268	0.238	0.321	0.408	0.167	0.146	0.244	0.104	0.163	0.171	0.213	0.327	0.164	0.258	0.145	0.234	0.158	0.255	0.643	0.469	0.372	0.21	0.152	0.293
0.139	0.298	0.252	0.185	0.488	0.375	0.348	0.297	0.358	0.18	0.56	0.269	0.213	0.346	0.122	0.263	0.247	0.14	0.218	0.116	0.32	0.229	0.289	0.6	0.68	0.408	0.343	0.442	0.519
0.158	0.464	0.438	0.284	0.325	0.393	0.228	0.314	0.321	0.278	0.186	0.443	0.286	0.362	0.262	0.461	0.39	0.27	0.303	0.109	0.278	0.119	0.316	0.445	0.299	0.349	0.091	0.255	0.494
0.312	0.35	0.264	0.276	0.357	0.4	0.307	0.304	0.385	0.174	0.199	0.31	0.256	0.362	0.341	0.252	0.196	0.181	0.383	0.107	0.164	0.08	0.278	0.299	0.262	0.144	0.292	0.347	0.584
0.3	0.324	0.25	0.278	0.334	0.283	0.304	0.566	0.282	0.248	0.172	0.372	0.203	0.37	0.157	0.243	0.236	0.148	0.246	0.115	0.346	0.165	0.3	0.401	0.156	0.28	0.151	0.215	0.584
0.368	0.566	0.126	0.243	0.481	0.329	0.324	0.247	0.254	0.504	0.572	0.365	0.186	0.125	0.186	0.225	0.169	0.177	0.34	0.126	0.297	0.136	0.725	0.669	0.256	0.431	0.138	0.241	0.393
0.28	0.419	0.261	0.335	0.345	0.179	0.191	0.345	0.385	0.26	0.248	0.225	0.111	0.19	0.307	0.234	0.374	0.17	0.26	0.092	0.188	0.106	0.517	0.36	0.494	0.406	0.414	0.384	0.605
0.263	0.142	0.295	0.305	0.263	0.397	0.112	0.384	0.31	0.409	0.57	0.237	0.247	0.362	0.18	0.253	0.38	0.288	0.271	0.108	0.161	0.162	0.255	0.335	0.485	0.346	0.159	0.43	0.258
0.419	0.468	0.321	0.254		0.381	0.302	0.324	0.282	0.462	0.274	0.498	0.358	0.102	0.258	0.475	0.379	0.132	0.412	0.105	0.274	0.128	0.333	0.29	0.465	0.382	0.177	0.168	0.359
0.372	0.464	0.235	0.326		0.445	0.164	0.36	0.222	0.36	0.226	0.155	0.148	0.112	0.259	0.246	0.402	0.279	0.381	0.084	0.121	0.194	0.233	0.465	0.447	0.232	0.111	0.347	0.321
0.38	0.492	0.241	0.238		0.393	0.275	0.288	0.35	0.362	0.502	0.223	0.11	0.117	0.25	0.462	0.188	0.168	0.262	0.097	0.146	0.261	0.317	0.32	0.447	0.329	0.393	0.131	0.206
0.326	0.407	0.269	0.276		0.403	0.135	0.335	0.289	0.5	0.398	0.227	0.184	0.13	0.146	0.249	0.24	0.19	0.151	0.111	0.233	0.188	0.51	0.272	0.391	0.394	0.134	0.156	0.263
0.247	0.294	0.177	0.356		0.4	0.129	0.448	0.361	0.528	0.356	0.228	0.346	0.172	0.111	0.187	0.234	0.135	0.235	0.111	0.16	0.221	0.394	0.309	0.344	0.395	0.122	0.148	0.435
0.395	0.338	0.319	0.273		0.249	0.229	0.195	0.326	0.313	0.545	0.468	0.347	0.365	0.302	0.288	0.241	0.271	0.487	0.084	0.43	0.498	0.302	0.571	0.328	0.211	0.4	0.192	0.483
0.165	0.467	0.369	0.296		0.354	0.287	0.296	0.302	0.212	0.29	0.495	0.16	0.283	0.057	0.378	0.23	0.161	0.257	0.115	0.459	0.197	0.339	0.27	0.442	0.238	0.416	0.239	0.469
0.283	0.164	0.332	0.26		0.383	0.284	0.321	0.225	0.128	0.222	0.215	0.231	0.235	0.168	0.228	0.376	0.315	0.274	0.215	0.216	0.072	0.52	0.562	0.343	0.411	0.328	0.208	0.199
0.292	0.397	0.244	0.364		0.298	0.224	0.557	0.339	0.525	0.4	0.239	0.118	0.14	0.21	0.448	0.174	0.17	0.307	0.233	0.236	0.319	0.462	0.439	0.277	0.211	0.122	0.313	0.2
0.245	0.344	0.259	0.258		0.321	0.143	0.325	0.372	0.207	0.109	0.237	0.265	0.287	0.172	0.293	0.253	0.322	0.452	0.424	0.315	0.158	0.375	0.313	0.344	0.24	0.19	0.335	0.297
0.502	0.316	0.127	0.274		0.307	0.283	0.315	0.293	0.277	0.28	0.125	0.097	0.35	0.339	0.292	0.27	0.121	0.428	0.463	0.322	0.16	0.303	0.467	0.307	0.28	0.199	0.354	0.501
0.495	0.416	0.262	0.279		0.317	0.36	0.325	0.262	0.183	0.287	0.255	0.208	0.242	0.222	0.232	0.232	0.155	0.264	0.297	0.471	0.156	0.255	0.292	0.331	0.328	0.407	0.423	0.559
0.182	0.328	0.235	0.244		0.36	0.368	0.303	0.289	0.186	0.212	0.439	0.227	0.165	0.107	0.444	0.401	0.294	0.181	0.396	0.182	0.231	0.522	0.53	0.447	0.387	0.254	0.248	0.487
0.252	0.348	0.256	0.262		0.312	0.341	0.356	0.241	0.293	0.174	0.108	0.15	0.359	0.156	0.453	0.246	0.173	0.266	0.332	0.428	0.132	0.261	0.316	0.465	0.183	0.107	0.125	0.397
0.269	0.469	0.298	0.289		0.306	0.251	0.391	0.396	0.274	0.234	0.314	0.21	0.149	0.21	0.448	0.383	0.277	0.435	0.456	0.125	0.309	0.209	0.664	0.37	0.18	0.093	0.199	0.445
0.506	0.302	0.271	0.274		0.411	0.332	0.214	0.329	0.372	0.55	0.276	0.201	0.35	0.204	0.404	0.234	0.533	0.292	0.472	0.137	0.191	0.279	0.294	0.379	0.176	0.24	0.431	0.467
0.118	0.282	0.325	0.356		0.423	0.144	0.318	0.151	0.193	0.17	0.164	0.186	0.359	0.203	0.216	0.231	0.266	0.261	0.465	0.39	0.214	0.212	0.656	0.331	0.293	0.212	0.301	0.637
0.394	0.267	0.241	0.299		0.343	0.291	0.35	0.282	0.512	0.233	0.25	0.469	0.35	0.265	0.395	0.217	0.353	0.432	0.195	0.15	0.228	0.3	0.323	0.422	0.173	0.141	0.25	0.346
0.354	0.237	0.239	0.254		0.355	0.242	0.154	0.532	0.185	0.124	0.385	0.233	0.208	0.099	0.27	0.22	0.243	0.43	0.132	0.157	0.31	0.458	0.619	0.21	0.277	0.369	0.31	0.4
0.409	0.296	0.284	0.374		0.413	0.149	0.367	0.254	0.193	0.403	0.33	0.287	0.16	0.276	0.449	0.237	0.295	0.412	0.464	0.426	0.247	0.304	0.624	0.377	0.178	0.134	0.262	0.445
0.231	0.272	0.461	0.256		0.408	0.227	0.305	0.276	0.289	0.195	0.261	0.362	0.365	0.264	0.244	0.195	0.417	0.486	0.325	0.364	0.276	0.382	0.64	0.393	0.205	0.18	0.415	0.369
0.37	0.551	0.367	0.258		0.292	0.234	0.467	0.272	0.211	0.334	0.223	0.188	0.168	0.289	0.373	0.409	0.172	0.245	0.419	0.415	0.785	0.491	0.601	0.443	0.282	0.228	0.297	0.275
0.4	0.485	0.353	0.303		0.299	0.277	0.357	0.327	0.41	0.5	0.197	0.152	0.227	0.182	0.255	0.185	0.338	0.277	0.46	0.356	0.524	0.281	0.462	0.297	0.234	0.39	0.258	0.394
0.331	0.435	0.345	0.25		0.404	0.334	0.152	0.362	0.268	0.294	0.214	0.216	0.153	0.202	0.255	0.297	0.282	0.229	0.318	0.521	0.215	0.549	0.664	0.395	0.121	0.098	0.22	0.325
0.283	0.523	0.274	0.345		0.367	0.169	0.409	0.345	0.506	0.389	0.147	0.23	0.242	0.169	0.213	0.448	0.271	0.43	0.172	0.145	0.202	0.365	0.412	0.459	0.31	0.125	0.343	0.48
0.32	0.238	0.212	0.233		0.319	0.34	0.461	0.258	0.307	0.53	0.141	0.239	0.397	0.156	0.452	0.453	0.155	0.189	0.468	0.137	0.167	0.346	0.438	0.251	0.193	0.442	0.42	0.243
0.286	0.421	0.248	0.294		0.342	0.206	0.329	0.359	0.296	0.386	0.148	0.239	0.22	0.21	0.212	0.406	0.173	0.278	0.167	0.357	0.509	0.458	0.616	0.342	0.194	0.195	0.225	0.554
0.264	0.29	0.292	0.266		0.485	0.197	0.363	0.252	0.425	0.194	0.22	0.26	0.354	0.183	0.251	0.403	0.299	0.199	0.242	0.144	0.211	0.494	0.333	0.347	0.187	0.406	0.225	0.272
0.365	0.221	0.318	0.306		0.506	0.229	0.567	0.209	0.52	0.144	0.176	0.419	0.298	0.159	0.286	0.254	0.247	0.171	0.459	0.45	0.396	0.277	0.361	0.37	0.183	0.394	0.183	0.172
0.252	0.567	0.27	0.242		0.311	0.361	0.312	0.339	0.518	0.237	0.185	0.232	0.347	0.203	0.303	0.206	0.144	0.272	0.523	0.215	0.252	0.567	0.327	0.489	0.245	0.089	0.212	0.339
0.219	0.265	0.239	0.167		0.368	0.232	0.346	0.343	0.461	0.531	0.174	0.228	0.14	0.264	0.278	0.248	0.468	0.414	0.337	0.33	0.295	0.268	0.651	0.473	0.273	0.228	0.39	0.552
0.233	0.305	0.186	0.297		0.36	0.325	0.362	0.495	0.419	0.209	0.204	0.363	0.246	0.2	0.447	0.458	0.295	0.369	0.463	0.315	0.306	0.294	0.189	0.296	0.202	0.335	0.246	0.319
0.23	0.289	0.427	0.279		0.407	0.303	0.36	0.287	0.302	0.216	0.242	0.13	0.378	0.188	0.252	0.213	0.247	0.323	0.469	0.494	0.164	0.31	0.354	0.262	0.156	0.093	0.156	0.52
0.222	0.276	0.345	0.224		0.241	0.315	0.351	0.306	0.198	0.173	0.235	0.343	0.248	0.127	0.389	0.213	0.29	0.218	0.403	0.179	0.212	0.318	0.426	0.165	0.187	0.281	0.271	0.517
0.269	0.33	0.364	0.229		0.366	0.216	0.367	0.301	0.512	0.235	0.154	0.344	0.35	0.298	0.311	0.208	0.351	0.37	0.334	0.208	0.168	0.304	0.304	0.237	0.287	0.159	0.282	0.583
0.234	0.279	0.283	0.283		0.177	0.115	0.17	0.313	0.227	0.24	0.197	0.179	0.234	0.322	0.372	0.184	0.233	0.431	0.343	0.328	0.25	0.53	0.594	0.459	0.204	0.134	0.336	0.472
0.262	0.33	0.231	0.279		0.437	0.334	0.498	0.291	0.412	0.495	0.17	0.184	0.391	0.175	0.446	0.224	0.197	0.298	0.46	0.304	0.174	0.484	0.437	0.502	0.206	0.401	0.277	0.43
0.242	0.267	0.137	0.339		0.352	0.135	0.157	0.359	0.384	0.145	0.188	0.212	0.343	0.172	0.446	0.258	0.25	0.38	0.307	0.183	0.097	0.269	0.577	0.54	0.254	0.15	0.249	0.555
0.19	0.453	0.415	0.288		0.46	0.309	0.336	0.392	0.221	0.553	0.204	0.165	0.353	0.286	0.623	0.223	0.173	0.377	0.371	0.356	0.218	0.338	0.472	0.456	0.186	0.175	0.28	0.288
0.263	0.292	0.149	0.404		0.435	0.134	0.346	0.332	0.321	0.183	0.224	0.35	0.366	0.183	0.271	0.43	0.287	0.342	0.327	0.337	0.206	0.229	0.514	0.446	0.187	0.122	0.279	0.33
0.139	0.349	0.262	0.337		0.415	0.141	0.341	0.352	0.505	0.205	0.162	0.288	0.144	0.271	0.285	0.211	0.196	0.5	0.277	0.181	0.19	0.348	0.581	0.478	0.282	0.379	0.24	0.295
0.214	0.527	0.198	0.313		0.41	0.225	0.357	0.29	0.54	0.158	0.177	0.21	0.206	0.277	0.386	0.207	0.208	0.431	0.155	0.148	0.209	0.484	0.515	0.354	0.297	0.157	0.42	0.241
0.301	0.305	0.298	0.366		0.284	0.316	0.512	0.361	0.188	0.531	0.155	0.169	0.343	0.282	0.292	0.252	0.172	0.337	0.474	0.309	0.309	0.377	0.584	0.315	0.178	0.131	0.147	0.243
0.201	0.319	0.126	0.294		0.396	0.166	0.263	0.309	0.198	0.24	0.082	0.092	0.122	0.154	0.247	0.4	0.114	0.153	0.21	0.11	0.2	0.314	0.333	0.446	0.075	0.39	0.2	0.421
0.344	0.271	0.29	0.336		0.424	0.176	0.488	0.338	0.247	0.553	0.184	0.223	0.137	0.097	0.257	0.236	0.17	0.293	0.231	0.139	0.22	0.385	0.374	0.36	0.283	0.402	0.196	0.465
0.354	0.286	0.355	0.404		0.289	0.138	0.466	0.325	0.138	0.286	0.209	0.353	0.147	0.304	0.268	0.207	0.251	0.537	0.352	0.234	0.18	0.496	0.634	0.272	0.201	0.271	0.205	0.361
0.135	0.48	0.238	0.311		0.355	0.174	0.333	0.356	0.284	0.231	0.086	0.275	0.17	0.055	0.277	0.203	0.188	0.313	0.356	0.174	0.2	0.437	0.347	0.348	0.178	0.14	0.323	0.18
0.17	0.247	0.249	0.347		0.309	0.223	0.358	0.314	0.609	0.479	0.158	0.181	0.255	0.185	0.444	0.207	0.171	0.323	0.271	0.421	0.515	0.437	0.285	0.284	0.133	0.174	0.236	0.215
0.21	0.444	0.146	0.337		0.319	0.215	0.342	0.3	0.26	0.424	0.183	0.203	0.353	0.205	0.237	0.415	0.185	0.331	0.339	0.457	0.222	0.334	0.346	0.3	0.202	0.216	0.371	0.284
0.35	0.289	0.231	0.398		0.384	0.232	0.364	0.355	0.31	0.39	0.141	0.11	0.281	0.184	0.451	0.231	0.17	0.515	0.337	0.22	0.059	0.251	0.436	0.456	0.282	0.387	0.342	0.513
0.083	0.53	0.286	0.257		0.254	0.212	0.475	0.337	0.481	0.536	0.168	0.249	0.233	0.353	0.305	0.424	0.277	0.515	0.338	0.232	0.311	0.496	0.356	0.326	0.133	0.25	0.41	0.586
0.253	0.292	0.329	0.3		0.214	0.233	0.216	0.279	0.487	0.302	0.194	0.285	0.134	0.238	0.207	0.195	0.148	0.327	0.333	0.315	0.147	0.24	0.255	0.289	0.127	0.114	0.25	0.479
0.234	0.282	0.236	0.293		0.279	0.139	0.337	0.271	0.413	0.192	0.156	0.15	0.275	0.105	0.32	0.206	0.325	0.191	0.351	0.348	0.154	0.224	0.335	0.212	0.124	0.089	0.327	0.402
0.272	0.469	0.28	0.303		0.277	0.237	0.367	0.306	0.564	0.426	0.167	0.115	0.388	0.144	0.358	0.182	0.171	0.339	0.171	0.444	0.154	0.365	0.503	0.406	0.145	0.229	0.13	0.469
0.183	0.526	0.297	0.293		0.222	0.148	0.532	0.296	0.596	0.098	0.142	0.233	0.216	0.211	0.251	0.457	0.214	0.518	0.118	0.179	0.239	0.19	0.313	0.247	0.142	0.217	0.267	0.479
0.309	0.196	0.19	0.314		0.234	0.139	0.363	0.414	0.326	0.29	0.2	0.295	0.168	0.216	0.451	0.411	0.118	0.343	0.342	0.452	0.125	0.305	0.503	0.195	0.203	0.151	0.28	0.572
0.247	0.529	0.325	0.297		0.271	0.173	0.348	0.327	0.175	0.275	0.211	0.285	0.381	0.199	0.332	0.405	0.271	0.29	0.276	0.134	0.362	0.446	0.425	0.247	0.166	0.395	0.402	0.372
0.221	0.516	0.402	0.409		0.292	0.178	0.396	0.326	0.097	0.203	0.145	0.145	0.142	0.28	0.335	0.452	0.17	0.513	0.294	0.143	0.191	0.247	0.38	0.22	0.194	0.137	0.345	0.372
0.217	0.525	0.328	0.341		0.228	0.223	0.319	0.222	0.604	0.174	0.166	0.271	0.409	0.106	0.278	0.208	0.35	0.509	0.358	0.4	0.233	0.536	0.441	0.359	0.157	0.144	0.359	0.462
0.23	0.429	0.244	0.266		0.225	0.258	0.406	0.398	0.198	0.234	0.138	0.129	0.394	0.296	0.432	0.403	0.202	0.495	0.284	0.164	0.187	0.337	0.346	0.408	0.175	0.207	0.277	0.329
0.236	0.27	0.289	0.426		0.284	0.124	0.444	0.399	0.294	0.542	0.204	0.319	0.388	0.294	0.444	0.227	0.371	0.537	0.171	0.149	0.346	0.222	0.545	0.271	0.102	0.157	0.247	0.298
0.21	0.389	0.148	0.271		0.253	0.186	0.202	0.326	0.174	0.171	0.183	0.088	0.221	0.3	0.444	0.202	0.133	0.321	0.307	0.426	0.199	0.363	0.284	0.258	0.2	0.118	0.222	0.404
0.244	0.528	0.343	0.317		0.226	0.186	0.315	0.256	0.197	0.228	0.178	0.176	0.153	0.185	0.388	0.232	0.164	0.339	0.155	0.368	0.314	0.228	0.578	0.2	0.151	0.146	0.273	0.31
0.252	0.179	0.24	0.345		0.227	0.158	0.299	0.268	0.273	0.119	0.172	0.265	0.399	0.181	0.197	0.411	0.344	0.283	0.207	0.412	0.58	0.252	0.363	0.397	0.115	0.177	0.268	0.513
0.219	0.357	0.24	0.289		0.314	0.156	0.157	0.292	0.226	0.352	0.216	0.123	0.173	0.188	0.313	0.177	0.188	0.509	0.354	0.367	0.577	0.312	0.619	0.421	0.139	0.157	0.385	0.198
0.233	0.397	0.343	0.369		0.409	0.23	0.348	0.407	0.467	0.212	0.193	0.215	0.191	0.133	0.288	0.22	0.278	0.204	0.352	0.49	0.211	0.333	0.351	0.196	0.154	0.154	0.251	0.232
0.23	0.503	0.264	0.244		0.215	0.176	0.362	0.356	0.221	0.359	0.209	0.175	0.147	0.216	0.446	0.465	0.488	0.371	0.332	0.146	0.208	0.2	0.526	0.246	0.185	0.15	0.265	0.179
0.222	0.319	0.312	0.345		0.293	0.197	0.489	0.147	0.593	0.44	0.154	0.2	0.216	0.184	0.315	0.203	0.288	0.237	0.347	0.149	0.166	0.375	0.526	0.342	0.142	0.107	0.273	0.216
0.269	0.298	0.252	0.305		0.429	0.247	0.345	0.321	0.157	0.293	0.189	0.462	0.345	0.131	0.318	0.503	0.5	0.183	0.328	0.379	0.564	0.236	0.672	0.158	0.162	0.236	0.22	0.304
0.234	0.31	0.221	0.307		0.282	0.227	0.159	0.532	0.221	0.378	0.149	0.273	0.234	0.21	0.322	0.222	0.272	0.296	0.304	0.143	0.202	0.231	0.482	0.223	0.196	0.293	0.3	0.229
0.262	0.517	0.299	0.255		0.337	0.151	0.413	0.3	0.275	0.536	0.189	0.255	0.409	0.285	0.325	0.409	0.311	0.497	0.282	0.476	0.416	0.251	0.404	0.091	0.105	0.086	0.281	0.153
0.242	0.281	0.699	0.162		0.274	0.089	0.431	0.239	0.187	0.331	0.241	0.287	0.261	0.133	0.263	0.212	0.413	0.279	0.282	0.244	0.286	0.246	0.578	0.222	0.161	0.286	0.172	0.2
0.19	0.279	0.373	0.336		0.156	0.196	0.333	0.303	0.376	0.22	0.205	0.222	0.391	0.143	0.45	0.224	0.184	0.252	0.349	0.333	0.336	0.246	0.43	0.314	0.164	0.151	0.109	0.217
0.263	0.311	0.4	0.321		0.274	0.127	0.34	0.337	0.258	0.172	0.174	0.124	0.121	0.116	0.227	0.221	0.338	0.223	0.317	0.311	0.361	0.43	0.381	0.281	0.15	0.154	0.099	0.238
0.139	0.252	0.36	0.222		0.276	0.181	0.578	0.391	0.601	0.238	0.165	0.212	0.213	0.175	0.272	0.24	0.315	0.275	0.26	0.48	0.16	0.335	0.458	0.272	0.166	0.161	0.147	0.238
0.214	0.294	0.265	0.226		0.307	0.101	0.331	0.358	0.291	0.489	0.166	0.247	0.438	0.185	0.282	0.234	0.293	0.208	0.346	0.179	0.207	0.209	0.354	0.263	0.158	0.165	0.145	0.266
0.301	0.335	0.224	0.296		0.268	0.145	0.322	0.288	0.252	0.196	0.091	0.274	0.251	0.137	0.302	0.175	0.124	0.248	0.312	0.224	0.186	0.268	0.382	0.242	0.146	0.13	0.115	0.22
0.201	0.549	0.245	0.316		0.282	0.166	0.398	0.353	0.503	0.248	0.181	0.273	0.378	0.149	0.264	0.415	0.193	0.249	0.175	0.327	0.283	0.196	0.343	0.24	0.15	0.117	0.085	0.355
0.344	0.375	0.293	0.262		0.273	0.235	0.387	0.274	0.582	0.146	0.232	0.218	0.217	0.209	0.456	0.205	0.293	0.156	0.331	0.305	0.172	0.258	0.576	0.281	0.19	0.157	0.118	0.237
0.354	0.407	0.32	0.247		0.183	0.176	0.314	0.236	0.559	0.231	0.083	0.389	0.389	0.19	0.246	0.317	0.286	0.178	0.206	0.177	0.097	0.328	0.21	0.416	0.14	0.147	0.094	0.321
0.135	0.498	0.259	0.266		0.269	0.175	0.345	0.374	0.442	0.212	0.158	0.259	0.384	0.213	0.396	0.335	0.173	0.241	0.205	0.425	0.213	0.28	0.379	0.253	0.055	0.175	0.162	0.257
0.17	0.253	0.214	0.255		0.258	0.122	0.169	0.354	0.424	0.463	0.157	0.23	0.4	0.216	0.319	0.405	0.426	0.209	0.306	0.36	0.211	0.241	0.448	0.22	0.161	0.161	0.201	0.414
0.21	0.59	0.19	0.23		0.205	0.188	0.49	0.479	0.314	0.139	0.144	0.32	0.386	0.2	0.373	0.404	0.288	0.255	0.312	0.193	0.166	0.255	0.316	0.228	0.129	0.152	0.128	0.252
0.35	0.332	0.384	0.289		0.235	0.228	0.171	0.287	0.207	0.54	0.167	0.155	0.158	0.128	0.455	0.416	0.262	0.156	0.277	0.157	0.2	0.34	0.604	0.369	0.155	0.241	0.1	0.226
0.083	0.232	0.378	0.238		0.218	0.222	0.336	0.311	0.579	0.177	0.188	0.305	0.214	0.097	0.452	0.241	0.331	0.204	0.31	0.301	0.336	0.301	0.451	0.245	0.155	0.164	0.121	0.205
0.253	0.539	0.43	0.218		0.255	0.252	0.365	0.454	0.167	0.209	0.159	0.291	0.384	0.239	0.492	0.222	0.331	0.245	0.27	0.109	0.155	0.306	0.593	0.244	0.144	0.193	0.145	0.209
0.234	0.278	0.296	0.301		0.257	0.179	0.324	0.339	0.435	0.158	0.154	0.181	0.108	0.047	0.257	0.234	0.208	0.249	0.321	0.128	0.206	0.231	0.523	0.242	0.147	0.203	0.128	0.262
0.272	0.315	0.245	0.267		0.211	0.228	0.329	0.292	0.487	0.491	0.129	0.125	0.144	0.128	0.302	0.423	0.241	0.291	0.284	0.193	0.159	0.221	0.491	0.294	0.148	0.167	0.13	0.172
0.183	0.31	0.125	0.275		0.222	0.146	0.565	0.407	0.188	0.246	0.2	0.242	0.138	0.163	0.438	0.211	0.269	0.266	0.312	0.14	0.168	0.342	0.59	0.274	0.126	0.306	0.14	0.195
0.309	0.302	0.372	0.244		0.26	0.213	0.263	0.407	0.268	0.547	0.241	0.166	0.166	0.152	0.296	0.21	0.173	0.222	0.13	0.333	0.358	0.234	0.508	0.219	0.128	0.133	0.177	0.213
0.247	0.3	0.156	0.315		0.294	0.164	0.396	0.33	0.567	0.276	0.205	0.307	0.201	0.2	0.224	0.206	0.283	0.239	0.094	0.33	0.179	0.176	0.441	0.354	0.184	0.112	0.13	0.201
0.221	0.317	0.273	0.271		0.257	0.131	0.445	0.389	0.529	0.227	0.222	0.261	0.391	0.167	0.247	0.175	0.238	0.272	0.287	0.208	0.051	0.217	0.303	0.289	0.167	0.269	0.108	0.189
0.217	0.334	0.205	0.244		0.253	0.162	0.32	0.284	0.184	0.461	0.253	0.194	0.214	0.108	0.265	0.235	0.187	0.123	0.246	0.201	0.255	0.176	0.378	0.214	0.227	0.226	0.154	0.209
0.23	0.292	0.352	0.239		0.277	0.18	0.372	0.37	0.181	0.372	0.405	0.144	0.197	0.14	0.267	0.211	0.215	0.254	0.296	0.254	0.14	0.222	0.58	0.218	0.169	0.148	0.075	0.216
0.236	0.427	0.152	0.219		0.26	0.196	0.346	0.397	0.268	0.331	0.278	0.104	0.131	0.151	0.457	0.248	0.141	0.245	0.305	0.243	0.131	0.31	0.331	0.229	0.188	0.136	0.136	0.229
0.21	0.321	0.255	0.239		0.197	0.232	0.359	0.356	0.174	0.48	0.337	0.227	0.195	0.139	0.25	0.408	0.182	0.188	0.244	0.389	0.147	0.234	0.322	0.316	0.179	0.125	0.097	0.152
0.244	0.319	0.397	0.213		0.217	0.122	0.475	0.323	0.293	0.342	0.343	0.281	0.261	0.162	0.459	0.19	0.27	0.263	0.145	0.145	0.2	0.568	0.287	0.371	0.173	0.153	0.188	0.252
0.305	0.512	0.265	0.251		0.307	0.206	0.184	0.407	0.526	0.19	0.203	0.239	0.181	0.207	0.304	0.217	0.197	0.22	0.306	0.302	0.111	0.376	0.436	0.244	0.115	0.223	0.179	0.209
0.275	0.349	0.248	0.26		0.241	0.162	0.342	0.341	0.278	0.37	0.222	0.229	0.153	0.086	0.21	0.236	0.162	0.236	0.126	0.127	0.283	0.237	0.353	0.277	0.216	0.18	0.14	0.271
0.385	0.314	0.132	0.273		0.201	0.159	0.345	0.287	0.404	0.108	0.5	0.215	0.258	0.202	0.301	0.409	0.189	0.241	0.188	0.141	0.154	0.428	0.244	0.206	0.152	0.107	0.129	0.142
0.254	0.307	0.241	0.237		0.233	0.178	0.585	0.389	0.469	0.301	0.146	0.142	0.12	0.212	0.382	0.249	0.171	0.227	0.349	0.405	0.195	0.282	0.333	0.398	0.136	0.138	0.095	0.259
0.271	0.338	0.286	0.307		0.348	0.243	0.389	0.326	0.392	0.303	0.183	0.248	0.266	0.221	0.241	0.212	0.274	0.154	0.319	0.146	0.194	0.288	0.479	0.397	0.144	0.179	0.102	0.252
0.394	0.5	0.309	0.228		0.349	0.165	0.388	0.29	0.429	0.199	0.234	0.364	0.264	0.172	0.457	0.226	0.163	0.197	0.281	0.129	0.271	0.348	0.262	0.207	0.15	0.155	0.131	0.213
0.327	0.275	0.229	0.217		0.215	0.229	0.397	0.273	0.514	0.171	0.229	0.181	0.261	0.17	0.307	0.202	0.28	0.205	0.309	0.317	0.184	0.373	0.503	0.25	0.203	0.187	0.114	0.191
0.334	0.417	0.257	0.254		0.272	0.215	0.316	0.34	0.534	0.23	0.386	0.135	0.172	0.168	0.338	0.396	0.179	0.236	0.287	0.397	0.268	0.212	0.389	0.319	0.187	0.18	0.2	0.241
0.285	0.273	0.277	0.227		0.395	0.206	0.394	0.28	0.326	0.531	0.834	0.193	0.101	0.134	0.266	0.233	0.205	0.257	0.279	0.323	0.424	0.411	0.329	0.172	0.157	0.118	0.096	0.169
0.215	0.514	0.195	0.26		0.305	0.168	0.455	0.437	0.225	0.151	0.199	0.39	0.288	0.159	0.435	0.428	0.146	0.153	0.249	0.4	0.39	0.232	0.462	0.205	0.164	0.206	0.097	0.193
0.398	0.316	0.317	0.213		0.294	0.094	0.194	0.356	0.126	0.182	0.222	0.363	0.136	0.189	0.46	0.209	0.263	0.259	0.255	0.374	0.196	0.237	0.289	0.081	0.118	0.238	0.115	0.292
0.168	0.327	0.415	0.254		0.245	0.214	0.302	0.331	0.564	0.121	0.184	0.192	0.162	0.135	0.45	0.237	0.176	0.163	0.305	0.136	0.167	0.255	0.446	0.23	0.187	0.091	0.115	0.234
0.267	0.536	0.326	0.269		0.142	0.119	0.308	0.222	0.2	0.24	0.102	0.226	0.104	0.159	0.399	0.2	0.342	0.265	0.263	0.139	0.127	0.25	0.306	0.35	0.168	0.264	0.153	0.202
0.271	0.47	0.24	0.276		0.285	0.185	0.151	0.399	0.32	0.175	0.24	0.145	0.19	0.222	0.198	0.398	0.197	0.238	0.277	0.283	0.398	0.255	0.607	0.295	0.142	0.141	0.12	0.207
0.264	0.176	0.255	0.194		0.243	0.091	0.348	0.397	0.235	0.228	0.363	0.329	0.39	0.128	0.326	0.415	0.336	0.298	0.281	0.138	0.152	0.381	0.294	0.278	0.19	0.136	0.142	0.235
0.454	0.512	0.135	0.17		0.352	0.124	0.394	0.342	0.211	0.266	0.101	0.101	0.202	0.141	0.302	0.398	0.145	0.257	0.228	0.354	0.347	0.367	0.545	0.273	0.18	0.178	0.144	0.254
0.781	0.488	0.302	0.24		0.285	0.161	0.46	0.251	0.298	0.231	0.286	0.224	0.264	0.105	0.457	0.433	0.18	0.224	0.148	0.187	0.227	0.205	0.306	0.255	0.147	0.151	0.23	0.226
0.172	0.553	0.233	0.217		0.271	0.201	0.333	0.307	0.26	0.276	0.281	0.219	0.289	0.178	0.298	0.208	0.314	0.285	0.287	0.251	0.227	0.265	0.518	0.26	0.169	0.146	0.273	0.266
0.244	0.417	0.23	0.255		0.293	0.267	0.145	0.275	0.417	0.27	0.19	0.166	0.261	0.178	0.318	0.311	0.19	0.215	0.219	0.264	0.267	0.202	0.538	0.285	0.217	0.117	0.266	0.24
0.256	0.289	0.322	0.274		0.235	0.242	0.381	0.39	0.195	0.237	0.229	0.258	0.101	0.134	0.317	0.227	0.293	0.276	0.259	0.35	0.147	0.27	0.57	0.376	0.174	0.186	0.212	0.355
0.462	0.41	0.283	0.224		0.294	0.144	0.463	0.401	0.529	0.169	0.353	0.231	0.196	0.149	0.321	0.229	0.502	0.273	0.507	0.169	0.181	0.369	0.508	0.266	0.08	0.154	0.267	0.222
0.114	0.513	0.315	0.275		0.268	0.287	0.326	0.169	0.222	0.17	0.3	0.216	0.268	0.192	0.24	0.207	0.268	0.191	0.404	0.181	0.143	0.277	0.416	0.211	0.181	0.178	0.203	0.326
0.327	0.185	0.243	0.258		0.204	0.333	0.36	0.352	0.219	0.197	0.245	0.38	0.171	0.161	0.461	0.41	0.332	0.201	0.33	0.249	0.224	0.235	0.604	0.216	0.163	0.184	0.252	0.237
0.325	0.385	0.215	0.25		0.277	0.387	0.571	0.522	0.303	0.293	0.27	0.219	0.251	0.197	0.3	0.173	0.258	0.27	0.385	0.274	0.165	0.277	0.398	0.354	0.157	0.185	0.157	0.408
0.386	0.378	0.29	0.297		0.197	0.347	0.306	0.27	0.216	0.162	0.18	0.254	0.19	0.19	0.253	0.222	0.311	0.215	0.33	0.172	0.084	0.369	0.38	0.233	0.179	0.252	0.22	0.226
0.2	0.392	0.516	0.279		0.217	0.256	0.335	0.232	0.458	0.171	0.25	0.353	0.255	0.176	0.273	0.324	0.419	0.259	0.373	0.308	0.237	0.346	0.518	0.219	0.149	0.158	0.098	0.244
0.354	0.385	0.373	0.244		0.256	0.299	0.362	0.323	0.284	0.167	0.215	0.263	0.258	0.125	0.27	0.205	0.193	0.15	0.412	0.431	0.208	0.318	0.348	0.262	0.176	0.177	0.181	0.192
0.336	0.316	0.379	0.317		0.37	0.158	0.351	0.344	0.521	0.188	0.221	0.155	0.268	0.1	0.287	0.445	0.337	0.21	0.409	0.145	0.159	0.261	0.384	0.658	0.283	0.223	0.15	0.198
0.315	0.329	0.351	0.234		0.347	0.272	0.328	0.37	0.318	0.204	0.248	0.245	0.295	0.208	0.264	0.245	0.32	0.288	0.217	0.149	0.154	0.219	0.312	0.418	0.293	0.188	0.134	0.226
0.228	0.498	0.272	0.257		0.388	0.203	0.356	0.405	0.277	0.282	0.429	0.245	0.125	0.042	0.259	0.39	0.28	0.297	0.137	0.253	0.234	0.369	0.595	0.372	0.282	0.294	0.181	0.194
0.308	0.305	0.215	0.306		0.394	0.159	0.166	0.279	0.479	0.176	0.292	0.248	0.16	0.133	0.229	0.222	0.153	0.31	0.423	0.113	0.151	0.206	0.168	0.346	0.437	0.142	0.134	0.225
0.281	0.27	0.243	0.265		0.303	0.22	0.516	0.379	0.524	0.281	0.386	0.215	0.258	0.166	0.213	0.237	0.206	0.281	0.348	0.13	0.206	0.149	0.29	0.413	0.265	0.102	0.274	0.229
0.242	0.292	0.28	0.289		0.342	0.24	0.164	0.283	0.512	0.208	0.382	0.256	0.083	0.133	0.201	0.216	0.291	0.274	0.349	0.186	0.162	0.271	0.261	0.201	0.366	0.25	0.233	0.219
0.337	0.239	0.322	0.263		0.38	0.29	0.305	0.252	0.473	0.186	0.239	0.433	0.127	0.182	0.261	0.242	0.265	0.273	0.414	0.149	0.187	0.17	0.255	0.354	0.255	0.206	0.333	0.193
0.318	0.3	0.259	0.284		0.388	0.334	0.365	0.383	0.398	0.17	0.194	0.231	0.131	0.167	0.262	0.251	0.177	0.266	0.353	0.344	0.347	0.25	0.307	0.376	0.318	0.138	0.211	0.239
0.287	0.287	0.22	0.27		0.361	0.188	0.345	0.398	0.319	0.272	0.455	0.247	0.145	0.097	0.317	0.171	0.445	0.134	0.195	0.35	0.187	0.341	0.24	0.618	0.41	0.161	0.178	0.243
0.365	0.535	0.2	0.233		0.311	0.315	0.351	0.513	0.222	0.204	0.134	0.458	0.172	0.123	0.266	0.378	0.298	0.26	0.364	0.192	0.051	0.304	0.283	0.342	0.389	0.121	0.127	0.243
0.289	0.396	0.404	0.247		0.375	0.22	0.497	0.27	0.526	0.279	0.214	0.149	0.264	0.144	0.257	0.197	0.248	0.274	0.173	0.218	0.271	0.382	0.226	0.447	0.205	0.181	0.156	0.2
0.275	0.412	0.381	0.231		0.44	0.197	0.286	0.331	0.234	0.246	0.221	0.359	0.193	0.135	0.237	0.318	0.323	0.18	0.248	0.241	0.138	0.498	0.269	0.402	0.483	0.226	0.225	0.266
0.373	0.505	0.413	0.255		0.301	0.234	0.567	0.362	0.416	0.178	0.203	0.386	0.168	0.156	0.273	0.336	0.357	0.257	0.481	0.236	0.122	0.271	0.31	0.233	0.22	0.39	0.198	0.236
0.345	0.239	0.297	0.229		0.422	0.335	0.479	0.324	0.408	0.255	0.387	0.231	0.122	0.191	0.223	0.412	0.228	0.267	0.432	0.344	0.135	0.575	0.284	0.331	0.279	0.085	0.197	0.228
0.36	0.475	0.23	0.251		0.456	0.226	0.302	0.311	0.226	0.251	0.473	0.174	0.214	0.074	0.246	0.368	0.226	0.271	0.327	0.132	0.204	0.263	0.265	0.309	0.304	0.122	0.234	0.2
0.306	0.293	0.127	0.313		0.792	0.292	0.335	0.404	0.292	0.231	0.18	0.222	0.288	0.19	0.276	0.376	0.274	0.271	0.418	0.334	0.105	0.375	0.572	0.373	0.351	0.414	0.304	0.224
0.233	0.228	0.389	0.263		0.291	0.333	0.365	0.401	0.52	0.275	0.236	0.199	0.181	0.19	0.252	0.246	0.181	0.255	0.408	0.136	0.298	0.455	0.248	0.459	0.369	0.167	0.215	0.231
0.378	0.559	0.156	0.258		0.397	0.322	0.345	0.347	0.577	0.221	0.191	0.353	0.151	0.189	0.25	0.231	0.293	0.193	0.428	0.133	0.164	0.505	0.274	0.79	0.421	0.384	0.188	0.233
0.173	0.278	0.287	0.372		0.406	0.2	0.484	0.405	0.201	0.19	0.124	0.232	0.321	0.158	0.326	0.254	0.207	0.179	0.323	0.396	0.181	0.256	0.256	0.273	0.346	0.375	0.214	0.27
0.283	0.317	0.217	0.198		0.4	0.124	0.184	0.275	0.165	0.251	0.241	0.22	0.127	0.167	0.257	0.426	0.2	0.223	0.337	0.137	0.186	0.567	0.227	0.267	0.134	0.088	0.22	0.56
0.28	0.297	0.322	0.238		0.287	0.296	0.324	0.406	0.238	0.12	0.403	0.134	0.314	0.187	0.283	0.203	0.193	0.271	0.421	0.119	0.288	0.237	0.579	0.161	0.28	0.21	0.172	0.302
0.253	0.301	0.144	0.281		0.325	0.157	0.369	0.376	0.133	0.204	0.102	0.125	0.284	0.122	0.204	0.222	0.133	0.241	0.313	0.342	0.188	0.294	0.289	0.242	0.421	0.371	0.222	0.202
0.497	0.318	0.277	0.222		0.185	0.275	0.532	0.394	0.263	0.228	0.32	0.233	0.288	0.158	0.3	0.223	0.186	0.193	0.33	0.426	0.3	0.308	0.28	0.485	0.362	0.086	0.435	0.336
0.476	0.301	0.392	0.304		0.391	0.138	0.362	0.356	0.574	0.216	0.287	0.382	0.168	0.153	0.212	0.193	0.259	0.219	0.308	0.316	0.421	0.303	0.324	0.497	0.335	0.301	0.228	0.594
0.194	0.313	0.239	0.208		0.373	0.148	0.342	0.243	0.239	0.176	0.142	0.323	0.094	0.118	0.247	0.251	0.197	0.166	0.312	0.375	0.411	0.292	0.267	0.478	0.392	0.136	0.169	0.315
0.247	0.272	0.253	0.267		0.456	0.224	0.411	0.232	0.333	0.183	0.25	0.129	0.347	0.148	0.269	0.232	0.155	0.258	0.169	0.377	0.189	0.866	0.271	0.413	0.242	0.124	0.172	0.489
0.304	0.423	0.185	0.272		0.385	0.289	0.308	0.209	0.481	0.275	0.383	0.18	0.118	0.18	0.259	0.254	0.144	0.268	0.408	0.141	0.165	0.503	0.531	0.408	0.321	0.4	0.202	0.491
0.511	0.301	0.226	0.261		0.397	0.276	0.383	0.238	0.447	0.168	0.294	0.117	0.153	0.188	0.315	0.403	0.174	0.308	0.222	0.133	0.133	0.25	0.249	0.408	0.41	0.151	0.216	0.541
0.111	0.325	0.311	0.218		0.368	0.227	0.434	0.191	0.434	0.195	0.243	0.193	0.108	0.161	0.267	0.204	0.244	0.309	0.246	0.3	0.417	0.344	0.256	0.341	0.398	0.167	0.126	0.532
0.364	0.505	0.248	0.198		0.254	0.148	0.174	0.189	0.553	0.117	0.219	0.205	0.162	0.126	0.228	0.211	0.149	0.26	0.398	0.135	0.16	0.243	0.329	0.323	0.245	0.1	0.288	0.43
0.347	0.343	0.229	0.254		0.357	0.299	0.297	0.202	0.563	0.25		0.134	0.478	0.247	0.267	0.241	0.261	0.316	0.438	0.39	0.361	0.352	0.283	0.42	0.238	0.368	0.274	0.58
0.382	0.299	0.258	0.254		0.383	0.365	0.301	0.235	0.283	0.18		0.155	0.167	0.329	0.261	0.365	0.16	0.387	0.321	0.191	0.207	0.496	0.597	0.356	0.434	0.134	0.425	0.269
0.23	0.309	0.244	0.231		0.302	0.402	0.159	0.21	0.177	0.243		0.191	0.301	0.145	0.231	0.254	0.213	0.275	0.403	0.252	0.245	0.401	0.269	0.283	0.208	0.135	0.239	0.33
0.388	0.303	0.196	0.241		0.29	0.336	0.338	0.289	0.114	0.29		0.208	0.333	0.188	0.25	0.219	0.128	0.348	0.341	0.245	0.284	0.319	0.257	0.335	0.258	0.375	0.259	0.336
0.372	0.504	0.285	0.236		0.307	0.237	0.353	0.196	0.566	0.212		0.203	0.288	0.284	0.212	0.236	0.257	0.253	0.441	0.372	0.149	0.354	0.298	0.323	0.27	0.38	0.289	0.256
0.327	0.26	0.361	0.274		0.347	0.319	0.467	0.19	0.185	0.266		0.148	0.103	0.199	0.243	0.217	0.146	0.299	0.461	0.176	0.183	0.501	0.308	0.347	0.333	0.286	0.291	0.262
0.264	0.425	0.255	0.291		0.367	0.149	0.34	0.17	0.284	0.299		0.443	0.176	0.26	0.269	0.387	0.386	0.476	0.438	0.202	0.155	0.458	0.295	0.408	0.413	0.126	0.209	0.457
0.313	0.305	0.232	0.259		0.267	0.278	0.14	0.26	0.176	0.245		0.127	0.315	0.254	0.274	0.258	0.224	0.389	0.189	0.252	0.202	0.4	0.56	0.504	0.176	0.196	0.368	0.444
0.273	0.498	0.25	0.326		0.302	0.229	0.405	0.254	0.188	0.174		0.247	0.171	0.247	0.204	0.392	0.291	0.275	0.132	0.234	0.158	0.276	0.295	0.442	0.19	0.194	0.135	0.594
0.285	0.31	0.166	0.298		0.38	0.152	0.457	0.282	0.287	0.17		0.088	0.291	0.148	0.308	0.213	0.133	0.164	0.466	0.169	0.08	0.262	0.291	0.308	0.178	0.382	0.179	0.196
0.365	0.3	0.294	0.288		0.381	0.213	0.331	0.199	0.23	0.18		0.158	0.173	0.104	0.3	0.236	0.156	0.273	0.349	0.326	0.234	0.501	0.277	0.311	0.277	0.29	0.147	0.247
	0.539	0.226	0.304		0.316	0.227	0.325	0.218	0.416	0.297		0.446	0.274	0.319	0.257	0.196	0.395	0.528	0.395	0.363	0.188	0.263	0.258	0.401	0.188	0.096	0.197	0.289
	0.489	0.233	0.254		0.363	0.277	0.547	0.239	0.237	0.169		0.161	0.281	0.051	0.257	0.424	0.176	0.268	0.448	0.137	0.135	0.21	0.25	0.165	0.267	0.097	0.27	0.467
	0.154	0.283	0.266		0.387	0.31	0.341	0.251	0.571	0.175		0.157	0.281	0.162	0.315	0.376	0.299	0.307	0.331	0.136	0.157	0.272	0.307	0.319	0.178	0.256	0.216	0.519
	0.501	0.255	0.362		0.389	0.174	0.335	0.243	0.154	0.178		0.147	0.348	0.197	0.249	0.376	0.29	0.33	0.176	0.244	0.241	0.218	0.272	0.313	0.211	0.204	0.437	0.496
	0.494	0.227	0.285		0.269	0.357	0.367	0.16	0.206	0.178		0.182	0.12	0.181	0.259	0.441	0.343	0.494	0.453	0.123	0.196	0.307	0.225	0.501	0.266	0.133	0.285	0.386
	0.544	0.263	0.306		0.31	0.212	0.383	0.251	0.269	0.189		0.253	0.154	0.307	0.239	0.204	0.276	0.507	0.194	0.143	0.273	0.467	0.244	0.287	0.231	0.344	0.827	0.438
	0.426	0.156	0.272		0.371	0.177	0.338	0.261	0.193	0.304		0.443	0.281	0.193	0.292	0.318	0.277	0.307	0.255	0.238	0.191	0.279	0.248	0.38	0.13	0.146	0.271	0.432
	0.273	0.343	0.367		0.366	0.235	0.356	0.222	0.4	0.153		0.35	0.086	0.092	0.283	0.234	0.426	0.186	0.44	0.17	0.227	0.405	0.252	0.418	0.306	0.186	0.258	0.605
	0.382	0.33	0.266		0.326	0.331	0.16	0.252	0.256	0.318		0.193	0.118	0.154	0.267	0.236	0.244	0.279	0.489	0.414	0.491	0.507	0.282	0.232	0.162	0.253	0.115	0.34
	0.5	0.308	0.266		0.339	0.184	0.49	0.163	0.55	0.196		0.192	0.118	0.205	0.259	0.236	0.178	0.513	0.334	0.436	0.218	0.256	0.315	0.319	0.19	0.393	0.22	0.393
	0.185	0.272	0.268		0.51	0.285	0.177	0.249	0.302	0.161		0.169	0.121	0.19	0.238	0.381	0.327	0.32	0.446	0.231	0.073	0.505	0.175	0.379	0.191	0.095	0.258	0.438
	0.382	0.297	0.247		0.481	0.282	0.32	0.21	0.256	0.18		0.151	0.168	0.196	0.243	0.199	0.321	0.305	0.466	0.222	0.335	0.305	0.267	0.352	0.18	0.125	0.35	0.405
	0.405	0.244	0.276		0.282	0.316	0.34	0.251	0.477	0.289		0.409	0.278	0.27	0.268	0.253	0.367	0.488	0.398	0.333	0.152	0.325	0.263	0.44	0.238	0.438	0.292	0.297
	0.393	0.24	0.292		0.385	0.207	0.345	0.225	0.569	0.184		0.412	0.28	0.096	0.279	0.339	0.129	0.503	0.341	0.32	0.162	0.457	0.253	0.516	0.283	0.196	0.435	0.38
	0.347	0.246	0.294		0.336	0.116	0.326	0.246	0.548	0.311		0.45	0.225	0.257	0.28	0.223	0.173	0.476	0.341	0.468	0.158	0.509	0.325	0.275	0.204	0.42	0.313	0.32
	0.308	0.203	0.337		0.409	0.298	0.567	0.145	0.477	0.226		0.196	0.114	0.257	0.279	0.493	0.249	0.547	0.441	0.18	0.256	0.24	0.292	0.253	0.139	0.414	0.244	0.491
	0.336	0.241	0.306		0.288	0.15	0.279	0.218	0.417	0.183		0.234	0.237	0.293	0.247	0.252	0.33	0.238	0.338	0.435	0.132	0.545	0.305	0.145	0.187	0.093	0.22	0.163
	0.501	0.237	0.258		0.348	0.32	0.393	0.29	0.305	0.276		0.434	0.372	0.171	0.254	0.371	0.179	0.336	0.385	0.131	0.333	0.292	0.278	0.21	0.27	0.233	0.349	0.339
	0.2	0.169	0.371		0.175	0.136	0.443	0.256	0.224	0.262		0.166	0.221	0.188	0.269	0.391	0.286	0.224	0.323	0.144	0.2	0.29	0.273	0.51	0.2	0.313	0.271	0.189
	0.227	0.206	0.259		0.403	0.147	0.331	0.234	0.574	0.247		0.183	0.176	0.18	0.227	0.415	0.248	0.503	0.265	0.371	0.217	0.291	0.317	0.546	0.204	0.101	0.333	0.204
	0.222	0.267	0.259		0.347	0.216	0.389	0.207	0.197	0.317		0.135	0.369	0.155	0.239	0.401	0.24	0.229	0.166	0.148	0.239	0.288	0.3	0.473	0.217	0.281	0.252	0.215
	0.197	0.343	0.297		0.486	0.288	0.328	0.175	0.386	0.234		0.211	0.146	0.197	0.236	0.46	0.31	0.271	0.464	0.154	0.327	0.298	0.246	0.415	0.172	0.157	0.329	0.304
	0.224	0.363	0.241		0.4		0.36	0.259	0.457	0.226		0.208	0.353	0.192	0.227	0.403	0.306	0.255		0.442	0.262	0.549	0.547	0.41	0.168	0.148	0.254	0.192
	0.467	0.262	0.334		0.389		0.484	0.244	0.201	0.262		0.176	0.388	0.143	0.291	0.382	0.167	0.193		0.345	0.306	0.511	0.243	0.424	0.262	0.386	0.183	0.262
	0.293	0.254	0.215		0.382		0.214	0.201	0.243	0.113		0.149	0.372	0.191	0.326	0.208	0.186	0.316		0.419	0.855	0.259	0.321	0.365	0.254	0.161	0.237	0.298
	0.257	0.138	0.301		0.29		0.351	0.252	0.551	0.235		0.413	0.206	0.244	0.28	0.268	0.305	0.478		0.358	0.529	0.326	0.248	0.353	0.198	0.177	0.302	0.306
	0.275	0.264	0.285		0.379		0.345	0.274	0.454	0.222		0.11	0.144	0.2	0.28	0.172	0.175	0.337		0.513	0.231	0.222	0.243	0.433	0.117	0.114	0.224	0.293
	0.303	0.213	0.288		0.388		0.558	0.19	0.177	0.213		0.206	0.368	0.18	0.182	0.183	0.247	0.292		0.141	0.215	0.322	0.542	0.309	0.283	0.4	0.151	0.298
	0.199	0.243	0.226		0.268		0.372	0.257	0.188	0.177		0.347	0.16	0.119	0.321	0.184	0.236	0.246		0.143	0.174	0.485	0.275	0.256	0.204	0.156	0.297	0.32
	0.299	0.203	0.156		0.327		0.358	0.209	0.298	0.181		0.183	0.19	0.279	0.239	0.204	0.153	0.334		0.373	0.549	0.38	0.267	0.32	0.181	0.136	0.298	0.236
	0.487	0.296	0.295		0.307		0.355	0.25	0.203	0.303		0.147	0.139	0.317	0.245	0.215	0.244	0.419		0.141	0.216	0.298	0.344	0.292	0.161	0.39	0.462	0.234
	0.227	0.178	0.261		0.31		0.318	0.243	0.298	0.19		0.104	0.213	0.167	0.279	0.396	0.158	0.279		0.45	0.405	0.362	0.244	0.319	0.202	0.417	0.315	0.257
	0.288	0.243	0.234		0.341		0.379	0.256	0.384	0.233		0.158	0.375	0.171	0.275	0.482	0.158	0.351		0.231	0.266	0.504	0.296	0.413	0.259	0.295	0.279	0.193
	0.203	0.362	0.226				0.434	0.197	0.252	0.121		0.207	0.226	0.278	0.308	0.396	0.237	0.319		0.338	0.31	0.459	0.494			0.148	0.296	0.282
	0.239	0.239	0.28				0.186	0.263	0.391	0.388		0.342	0.352	0.172	0.24	0.203	0.198	0.346		0.33	0.342	0.445	0.268			0.192	0.306	0.264
	0.504	0.231	0.271				0.302	0.239	0.33	0.198		0.151	0.293	0.279	0.271	0.432	0.155	0.487		0.472	0.165	0.323	0.264			0.227	0.2	0.273
	0.198	0.174	0.283				0.341	0.184	0.25	0.349		0.157	0.378	0.263	0.279	0.449	0.148	0.417		0.181	0.212	0.237	0.274			0.393	0.352	0.22
	0.421	0.229	0.279				0.148	0.25	0.34	0.493		0.101	0.129	0.266	0.268	0.464	0.18	0.281		0.214	0.173	0.509	0.291			0.265	0.166	0.202
	0.244	0.325	0.347				0.366	0.179	0.384	0.308		0.222	0.219	0.146	0.255	0.451	0.257	0.148		0.33	0.264	0.245	0.544			0.119	0.184	0.19
	0.416	0.239	0.338				0.375	0.211	0.384	0.379		0.225	0.376	0.087	0.284	0.45	0.142	0.286		0.291	0.174	0.198	0.282			0.094	0.168	0.183
	0.241	0.227	0.268					0.187	0.32	0.514		0.128	0.206	0.258	0.243	0.395	0.248	0.461		0.171	0.095	0.312	0.261			0.265	0.179	0.278
	0.265	0.243	0.339					0.229	0.229	0.371		0.151	0.359	0.051	0.256	0.456	0.179	0.278		0.398	0.215	0.187	0.328			0.218	0.274	0.328
	0.504	0.239	0.266					0.193	0.136	0.216		0.154	0.208	0.166	0.279	0.192	0.204	0.307		0.349	0.219	0.309	0.272			0.149	0.222	0.284
	0.402	0.175	0.325					0.261	0.396	0.168		0.223	0.358	0.205	0.246	0.406	0.133	0.328		0.187	0.171	0.466	0.317			0.389	0.491	0.264
	0.305	0.264	0.395					0.198	0.226	0.24		0.225	0.375	0.175	0.232	0.455	0.256	0.482		0.148	0.212		0.551				0.29	0.279
	0.234	0.306	0.282					0.175	0.305	0.487		0.138	0.385	0.347	0.293	0.364	0.161	0.494		0.322	0.311		0.315				0.459	0.287
	0.396	0.244	0.291					0.19	0.215	0.21		0.374	0.369	0.216	0.264	0.216	0.339	0.296		0.12	0.185		0.306				0.239	0.309
	0.241	0.232	0.307					0.258	0.183	0.236		0.111	0.143	0.096	0.237	0.402	0.227	0.186		0.158	0.22		0.297				0.279	0.233
	0.492	0.24	0.373					0.241	0.318	0.176		0.226	0.186	0.146	0.27	0.429	0.281	0.292		0.238	0.193		0.321				0.119	0.264
	0.283	0.157	0.281					0.246	0.292	0.252		0.092	0.375	0.218	0.221	0.465	0.146	0.503		0.169	0.195		0.277				0.229	0.279
	0.478	0.248	0.287					0.202	0.305	0.243		0.173	0.099	0.214	0.235	0.447	0.168	0.3		0.428	0.455		0.328				0.275	0.227
	0.279	0.225	0.272					0.252	0.199	0.46		0.351	0.159	0.215	0.278	0.195	0.336	0.295		0.405	0.195		0.268				0.333	0.203
	0.214	0.246	0.301					0.195	0.399	0.156		0.183	0.144	0.227	0.291	0.441	0.178	0.498		0.207	0.064		0.24				0.318	0.23
	0.311	0.257	0.282					0.259	0.175	0.541		0.186	0.152	0.092	0.267	0.196	0.292	0.488		0.233	0.3		0.301				0.454	0.223
	0.319	0.261	0.311					0.243	0.189	0.204		0.162	0.234	0.279	0.416	0.423	0.321	0.483		0.291	0.139		0.248				0.303	0.302
	0.475	0.245	0.288					0.182	0.302	0.22		0.166	0.391	0.271	0.255	0.454	0.296	0.482		0.33	0.159		0.247				0.246
	0.328	0.236	0.378					0.232	0.25	0.159		0.309	0.274	0.271	0.371	0.411	0.255	0.273		0.42	0.165		0.284				0.239
	0.272	0.18	0.293					0.282	0.352	0.519		0.37	0.222	0.179	0.292	0.2	0.258	0.303		0.191	0.239		0.322				0.326
	0.18	0.332	0.254					0.208	0.313	0.257		0.372	0.129	0.18	0.348	0.202	0.398	0.246		0.379	0.123		0.194				0.329
	0.303	0.325	0.392					0.271	0.381	0.545		0.225	0.293	0.169	0.428	0.202	0.264	0.488		0.132	0.345		0.38				0.343
	0.304	0.276	0.268					0.153	0.335	0.291		0.188	0.411	0.146	0.414	0.196	0.194	0.205		0.146	0.184		0.434				0.251
	0.291	0.275	0.285					0.224	0.329	0.227		0.178	0.205	0.214	0.635	0.201	0.351	0.329		0.31	0.189		0.299				0.277
	0.255	0.284	0.3					0.252	0.307	0.462		0.163	0.188	0.175	0.266	0.149	0.316	0.238		0.164	0.202		0.607				0.326
	0.427	0.251	0.278					0.26	0.391	0.406		0.337	0.375	0.122	0.297	0.441	0.302	0.203		0.153	0.33		0.411				0.237
	0.221	0.216	0.32					0.205	0.396	0.37		0.357	0.164	0.206	0.376	0.456	0.144	0.282		0.467	0.21		0.568				0.274
	0.303	0.258	0.223					0.258	0.35	0.502		0.357	0.416	0.258	0.294	0.4	0.182	0.485		0.361	0.317		0.5				0.309
	0.259	0.2	0.332					0.143	0.396	0.294		0.225	0.414		0.23	0.201	0.267			0.406	0.503		0.509
	0.246	0.225	0.28					0.233	0.317	0.202		0.266	0.411		0.249	0.195	0.299			0.293	0.504		0.57
	0.232	0.24	0.308					0.292	0.237	0.404		0.335	0.206		0.27	0.451	0.173			0.414	0.208		0.515
	0.252	0.184	0.242					0.254	0.389	0.113		0.162	0.129		0.278	0.175	0.315			0.166	0.191		0.57
	0.247	0.189	0.161					0.267	0.232	0.288		0.233	0.429		0.437	0.364	0.266			0.147	0.154		0.335
	0.23	0.281	0.31					0.201	0.406	0.278		0.121	0.166		0.249	0.201	0.218			0.371	0.495		0.379
	0.252	0.288	0.326					0.187	0.277	0.233		0.223	0.194		0.425	0.445	0.288			0.149	0.191		0.639
	0.304	0.321	0.237					0.236	0.245	0.187		0.218	0.127		0.299	0.205	0.315			0.409	0.41		0.347
	0.222	0.231	0.23					0.218	0.322	0.233		0.158	0.214		0.216	0.393	0.198			0.235	0.279		0.272
	0.21	0.255	0.296					0.197	0.396	0.521		0.206	0.367		0.31	0.392	0.177			0.321	0.292		0.342
	0.187	0.152	0.29					0.236	0.436	0.188		0.323	0.213		0.337	0.355	0.281			0.282	0.331		0.449
	0.19	0.295						0.299	0.188	0.234		0.143	0.416		0.258	0.398	0.187			0.427	0.165		0.346
	0.229	0.198						0.196	0.202	0.135		0.219	0.259		0.404	0.395	0.264			0.193	0.202		0.243
	0.429	0.247						0.215	0.263	0.373		0.371	0.404		0.308	0.38	0.215			0.224	0.18		0.341
	0.296	0.194						0.194	0.184	0.203		0.169	0.109		0.344	0.195	0.175			0.324	0.274		0.483
	0.298	0.263						0.241	0.296	0.321		0.177	0.21		0.279	0.264	0.218			0.304	0.156		0.3
	0.321	0.171						0.223	0.379	0.443		0.089	0.392		0.415	0.181	0.15			0.179	0.099		0.502
	0.323	0.261						0.231	0.259	0.266		0.175	0.21		0.424	0.197	0.17			0.366	0.183		0.454
	0.192	0.303						0.199	0.343	0.413		0.223	0.414		0.429	0.202	0.225			0.274	0.191		0.371
	0.257	0.242						0.365	0.359	0.55		0.261	0.198		0.382	0.186	0.178			0.194	0.179		0.431
	0.44	0.263						0.338	0.294	0.349		0.166	0.384		0.194	0.197	0.167			0.165	0.205		0.34
	0.212	0.16						0.304	0.352	0.206		0.218	0.411		0.28	0.361	0.17			0.288	0.288		0.524
	0.303	0.231						0.378	0.396	0.165		0.111	0.42		0.275	0.41	0.167						0.291
	0.194	0.279						0.298	0.384	0.241		0.247	0.36		0.421	0.349	0.264						0.602
	0.236	0.307						0.283	0.317	0.495		0.32	0.162		0.31	0.207	0.14						0.357
	0.441	0.233						0.281	0.203	0.215		0.158	0.178		0.293	0.397	0.327						0.613
	0.178	0.279						0.328	0.101	0.236		0.118	0.411		0.33	0.409	0.158						0.346
	0.451	0.286						0.284	0.42	0.155		0.221	0.111		0.345	0.386	0.207						0.523
	0.224	0.19						0.421	0.223	0.228		0.308	0.158		0.266	0.379	0.123						0.523
	0.429	0.314						0.314	0.315	0.233		0.312	0.133		0.433	0.377	0.262						0.64
	0.206	0.403						0.3	0.212	0.422		0.166	0.154		0.203	0.395	0.16						0.481
	0.296	0.305						0.215	0.188	0.159		0.275	0.208		0.251	0.394	0.355						0.396
	0.454	0.247						0.429	0.297	0.571		0.131	0.414		0.265	0.198	0.186						0.599
	0.45	0.264						0.433	0.269	0.188		0.349			0.249	0.38	0.378						0.422
	0.323	0.151						0.341	0.34	0.218		0.097			0.258	0.391	0.128						0.344
	0.211	0.337						0.278	0.225	0.168		0.185			0.402	0.373	0.151						0.489
	0.431	0.237						0.27	0.386	0.523		0.287			0.247	0.201	0.351						0.354
	0.22	0.244						0.292	0.151	0.243		0.123			0.358	0.345	0.178						0.399
	0.446	0.347						0.389	0.208	0.55		0.222			0.277	0.419	0.281						0.327
	0.271	0.274						0.378	0.296	0.284		0.168			0.372	0.396	0.441						0.581
	0.416	0.302						0.147	0.195	0.236		0.196			0.406	0.391	0.312						0.214
	0.322	0.264						0.334	0.355	0.473		0.448			0.401	0.209	0.63						0.364
	0.209	0.207						0.52	0.295	0.39		0.271			0.446	0.371	0.263						0.438
	0.323	0.297						0.28	0.389	0.338		0.26			0.253	0.183	0.3						0.326
	0.289	0.806						0.258	0.314	0.483		0.308			0.251	0.395	0.393						0.582
	0.428	0.376						0.281	0.29	0.302		0.217			0.428	0.404	0.167						0.447
	0.293	0.38						0.344	0.3	0.214		0.117			0.297	0.332	0.324						0.575
	0.311	0.365						0.376	0.389	0.388		0.22			0.228	0.206	0.326						0.524
	0.171	0.269						0.375	0.403	0.107		0.292			0.237	0.187	0.312						0.514
	0.323	0.228						0.288	0.342	0.283		0.301			0.257	0.187	0.135						0.574
	0.319	0.248						0.39	0.403	0.288		0.289			0.266	0.212	0.177						0.507
	0.288	0.272						0.235	0.279	0.206		0.228			0.43	0.218	0.262						0.45
	0.269	0.322						0.228	0.232	0.178		0.428			0.244	0.18	0.302						0.339
	0.386	0.264						0.405	0.386	0.218		0.261			0.403	0.384	0.153						0.387
	0.233	0.216						0.386	0.173	0.542		0.228			0.269	0.383	0.427						0.557
	0.323	0.194						0.441	0.374			0.318			0.222	0.402	0.283						0.317
	0.252	0.377						0.283	0.313			0.148			0.282	0.189	0.261						0.304
	0.227	0.395						0.307	0.203			0.32			0.362	0.172	0.337						0.316
	0.257	0.444						0.444	0.289			0.304			0.226	0.386	0.329						0.437
	0.29	0.28						0.347	0.401			0.191			0.399	0.193	0.183						0.355
	0.213	0.236						0.303	0.501			0.123			0.281	0.302	0.237						0.262
	0.201	0.13						0.411	0.175			0.267			0.322	0.22	0.281						0.333
	0.24	0.373						0.398	0.188			0.148			0.27	0.383	0.167						0.509
	0.32	0.17						0.321	0.278			0.322			0.396	0.178	0.266						0.285
	0.274	0.261						0.413	0.165			0.283			0.41	0.201	0.236						0.502
	0.28	0.212						0.28	0.267			0.188			0.408	0.214	0.16						0.396
	0.311	0.373						0.376	0.563			0.136			0.36	0.229	0.223						0.345
	0.243	0.153						0.422	0.274			0.109			0.185	0.244	0.154						0.476
	0.284	0.272						0.362	0.389			0.252			0.308	0.24	0.168						0.314
	0.319	0.394						0.307	0.462			0.304			0.265	0.174	0.276						0.477
	0.545	0.247						0.385	0.395			0.248			0.408	0.381	0.204						0.322
	0.35	0.264						0.324	0.469			0.186			0.264	0.199	0.165						0.597
	0.372	0.132						0.343	0.564			0.203			0.283	0.282	0.18						0.345
	0.497	0.232						0.365	0.569			0.123			0.311	0.295	0.177						0.582
	0.246	0.284						0.305	0.305			0.229			0.276	0.373	0.272						0.337
	0.623	0.281						0.303	0.219			0.32			0.24	0.378	0.15						0.524
	0.323	0.246						0.266	0.11			0.159			0.409	0.383	0.28						0.537
	0.242	0.26						0.325	0.582			0.111				0.249	0.184						0.557
	0.502	0.289						0.292	0.224			0.211				0.239	0.217						0.517
	0.284	0.2						0.389	0.299			0.326				0.256	0.133						0.428
	0.33	0.311						0.334	0.213			0.32				0.403	0.278						0.587
	0.327	0.365						0.314	0.207			0.169				0.197	0.157						0.416
	0.317	0.287						0.251	0.287			0.278				0.207	0.305						0.4
	0.293	0.241						0.411	0.265			0.124				0.235	0.183						0.517
	0.321	0.257						0.461	0.428			0.278				0.186	0.319						0.37
	0.307	0.139						0.351	0.191			0.095				0.238	0.124						0.362
	0.289	0.292						0.273	0.577			0.189				0.216	0.178						0.331
	0.405	0.255						0.287	0.222			0.287				0.245	0.291						0.587
	0.328	0.245						0.3	0.206			0.136				0.368	0.184
	0.29	0.319						0.425	0.281			0.215				0.189	0.269
	0.51	0.264						0.348	0.202			0.191				0.247	0.424
	0.363	0.328						0.17	0.464			0.193				0.218	0.241
	0.287	0.266						0.333	0.268			0.49				0.387	0.295
	0.321	0.213						0.489	0.563			0.28				0.245	0.265
	0.316	0.278						0.307	0.316			0.262				0.212	0.301
	0.486	0.465						0.255	0.282			0.304				0.225	0.355
	0.282	0.347						0.285	0.472			0.204				0.236	0.198
	0.387	0.388						0.397	0.566			0.126				0.355	0.295
	0.267	0.351						0.395	0.553			0.238				0.245	0.281
	0.506	0.267						0.354	0.448			0.26				0.391	0.255
	0.332	0.242						0.295	0.384			0.261				0.207	0.131
	0.322	0.269						0.358	0.323			0.287				0.237	0.191
	0.529	0.284						0.251	0.231			0.267				0.189	0.283
	0.469	0.269						0.248	0.563			0.397				0.381	0.251
	0.155	0.267						0.37	0.222			0.275				0.386	0.167
	0.505	0.218						0.359	0.419			0.228				0.381	0.446
	0.491	0.208						0.462	0.414			0.335				0.408	0.285
	0.538	0.366						0.286	0.241			0.142				0.197	0.246
	0.416	0.336						0.307	0.292			0.318				0.268	0.327
	0.293	0.385						0.356	0.561			0.32				0.232	0.294
	0.385	0.27						0.306				0.183				0.232	0.2
	0.505	0.245						0.294				0.161				0.222	0.23
	0.167	0.13						0.417				0.251				0.386	0.245
	0.386	0.361						0.451				0.15				0.166	0.174
	0.376	0.174						0.321				0.318				0.24	0.279
	0.36	0.279						0.441				0.272				0.289	0.217
	0.389	0.197						0.285				0.196				0.216	0.169
	0.329	0.334						0.439				0.156				0.4	0.205
	0.334	0.138						0.433				0.102				0.241	0.127
	0.5	0.279						0.368				0.225				0.378	0.186
	0.301	0.349						0.331				0.315				0.227	0.25
	0.284															0.24
	0.28															0.236
	0.231															0.261
	0.302															0.251
	0.264															0.187
	0.494															0.393
	0.384															0.205
	0.373															0.296
	0.477															0.336
	0.231															0.384
	0.422															0.404
	0.275															0.393
	0.231															0.255
	0.502															0.244
	0.266															0.265
	0.295															0.412
	0.268															0.228
	0.293															0.237
	0.283															0.237
	0.304															0.205
	0.279															0.261
	0.278															0.258
	0.441															0.264
	0.271															0.388
	0.306															0.194
	0.479															0.237
	0.336															0.239
	0.282															0.4
	0.292															0.262
	0.278															0.214
	0.468															0.256
	0.238															0.24
	0.397															0.389
	0.282															0.271
	0.476															0.394
	0.309															0.209
	0.272															0.248
	0.475															0.202
	0.456															0.423
	0.151															0.396
	0.476															0.417
	0.466															0.462
	0.502															0.207
	0.409															0.297
	0.248															0.261
	0.363															0.241
	0.475															0.235
	0.163															0.397
	0.365															0.193
	0.377															0.264
	0.389															0.344
	0.361															0.235
	0.292															0.437
	0.315															0.253
	0.479															0.408

## Sheet: cytoplasm ribosomal proteins
The sequence identity of 29 universally conserved cytoplasm ribosomal proteins
L1	L2	L3	L4	L5	L6	L10	L11	L13	L14	L16	L18	L22	L23	L24	S2	S4	S5	S7	S8	S9	S10	S11	S12	S13	S14	S15	S17	S19
0.498	0.313	0.538	0.438	0.423	0.385	0.639	0.588	0.337	0.469	0.209	0.514	0.435	0.518	0.43	0.417	0.523	0.501	0.215	0.209	0.621	0.301	0.271	0.43	0.579	0.705	0.38	0.547	0.406
0.452	0.333	0.496	0.362	0.426	0.364	0.597	0.575	0.434	0.314	0.195	0.469	0.383	0.523	0.37	0.403	0.468	0.503	0.408	0.315	0.585	0.297	0.251	0.446	0.551	0.666	0.339	0.576	0.319
0.468	0.278	0.523	0.429	0.334	0.357	0.575	0.567	0.44	0.386	0.144	0.384	0.4	0.582	0.663	0.359	0.494	0.495	0.205	0.37	0.587	0.106	0.227	0.38	0.546	0.699	0.205	0.519	0.238
0.493	0.222	0.523	0.4	0.494	0.431	0.596	0.516	0.468	0.513	0.178	0.546	0.437	0.548	0.328	0.4	0.544	0.51	0.404	0.331	0.589	0.293	0.291	0.262	0.59	0.363	0.375	0.571	0.268
0.342	0.187	0.457	0.223	0.363	0.474	0.584	0.564	0.301	0.437	0.478	0.381	0.412	0.463	0.355	0.383	0.445	0.366	0.401	0.234	0.356	0.214	0.256	0.305	0.472	0.69	0.315	0.488	0.269
0.165	0.286	0.537	0.389	0.413	0.419	0.584	0.475	0.434	0.191	0.214	0.514	0.445	0.55	0.225	0.329	0.517	0.524	0.446	0.27	0.582	0.157	0.285	0.457	0.331	0.336	0.391	0.5	0.163
0.45	0.283	0.238	0.466	0.175	0.282	0.628	0.538	0.423	0.393	0.606	0.433	0.343	0.522	0.216	0.195	0.486	0.461	0.32	0.323	0.582	0.326	0.285	0.428	0.588	0.642	0.369	0.562	0.171
0.142	0.25	0.514	0.282	0.324	0.338	0.564	0.602	0.303	0.364	0.565	0.456	0.468	0.164	0.373	0.373	0.153	0.517	0.373	0.314	0.547	0.3	0.247	0.38	0.53	0.652	0.189	0.455	0.242
0.402	0.255	0.531	0.382	0.393	0.353	0.545	0.579	0.422	0.414	0.584	0.531	0.359	0.489	0.397	0.395	0.476	0.479	0.312	0.266	0.515	0.251	0	0.405	0.554	0.554	0.353	0.568	0.351
0.453	0.271	0.514	0.345	0.342	0.403	0.577	0.541	0.379	0.437	0.525	0.39	0.462	0.162	0.37	0.492	0.191	0.257	0.388	0.436	0.544	0.229	0.222	0.364	0.448	0.547	0.329	0.458	0.36
0.169	0.339	0.552	0.313	0.393	0.451	0.537	0.583	0.455	0.43	0.541	0.458	0.398	0.182	0.438	0.385	0.493	0.491	0.407	0.309	0.426	0.157	0.25	0.358	0.403	0.679	0.455	0.573	0.379
0.522	0.328	0.521	0.367	0.4	0.357	0.501	0.523	0.205	0.485	0.168	0.473	0.464	0.493	0.366	0.401	0.504	0.446	0.402	0.273	0.553	0.425	0.263	0.451	0.531	0.693	0.36	0.457	0.347
0.482	0.281	0.533	0.38	0.418	0.494	0.578	0.553	0.436	0.394	0.583	0.494	0.394	0.525	0.279	0.374	0.48	0.535	0.436	0.283	0.556	0.33	0.281	0.417	0.577	0.712	0.354	0.5	0.232
0.389	0.267	0.451	0.387	0.464	0.399	0.619	0.543	0.426	0.392	0.203	0.481	0.4	0.53	0.337	0.411	0.512	0.531	0.398	0.317	0.598	0.25	0.288	0.431	0.564	0.592	0.361	0.56	0.349
0.351	0.271	0.504	0.41	0.077	0.371	0.629	0.52	0.434	0.401	0.194	0.514	0.278	0.52	0.269	0.381	0.522	0.54	0.353	0.315	0.57	0.355	0.3	0.448	0.554	0.701	0.357	0.49	0.34
0.443	0.241	0.509	0.395	0.305	0.384	0.591	0.6	0.435	0.416	0.208	0.466	0.436	0.497	0.39	0.449	0.503	0.625	0.303	0.335	0.587	0.277	0.246	0.448	0.581	0.294	0.373	0.526	0.326
0.427	0.346	0.513	0.374	0.421	0.281	0.516	0.563	0.424	0.448	0.562	0.507	0.331	0.493	0.443	0.403	0.55	0.453	0.437	0.291	0.508	0.28	0	0.353	0.284	0.631	0.318	0.525	0.328
0.462	0.243	0.41	0.389	0.432	0.357	0.595	0.615	0.476	0.405	0.209	0.302	0.463	0.527	0.249	0.361	0.352	0.432	0.293	0.459	0.599	0.267	0.211	0.415	0.622	0.724	0.338	0.529	0.23
0.474	0.28	0.528	0.386	0.379	0.406	0.62	0.527	0.293	0.44	0.608	0.506	0.5	0.537	0.381	0.387	0.481	0.539	0.386	0.331	0.622	0.302	0.265	0.46	0.605	0.515	0.382	0.569	0.322
0.467	0.316	0.453	0.34	0.41	0.457	0.55	0.574	0.395	0.4	0.206	0.395	0.43	0.494	0.372	0.401	0.199	0.518	0.399	0.279	0.482	0.5	0.193	0.434	0.501	0.653	0.349	0.512	0.242
0.23	0.268	0.527	0.35	0.447	0.262	0.609	0.604	0.377	0.384	0.635	0.48	0.548	0.528	0.454	0.391	0.526	0.437	0.433	0.3	0.553	0.279	0.268	0.459	0.542	0.58	0.357	0.488	0.32
0.317	0.286	0.499	0.412	0.334	0.295	0.605	0.608	0.483	0.473	0.215	0.251	0.403	0.219	0.341	0.424	0.516	0.501	0.387	0.349	0.335	0.364	0.215	0.449	0.572	0.679	0.372	0.519	0.333
0.435	0.169	0.531	0.022	0.442	0.398	0.607	0.6	0.451	0.405	0.543	0.502	0.365	0.527	0.418	0.305	0.46	0.309	0.242	0.311	0.581	0.326	0.289	0.487	0.557	0.703	0.364	0.535	0.36
0.452	0.25	0.564	0.341	0.421	0.174	0.566	0.563	0.44	0.355	0.186	0.434	0.316	0.224	0.46	0.328	0.376	0.518	0.337	0.41	0.624	0.258	0.258	0.365	0.543	0.671	0.165	0.486	0.295
0.176	0.244	0.505	0.344	0.397	0.44	0.491	0.542	0.313	0.46	0.567	0.467	0.352	0.177	0.268	0.35	0.358	0.55	0.321	0.203	0.545	0.279	0.164	0.312	0.435	0.491	0.369	0.545	0.263
0.253	0.338	0.427	0.345	0.422	0.461	0.573	0.543	0.302	0.414	0.606	0.486	0.444	0.446	0.238	0.408	0.477	0.367	0.305	0.28	0.437	0.267	0.222	0.394	0.513	0.566	0.354	0.436	0.262
0.471	0.248	0.465	0.369	0.436	0.41	0.565	0.534	0.318	0.387	0.535	0.31	0.396	0.498	0.275	0.443	0.544	0.421	0.41	0.124	0.427	0.305	0.163	0.434	0.568	0.584	0.364	0.498	0.323
0.416	0.334	0.494	0.36	0.471	0.524	0.553	0.612	0.43	0.513	0.199	0.395	0.459	0.52	0.549	0.404	0.571	0.474	0.426	0.339	0.534	0.297	0.233	0.348	0.377	0.375	0.238	0.591	0.425
0.464	0.262	0.508	0.322	0.379	0.297	0.573	0.538	0.358	0.245	0.666	0.516	0.334	0.385	0.338	0.399	0.517	0.479	0.355	0.335	0.268	0.296	0.267	0.456	0.335	0.611	0.328	0.486	0.323
0.433	0.386	0.532	0.482	0.492	0.458	0.601	0.494	0.367	0.519	0.51	0.432	0.419	0.497	0.354	0.328	0.452	0.462	0.406	0.354	0.554	0.314	0.268	0.431	0.603	0.695	0.356	0.366	0.194
0.481	0.487	0.536	0.337	0.409	0.452	0.556	0.657	0.454	0.425	0.637	0.473	0.487	0.185	0.457	0.387	0.454	0.476	0.292	0.285	0.397	0.221	0.276	0.31	0.507	0.467	0.345	0.545	0.263
0.191	0.316	0.464	0.355	0.37	0.32	0.529	0.597	0.347	0.497	0.521	0.467	0.439	0.543	0.32	0.351	0.412	0.201	0.426	0.558	0.646	0.394	0.244	0.481	0.611	0.717	0.522	0.474	0.373
0.5	0.297	0.371	0.415	0.496	0.428	0.592	0.515	0.426	0.506	0.182	0.461	0.37	0.472	0.372	0.399	0.447	0.353	0.281	0.259	0.493	0.214	0.337	0.461	0.481	0.62	0.326	0.646	0.236
0.474	0.351	0.462	0.365	0.423	0.41	0.615	0.615	0.329	0.287	0.467	0.495	0.464	0.447	0.237	0.418	0.349	0.611	0.402	0.481	0.602	0.448	0.154	0.398	0.588	0.668	0.395	0.409	0.225
0.488	0.309	0.382	0.404	0.368	0.304	0.634	0.522	0.445	0.486	0.201	0.385	0.449	0.489	0.621	0.396	0.399	0.462	0.265	0.351	0.441	0.395	0.268	0.297	0.45	0.375	0.438	0.413	0.449
0.38	0.318	0.521	0.278	0.406	0.333	0.544	0.584	0.424	0.417	0.612	0.532	0.44	0.534	0.63	0.503	0.534	0.504	0.434	0.461	0.48	0.293	0.295	0.333	0.352	0.454	0.174	0.577	0.542
0.143	0.26	0.373	0.358	0.399	0.487	0.577	0.545	0.418	0.441	0.204	0.508	0.428	0.501	0.298	0.378	0.48	0.462	0.392	0.369	0.486	0.23	0.304	0.329	0.514	0.228	0.277	0.305	0.321
0.159	0.265	0.499	0.427	0.307	0.412	0.587	0.549	0.442	0.466	0.527	0.472	0.345	0.452	0.452	0.385	0.486	0.532	0.358	0.346	0.583	0.263	0.291	0.436	0.575	0.699	0.354	0.607	0.331
0.16	0.246	0.538	0.347	0.251	0.415	0.493	0.605	0.404	0.39	0.563	0.493	0.453	0.496	0.331	0.411	0.509	0.52	0.402	0.304	0.524	0.217	0.164	0.399	0.487	0.651	0.298	0.557	0.369
0.484	0.273	0.521	0.388	0.365	0.284	0.522	0.433	0.432	0.309	0.576	0.485	0.451	0.546	0.229	0.363	0.507	0.521	0.38	0.274	0.591	0.227	0.236	0.462	0.558	0.71	0.341	0.383	0.326
0.304	0.587	0.5	0.576	0.433	0.294	0.441	0.613	0.139	0.409	0.565	0.436	0.507	0.195	0.357	0.398	0.463	0.44	0.391	0.273	0.345	0.442	0.275	0.412	0.572	0.673	0.384	0.485	0.437
0.478	0.26	0.528	0.359	0.499	0.53	0.594	0.562	0.393	0.432	0.515	0.509	0.457	0.489	0.355	0.675	0.562	0.512	0.503	0.269	0.553	0.27	0.277	0.409	0.51	0.309	0.354	0.444	0.507
0.465	0.309	0.517	0.367	0.41	0.385	0.659	0.53	0.369	0.464	0.191	0.481	0.455	0.513	0.391	0.394	0.475	0.526	0.326	0.262	0.543	0.445	0	0.583	0.528	0.477	0.792	0.542	0.249
0.179	0.272	0.533	0.311	0.406	0.423	0.586	0.46	0.445	0.443	0.483	0.488	0.506	0.474	0.075	0.386	0.389	0.516	0.384	0.291	0.477	0.261	0.743	0.414	0.752	0.64	0.355	0.792	0.301
0.297	0.281	0.696	0.445	0.451	0.475	0.579	0.559	0.395	0.425	0.215	0.469	0.39	0.485	0.263	0.424	0.4	0.564	0.325	0.328	0.533	0.333	0.203	0.385	0.544	0.547	0.475	0.468	0.335
0.487	0.307	0.506	0.398	0.394	0.382	0.585	0.573	0.504	0.43	0.471	0.452	0.43	0.623	0.401	0.388	0.551	0.643	0.421	0.339	0.578	0.234	0.261	0.441	0.557	0.702	0.379	0.582	0.372
0.136	0.244	0.289	0.346	0.359	0.32	0.608	0.593	0.461	0.393	0.535	0.408	0.439	0.508	0.457	0.365	0.505	0.513	0.409	0.271	0.593	0.299	0.274	0.48	0.52	0.71	0.371	0.454	0.57
0.429	0.287	0.513	0.404	0.393	0.333	0.562	0.517	0.324	0.36	0.188	0.534	0.177	0.5	0.403	0.401	0.458	0.546	0.385	0.273	0.613	0.341	0.277	0.476	0.603	0.491	0.403	0.542	0.311
0.468	0.267	0.54	0.288	0.395	0.362	0.3	0.64	0.427	0.401	0.484	0.5	0.481	0.481	0.359	0.194	0.527	0.542	0.364	0.302	0.582	0.246	0.259	0.325	0.594	0.638	0.215	0.487	0.38
0.475	0.328	0.525	0.356	0.428	0.44	0.619	0.573	0.18	0.477	0.565	0.515	0.495	0.522	0.367	0.222	0.494	0.528	0.38	0.297	0.261	0.266	0.276	0.436	0.492	0.628	0.377	0.454	0.311
0.615	0.27	0.476	0.393	0.409	0.281	0.58	0.538	0.379	0.252	0.208	0.331	0.548	0.52	0.306	0.414	0.199	0.341	0.352	0.293	0.523	0.297	0.231	0.416	0.538	0.479	0.37	0.513	0.358
0.544	0.365	0.506	0.391	0.624	0.322	0.632	0.505	0.419	0.411	0.196	0.372	0.396	0.505	0.329	0.27	0.531	0.563	0.438	0.299	0.557	0.234	0.235	0.407	0.309	0.688	0.369	0.459	0.32
0.694	0.25	0.28	0.357	0.479	0.428	0.548	0.615	0.452	0.423	0.2	0.266	0.512	0.547	0.402	0.395	0.537	0.534	0.4	0.347	0.553	0.538	0.25	0.458	0.554	0.69	0.35	0.493	0.349
0.36	0.682	0.506	0.475	0.359	0.365	0.661	0.564	0.474	0.545	0.467	0.404	0.396	0.564	0.431	0.363	0.497	0.501	0.212	0.272	0.58	0.363	0.276	0.453	0.59	0.673	0.381	0.528	0.342
0.175	0.607	0.52	0.347	0.401	0.424	0.614	0.543	0.422	0.574	0.375	0.471	0.518	0.178	0.366	0.656	0.578	0.486	0.303	0.339	0.585	0.592	0.264	0.438	0.559	0.697	0.362	0.545	0.388
0.446	0.382	0.554	0.596	0.579	0.36	0.632	0.609	0.368	0.255	0.379	0.492	0.501	0.505	0.441	0.472	0.602	0.532	0.324	0.279	0.531	0.229	0.593	0.488	0.531	0.703	0.653	0.462	0.299
0.171	0.472	0.521	0.327	0.364	0.347	0.594	0.589	0.368	0.438	0.162	0.513	0.519	0.51	0.347	0.654	0.652	0.513	0.165	0.343	0.715	0.283	0.48	0.515	0.688	0.393	0.353	0.624	0.322
0.494	0.587	0.642	0.516	0.447	0.414	0.64	0.568	0.421	0.404	0.575	0.491	0.533	0.539	0.524	0.62	0.484	0.653	0.188	0.357	0.654	0.52	0.644	0.248	0.613	0.714	0.698	0.431	0.367
0.546	0.582	0.579	0.355	0.492	0.42	0.643	0.624	0.346	0.496	0.241	0.603	0.496	0.52	0.412	0.496	0.604	0.559	0.154	0.355	0.675	0.3	0.394	0.332	0.717	0.332	0.513	0.664	0.213
0.176	0.584	0.65	0.372	0.467	0.387	0.623	0.546	0.409	0.567	0.221	0.471	0.529	0.716	0.314	0.294	0.615	0.662	0.169	0.303	0.337	0.295	0.55	0.485	0.502	0.674	0.62	0.446	0.156
0.596	0.573	0.521	0.495	0.567	0.421	0.563	0.588	0.408	0.562	0.217	0.544	0.459	0.539	0.482	0.531	0.179	0.306	0.194	0.341	0.607	0.491	0.618	0.493	0.336	0.663	0.649	0.6	0.318
0.563	0.595	0.61	0.523	0.577	0.396	0.602	0.568	0.369	0.559	0.217	0.401	0.329	0.713	0.322	0.583	0.547	0.595	0.171	0.342	0.704	0.281	0.551	0.394	0.688	0.548	0.302	0.59	0.371
0.331	0.592	0.281	0.409	0.557	0.361	0.521	0.518	0.373	0.466	0.214	0.6	0.587	0.52	0.295	0.362	0.226	0.606	0.175	0.198	0.592	0.249	0.269	0.367	0.574	0.551	0.532	0.549	0.419
0.465	0.621	0.575	0.5	0.554	0.416	0.56	0.615	0.343	0.409	0.479	0.601	0.424	0.725	0.291	0.62	0.611	0.583	0.174	0.333	0.587	0.404	0.539	0.538	0.583	0.723	0.488	0.56	0.444
0.435	0.597	0.573	0.508	0.237	0.372	0.63	0.57	0.375	0.476	0.244	0.531	0.492	0.718	0.343	0.6	0.592	0.551	0.185	0.343	0.565	0.503	0.576	0.471	0.521	0.692	0.404	0.513	0.415
0.563	0.59	0.569	0.535	0.202	0.44	0.658	0.567	0.183	0.526	0.531	0.539	0.501	0.254	0.482	0.6	0.6	0.367	0.183	0.322	0.419	0.384	0.561	0.504	0.468	0.707	0.628	0.522	0.221
0.596	0.608	0.581	0.539	0.664	0.313	0.636	0.545	0.424	0.512	0.473	0.457	0.597	0.647	0.47	0.578	0.645	0.536	0.208	0.314	0.631	0.351	0.56	0.552	0.664	0.592	0.64	0.544	0.397
0.594	0.462	0.599	0.522	0.481	0.426	0.6	0.575	0.403	0.374	0.525	0.512	0.459	0.242	0.54	0.625	0.606	0.315	0.259	0.341	0.606	0.606	0.572	0.486	0.675	0.712	0.609	0.577	0.371
0.565	0.611	0.601	0.534	0.517	0.368	0.561	0.584	0.381	0.597	0.233	0.582	0.481	0.217	0.348	0.501	0.611	0.619	0.191	0.279	0.656	0.316	0.536	0.516	0.666	0.308	0.61	0.567	0.374
0.28	0.546	0.543	0.55	0.639	0.353	0.632	0.614	0.376	0.43	0.581	0.602	0.377	0.709	0.481	0.688	0.649	0.432	0.137	0.306	0.644	0.336	0.566	0.477	0.629	0.631	0.634	0.605	0.281
0.354	0.611	0.616	0.548	0.569	0.322	0.687	0.614	0.396	0.35	0.212	0.578	0.431	0.702	0.381	0.527	0.387	0.641	0.149	0.189	0.677	0.353	0.206	0.411	0.638	0.758	0.388	0.557	0.304
0.572	0.729	0.605	0.486	0.477	0.289	0.57	0.59	0.433	0.447	0.525	0.614	0.416	0.728	0.549	0.578	0.609	0.546	0.186	0.343	0.576	0.414	0.577	0.412	0.334	0.522	0.442	0.458	0.426
0.563	0.572	0.559	0.467	0.475	0.457	0.647	0.571	0.369	0.403	0.196	0.569	0.492	0.697	0.575	0.57	0.21	0.571	0.171	0.279	0.663	0.357	0.651	0.625	0.649	0.692	0.66	0.539	0.309
0.171	0.605	0.405	0.534	0.507	0.181	0.618	0.594	0.419	0.47	0.467	0.561	0.61	0.671	0.364	0.703	0.662	0.363	0.192	0.354	0.69	0.263	0.526	0.384	0.736	0.581	0.494	0.699	0.392
0.264	0.442	0.659	0.156	0.479	0.391	0.716	0.689	0.382	0.515	0.233	0.261	0.546	0.65	0.519	0.581	0.611	0.569	0.133	0.348	0.535	0.308	0.563	0.461	0.55	0.755	0.597	0.442	0.424
0.563	0.551	0.531	0.447	0.645	0.354	0.584	0.591	0.463	0.526	0.402	0.614	0.429	0.695	0.352	0.52	0.591	0.705	0.118	0.379	0.649	0.337	0.286	0.582	0.638	0.668	0.696	0.561	0.356
0.516	0.528	0.584	0.485	0.495	0.336	0.551	0.559	0.325	0.372	0.238	0.47	0.599	0.768	0.654	0.479	0.452	0.5	0.135	0.235	0.375	0.47	0.654	0.48	0.75	0.688	0.594	0.531	0.365
0.629	0.527	0.502	0.424	0.537	0.386	0.572	0.568	0.371	0.493	0.19	0.52	0.567	0.619	0.292	0.521	0.397	0.611	0.212	0.163	0.692	0.412	0.542	0.34	0.57	0.522	0.383	0.676	0.356
0.577	0.579	0.667	0.509	0.539	0.314	0.548	0.712	0.301	0.337	0.219	0.29	0.585	0.687	0.732	0.538	0.452	0.29	0.18	0.271	0.582	0.6	0.444	0.327	0.629	0.562	0.333	0.538	0.341
0.635	0.608	0.601	0.398	0.563	0.404	0.615	0.587	0.36	0.53	0.562	0.592	0.524	0.249	0.397	0.516	0.554	0.719	0.201	0.209	0.604	0.263	0.49	0.441	0.489	0.575	0.483	0.559	0.356
0.181	0.591	0.562	0.441	0.582	0.395	0.568	0.609	0.253	0.4	0.205	0.361	0.563	0.787	0.333	0.562	0.543	0.538	0.146	0.24	0.426	0.476	0.438	0.382	0.57	0.381	0.57	0.453	0.497
0.512	0.589	0.514	0.481	0.558	0.308	0.605	0.544	0.405	0.508	0.226	0.585	0.534	0.231	0.333	0.684	0.669	0.487	0.201	0.292	0.428	0.36	0.532	0.388	0.616	0.657	0.34	0.43	0.366
0.558	0.232	0.541	0.486	0.5	0.414	0.575	0.553	0.34	0.542	0.225	0.522	0.542	0.2	0.271	0.438	0.548	0.477	0.144	0.32	0.512	0.505	0.41	0.511	0.379	0.736	0.464	0.55	0.247
0.7	0.72	0.549	0.55	0.645	0.331	0.546	0.593	0.343	0.363	0.224	0.377	0.524	0.535	0.408	0.567	0.427	0.533	0.183	0.305	0.255	0.431	0.563	0.549	0.399	0.492	0.682	0.563	0.337
0.493	0.645	0.528	0.544	0.534	0.397	0.633	0.624	0.418	0.529	0.56	0.465	0.439	0.633	0.352	0.521	0.53	0.546	0.219	0.217	0.564	0.45	0.633	0.281	0.75	0.725	0.435	0.33	0.396
0.125	0.601	0.515	0.528	0.582	0.419	0.627	0.587	0.322	0.489	0.27	0.492	0.544	0.643	0.359	0.701	0.48	0.366	0.231	0.311	0.416	0.403	0.526	0.549	0.546	0.627	0.48	0.678	0.303
0.17	0.67	0.683	0.504	0.582	0.407	0.702	0.503	0.377	0.562	0.557	0.406	0.517	0.375	0.611	0.613	0.323	0.542	0.336	0.237	0.657	0.582	0.563	0.396	0.633	0.688	0.566	0.434	0.312
0.166	0.356	0.508	0.461	0.429	0.394	0.546	0.604	0.32	0.503	0.244	0.573	0.535	0.597	0.344	0.67	0.477	0.338	0.191	0.248	0.547	0.393	0.46	0.639	0.574	0.381	0.552	0.575	0.349
0.603	0.58	0.401	0.531	0.25	0.35	0.621	0.684	0.433	0.438	0.593	0.497	0.459	0.254	0.311	0.538	0.677	0.406	0.19	0.25	0.734	0.4	0.607	0.392	0.767	0.479	0.542	0.459	0.438
0.261	0.572	0.535	0.504	0.526	0.256	0.622	0.51	0.394	0.415	0.241	0.453	0.506	0.747	0.34	0.68	0.592	0.582	0.165	0.242	0.438	0.443	0.542	0.437	0.513	0.241	0.197	0.475	0.397
0.522	0.568	0.422	0.505	0.548	0.367	0.562	0.62	0.345	0.489	0.205	0.411	0.498	0.579	0.458	0.567	0.594	0.535	0.162	0.318	0.494	0.509	0.558	0.282	0.395	0.758	0.51	0.534	0.404
0.583	0.613	0.592	0.496	0.494	0.384	0.532	0.589	0.407	0.514	0.247	0.461	0.488	0.556	0.451	0.587	0.63	0.737	0.161	0.33	0.497	0.34	0.653	0.609	0.589	0.67	0.691	0.313	0.417
0.178	0.239	0.382	0.432	0.545	0.321	0.336	0.67	0.389	0.492	0.151	0.503	0.477	0.638	0.303	0.598	0.616	0.366	0.169	0.345	0.705	0.333	0.48	0.39	0.756	0.708	0.569	0.522	0.439
0.31	0.568	0.544	0.462	0.576	0.404	0.61	0.585	0.392	0.566	0.239	0.604	0.61	0.756	0.609	0.571	0.597	0.684	0.307	0.345	0.557	0.411	0.547	0.442	0.549	0.712	0.598	0.68	0.336
0.62	0.679	0.684	0.301	0.458	0.418	0.696	0.612	0.122	0.497	0.47	0.46	0.17	0.643	0.478	0.483	0.374	0.434	0.166	0.357	0.632	0.345	0.57	0.51	0.631	0.316	0.644	0.345	0.459
0.156	0.597	0.545	0.376	0.546	0.432	0.634	0.688	0.344	0.412	0.204	0.594	0.479	0.586	0.305	0.581	0.533	0.719	0.192	0.341	0.379	0.466	0.538	0.4	0.677	0.416	0.649	0.59	0.32
0.596	0.614	0.593	0.564	0.51	0.345	0.633	0.46	0.325	0.487	0.509	0.594	0.484	0.658	0.498	0.62	0.449	0.564	0.158	0.334	0.612	0.507	0.273	0.359	0.63	0.666	0.398	0.521	0.371
0.519	0.665	0.626	0.526	0.497	0.395	0.615	0.604	0.431	0.464	0.166	0.491	0.379	0.763	0.482	0.584	0.418	0.569	0.175	0.354	0.592	0.406	0.242	0.427	0.572	0.559	0.588	0.567	0.386
0.568	0.53	0.596	0.313	0.54	0.407	0.561	0.618	0.393	0.458	0.187	0.619	0.476	0.24	0.363	0.631	0.628	0.6	0.169	0.362	0.407	0.323	0.555	0.433	0.57	0.655	0.453	0.554	0.38
0.548	0.639	0.558	0.539	0.641	0.374	0.615	0.598	0.397	0.578	0.496	0.586	0.422	0.647	0.138	0.392	0.627	0.635	0.165	0.351	0.601	0.305	0.597	0.448	0.62	0.721	0.587	0.542	0.406
0.598	0.571	0.608	0.387	0.583	0.237	0.295	0.472	0.411	0.272	0.193	0.542	0.46	0.718	0.378	0.56	0.527	0.569	0.159	0.353	0.633	0.505	0.55	0.485	0.671	0.455	0.6	0.593	0.348
0.365	0.528	0.577	0.524	0.523	0.329	0.614	0.442	0.3	0.31	0.193	0.389	0.486	0.697	0.462	0.259	0.546	0.608	0.165	0.327	0.631	0.607	0.564	0.511	0.589	0.667	0.635	0.427	0.412
0.174	0.584	0.292	0.519	0.348	0.431	0.637	0.582	0.367	0.348	0.564	0.535	0.422	0.612	0.441	0.225	0.547	0.582	0.176	0.337	0.649	0.493	0.493	0.317	0.653	0.594	0.212	0.57	0.344
0.503	0.621	0.596	0.558	0.408	0.384	0.72	0.597	0.19	0.357	0.516	0.391	0.503	0.423	0.513	0.588	0.229	0.513	0.2	0.241	0.598	0.371	0.562	0.565	0.695	0.496	0.532	0.588	0.431
0.175	0.571	0.605	0.498	0.559	0.44	0.623	0.6	0.348	0.214	0.618	0.535	0.396	0.614	0.486	0.269	0.602	0.594	0.173	0.327	0.248	0.54	0.549	0.44	0.469	0.705	0.604	0.451	0.387
0.472	0.658	0.623	0.305	0.362	0.319	0.669	0.606	0.353	0.322	0.291	0.588	0.498	0.625	0.272	0.714	0.664	0.603	0.355	0.333	0.549	0.23	0.507	0.515	0.605	0.753	0.308	0.575	0.433
0.54	0.342	0.488	0.449	0.48	0.336	0.67	0.627	0.361	0.293	0.367	0.616	0.465	0.671	0.418	0.605	0.612	0.262	0.348	0.354	0.567	0.258	0.561	0.46	0.313	0.732	0.651	0.535	0.433
0.175	0.436	0.527	0.289	0.554	0.307	0.578	0.493	0.441	0.35	0.185	0.285	0.368	0.664	0.362	0.548	0.602	0.578	0.531	0.555	0.563	0.507	0.651	0.611	0.638	0.657	0.709	0.531	0.44
0.594	0.577	0.296	0.505	0.49	0.37	0.586	0.492	0.414	0.374	0.463	0.447	0.532	0.702	0.359	0.613	0.584	0.578	0.534	0.599	0.661	0.343	0.558	0.539	0.666	0.374	0.653	0.57	0.369
0.571	0.561	0.559	0.362	0.566	0.368	0.647	0.581	0.512	0.368	0.251	0.317	0.406	0.643	0.487	0.599	0.458	0.539	0.491	0.429	0.714	0.371	0.573	0.451	0.778	0.657	0.38	0.676	0.389
0.351	0.565	0.603	0.329	0.567	0.414	0.655	0.548	0.547	0.43	0.23	0.471	0.381	0.683	0.55	0.493	0.573	0.592	0.507	0.567	0.594	0.485	0.61	0.298	0.633	0.3	0.664	0.519	0.265
0.434	0.577	0.684	0.479	0.567	0.45	0.582	0.55	0.353	0.435	0.236	0.573	0.403	0.669	0.619	0.294	0.617	0.693	0.474	0.642	0.72	0.28	0.424	0.383	0.684	0.676	0.505	0.506	0.195
0.401	0.573	0.621	0.447	0.608	0.345	0.606	0.573	0.525	0.314	0.253	0.553	0.518	0.232	0.49	0.604	0.172	0.613	0.525	0.566	0.69	0.262	0.54	0.519	0.66	0.598	0.607	0.632	0.396
0.573	0.665	0.619	0.352	0.246	0.385	0.553	0.692	0.569	0.394	0.249	0.622	0.414	0.563	0.354	0.635	0.541	0.665	0.546	0.486	0.323	0.463	0.614	0.557	0.524	0.576	0.647	0.437	0.444
0.524	0.677	0.621	0.517	0.217	0.431	0.62	0.644	0.402	0.414	0.504	0.588	0.587	0.657	0.292	0.39	0.236	0.606	0.619	0.371	0.627	0.507	0.587	0.448	0.349	0.544	0.365	0.566	0.405
0.561	0.629	0.514	0.499	0.647	0.33	0.581	0.573	0.513	0.361	0.253	0.457	0.304	0.768	0.45	0.61	0.581	0.29	0.613	0.578	0.705	0.46	0.29	0.484	0.741	0.71	0.559	0.583	0.392
0.525	0.601	0.585	0.491	0.508	0.291	0.661	0.497	0.397	0.262	0.657	0.493	0.406	0.723	0.288	0.634	0.583	0.606	0.567	0.566	0.641	0.356	0.587	0.465	0.576	0.686	0.537	0.581	0.491
0.278	0.607	0.284	0.476	0.523	0.447	0.67	0.521	0.476	0.422	0.504	0.427	0.41	0.543	0.268	0.677	0.584	0.6	0.452	0.547	0.604	0.563	0.586	0.394	0.644	0.745	0.416	0.577	0.232
0.34	0.476	0.567	0.47	0.643	0.38	0.698	0.505	0.251	0.372	0.408	0.558	0.387	0.709	0.301	0.654	0.637	0.576	0.359	0.658	0.576	0.387	0.558	0.509	0.539	0.644	0.607	0.514	0.539
0.577	0.668	0.58	0.561	0.557	0.229	0.604	0.612	0.536	0.322	0.247	0.601	0.527	0.522	0.339	0.674	0.624	0.559	0.65	0.645	0.417	0.334	0.54	0.422	0.42	0.754	0.653	0.553	0.542
0.516	0.567	0.607	0.496	0.476	0.318	0.656	0.607	0.55	0.304	0.502	0.535	0.469	0.706	0.48	0.518	0.61	0.391	0.471	0.563	0.631	0.36	0.636	0.573	0.668	0.356	0.66	0.587	0.528
0.184	0.546	0.592	0.517	0.505	0.272	0.69	0.547	0.556	0.272	0.217	0.571	0.398	0.739	0.435	0.67	0.614	0.584	0.39	0.52	0.648	0.401	0.573	0.573	0.66	0.644	0.657	0.574	0.394
0.26	0.686	0.622	0.449	0.521	0.181	0.603	0.562	0.518	0.343	0.514	0.482	0.548	0.245	0.456	0.608	0.407	0.321	0.657	0.402	0.697	0.407	0.578	0.518	0.708	0.743	0.701	0.585	0.265
0.553	0.563	0.613	0.378	0.489	0.373	0.663	0.529	0.504	0.302	0.218	0.483	0.467	0.645	0.318	0.658	0.629	0.631	0.489	0.646	0.707	0.274	0.22	0.442	0.701	0.585	0.423	0.603	0.517
0.502	0.616	0.609	0.471	0.647	0.384	0.618	0.595	0.583	0.443	0.537	0.582	0.474	0.247	0.689	0.57	0.2	0.413	0.597	0.511	0.746	0.373	0.599	0.473	0.71	0.765	0.473	0.59	0.433
0.591	0.405	0.659	0.129	0.492	0.392	0.692	0.59	0.467	0.301	0.235	0.551	0.573	0.238	0.436	0.685	0.63	0.692	0.342	0.603	0.612	0.364	0.666	0.601	0.367	0.578	0.651	0.539	0.398
0.563	0.574	0.642	0.373	0.574	0.444	0.564	0.603	0.462	0.299	0.371	0.587	0.484	0.687	0.426	0.594	0.59	0.58	0.334	0.652	0.647	0.492	0.578	0.454	0.653	0.754	0.566	0.537	0.584
0.612	0.494	0.584	0.451	0.552	0.309	0.572	0.616	0.435	0.442	0.238	0.612	0.476	0.721	0.474	0.565	0.622	0.632	0.37	0.542	0.681	0.488	0.624	0.44	0.723	0.629	0.578	0.651	0.467
0.17	0.6	0.422	0.409	0.577	0.479	0.606	0.602	0.627	0.363	0.18	0.55	0.525	0.775	0.35	0.475	0.469	0.363	0.42	0.449	0.586	0.614	0.256	0.624	0.642	0.769	0.7	0.534	0.417
0.454	0.577	0.664	0.459	0.554	0.349	0.535	0.575	0.433	0.236	0.262	0.595	0.424	0.716	0.59	0.587	0.404	0.598	0.579	0.198	0.687	0.289	0.66	0.478	0.578	0.51	0.584	0.561	0.378
0.555	0.677	0.559	0.369	0.574	0.325	0.637	0.637	0.715	0.335	0.501	0.267	0.429	0.69	0.336	0.512	0.397	0.669	0.646	0.473	0.335	0.503	0.579	0.444	0.739	0.611	0.411	0.507	0.399
0.673	0.58	0.613	0.385	0.551	0.406	0.621	0.6	0.329	0.376	0.198	0.612	0.451	0.697	0.507	0.577	0.531	0.534	0.462	0.286	0.736	0.424	0.516	0.38	0.57	0.581	0.333	0.65	0.449
0.502	0.665	0.471	0.415	0.635	0.408	0.597	0.602	0.464	0.351	0.233	0.502	0.459	0.678	0.29	0.622	0.533	0.621	0.532	0.419	0.578	0.524	0.501	0.399	0.692	0.36	0.549	0.501	0.424
0.135	0.259	0.676	0.459	0.572	0.302	0.619	0.527	0.342	0.359	0.251	0.533	0.457	0.749	0.537	0.668	0.634	0.276	0.466	0.532	0.62	0.405	0.476	0.372	0.471	0.694	0.517	0.626	0.49
0.182	0.7	0.566	0.472	0.569	0.335	0.551	0.676	0.545	0.36	0.263	0.274	0.391	0.654	0.38	0.452	0.526	0.707	0.58	0.673	0.424	0.443	0.492	0.42	0.653	0.745	0.366	0.452	0.331
0.167	0.638	0.607	0.457	0.589	0.363	0.654	0.563	0.452	0.357	0.462	0.601	0.474	0.718	0.332	0.59	0.45	0.53	0.409	0.371	0.464	0.472	0.405	0.544	0.535	0.489	0.5	0.514	0.39
0.514	0.654	0.501	0.464	0.455	0.392	0.686	0.666	0.379	0.318	0.221	0.359	0.408	0.245	0.335	0.588	0.528	0.474	0.466	0.394	0.468	0.612	0.624	0.569	0.368	0.754	0.715	0.489	0.531
0.257	0.685	0.553	0.449	0.246	0.385	0.676	0.582	0.595	0.316	0.459	0.684	0.462	0.758	0.26	0.693	0.485	0.454	0.319	0.543	0.256	0.409	0.712	0.314	0.421	0.697	0.445	0.604	0.427
0.508	0.415	0.5	0.379	0.528	0.167	0.571	0.497	0.454	0.373	0.236	0.582	0.453	0.219	0.389	0.617	0.303	0.568	0.65	0.346	0.59	0.415	0.608	0.575	0.734	0.671	0.52	0.358	0.298
0.547	0.571	0.501	0.455	0.578	0.3	0.674	0.587	0.515	0.355	0.465	0.379	0.494	0.214	0.392	0.66	0.495	0.523	0.581	0.42	0.44	0.42	0.584	0.457	0.622	0.36	0.633	0.676	0.411
0.174	0.564	0.542	0.475	0.552	0.389	0.596	0.553	0.516	0.413	0.228	0.49	0.181	0.517	0.396	0.58	0.603	0.333	0.535	0.473	0.687	0.487	0.517	0.511	0.708	0.48	0.592	0.465	0.343
0.265	0.585	0.674	0.513	0.545	0.389	0.624	0.573	0.541	0.337	0.206	0.423	0.476	0.643	0.488	0.654	0.583	0.573	0.523	0.509	0.598	0.401	0.653	0.293	0.679	0.263	0.562	0.646	0.555
0.618	0.619	0.507	0.506	0.554	0.335	0.606	0.509	0.403	0.368	0.24	0.377	0.433	0.643	0.332	0.588	0.595	0.353	0.522	0.65	0.761	0.378	0.607	0.324	0.752	0.732	0.171	0.533	0.597
0.136	0.237	0.411	0.38	0.467	0.386	0.297	0.58	0.493	0.363	0.152	0.559	0.528	0.37	0.284	0.626	0.57	0.418	0.556	0.621	0.459	0.431	0.547	0.338	0.469	0.697	0.531	0.507	0.359
0.547	0.519	0.558	0.464	0.612	0.388	0.597	0.648	0.61	0.307	0.239	0.51	0.393	0.647	0.33	0.659	0.584	0.612	0.283	0.607	0.476	0.395	0.693	0.583	0.414	0.642	0.715	0.558	0.521
0.527	0.665	0.435	0.246	0.5	0.305	0.658	0.492	0.518	0.353	0.42	0.458	0.538	0.259	0.389	0.623	0.622	0.559	0.449	0.559	0.555	0.49	0.522	0.45	0.657	0.708	0.601	0.307	0.361
0.539	0.614	0.554	0.333	0.524	0.349	0.681	0.664	0.506	0.338	0.19	0.387	0.497	0.768	0.365	0.45	0.343	0.688	0.611	0.575	0.743	0.455	0.588	0.447	0.739	0.336	0.642	0.605	0.385
0.568	0.571	0.373	0.49	0.574	0.346	0.644	0.595	0.189	0.322	0.555	0.493	0.529	0.584	0.318	0.591	0.517	0.333	0.463	0.563	0.603	0.49	0.554	0.534	0.583	0.353	0.653	0.644	0.382
0.364	0.631	0.578	0.495	0.657	0.422	0.595	0.688	0.532	0.415	0.193	0.53	0.539	0.563	0.519	0.671	0.46	0.671	0.545	0.565	0.639	0.343	0.54	0.522	0.677	0.642	0.683	0.381	0.478
0.178	0.526	0.673	0.275	0.578	0.263	0.548	0.549	0.401	0.176	0.196	0.554	0.454	0.64	0.463	0.631	0.448	0.46	0.53	0.646	0.383	0.364	0.305	0.376	0.666	0.596	0.344	0.56	0.555
0.386	0.665	0.572	0.461	0.267	0.339	0.699	0.605	0.596	0.368	0.602	0.45	0.497	0.754	0.293	0.623	0.594	0.696	0.615	0.566	0.642	0.552	0.251	0.515	0.673	0.651	0.591	0.575	0.525
0.181	0.518	0.618	0.367	0.352	0.41	0.283	0.637	0.47	0.385	0.2	0.636	0.713	0.65	0.48	0.394	0.554	0.609	0.416	0.543	0.655	0.602	0.539	0.494	0.677	0.646	0.477	0.58	0.312
0.472	0.586	0.604	0.444	0.468	0.348	0.629	0.539	0.508	0.15	0.21	0.642	0.329	0.586	0.48	0.628	0.496	0.596	0.522	0.412	0.379	0.492	0.649	0.506	0.552	0.432	0.608	0.558	0.409
0.566	0.616	0.629	0.483	0.323	0.39	0.692	0.604	0.542	0.395	0.527	0.554	0.509	0.731	0.361	0.252	0.579	0.626	0.577	0.606	0.592	0.328	0.58	0.439	0.596	0.734	0.658	0.556	0.43
0.199	0.669	0.587	0.532	0.537	0.477	0.67	0.593	0.403	0.355	0.69	0.559	0.493	0.713	0.12	0.24	0.531	0.642	0.633	0.495	0.647	0.119	0.55	0.534	0.69	0.55	0.64	0.616	0.391
0.578	0.576	0.54	0.527	0.494	0.487	0.628	0.605	0.53	0.416	0.489	0.602	0.507	0.236	0.338	0.661	0.234	0.582	0.562	0.389	0.692	0.189	0.543	0.4	0.675	0.498	0.225	0.446	0.391
0.569	0.309	0.556	0.322	0.479	0.441	0.603	0.539	0.196	0.409	0.265	0.575	0.466	0.628	0.364	0.247	0.63	0.612	0.282	0.62	0.659	0.306	0.591	0.515	0.677	0.767	0.581	0.566	0.518
0.431	0.443	0.282	0.225	0.493	0.406	0.549	0.39	0.396	0.385	0.1	0.356	0.547	0.704	0.412	0.679	0.603	0.563	0.292	0.65	0.627	0.184	0.513	0.478	0.653	0.741	0.576	0.567	0.59
0.407	0.553	0.631	0.32	0.482	0.412	0.546	0.573	0.459	0.392	0.373	0.518	0.464	0.702	0.621	0.654	0.59	0.533	0.281	0.584	0.256	0.204	0.551	0.511	0.471	0.706	0.322	0.409	0.504
0.377	0.508	0.601	0.399	0.439	0.417	0.579	0.592	0.527	0.358	0.139	0.393	0.487	0.638	0.464	0.493	0.624	0.619	0.293	0.453	0.591	0.373	0.614	0.543	0.688	0.394	0.703	0.58	0.289
0.571	0.578	0.584	0.327	0.517	0.576	0.671	0.585	0.572	0.537	0.142	0.582	0.393	0.43	0.258	0.486	0.49	0.617	0.324	0.349	0.561	0.209	0.691	0.6	0.302	0.713	0.664	0.513	0.363
0.534	0.561	0.456	0.302	0.373	0.351	0.54	0.597	0.56	0.397	0.121	0.547	0.488	0.645	0.518	0.407	0.612	0.259	0.384	0.43	0.566	0.103	0.548	0.533	0.668	0.336	0.694	0.568	0.236
0.527	0.575	0.593	0.399	0.208	0.394	0.6	0.585	0.483	0.375	0.128	0.556	0.373	0.631	0.389	0.254	0.589	0.6	0.284	0.49	0.724	0.264	0.527	0.228	0.732	0.637	0.331	0.604	0.184
0.542	0.613	0.264	0.364	0.475	0.462	0.515	0.48	0.36	0.453	0.141	0.289	0.446	0.716	0.349	0.467	0.192	0.566	0.3	0.463	0.744	0.556	0.344	0.307	0.767	0.656	0.301	0.654	0.378
0.335	0.606	0.585	0.342	0.465	0.414	0.615	0.605	0.478	0.332	0.307	0.472	0.543	0.695	0.544	0.533	0.574	0.574	0.304	0.426	0.64	0.242	0.509	0.393	0.692	0.52	0.325	0.585	0.389
0.375	0.625	0.643	0.313	0.445	0.354	0.56	0.575	0.465	0.413	0.137	0.291	0.569	0.704	0.693	0.326	0.232	0.69	0.363	0.421	0.68	0.219	0.52	0.446	0.611	0.535	0.331	0.446	0.317
0.581	0.722	0.667	0.378	0.495	0.375	0.626	0.568	0.429	0.297	0.317	0.49	0.496	0.631	0.506	0.502	0.637	0.666	0.446	0.503	0.337	0.354	0.532	0.409	0.487	0.695	0.182	0.44	0.304
0.505	0.602	0.609	0.46	0.48	0.336	0.683	0.6	0.483	0.38	0.314	0.579	0.554	0.728	0.488	0.536	0.623	0.627	0.311	0.451	0.617	0.25	0.321	0.495	0.338	0.704	0.295	0.446	0.422
0.198	0.431	0.591	0.507	0.455	0.38	0.774	0.615	0.4	0.364	0.421	0.562	0.51	0.657	0.343	0.521	0.621	0.557	0.402	0.464	0.658	0.169	0.551	0.472	0.615	0.681	0.287	0.47	0.208
0.258	0.547	0.522	0.345	0.456	0.331	0.604	0.634	0.521	0.337	0.125	0.628	0.525	0.212	0.339	0.689	0.675	0.299	0.289	0.522	0.645	0.161	0.557	0.625	0.525	0.564	0.272	0.432	0.4
0.501	0.571	0.601	0.313	0.464	0.19	0.609	0.69	0.245	0.439	0.349	0.603	0.474	0.617	0.265	0.559	0.775	0.604	0.27	0.529	0.595	0.249	0.514	0.428	0.571	0.673	0.348	0.498	0.476
0.548	0.521	0.292	0.317	0.49	0.422	0.637	0.507	0.495	0.378	0.155	0.399	0.564	0.695	0.223	0.441	0.597	0.542	0.242	0.718	0.593	0.217	0.503	0.464	0.508	0.271	0.352	0.393	0.69
0.578	0.609	0.629	0.39	0.478	0.388	0.64	0.545	0.503	0.367	0.332	0.361	0.568	0.747	0.35	0.476	0.607	0.57	0.335	0.5	0.446	0.137	0.522	0.463	0.394	0.622	0.355	0.452	0.359
0.581	0.525	0.629	0.317	0.421	0.308	0.72	0.466	0.589	0.355	0.135	0.477	0.585	0.699	0.413	0.534	0.43	0.534	0.263	0.406	0.641	0.253	0.565	0.512	0.628	0.706	0.361	0.433	0.175
0.579	0.64	0.664	0.337	0.495	0.405	0.569	0.553	0.686	0.439	0.327	0.463	0.525	0.513	0.355	0.604	0.675	0.375	0.335	0.511	0.675	0.176	0.67	0.588	0.653	0.496	0.413	0.448	0.412
0.187	0.408	0.617	0	0.526	0.487	0.632	0.684	0.457	0.26	0.145	0.509	0.417	0.489	0.443	0.486	0.194	0.584	0.213	0.449	0.675	0.323	0.227	0.533	0.657	0.649	0.344	0.525	0.363
0.424	0.566	0.658	0.304	0.45	0.367	0.573	0.637	0.52	0.51	0.262	0.456	0.52	0.543	0.366	0.514	0.646	0.351	0.168	0.44	0.728	0.322	0.504	0.429	0.674	0.562	0.43	0.429	0.314
0.527	0.463	0.66	0.386	0.472	0.38	0.552	0.67	0.448	0.367	0.129	0.466	0.534	0.504	0.257	0.508	0.563	0.607	0.211	0.493	0.865	0.363	0.501	0.444	0.81	0.692	0.333	0.565	0.432
0.595	0.582	0.565	0.245	0.504	0.27	0.635	0.584	0.451	0.407	0.139	0.421	0.582	0.197	0.31	0.472	0.62	0.445	0.395	0.461	0.636	0.169	0.524	0.413	0.356	0.66	0.35	0.494	0.405
0.507	0.614	0.689	0.38	0.477	0.475	0.533	0.602	0.42	0.429	0.136	0.507	0.444	0.516	0.237	0.455	0.46	0.642	0.325	0.513	0.625	0.295	0.628	0.369	0.592	0.666	0.292	0.439	0.346
0.152	0.575	0.819	0.425	0.468	0.309	0.593	0.571	0.551	0.259	0.366	0.479	0.661	0.199	0.392	0.536	0.435	0.585	0.321	0.222	0.629	0.282	0.229	0.528	0.6	0.503	0.365	0.45	0.331
0.183	0.551	0.671	0.36	0.494	0.472	0.616	0.607	0.411	0.423	0.137	0.505	0.427	0.195	0.43	0.471	0.402	0.738	0.277	0.431	0.633	0.243	0.519	0.394	0.602	0.556	0.342	0.477	0.349
0.181	0.601	0.42	0.496	0.482	0.476	0.596	0.601	0.529	0.395	0.149	0.562	0.489	0.579	0.244	0.498	0.558	0.392	0.366	0.245	0.762	0.266	0.522	0.344	0.546	0.569	0.524	0.496	0.375
0.512	0.251	0.604	0.388	0.485	0.405	0.646	0.84	0.345	0.381	0.131	0.612	0.734	0.588	0.351	0.586	0.578	0.574	0.266	0.473	0.36	0.197	0.541	0.311	0.663	0.382	0.193	0.406	0.323
0.253	0.613	0.595	0.39	0.515	0.466	0.514	0.56	0.436	0.461	0.124	0.532	0.511	0.557	0.35	0.496	0.662	0.596	0.355	0.501	0.681	0.255	0.409	0.47	0.552	0.633	0.342	0.457	0.494
0.509	0.609	0.715	0.343	0.246	0.368	0.593	0.576	0.303	0.394	0.393	0.214	0.216	0.574	0.44	0.554	0.553	0.545	0.395	0.511	0.582	0.349	0.569	0.35	0.672	0.708	0.298	0.373	0.227
0.618	0.544	0.52	0.317	0.488	0.26	0.646	0.604	0.484	0.34	0.169	0.471	0.432	0.661	0.346	0.657	0.501	0.671	0.324	0.307	0.654	0.284	0.459	0.335	0.453	0.479	0.229	0.491	0.337
0.174	0.654	0.641	0.472	0.508	0.306	0.621	0.721	0.453	0.355	0.418	0.449	0.497	0.579	0.427	0.54	0.535	0.279	0.498	0.422	0.448	0.254	0.359	0.479	0.617	0.679	0.537	0.402	0.509
0.295	0.325	0.577	0.275	0.477	0.372	0.531	0.585	0.357	0.387	0.13	0.52	0.44	0.498	0.471	0.518	0.512	0.613	0.321	0.459	0.503	0.298	0.628	0.524	0.495	0.6	0.376	0.457	0.377
0.679	0.598	0.667	0.401	0.55	0.359	0.672	0.62	0.525	0.484	0.395	0.265	0.485	0.522	0.281	0.5	0.322	0.548	0.331	0.338	0.449	0.356	0.56	0.356	0.369	0.671	0.345	0.442	0.189
0.152	0.563	0.519	0.345	0.472	0.495	0.561	0.534	0.389	0.383	0.142	0.456	0.507	0.565	0.242	0.485	0.558	0.483	0.292	0.453	0.26	0.184	0.545	0.535	0.401	0.382	0.297	0.454	0.3
0.577	0.602	0.581	0.333	0.386	0.411	0.594	0.625	0.498	0.505	0.14	0.273	0.482	0.618	0.264	0.513	0.628	0.453	0.285	0.455	0.642	0.207	0.528	0.406	0.638	0.459	0.305	0.335	0.264
0.638	0.606	0.499	0.339	0.61	0.534	0.562	0.65	0.48	0.363	0.137	0.492	0.494	0.187	0.513	0.499	0.614	0.579	0.297	0.561	0.446	0.179	0.581	0.472	0.621	0.225	0.348	0.483	0.512
0.484	0.213	0.558	0.365	0.462	0.349	0.305	0.557	0.493	0.388	0.089	0.542	0.428	0.541	0.322	0.483	0.628	0.49	0.307	0.503	0.671	0.191	0.556	0.387	0.661	0.725	0.364	0.42	0.421
0.361	0.491	0.646	0.26	0.465	0.503	0.58	0.589	0.327	0.489	0.158	0.302	0.533	0.187	0.377	0.531	0.593	0.351	0.277	0.501	0.645	0.35	0.515	0.297	0.617	0.644	0.22	0.496	0.32
0.181	0.633	0.638	0.467	0.739	0.556	0.595	0.537	0.493	0.544	0.294	0.446	0.482	0.234	0.419	0.536	0.638	0.627	0.247	0.49	0.683	0.331	0.492	0.247	0.663	0.721	0.471	0.387	0.426
0.451	0.595	0.588	0.413	0.496	0.328	0.702	0.589	0.538	0.385	0.163	0.368	0.371	0.433	0.318	0.52	0.663	0.296	0.312	0.448	0.446	0.33	0.554	0.493	0.441	0.701	0.358	0.327	0.342
0.168	0.595	0.419	0.389	0.494	0.243	0.684	0.562	0.486	0.261	0.317	0.329	0.556	0.562	0.386	0.39	0.357	0.428	0.273	0.459	0.444	0.175	0.568	0.371	0.37	0.303	0.314	0.495	0.344
0.491	0.607	0.586	0.309	0.301	0.431	0.556	0.581	0.457	0.518	0.099	0.528	0.435	0.468	0.235	0.456	0.544	0.603	0.32	0.49	0.561	0.202	0.517	0.354	0.619	0.421	0.348	0.332	0.354
0.553	0.552	0.422	0.365	0.347	0.472	0.524	0.594	0.179	0.225	0.154	0.439	0.451	0.355	0.618	0.55	0.447	0.571	0.289	0.434	0.688	0.545	0.498	0.446	0.649	0.633	0.353	0.555	0.366
0.178	0.676	0.567	0.4	0.096	0.319	0.697	0.605	0.472	0.425	0.31	0.442	0.465	0.551	0.621	0.615	0.5	0.618	0.341	0.561	0.618	0.34	0.511	0.525	0.626	0.532	0.365	0.459	0.52
0.611	0.514	0.373	0.199	0.259	0.322	0.283	0.666	0.397	0.38	0.12	0.365	0.565	0.161	0.279	0.5	0.682	0.351	0.256	0.554	0.625	0.367	0.328	0.381	0.638	0.662	0.197	0.302	0.534
0.583	0.528	0.548	0.396	0.328	0.31	0.64	0.599	0.533	0.437	0.108	0.462	0.462	0.541	0.417	0.522	0.591	0.595	0.291	0.435	0.395	0.214	0.203	0.388	0.63	0.71	0.299	0.42	0.22
0.356	0.709	0.616	0.48	0.287	0.387	0.788	0.581	0.454	0.487	0.347	0.403	0.485	0.475	0.341	0.616	0.528	0.472	0.437	0.349	0.644	0.284	0.468	0.521	0.62	0.468	0.229	0.42	0.326
0.49	0.551	0.608	0.308	0.335	0.424	0.626	0.539	0.533	0.506	0.315	0.472	0.359	0.498	0.244	0.293	0.66	0.603	0.316	0.584	0.658	0.503	0.597	0.462	0.623	0.623	0.418	0.484	0.425
0.457	0.596	0.647	0.348	0.338	0.401	0.593	0.6	0.49	0.458	0.402	0.319	0.43	0.55	0.351	0.257	0.53	0.567	0.311	0.384	0.371	0.289	0.581	0.445	0.516	0.585	0.329	0.514	0.357
0.552	0.342	0.636	0.348	0.327	0.455	0.596	0.601	0.413	0.435	0.175	0.554	0.428	0.51	0.361	0.688	0.231	0.616	0.301	0.34	0.562	0.272	0.492	0.42	0.55	0.459	0.342	0.412	0.307
0.576	0.407	0.669	0.516	0.383	0.342	0.6	0.474	0.545	0.408	0.372	0.48	0.457	0.544	0.404	0.204	0.771	0.6	0.337	0.669	0.641	0.464	0.47	0.407	0.644	0.629	0.182	0.477	0.66
0.578	0.285	0.653	0.341	0.008	0.384	0.618	0.621	0.205	0.439	0.201	0.491	0.56	0.431	0.067	0.515	0.643	0.63	0.262	0.479	0.699	0.282	0.622	0.607	0.674	0.723	0.363	0.36	0.426
0.556	0.37	0.527	0.391	0.322	0.449	0.603	0.589	0.398	0.464	0.184	0.465	0.502	0.577	0.267	0.541	0.63	0.533	0.296	0.461	0.688	0.234	0.481	0.389	0.67	0.708	0.313	0.485	0.419
0.276	0.392	0.572	0.482	0.381	0.282	0.563	0.604	0.475	0.45	0.197	0.512	0.442	0.52	0.368	0.612	0.5	0.558	0.36	0.411	0.598	0.385	0.523	0.5	0.615	0.383	0.311	0.431	0.318
0.357	0.382	0.304	0.512	0.375	0.326	0.569	0.506	0.668	0.367	0.208	0.492	0.569	0.19	0.449	0.475	0.616	0.561	0.276	0.561	0.271	0.493	0.683	0.586	0.514	0.221	0.426	0.432	0.248
0.552	0.302	0.66	0.435	0.299	0.511	0.517	0.441	0.519	0.55	0.213	0.296	0.517	0.55	0.399	0.259	0.613	0.541	0.292	0.582	0.666	0.385	0.533	0.476	0.67	0.357	0.344	0.491	0.183
0.564	0.302	0.702	0.493	0.357	0.401	0.593	0.613	0.488	0.421	0.419	0.444	0.533	0.555	0.355	0.512	0.165	0.623	0.328	0.49	0.529	0.326	0.511	0.458	0.296	0.39	0.363	0.401	0.265
0.179	0.379	0.624	0.511	0.364	0.244	0.597	0.625	0.35	0.352	0.184	0.322	0.515	0.598	0.329	0.574	0.538	0.597	0.342	0.47	0.562	0.594	0.409	0.238	0.619	0.375	0.52	0.422	0.373
0.26	0.378	0.543	0.516	0.309	0.285	0.62	0.601	0.523	0.463	0.42	0.475	0.532	0.537	0.282	0.348	0.213	0.274	0.293	0.325	0.854	0.318	0.559	0.248	0.825	0.444	0.622	0.588	0.298
0.562	0.344	0.688	0.532	0.361	0.32	0.596	0.666	0.515	0.378	0.425	0.509	0.519	0.506	0.314	0.594	0.617	0.639	0.312	0.546	0.67	0.316	0.647	0.302	0.684	0.378	0.66	0.449	0.332
0.513	0.319	0.282	0.508	0.346	0.161	0.607	0.578	0.354	0.372	0.345	0.458	0.524	0.538	0.386	0.57	0.611	0.541	0.434	0.567	0.65	0.349	0.543	0.271	0.638	0.381	0.337	0.451	0.422
0.587	0.293	0.655	0.52	0.327	0.417	0.573	0.574	0.487	0.484	0.162	0.258	0.477	0.482	0.436	0.587	0.583	0.574	0.359	0.564	0.333	0.406	0.267	0.23	0.493	0.365	0.532	0.447	0.253
0.549	0.364	0.821	0.5	0.378	0.394	0.632	0.636	0.404	0.503	0.388	0.506	0.43	0.574	0.333	0.568	0.611	0.835	0.224	0.573	0.612	0.384	0.541	0.209	0.331	0.435	0.486	0.575	0.38
0.639	0.418	0.632	0.537	0.355	0.457	0.687	0.625	0.517	0.412	0.197	0.286	0.497	0.566	0.445	0.589	0.613	0.578	0.281	0.549	0.652	0.264	0.582	0.219	0.649	0.378	0.402	0.572	0.405
0.185	0.38	0.648	0.499	0.392	0.424	0.549	0.594	0.229	0.429	0.449	0.481	0.498	0.56	0.37	0.495	0.598	0.629	0.336	0.461	0.589	0.297	0.582	0.266	0.572	0.194	0.594	0.572	0.352
0.495	0.406	0.531	0.47	0.306	0.281	0.618	0.675	0.537	0.288	0.195	0.554	0.496	0.483	0.273	0.659	0.662	0.315	0.302	0.436	0.578	0.351	0.569	0.209	0.599	0.361	0.629	0.627	0.275
0.558	0.308	0.618	0.508	0.43	0.51	0.604	0.791	0.54	0.469	0.419	0.593	0.414	0.637	0.201	0.497	0.358	0.622	0.322	0.356	0.568	0.426	0.605	0.265	0.502	0.37	0.649	0.497	0.335
0.662	0.325	0.284	0.157	0.345	0.388	0.654	0.586	0.528	0.406	0.185	0.471	0.501	0.547	0.237	0.579	0.595	0.575	0.218	0.601	0.402	0.434	0.547	0.292	0.455	0.447	0.599	0.539	0.405
0.502	0.361	0.557	0.441	0.306	0.356	0.575	0.55	0.5	0.424	0.508	0.497	0.473	0.197	0.322	0.564	0.197	0.588	0.246	0.445	0.61	0.563	0.552	0.272	0.631	0.372	0.629	0.517	0.297
0.129	0.423	0.589	0.507	0.401	0.405	0.562	0.497	0.523	0.516	0.174	0.376	0.517	0.589	0.308	0.657	0.666	0.581	0.238	0.59	0.624	0.293	0.205	0.221	0.649	0.412	0.37	0.576	0.395
0.172	0.264	0.578	0.422	0.362	0.453	0.556	0.431	0.575	0.35	0.202	0.525	0.467	0.676	0.281	0.567	0.613	0.344	0.352	0.631	0.649	0.479	0.596	0.264	0.644	0.385	0.458	0.566	0.425
0.157	0.387	0.579	0.554	0.307	0.293	0.509	0.526	0.387	0.552	0.23	0.494	0.555	0.541	0.337	0.467	0.572	0.566	0.298	0.542	0.662	0.346	0.62	0.3	0.594	0.341	0.66	0.554	0.36
0.582	0.302	0.618	0.418	0.347	0.312	0.63	0.51	0.422	0.457	0.372	0.444	0.185	0.572	0.289	0.474	0.455	0.336	0.37	0.401	0.678	0.475	0.499	0.249	0.635	0.382	0.488	0.527	0.333
0.271	0.355	0.629	0.464	0.337	0.419	0.593	0.46	0.455	0.512	0.204	0.488	0.393	0.503	0.242	0.507	0.357	0.623	0.257	0.185	0.558	0.381	0.571	0.277	0.317	0.409	0.602	0.46	0.309
0.551	0.292	0.55	0.476	0.241	0.403	0.569	0.464	0.566	0.466	0.184	0.378	0.338	0.702	0.288	0.555	0.462	0.457	0.362	0.441	0.647	0.44	0.258	0.307	0.655	0.425	0.718	0.589	0.333
0.6	0.157	0.604	0.5	0.114	0.378	0.566	0.487	0.458	0.428	0.189	0.393	0.425	0.685	0.249	0.482	0.567	0.641	0.228	0.276	0.666	0.404	0.658	0.262	0.719	0.391	0.581	0.645	0.362
0.175	0.38	0.606	0.535	0.342	0.19	0.542	0.509	0.547	0.363	0.19	0.523	0.366	0.232	0.274	0.532	0.534	0.545	0.352	0.433	0.524	0.566	0.591	0.237	0.543	0.218	0.367	0.447	0.363
0.306	0.362	0.554	0.557	0.365	0.3	0.642	0.51	0.331	0.481	0.374	0.516	0.435	0.628	0.285	0.644	0.671	0.533	0.356	0.461	0.656	0.386	0.443	0.247	0.616	0.379	0.331	0.526	0.366
0.612	0.301	0.422	0.537	0.393	0.465	0.594	0.504	0.395	0.459	0.233	0.465	0.4	0.245	0.229	0.432	0.547	0.336	0.476	0.617	0.355	0.35	0.464	0.223	0.706	0.391	0.496	0.575	0.334
0.151	0.359	0.651	0.503	0.333	0.41	0.667	0.457	0.353	0.47	0.368	0.511	0.367	0.223	0.33	0.55	0.455	0.615	0.328	0.333	0.69	0.414	0.44	0.232	0.605	0.397	0.579	0.65	0.324
0.558	0.28	0.526	0.446	0.349	0.339	0.52	0.49	0.529	0.526	0.181	0.452	0.435	0.673	0.318	0.497	0.476	0.682	0.36	0.351	0.596	0.477	0.554	0.225	0.603	0.363	0.351	0.528	0.398
0.549	0.332	0.602	0.523	0.376	0.428	0.591	0.521	0.381	0.455	0.383	0.48	0.42	0.728	0.31	0.662	0.476	0.494	0.307	0.475	0.57	0.357	0.41	0.256	0.489	0.38	0.458	0.568	0.289
0.574	0.411	0.502	0.49	0.331	0.359	0.634	0.556	0.412	0.45	0.186	0.288	0.239	0.676	0.307	0.625	0.335	0.616	0.286	0.336	0.437	0.339	0.571	0.27	0.563	0.408	0.666	0.47	0.395
0.166	0.376	0.66	0.472	0.321	0.29	0.584	0.5	0.569	0.446	0.187	0.548	0.431	0.631	0.322	0.633	0.473	0.285	0.297	0.422	0.432	0.42	0.662	0.205	0.611	0.218	0.41	0.44	0.321
0.288	0.325	0.568	0.484	0.347	0.321	0.55	0.491	0.402	0.392	0.209	0.422	0.428	0.661	0.33	0.5	0.704	0.69	0.281	0.449	0.501	0.333	0.56	0.275	0.383	0.492	0.489	0.567	0.268
0.154	0.13	0.57	0.444	0.315	0.337	0.323	0.515	0.512	0.46	0.132	0.48	0.392	0.635	0.281	0.629	0.594	0.563	0.284	0.436	0.256	0.481	0.559	0.253	0.355	0.319	0.564	0.552	0.375
0.373	0.406	0.521	0.481	0.38	0.508	0.581	0.585	0.443	0.521	0.202	0.256	0.426	0.69	0.221	0.56	0.584	0.454	0.484	0.6	0.572	0.429	0.458	0.231	0.701	0.389	0.562	0.338	0.43
0.368	0.362	0.53	0.31	0.335	0.264	0.634	0.488	0.535	0.269	0.335	0.555	0.41	0.713	0.198	0.557	0.632	0.505	0.262	0.541	0.419	0.447	0.625	0.144	0.546	0.386	0.538	0.622	0.324
0.171	0.383	0.565	0.377	0.401	0.442	0.623	0.603	0.37	0.219	0.16	0.402	0.405	0.591	0.334	0.568	0.62	0.531	0.321	0.503	0.654	0.319	0.553	0.167	0.598	0.383	0.165	0.442	0.405
0.426	0.403	0.528	0.553	0.223	0.335	0.591	0.556	0.473	0.477	0.425	0.505	0.386	0.661	0.295	0.534	0.591	0.592	0.273	0.571	0.543	0.287	0.522	0.25	0.559	0.374	0.501	0.57	0.306
0.441	0.362	0.54	0.518	0.368	0.403	0.618	0.5	0.557	0.469	0.175	0.479	0.414	0.239	0.291	0.477	0.395	0.37	0.294	0.549	0.699	0.498	0.664	0.307	0.697	0.188	0.657	0.455	0.345
0.257	0.347	0.666	0.323	0.413	0.379	0.555	0.501	0.476	0.47	0.179	0.327	0.431	0.728	0.297	0.567	0.585	0.547	0.301	0.494	0.443	0.561	0.48	0.265	0.489	0.345	0.556	0.5	0.292
0.303	0.322	0.504	0.527	0.356	0.615	0.624	0.514	0.521	0.786	0.41	0.431	0.345	0.225	0.292	0.574	0.456	0.305	0.299	0.535	0.488	0.459	0.543	0.285	0.373	0.367	0.589	0.564	0.38
0.312	0.415	0.368	0.39	0.41	0.835	0.295	0.494	0.153	0.844	0.171	0.478	0.396	0.191	0.275	0.598	0.416	0.409	0.287	0.535	0.523	0.206	0.59	0.292	0.585	0.43	0.655	0.325	0.415
0.399	0.285	0.525	0.517	0.396	0.432	0.573	0.433	0.46	0.51	0.164	0.489	0.43	0.514	0.222	0.617	0.665	0.573	0.286	0.516	0.695	0.205	0.584	0.258	0.714	0.39	0.634	0.541	0.428
0.345	0.383	0.398	0.5	0.395	0.479	0.621	0.487	0.42	0.442	0.373	0.438	0.381	0.588	0.323	0.42	0.623	0.531	0.295	0.572	0.562	0.232	0.271	0.209	0.541	0.376	0.387	0.64	0.258
0.417	0.307	0.593	0.55	0.432	0.415	0.663	0.572	0.566	0.422	0.437	0.45	0.436	0.661	0.313	0.571	0.541	0.658	0.369	0.403	0.63	0.192	0.276	0.271	0.609	0.372	0.6	0.348	0.355
0.32	0.392	0.383	0.477	0.169	0.404	0.616	0.501	0.442	0.433	0.409	0.447	0.407	0.395	0.266	0.255	0.554	0.37	0.286	0.488	0.396	0.211	0.538	0.262	0.671	0.392	0.451	0.541	0.357
0.198	0.482	0.526	0.303	0.167	0.379	0.544	0.548	0.533	0.493	0.159	0.433	0.427	0.592	0.304	0.223	0.556	0.652	0.462	0.493	0.61	0.201	0.591	0.255	0.617	0.4	0.587	0.48	0.301
0.355	0.385	0.66	0.204	0.404	0.306	0.588	0.508	0.55	0.495	0.527	0.42	0.429	0.289	0.29	0.562	0.218	0.42	0.468	0.329	0.584	0.171	0.57	0.276	0.581	0.509	0.627	0.571	0.3
0.391	0.511	0.543	0.408	0.44	0.389	0.568	0.546	0.379	0.301	0.501	0.57	0.381	0.723	0.219	0.271	0.621	0.681	0.49	0.509	0.384	0.22	0.576	0.283	0.598	0.374	0.631	0.566	0.388
0.339	0.51	0.611	0.295	0.407	0.433	0.505	0.468	0.486	0.545	0.527	0.526	0.425	0.556	0.278	0.652	0.679	0.566	0.431	0.639	0.583	0.211	0.506	0.24	0.635	0.389	0.216	0.561	0.445
0.167	0.47	0.631	0.349	0.408	0.42	0.528	0.493	0.226	0.4	0.692	0.491	0.425	0.509	0.27	0.57	0.617	0.597	0.68	0.555	0.633	0.243	0.527	0.225	0.666	0.398	0.546	0.649	0.429
0.281	0.42	0.614	0.437	0.406	0.284	0.49	0.58	0.389	0.323	0.669	0.509	0.386	0.612	0.364	0.487	0.507	0.621	0.746	0.432	0.624	0.179	0.531	0.241	0.625	0.353	0.607	0.409	0.235
0.37	0.427	0.557	0.303	0.455	0.316	0.534	0.408	0.398	0.447	0.159	0.512	0.394	0.706	0.09	0.283	0.481	0.623	0.543	0.427	0.649	0.213	0.495	0.256	0.629	0.678	0.301	0.608	0.209
0.39	0.505	0.581	0.301	0.436	0.415	0.55	0.537	0.471	0.511	0.489	0.43	0.335	0.669	0.291	0.569	0.173	0.567	0.53	0.453	0.583	0.194	0.542	0.287	0.69	0.656	0.629	0.543	0.354
0.39	0.512	0.574	0.34	0.392	0.181	0.592	0.524	0.575	0.414	0.18	0.524	0.459	0.567	0.298	0.565	0.447	0.621	0.488	0.369	0.266	0.222	0.681	0.305	0.484	0.535	0.671	0.467	0.416
0.393	0.515	0.304	0.354	0.398	0.721	0.569	0.517	0.54	0.438	0.175	0.53	0.443	0.653	0.368	0.362	0.195	0.605	0.429	0.25	0.557	0.26	0.582	0.294	0.587	0.557	0.636	0.49	0.337
0.356	0.364	0.575	0.33	0.418	0.429	0.559	0.414	0.389	0.514	0.175	0.453	0.422	0.721	0.311	0.792	0.481	0.507	0.328	0.429	0.545	0.206	0.38	0.339	0.311	0.793	0.504	0.614	0.362
0.165	0.419	0.605	0.319	0.418	0.405	0.511	0.35	0.38	0.394	0.523	0.379	0.395	0.216	0.284	0.59	0.508	0.611	0.571	0.4	0.552	0.248	0.413	0.388	0.638	0.889	0.506	0.541	0.423
0.349	0.523	0.613	0.315	0.431	0.457	0.552	0.504	0.403	0.433	0.193	0.428	0.428	0.624	0.299	0.562	0.452	0.631	0.413	0.409	0.68	0.229	0.393	0.363	0.625	0.688	0.291	0.53	0.262
0.419	0.478	0.482	0.331	0.397	0.306	0.589	0.521	0.377	0.322	0.525	0.432	0.433	0.704	0.246	0.598	0.473	0.254	0.442	0.406	0.695	0.188	0.141	0.34	0.706	0.596	0.466	0.652	0.368
0.391	0.487	0.561	0.36	0.451	0.449	0.569	0.489	0.406	0.472	0.171	0.545	0.37	0.671	0.248	0.579	0.494	0.541	0.57	0.406	0.609	0.212	0.387	0.296	0.618	0.704	0.457	0.503	0.418
0.364	0.449	0.292	0.388	0.396	0.702	0.584	0.522	0.384	0.539	0.51	0.465	0.432	0.588	0.346	0.467	0.504	0.581	0.548	0.38	0.335	0.23	0.408	0.288	0.295	0.305	0.337	0.386	0.427
0.134	0.494	0.562	0.319	0.361	0.304	0.556	0.538	0.215	0.389	0.175	0.533	0.402	0.444	0.381	0.623	0.513	0.582	0.552	0.389	0.325	0.231	0.419	0.384	0.519	0.627	0.502	0.443	0.324
0.166	0.511	0.619	0.191	0.443	0.419	0.603	0.46	0.382	0.496	0.512	0.337	0.199	0.619	0.299	0.534	0.328	0.576	0.33	0.22	0.353	0.228	0.39	0.276	0.467	0.688	0.51	0.436	0.2
0.168	0.525	0.654	0.421	0.402	0.421	0.517	0.431	0.379	0.342	0.178	0.367	0.407	0.606	0.316	0.555	0.489	0.679	0.3	0.404	0.321	0.287	0.382	0.371	0.494	0.545	0.514	0.445	0.417
0.344	0.459	0.623	0.36	0.4	0.381	0.613	0.504	0.36	0.498	0.527	0.3	0.48	0.664	0.287	0.571	0.203	0.613	0.404	0.362	0.393	0.206	0.386	0.372	0.416	0.695	0.466	0.365	0.332
0.225	0.381	0.532	0.272	0.411	0.392	0.575	0.485	0.356	0.472	0.505	0.402	0.472	0.678	0.315	0.62	0.478	0.299	0.524	0.406	0.435	0.179	0.373	0.384	0.403	0.571	0.492	0.47	0.385
0.419	0.463	0.238	0.354	0.399	0.699	0.545	0.483	0.373	0.777	0.692	0.48	0.485	0.706	0.263	0.574	0.491	0.268	0.521	0.435	0.332	0.224	0.2	0.312	0.539	0.725	0.344	0.388	0.411
0.358	0.428	0.508	0.357	0.334	0.616	0.579	0.524	0.412	0.683	0.171	0.465	0.614	0.629	0.337	0.498	0.474	0.339	0.584	0.372	0.355	0.189	0.421	0.354	0.519	0.627	0.367	0.394	0.388
0.167	0.496	0.534	0.371	0.246	0.436	0.539	0.559	0.393	0.489	0.52	0.526	0.559	0.664	0.307	0.438	0.477	0.282	0.424	0.313	0.366	0.256	0.41	0.379	0.508	0.701	0.509	0.447	0.383
0.268	0.399	0.514	0.33	0.442	0.26	0.573	0.537	0.39	0.382	0.436	0.526	0.487	0.628	0.743	0.532	0.329	0.178	0.507	0.254	0.35	0.228	0.371	0.384	0.528	0.525	0.432	0.381	0.485
0.399	0.162	0.5	0.363	0.419	0.328	0.57	0.497	0.379	0.479	0.547	0.425	0.502	0.221	0.675	0.529	0.415	0.329	0.435	0.351	0.337	0.215	0.408	0.337	0.502	0.591	0.479	0.397	0.362
0.123	0.482	0.551	0.381	0.46	0.441	0.496	0.516	0.377	0.478	0.522	0.4	0.323	0.565	0.408	0.552	0.452	0.488	0.518	0.207	0.392	0.212	0.279	0.392	0.332	0.562	0.547	0.433	0.413
0.369	0.458	0.545	0.327	0.411	0.362	0.565	0.605	0.352	0.468	0.146	0.407	0.53	0.64	0.293	0.54	0.424	0.3	0.569	0.306	0.347	0.21	0.427	0.298	0.486	0.414	0.492	0.44	0.359
0.435	0.403	0.461	0.378	0.41	0.421	0.584	0.539	0.374	0.804	0.553	0.417	0.412	0.735	0.439	0.614	0.494	0.493	0.363	0.416	0.361	0.192	0.409	0.323	0.5	0.613	0.303	0.448	0.36
0.384	0.466	0.546	0.341	0.437	0.706	0.614	0.545	0.42	0.46	0.161	0.343	0.48	0.713	0.381	0.409	0.49	0.298	0.274	0.435	0.335	0.204	0.366	0.425	0.518	0.721	0.395	0.481	0.238
0.143	0.248	0.529	0.459	0.395	0.442	0.512	0.563	0.4	0.436	0.516	0.349	0.489	0.494	0.442	0.526	0.397	0.361	0.565	0.406	0.34	0.276	0.457	0.328	0.478	0.496	0.422	0.405	0.387
0.458	0.488	0.532	0.379	0.393	0.335	0.57	0.598	0.283	0.447	0.167	0.414	0.522	0.526	0.458	0.522	0.393	0.265	0.551	0.276	0.148	0.225	0.333	0.312	0.537	0.739	0.476	0.436	0.382
0.178	0.475	0.388	0.278	0.443	0.4	0.549	0.586	0.396	0.428	0.447	0.404	0.492	0.241	0.334	0.617	0.384	0.432	0.509	0.383	0.335	0.262	0.394	0.333	0.438	0.635	0.355	0.449	0.332
0.162	0.497	0.541	0.31	0.392	0.428	0.529	0.538	0.314	0.429	0.658	0.428	0.51	0.502	0.425	0.691	0.287	0.335	0.758	0.307	0.342	0.183	0.275	0.361	0.534	0.664	0.378	0.407	0.217
0.841	0.486	0.523	0.298	0.416	0.429	0.494	0.515	0.332	0.502	0.535	0.384	0.394	0.233	0.378	0.604	0.393	0.323	0.704	0.298	0.331	0.236	0.408	0.352	0.498	0.414	0.54	0.435	0.337
0.178	0.134	0.532	0.232	0.405	0.377	0.316	0.559	0.369	0.282	0.468	0.414	0.414	0.219	0.487	0.487	0.516	0.308	0.564	0.3	0.432	0.209	0.428	0.327	0.487	0.445	0.38	0.561	0.32
0.168	0.494	0.431	0.313	0.321	0.291	0.587	0.562	0.336	0.15	0.454	0.406	0.389	0.536	0.286	0.611	0.487	0.308	0.265	0.315	0.433	0.202	0.405	0.375	0.453	0.249	0.362	0.475	0.401
0.148	0.483	0.541	0.206	0.464	0.357	0.582	0.592	0.313	0.177	0.191	0.242	0.483	0.501	0.452	0.562	0.493	0.218	0.461	0.427	0.339	0.265	0.41	0.395	0.324	0.717	0.467	0.514	0.408
0.136	0.475	0.511	0.39	0.496	0.335	0.599	0.56	0.368	0.226	0.41	0.447	0.545	0.543	0.341	0.555	0.519	0.326	0.528	0.424	0.308	0.224	0.321	0.309	0.351	0.673	0.445	0.378	0.403
0.135	0.486	0.533	0.323	0.45	0.406	0.565	0.564	0.398	0.219	0.178	0.355	0.53	0.524	0.335	0.649	0.489	0.319	0.402	0.436	0.354	0.198	0.403	0.231	0.508	0.805	0.439	0.294	0.438
0.166	0.462	0.565	0.296	0.756	0.42	0.541	0.586	0.372	0.23	0.781	0.398	0.414	0.52	0.317	0.563	0.492	0.254	0.527	0.408	0.439	0.223	0.439	0.248	0.554	0.778	0.167	0.441	0.349
0.183	0.427	0.519	0.294	0.889	0.505	0.553	0.625	0.373	0.3	0.421	0.255	0.548	0.546	0.299	0.455	0.316	0.385	0.769	0.416	0.342	0.213	0.435	0.256	0.514	0.316	0.419	0.474	0.379
0.164	0.478	0.497	0.325	0.506	0.448	0.562	0.518	0.38	0.219	0.154	0.397	0.661	0.505	0.511	0.569	0.505	0.343	0.485	0.408	0.347	0.246	0.418	0.385	0.497	0.43	0.535	0.416	0.341
0.156	0.516	0.465	0.256	0.522	0.369	0.295	0.529	0.372	0.181	0.599	0.292	0.511	0.496	0.28	0.544	0.396	0.288	0.505	0.428	0.356	0.198	0.333	0.355	0.517	0.66	0.467	0.388	0.345
0.202	0.361	0.478	0.339	0.237	0.416	0.558	0.567	0.366	0.249	0.578	0.403	0.497	0.58	0.345	0.554	0.353	0.419	0.51	0.466	0.438	0.179	0.397	0.351	0.409	0.557	0.51	0.344	0.409
0.138	0.496	0.548	0.32	0.201	0.425	0.564	0.662	0.138	0.28	0.184	0.371	0.575	0.539	0.471	0.718	0.512	0.263	0.491	0.44	0.462	0.262	0.396	0.406	0.339	0.662	0.514	0.451	0.425
0.176	0.415	0.483	0.298	0.6	0.314	0.616	0.539	0.328	0.239	0.177	0.473	0.684	0.192	0.33	0.391	0.504	0.045	0.563	0.415	0.45	0.756	0.39	0.359	0.517	0.81	0.51	0.278	0.296
0.158	0.496	0.328	0.301	0.46	0.309	0.555	0.563	0.362	0.088	0.165	0.36	0.659	0.529	0.273	0.537	0.494	0.222	0.711	0.429	0.332	0.167	0.15	0.273	0.526	0.459	0.32	0.46	0.338
0.658	0.494	0.518	0.363	0.512	0.458	0.566	0.576	0.388	0.255	0.227	0.408	0.541	0.17	0.323	0.25	0.431	0.358	0.417	0.423	0.319	0.211	0.259	0.394	0.43	0.654	0.517	0.47	0.366
0.175	0.591	0.37	0.355	0.58	0.412	0.608	0.505	0.377	0.2	0.209	0.318	0.414	0.211	0.347	0.201	0.491	0.342	0.458	0.429	0.344	0.274	0.396	0.399	0.527	0.6	0.339	0.336	0.356
0.177	0.64	0.517	0.55	0.528	0.236	0.596	0.574	0.39	0.087	0.202	0.406	0.52	0.566	0.335	0.569	0.195	0.315	0.386	0.281	0.16	0.224	0.338	0.377	0.508	0.475	0.439	0.388	0.365
0.161	0.616	0.334	0.47	0.502	0.313	0.525	0.607	0.393	0.202	0.203	0.371	0.501	0.556	0.29	0.259	0.484	0.419	0.457	0.443	0.34	0.221	0.352	0.329	0.538	0.704	0.463	0.367	0.448
0.152	0.744	0.484	0.395	0.452	0.336	0.485	0.549	0.339	0.142	0.214	0.428	0.514	0.489	0.479	0.621	0.493	0.321	0.447	0.438	0.328	0.265	0.396	0.389	0.507	0.73	0.494	0.412	0.39
0.171	0.547	0.545	0.692	0.512	0.181	0.625	0.573	0.42	0.206	0.496	0.327	0.513	0.368	0.458	0.655	0.498	0.471	0.572	0.414	0.168	0.194	0.417	0.353	0.47	0.809	0.198	0.52	0.427
0.177	0.629	0.498	0.855	0.473	0.416	0.825	0.56	0.18	0.191	0.223	0.366	0.535	0.506	0.304	0.242	0.61	0.326	0.529	0.539	0.344	0.205	0.383	0.32	0.513	0.354	0.416	0.437	0.153
0.699	0.63	0.519	0.483	0.575	0.437	0.575	0.553	0.392	0.276	0.521	0.388	0.465	0.206	0.759	0.474	0.177	0.265	0.464	0.494	0.395	0.173	0.401	0.369	0.549	0.321	0.517	0.493	0.259
0.148	0.631	0.54	0.486	0.436	0.426	0.572	0.565	0.362	0.193	0.492	0.433	0.466	0.541	0.736	0.478	0.56	0.348	0.402	0.508	0.35	0.258	0.412	0.328	0.491	0.312	0.278	0.357	0.266
0.165	0.506	0.551	0.515	0.503	0.447	0.546	0.522	0.37	0.158	0.475	0.343	0.501	0.528	0.388	0.348	0.214	0.296	0.365	0.324	0.333	0.195	0.364	0.391	0.497	0.286	0.496	0.419	0.234
0.176	0.521	0.512	0.601	0.524	0.313	0.607	0.601	0.379	0.172	0.216	0.408	0.518	0.394	0.163	0.489	0.78	0.315	0.55	0.556	0.325	0.159	0.443	0.378	0.526	0.342	0.515	0.397	0.21
0.136	0.588	0.489	0.508	0.517	0.466	0.589	0.467	0.402	0.196	0.578	0.392	0.199	0.557	0.371	0.488	0.886	0.308	0.358	0.71	0.283	0.19	0.396	0.394	0.443	0.348	0.494	0.492	0.251
0.102	0.608	0.511	0.522	0.743	0.396	0.577	0.6	0.514	0.176	0.245	0.364	0.4	0.51	0.388	0.485	0.593	0.297	0.372	0.701	0.392	0.229	0.569	0.48	0.535	0.322	0.625	0.4	0.603
0.666	0.611	0.249	0.465	0.51	0.348	0.526	0.58	0.416	0.161	0.453	0.425	0.4	0.484	0.351	0.482	0.605	0.312	0.545	0.544	0.339	0.239	0.529	0.401	0.266	0.301	0.331	0.439	0.273
0.544	0.609	0.554	0.418	0.478	0.406	0.581	0.593	0.543	0.251	0.203	0.426	0.359	0.413	0.47	0.488	0.611	0.328	0.448	0.516	0.395	0.271	0.331	0.457	0.525	0.31	0.569	0.411	0.242
0.167	0.58	0.521	0.505	0.566	0.416	0.631	0.461	0.43	0.186	0.433	0.406	0.397	0.518	0.775	0.414	0.608	0.287	0.524	0.447	0.344	0.282	0.511	0.427	0.537	0.212	0.492	0.394	0.259
0.082	0.459	0.54	0.145	0.517	0.322	0.6	0.417	0.535	0.208	0.222	0.287	0.34	0.529	0.268	0.477	0.656	0.298	0.292	0.492	0.323	0.201	0.547	0.379	0.548	0.31	0.385	0.448	0.216
0.17	0.587	0.463	0.414	0.759	0.344	0.561	0.607	0.249	0.236	0.381	0.413	0.458	0.219	0.357	0.462	0.386	0.401	0.324	0.337	0.33	0.235	0.738	0.664	0.53	0.328	0.631	0.384	0.136
0.164	0.581	0.491	0.465	0.736	0.432	0.537	0.601	0.811	0.23	0.224	0.327	0.359	0.53	0.355	0.481	0.612	0.329	0.357	0.534	0.619	0.237	0.87	0.717	0.375	0.267	0.834	0.527	0.263
0.667	0.595	0.249	0.441	0.445	0.401	0.535	0.537	0.515	0.169	0.21	0.37	0.384	0.505	0.343	0.444	0.216	0.317	0.343	0.446	0.577	0.234	0.583	0.515	0.321	0.31	0.625	0.556	0.261
0.119	0.578	0.511	0.644	0.244	0.37	0.565	0.584	0.519	0.202	0.212	0.378	0.428	0.539	0.359	0.479	0.645	0.347	0.451	0.566	0.62	0.208	0.515	0.577	0.325	0.267	0.611	0.583	0.26
0.181	0.535	0.525	0.352	0.505	0.183	0.705	0.582	0.492	0.205	0.551	0.425	0.37	0.525	0.467	0.456	0.586	0.282	0.542	0.565	0.526	0.206	0.597	0.502	0.347	0.344	0.619	0.536	0.255
0.412	0.577	0.543	0.394	0.532	0.306	0.554	0.553	0.495	0.222	0.216	0.299	0.357	0.395	0.488	0.428	0.594	0.328	0.397	0.549	0.438	0.236	0.208	0.436	0.247	0.322	0.4	0.549	0.278
0.179	0.533	0.545	0.448	0.48	0.398	0.575	0.501	0.549	0.218	0.228	0.34	0.376	0.53	0.745	0.371	0.482	0.31	0.428	0.403	0.749	0.284	0.505	0.434	0.353	0.353	0.46	0.654	0.221
0.164	0.215	0.293	0.46	0.527	0.373	0.536	0.622	0.414	0.221	0.225	0.269	0.475	0.445	0.194	0.456	0.393	0.55	0.362	0.208	0.789	0.268	0.573	0.55	0.355	0.255	0.664	0.824	0.199
0.16	0.59	0.592	0.486	0.757	0.36	0.454	0.545	0.468	0.23	0.2	0.366	0.37	0.517	0.178	0.442	0.442	0.614	0.52	0.44	0.587	0.231	0.496	0.414	0.342	0.303	0.459	0.556	0.268
0.141	0.744	0.659	0.696	0.459	0.426	0.568	0.548	0.463	0.208	0.548	0.374	0.413	0.485	0.196	0.427	0.722	0.585	0.351	0.285	0.601	0.282	0.597	0.488	0.394	0.325	0.577	0.569	0.271
0.366	0.511	0.603	0.486	0.541	0.392	0.552	0.572	0.555	0.15	0.276	0.37	0.29	0.496	0.295	0.454	0.525	0.34	0.476	0.55	0.634	0.284	0.262	0.513	0.357	0.257	0.621	0.538	0.197
0.394	0.595	0.622	0.47	0.498	0.29	0.603	0.595	0.465	0.218	0.571	0.408	0.354	0.498	0.26	0.478	0.628	0.58	0.286	0.459	0.56	0.197	0.582	0.52	0.252	0.312	0.557	0.5	0.255
0.142	0.311	0.742	0.38	0.488	0.357	0.487	0.523	0.532	0.191	0.221	0.425	0.359	0.547	0.337	0.368	0.564	0.352	0.539	0.55	0.558	0.204	0.596	0.395	0.331	0.336	0.373	0.497	0.186
0.51	0.553	0.779	0.479	0.536	0.353	0.588	0.498	0.319	0.229	0.582	0.559	0.345	0.54	0.232	0.427	0.433	0.743	0.486	0.376	0.582	0.195	0.417	0.339	0.359	0.31	0.345	0.523	0.248
0.438	0.792	0.539	0.683	0.596	0.478	0.755	0.522	0.418	0.271	0.211	0.568	0.471	0.242	0.303	0.459	0.509	0.58	0.44	0.324	0.521	0.175	0.464	0.362	0.349	0.346	0.461	0.454	0.267
0.417	0.776	0.605	0.665	0.746	0.265	0.636	0.492	0.345	0.075	0.209	0.601	0.385	0.502	0.256	0.467	0.478	0.625	0.462	0.473	0.607	0.291	0.458	0.42	0.314	0.293	0.538	0.547	0.272
0.3	0.609	0.616	0.547	0.306	0.424	0.556	0.483	0.771	0.402	0.227	0.485	0.37	0.516	0.339	0.472	0.325	0.559	0.475	0.315	0.355	0.276	0.563	0.505	0.334	0.329	0.341	0.527	0.154
0.515	0.212	0.619	0.454	0.275	0.4	0.323	0.522	0.464	0.531	0.152	0.508	0.469	0.543	0.363	0.5	0.494	0.569	0.45	0.533	0.634	0.221	0.491	0.518	0.293	0.257	0.46	0.563	0.188
0.388	0.605	0.411	0.464	0.281	0.36	0.577	0.679	0.421	0.504	0.211	0.726	0.403	0.51	0.239	0.424	0.633	0.371	0.31	0.411	0.579	0.193	0.597	0.488	0.34	0.285	0.623	0.458	0.177
0.393	0.602	0.611	0.287	0.324	0.353	0.609	0.762	0.534	0.477	0.404	0.906	0.451	0.687	0.283	0.463	0.589	0.564	0.392	0.407	0.552	0.214	0.563	0.32	0.316	0.105	0.409	0.574	0.25
0.422	0.615	0.571	0.343	0.327	0.355	0.551	0.496	0.45	0.446	0.195	0.55	0.437	0.247	0.213	0.473	0.592	0.619	0.49	0.545	0.431	0.277	0.567	0.574	0.325	0.353	0.445	0.414	0.257
0.392	0.647	0.613	0.514	0.367	0.35	0.582	0.476	0.487	0.398	0.509	0.585	0.414	0.645	0.338	0.474	0.791	0.512	0.362	0.57	0.442	0.269	0.548	0.43	0.306	0.297	0.525	0.454	0.193
0.23	0.728	0.51	0.745	0.295	0.391	0.748	0.477	0.45	0.406	0.172	0.549	0.419	0.242	0.185	0.487	0.799	0.594	0.435	0.541	0.529	0.277	0.475	0.448	0.359	0.346	0.528	0.526	0.259
0.228	0.55	0.601	0.297	0.394	0.3	0.545	0.515	0.778	0.392	0.203	0.629	0.414	0.229	0.326	0.472	0.627	0.304	0.451	0.728	0.296	0.287	0.528	0.39	0.222	0.338	0.666	0.791	0.197
0.39	0.583	0.615	0.487	0.153	0.356	0.577	0.516	0.394	0.411	0.464	0.271	0.392	0.801	0.226	0.39	0.373	0.63	0.443	0.737	0.523	0.313	0.503	0.389	0.344	0.202	0.173	0.317	0.222
0.392	0.591	0.596	0.395	0.352	0.355	0.314	0.522	0.484	0.456	0.205	0.612	0.34	0.843	0.209	0.482	0.546	0.581	0.404	0.553	0.43	0.436	0.453	0.32	0.345	0.213	0.5	0.563	0.295
0.157	0.471	0.517	0.473	0.273	0.372	0.558	0.49	0.537	0.357	0.187	0.481	0.372	0.711	0.227	0.482	0.45	0.469	0.443	0.515	0.59	0.263	0.576	0.5	0.367	0.355	0.619	0.424	0.307
0.21	0.615	0.576	0.504	0.299	0.326	0.547	0.535	0.514	0.456	0.565	0.557	0.401	0.645	0.251	0.474	0.444	0.51	0.442	0.559	0.547	0.263	0.418	0.424	0.331	0.303	0.556	0.592	0.253
0.428	0.535	0.559	0.537	0.36	0.307	0.586	0.517	0.699	0.347	0.506	0.3	0.372	0.669	0.207	0.477	0.613	0.554	0.544	0.529	0.612	0.425	0.518	0.489	0.362	0.302	0.59	0.48	0.259
0.352	0.775	0.648	0.671	0.339	0.253	0.728	0.483	0.185	0.304	0.554	0.542	0.345	0.65	0.184	0.332	0.787	0.551	0.447	0.738	0.584	0.442	0.764	0.645	0.28	0.348	0.738	0.398	0.137
0.402	0.526	0.544	0.269	0.288	0.3	0.598	0.472	0.501	0.39	0.675	0.359	0.42	0.652	0.225	0.46	0.534	0.421	0.598	0.429	0.439	0.425	0.785	0.485	0.292	0.289	0.739	0.642	0.264
0.388	0.489	0.613	0.333	0.264	0.319	0.579	0.508	0.394	0.37	0.616	0.547	0.386	0.697	0.344	0.222	0.546	0.593	0.46	0.509	0.463	0.303	0.312	0.354	0.378	0.306	0.396	0.269	0.229
0.463	0.504	0.52	0.34	0.301	0.182	0.59	0.495	0.529	0.421	0.667	0.573	0.407	0.635	0.218	0.193	0.535	0.295	0.482	0.521	0.626	0.541	0.247	0.444	0.336	0.343	0.588	0.535	0.3
0.148	0.482	0.372	0.268	0.25	0.356	0.539	0.513	0.464	0.381	0.645	0.396	0.378	0.666	0.183	0.477	0.217	0.424	0.483	0.336	0.577	0.302	0.544	0.451	0.319	0.273	0.417	0.542	0.241
0.545	0.534	0.57	0.347	0.352	0.322	0.575	0.509	0.551	0.424	0.197	0.485	0.477	0.235	0.231	0.237	0.635	0.604	0.49	0.498	0.59	0.346	0.534	0.456	0.36	0.316	0.526	0.353	0.273
0.413	0.525	0.39	0.359	0.259	0.283	0.594	0.684	0.752	0.409	0.685	0.472	0.159	0.747	0.253	0.485	0.627	0.549	0.541	0.561	0.469	0.372	0.565	0.504	0.355	0.34	0.584	0.702	0.262
0.451	0.495	0.719	0.411	0.279	0.339	0.729	0.438	0.385	0.391	0.235	0.533	0.532	0.21	0.231	0.475	0.788	0.619	0.464	0.741	0.76	0.401	0.762	0.682	0.363	0.342	0.712	0.634	0.26
0.311	0.515	0.37	0.347	0.32	0.338	0.616	0.527	0.523	0.308	0.216	0.546	0.472	0.2	0.175	0.261	0.169	0.421	0.389	0.534	0.61	0.373	0.53	0.354	0.325	0.602	0.22	0.563	0.206
0.123	0.403	0.521	0.322	0.282	0.336	0.605	0.513	0.203	0.429	0.237	0.553	0.516	0.494	0.334	0.29	0.574	0.614	0.291	0.471	0.375	0.238	0.549	0.509	0.342	0.583	0.52	0.497	0.225
0.135	0.482	0.621	0.341	0.314	0.31	0.59	0.439	0.421	0.359	0.66	0.466	0.474	0.65	0.296	0.199	0.219	0.419	0.463	0.355	0.574	0.29	0.507	0.481	0.316	0.528	0.577	0.526	0.165
0.145	0.468	0.563	0.355	0.374	0.224	0.612	0.532	0.467	0.381	0.257	0.4	0.517	0.692	0.231	0.297	0.59	0.631	0.426	0.553	0.565	0.361	0.494	0.475	0.338	0.707	0.328	0.54	0.171
0.375	0.498	0.615	0.366	0.273	0.358	0.654	0.515	0.496	0.456	0.642	0.495	0.492	0.414	0.304	0.27	0.607	0.581	0.456	0.511	0.589	0.459	0.581	0.496	0.353	0.681	0.636	0.36	0.221
0.299	0.594	0.79	0.33	0.36	0.295	0.59	0.491	0.561	0.29	0.224	0.512	0.323	0.619	0.3	0.303	0.622	0.612	0.51	0.503	0.606	0.415	0.569	0.513	0.355	0.674	0.612	0.554	0.173
0.415	0.46	0.746	0.285	0.299	0.361	0.605	0.686	0.728	0.494	0.572	0.735	0.529	0.257	0.2	0.308	0.628	0.755	0.444	0.669	0.681	0.513	0.789	0.648	0.346	0.612	0.718	0.713	0.189
0.389	0.539	0.621	0.336	0.316	0.427	0.591	0.5	0.397	0.516	0.208	0.442	0.466	0.706	0.14	0.308	0.615	0.722	0.56	0.597	0.257	0.272	0.541	0.446	0.354	0.731	0.355	0.405	0.203
0.149	0.379	0.566	0	0.323	0.313	0.66	0.502	0.496	0.467	0.669	0.583	0.51	0.596	0.263	0.216	0.62	0.58	0.289	0.503	0.505	0.453	0.271	0.463	0.373	0.321	0.569	0.549	0.21
0.219	0.476	0.591	0.296	0.346	0.361	0.534	0.394	0.384	0.456	0.21	0.573	0.534	0.537	0.265	0.289	0.657	0.607	0.298	0.465	0.574	0.334	0.541	0.414	0.231	0.598	0.488	0.501	0.219
0.41	0.458	0.309	0.335	0.395	0.348	0.553	0.524	0.511	0.421	0.637	0.532	0.531	0.645	0.243	0.294	0.392	0.615	0.319	0.382	0.518	0.471	0.557	0.411	0.369	0.646	0.391	0.566	0.102
0.112	0.421	0.567	0.298	0.298	0.207	0.595	0.686	0.216	0.417	0.562	0.737	0.513	0.735	0.311	0.293	0.613	0.495	0.36	0.622	0.619	0.405	0.566	0.52	0.349	0.555	0.608	0.563	0.199
0.373	0.48	0.637	0.353	0.323	0.391	0.542	0.69	0.514	0.409	0.645	0.742	0.486	0.739	0.314	0.247	0.195	0.6	0.458	0.438	0.632	0.416	0.572	0.419	0.366	0.724	0.662	0.537	0.173
0.395	0.484	0.796	0.295	0.266	0.325	0.595	0.464	0.584	0.439	0.251	0.57	0.403	0.571	0.162	0.302	0.662	0.737	0.484	0.562	0.727	0.397	0.649	0.582	0.351	0.54	0.69	0.634	0.227
0.413	0.498	0.529	0.287	0.303	0.324	0.568	0.463	0.534	0.43	0.623	0.386	0.444	0.676	0.229	0.281	0.586	0.28	0.42	0.629	0.608	0.49	0.566	0.559	0.574	0.668	0.633	0.557	0.229
0.17	0.495	0.559	0.376	0.316	0.351	0.605	0.529	0.485	0.467	0.579	0.576	0.372	0.732	0.256	0.283	0.606	0.58	0.468	0.54	0.575	0.391	0.552	0.518	0.605	0.603	0.658	0.529	0.217
0.165	0.258	0.322	0.332	0.242	0.301	0.597	0.531	0.515	0.446	0.656	0.396	0.467	0.232	0.223	0.221	0.452	0.602	0.407	0.414	0.565	0.348	0.184	0.418	0.497	0.709	0.408	0.515	0.179
0.464	0.601	0.593	0.339	0.305	0.397	0.513	0.5	0.604	0.553	0.613	0.524	0.558	0.65	0.244	0.279	0.395	0.588	0.452	0.2	0.421	0.413	0.579	0.466	0.448	0.501	0.422	0.524	0.199
0.185	0.541	0.623	0.366	0.277	0.559	0.61	0.52	0.424	0.497	0.211	0.536	0.53	0.825	0.311	0.236	0.442	0.607	0.363	0.436	0.619	0.437	0.637	0.582	0.649	0.59	0.653	0.507	0.17
0.173	0.487	0.612	0.344	0.267	0.437	0.628	0.686	0.445	0.45	0.51	0.746	0.451	0.794	0.329	0.258	0.548	0.629	0.353	0.276	0.626	0.341	0.528	0.439	0.664	0.557	0.529	0.551	0.215
0.151	0.579	0.756	0.356	0.319	0.382	0.656	0.427	0.466	0.402	0.207	0.289	0.54	0.635	0.306	0.261	0.542	0.713	0.292	0.392	0.704	0.33	0.604	0.427	0.719	0.365	0.554	0.571	0.166
0.141	0.254	0.286	0.257	0.352	0.314	0.579	0.448	0.589	0.409	0.646	0.451	0.496	0.458	0.203	0.285	0.662	0.532	0.492	0.505	0.663	0.385	0.272	0.588	0.655	0.66	0.662	0.507	0.208
0.128	0.495	0.28	0.326	0.329	0.2	0.628	0.52	0.441	0.285	0.235	0.316	0.484	0.624	0.222	0.214	0.539	0.51	0.528	0.674	0.658	0.348	0.658	0.483	0.662	0.665	0.577	0.521	0.143
0.178	0.478	0.276	0.377	0.555	0.471	0.594	0.576	0.53	0.377	0.606	0.511	0.479	0.636	0.26	0.267	0.445	0.385	0.612	0.364	0.569	0.467	0.568	0.379	0.343	0.49	0.368	0.476	0.247
0.181	0.491	0.278	0.352	0.506	0.427	0.563	0.47	0.326	0.461	0.624	0.519	0.572	0.671	0.256	0.284	0.511	0.536	0.468	0.368	0.644	0.466	0.438	0.353	0.647	0.715	0.335	0.544	0.214
0.152	0.515	0.297	0.361	0.466	0.39	0.567	0.5	0.422	0.469	0.637	0.53	0.531	0.711	0.242	0.276	0.468	0.302	0.459	0.475	0.68	0.398	0.468	0.397	0.732	0.626	0.514	0.601	0.176
0.162	0.275	0.294	0.423	0.474	0.397	0.332	0.481	0.339	0.434	0.433	0.598	0.537	0.815	0.394	0.292	0.311	0.544	0.518	0.344	0.568	0.308	0.442	0.389	0.607	0.607	0.52	0.477	0.089
0.207	0.491	0.315	0.333	0.436	0.385	0.597	0.49	0.534	0.355	0.637	0.758	0.534	0.64	0.287	0.289	0.472	0.379	0.211	0.409	0.628	0.318	0.539	0.43	0.609	0.365	0.361	0.505	0.248
0.153	0.6	0.286	0.358	0.484	0.446	0.625	0.555	0.435	0.401	0.215	0.548	0.471	0.664	0.25	0.247	0.646	0.627	0.534	0.488	0.371	0.458	0.38	0.533	0.699	0.414	0.429	0.498	0.16
0.179	0.513	0.283	0.29	0.233	0.343	0.619	0.525	0.409	0.354	0.542	0.531	0.553	0.68	0.21	0.289	0.606	0.498	0.481	0.468	0.673	0.515	0.604	0.529	0.554	0.244	0.655	0.592	0.215
0.161	0.487	0.296	0.337	0.213	0.376	0.591	0.539	0.573	0.372	0.232	0.458	0.575	0.227	0.224	0.294	0.598	0.579	0.425	0.665	0.56	0.427	0.643	0.315	0.66	0.672	0.419	0.487	0.214
0.454	0.537	0.234	0.36	0.463	0.431	0.607	0.512	0.417	0.384	0.525	0.444	0.527	0.572	0.428	0.274	0.609	0.341	0.432	0.55	0.601	0.45	0.55	0.55	0.489	0.665	0.455	0.575	0.152
0.182	0.461	0.302	0.305	0.439	0.435	0.559	0.591	0.478	0.274	0.554	0.559	0.434	0.657	0.27	0.308	0.59	0.555	0.463	0.572	0.434	0.278	0.57	0.448	0.6	0.655	0.599	0.462	0.226
0.183	0.544	0.265	0.354	0.482	0.333	0.573	0.583	0.463	0.388	0.211	0.54	0.559	0.742	0.204	0.292	0.607	0.613	0.524	0.545	0.453	0.211	0.489	0.435	0.557	0.691	0.571	0.485	0.232
0.163	0.494	0.278	0.257	0.468	0.375	0.28	0.702	0.518	0.351	0.644	0.636	0.699	0.836	0.254	0.192	0.369	0.474	0.611	0.526	0.482	0.257	0.612	0.293	0.381	0.311	0.564	0.514	0.164
0.163	0.424	0.204	0.344	0.443	0.281	0.608	0.604	0.397	0.278	0.65	0.587	0.554	0.25	0.31	0.248	0.558	0.524	0.592	0.53	0.257	0.419	0.576	0.316	0.394	0.395	0.168	0.537	0.195
0.178	0.507	0.298	0.327	0.443	0.341	0.576	0.565	0.484	0.385	0.253	0.537	0.539	0.617	0.278	0.288	0.43	0.253	0.469	0.527	0.568	0.31	0.493	0.34	0.708	0.722	0.488	0.323	0.189
0.182	0.501	0.279	0.359	0.436	0.368	0.65	0.6	0.59	0.366	0.232	0.564	0.505	0.262	0.271	0.277	0.438	0.606	0.482	0.584	0.435	0.447	0.65	0.572	0.598	0.566	0.655	0.607	0.22
0.456	0.482	0.296	0.347	0.433	0.177	0.573	0.61	0.519	0.35	0.243	0.291	0.252	0.239	0.36	0.287	0.609	0.507	0.484	0.556	0.654	0.243	0.458	0.434	0.684	0.631	0.605	0.433	0.192
0.153	0.661	0.227	0.354	0.43	0.386	0.593	0.615	0.464	0.401	0.603	0.589	0.458	0.673	0.421	0.195	0.601	0.51	0.466	0.548	0.568	0.311	0.539	0.43	0.614	0.674	0.612	0.574	0.173
0.156	0.618	0.26	0.453	0.463	0.358	0.628	0.553	0.165	0.387	0.619	0.46	0.527	0.683	0.308	0.275	0.51	0.413	0.507	0.402	0.713	0.381	0.549	0.537	0.701	0.432	0.666	0.498	0.222
0.178	0.526	0.231	0.506	0.421	0.293	0.536	0.531	0.471	0.341	0.587	0.495	0.411	0.782	0.231	0.524	0.543	0.505	0.498	0.533	0.444	0.396	0.582	0.472	0.48	0.674	0.664	0.433	0.186
0.144	0.542	0.211	0.366	0.476	0.388	0.605	0.603	0.41	0.352	0.182	0.311	0.503	0.638	0.2	0.427	0.56	0.484	0.476	0.489	0.493	0.371	0.265	0.38	0.414	0.61	0.356	0.562	0.179
0.103	0.667	0.254	0.369	0.474	0.409	0.614	0.552	0.565	0.283	0.635	0.58	0.449	0.628	0.2	0.303	0.221	0.322	0.574	0.375	0.529	0.322	0.283	0.437	0.607	0.506	0.566	0.3	0.157
0.459	0.627	0.309	0.41	0.442	0.357	0.621	0.6	0.462	0.359	0.229	0.319	0.341	0.65	0.228	0.211	0.618	0.502	0.477	0.533	0.68	0.486	0.548	0.49	0.706	0.724	0.427	0.532	0.214
0.461	0.656	0.24	0.462	0.463	0.377	0.625	0.545	0.486	0.314	0.198	0.62	0.495	0.69	0.337	0.295	0.657	0.303	0.429	0.668	0.57	0.329	0.603	0.474	0.558	0.648	0.551	0.6	0.212
0.172	0.471	0.266	0.416	0.474	0.265	0.646	0.517	0.514	0.328	0.227	0.538	0.454	0.737	0.309	0.32	0.595	0.376	0.324	0.539	0.615	0.366	0.55	0.469	0.66	0.704	0.623	0.345	0.216
0.076	0.522	0.263	0.39	0.46	0.439	0.615	0.615	0.359	0.378	0.675	0.377	0.423	0.642	0.425	0.543	0.167	0.518	0.471	0.454	0.365	0.325	0.561	0.506	0.662	0.493	0.66	0.524	0.39
0.163	0.648	0.064	0.341	0.445	0.284	0.606	0.535	0.493	0.253	0.23	0.453	0.431	0.654	0.23	0.372	0.502	0.502	0.437	0.359	0.603	0.334	0.508	0.373	0.638	0.514	0.251	0.484	0.421
0.171	0.619	0.267	0.368	0.546	0.431	0.585	0.61	0.193	0.437	0.604	0.413	0.523	0.223	0.23	0.583	0.186	0.597	0.455	0.536	0.59	0.35	0.573	0.454	0.627	0.645	0.557	0.527	0.328
0.457	0.605	0.253	0.426	0.461	0.835	0.626	0.521	0.388	0.397	0.197	0.387	0.39	0.704	0.343	0.535	0.181	0.322	0.525	0.483	0.37	0.329	0.498	0.475	0.572	0.658	0.569	0.556	0.396
0.114	0.543	0.188	0.427	0.461	0.39	0.638	0.541	0.447	0.47	0.54	0.529	0.474	0.207	0.232	0.56	0.186	0.601	0.423	0.496	0.572	0.385	0.506	0.47	0.554	0.628	0.3	0.544	0.204
0.199	0.625	0.311	0.37	0.467	0.428	0.639	0.608	0.48	0.431	0.189	0.476	0.358	0.206	0.274	0.56	0.19	0.396	0.57	0.535	0.631	0.342	0.546	0.522	0.651	0.532	0.658	0.571	0.426
0.393	0.466	0.305	0.162	0.245	0.361	0.62	0.485	0.57	0.546	0.62	0.454	0.449	0.526	0.519	0.595	0.2	0.613	0.312	0.537	0.644	0.316	0.65	0.569	0.611	0.621	0.644	0.417	0.436
0.182	0.663	0.28	0.395	0.46	0.244	0.566	0.606	0.516	0.335	0.203	0.361	0.405	0.645	0.261	0.424	0.172	0.523	0.354	0.43	0.626	0.41	0.551	0.535	0.642	0.294	0.662	0.497	0.439
0.174	0.513	0.301	0.422	0.488	0.367	0.545	0.624	0.395	0.384	0.654	0.45	0.41	0.609	0.266	0.555	0.175	0.538	0.318	0.477	0.612	0.269	0.297	0.45	0.642	0.578	0.343	0.524	0.394
0.151	0.493	0.303	0.265	0.461	0.354	0.619	0.618	0.505	0.386	0.553	0.516	0.546	0.365	0.265	0.567	0.089	0.547	0.376	0.315	0.255	0.454	0.66	0.416	0.484	0.676	0.308	0.436	0.216
0.455	0.595	0.275	0.435	0.484	0.323	0.55	0.547	0.422	0.408	0.589	0.536	0.532	0.605	0.167	0.556	0.176	0.578	0.473	0.521	0.566	0.419	0.587	0.406	0.638	0.49	0.207	0.504	0.4
0.185	0.534	0.241	0.453	0.445	0.423	0.646	0.6	0.23	0.472	0.235	0.434	0.454	0.259	0.231	0.512	0.456	0.535	0.514	0.477	0.561	0.323	0.531	0.442	0.291	0.619	0.331	0.538	0.448
0.523	0.602	0.247	0.401	0.401	0.39	0.597	0.615	0.429	0.41	0.603	0.596	0.517	0.721	0.277	0.557	0.184	0.541	0.473	0.542	0.552	0.31	0.527	0.34	0.642	0.565	0.359	0.556	0.398
0.537	0.552	0.373	0.463	0.496	0.487	0.621	0.482	0.429	0.406	0.534	0.594	0.451	0.588	0.275	0.524	0.174	0.527	0.461	0.534	0.658	0.431	0.576	0.467	0.677	0.654	0.353	0.519	0.392
0.325	0.267	0.266	0.422	0.569	0.404	0.62	0.591	0.472	0.368	0.642	0.525	0.455	0.536	0.251	0.494	0.187	0.446	0.431	0.506	0.688	0.25	0.548	0.477	0.697	0.62	0.349	0.595	0.369
0.373	0.62	0.29	0.434	0.523	0.807	0.495	0.59	0.412	0.411	0.613	0.54	0.49	0.652	0.26	0.427	0.161	0.537	0.521	0.406	0.602	0.273	0.545	0.448	0.653	0.634	0.38	0.511	0.414
0.348	0.584	0.297	0.382	0.483	0.455	0.568	0.608	0.378	0.397	0.196	0.563	0.532	0.711	0.286	0.552	0.094	0.557	0.376	0.219	0.54	0.444	0.216	0.397	0.575	0.497	0.315	0.563	0.339
0.476	0.505	0.223	0.377	0.47	0.334	0.632	0.491	0.386	0.386	0.497	0.543	0.451	0.622	0.205	0.49	0.117	0.242	0.384	0.449	0.669	0.473	0.508	0.406	0.472	0.552	0.243	0.611	0.426
0.477	0.644	0.253	0.444	0.467	0.244	0.609	0.389	0.481	0.276	0.201	0.32	0.526	0.526	0.216	0.49	0.16	0.511	0.301	0.236	0.488	0.444	0.556	0.472	0.418	0.555	0.331	0.569	0.377
0.497	0.319	0.512	0.438	0.478	0.389	0.541	0.553	0.468	0.509	0.657	0.528	0.463	0.655	0.242	0.512	0.158	0.528	0.509	0.375	0.62	0.334	0.579	0.446	0.563	0.331	0.304	0.612	0.34
0.423	0.568	0.275	0.445	0.512	0.378	0.708	0.569	0.44	0.484	0.221	0.357	0.434	0.716	0.284	0.549	0.176	0.531	0.524	0.489	0.599	0.346	0.578	0.416	0.57	0.568	0.298	0.578	0.431
0.261	0.593	0.285	0.37	0.508	0.382	0.595	0.598	0.413	0.459	0.613	0.499	0.479	0.237	0.283	0.425	0.179	0.556	0.825	0.526	0.621	0.271	0.262	0.473	0.519	0.637	0.335	0.575	0.245
0.327	0.63	0.298	0.364	0.478	0.366	0.598	0.594	0.328	0.461	0.582	0.535	0.507	0.612	0.228	0.487	0.1	0.59	0.501	0.382	0.641	0.377	0.575	0.41	0.505	0.464	0.287	0.565	0.407
0.473	0.596	0.294	0.359	0.574	0.422	0.6	0.588	0.418	0.421	0.601	0.564	0.433	0.676	0.277	0.55	0.164	0.551	0.489	0.39	0.632	0.583	0.567	0.359	0.567	0.634	0.189	0.532	0.445
0.42	0.183	0.61	0.3	0.227	0.354	0.293	0.463	0.332	0.438	0.43	0.278	0.371	0.669	0.418	0.557	0.115	0.6	0.504	0.498	0.688	0.476	0.508	0.403	0.339	0.592	0.254	0.521	0.453
0.187	0.616	0.661	0.347	0.197	0.355	0.618	0.547	0.476	0.419	0.618	0.43	0.502	0.607	0.329	0.586	0.087	0.334	0.239	0.319	0.586	0.323	0.487	0.363	0.594	0.609	0.288	0.517	0.224
0.247	0.623	0.588	0.277	0.504	0.426	0.626	0.524	0.255	0.477	0.192	0.345	0.457	0.414	0.395	0.557	0.123	0.687	0.494	0.371	0.607	0.312	0.503	0.37	0.572	0.331	0.274	0.545	0.309
0.576	0.644	0.619	0.459	0.528	0.432	0.632	0.547	0.43	0.383	0.509	0.482	0.798	0.617	0.274	0.454	0.18	0.362	0.496	0.374	0.588	0.292	0.489	0.366	0.549	0.432	0.274	0.527	0.253
0.41	0.637	0.622	0.389	0.538	0.341	0.622	0.576	0.431	0.511	0.214	0.557	0.462	0.601	0.255	0.55	0.176	0.625	0.396	0.425	0.598	0.304	0.422	0.452	0.532	0.219	0.247	0.526	0.476
0.493	0.564	0.504	0.338	0.526	0.362	0.607	0.584	0.386	0.355	0.494	0.534	0.491	0.654	0.267	0.574	0.172	0.486	0.468	0.527	0.339	0.217	0.578	0.409	0.561	0.641	0.345	0.536	0.386
0.48	0.566	0.618	0.363	0.477	0.306	0.554	0.618	0.401	0.342	0.503	0.601	0.2	0.64	0.227	0.535	0.186	0.618	0.478	0.546	0.603	0.216	0.587	0.324	0.486	0.643	0.272	0.563	0.345
0.534	0.628	0.611	0.425	0.471	0.357	0.666	0.6	0.344	0.38	0.206	0.575	0.467	0.669	0.267	0.573	0.188	0.579	0.52	0.613	0.55	0.451	0.566	0.449	0.554	0.689	0.241	0.492	0.406
0.172	0.62	0.604	0.319	0.522	0.405	0.288	0.657	0.392	0.331	0.538	0.538	0.48	0.621	0.275	0.679	0.195	0.515	0.5	0.486	0.644	0.325	0.536	0.425	0.429	0.647	0.339	0.605	0.317
0.41	0.514	0.428	0.439	0.458	0.166	0.674	0.674	0.431	0.446	0.705	0.536	0.483	0.659	0.237	0.434	0.114	0.387	0.843	0.49	0.465	0.417	0.527	0.368	0.54	0.3	0.31	0.45	0.321
0.513	0.65	0.577	0.415	0.484	0.376	0.664	0.611	0.413	0.435	0.243	0.473	0.498	0.64	0.319	0.537	0.178	0.589	0.491	0.52	0.502	0.2	0.551	0.245	0.532	0.432	0.304	0.549	0.482
0.504	0.528	0.547	0.336	0.544	0.348	0.603	0.672	0.335	0.492	0.22	0.575	0.329	0.225	0.33	0.572	0.106	0.6	0.487	0.533	0.446	0.298	0.509	0.257	0.315	0.632	0.099	0.472	0.416
0.445	0.634	0.601	0.37	0.484	0.299	0.655	0.622	0.448	0.45	0.218	0.557	0.506	0.574	0.294	0.539	0.091	0.574	0.524	0.558	0.252	0.376	0.49	0.301	0.333	0.501	0.27	0.575	0.45
0.132	0.626	0.534	0.47	0.521	0.372	0.52	0.593	0.403	0.402	0.617	0.522	0.439	0.617	0.302	0.563	0.165	0.597	0.436	0.515	0.589	0.413	0.585	0.46	0.57	0.633	0.335	0.318	0.406
0.182	0.54	0.604	0.386	0.541	0.433	0.466	0.609	0.437	0.324	0.605	0.622	0.468	0.735	0.28	0.369	0.191	0.315	0.433	0.487	0.465	0.314	0.541	0.396	0.507	0.68	0.337	0.596	0.244
0.174	0.533	0.568	0.545	0.519	0.352	0.598	0.66	0.377	0.486	0.195	0.547	0.471	0.671	0.479	0.517	0.146	0.629	0.43	0.436	0.619	0.319	0.664	0.421	0.543	0.436	0.333	0.478	0.394
0.459	0.655	0.646	0.544	0.497	0.366	0.606	0.584	0.178	0.349	0.597	0.619	0.512	0.252	0.256	0.22	0.16	0.607	0.486	0.528	0.597	0.404	0.531	0.446	0.543	0.603	0.347	0.568	0.384
0.244	0.67	0.502	0.455	0.46	0.266	0.589	0.619	0.437	0.395	0.219	0.251	0.479	0.559	0.247	0.211	0.173	0.455	0.454	0.585	0.636	0.245	0.539	0.462	0.565	0.58	0.396	0.561	0.591
0.514	0.633	0.548	0.495	0.527	0.415	0.521	0.619	0.36	0.503	0.208	0.548	0.441	0.516	0.219	0.55	0.499	0.51	0.388	0.346	0.47	0.353	0.309	0.318	0.434	0.439	0.173	0.431	0.441
0.454	0.477	0.526	0.5	0.516	0.293	0.558	0.657	0.437	0.32	0.209	0.453	0.419	0.28	0.441	0.243	0.188	0.605	0.366	0.522	0.45	0.335	0.233	0.488	0.339	0.606	0.313	0.544	0.442
0.165	0.492	0.549	0.58	0.791	0.416	0.625	0.651	0.44	0.509	0.615	0.524	0.439	0.263	0.248	0.562	0.176	0.555	0.431	0.527	0.523	0.371	0.654	0.442	0.518	0.663	0.239	0.257	0.376
0.294	0.607	0.576	0.489	0.483	0.46	0.536	0.64	0.395	0.831	0.23	0.284	0.361	0.28	0.325	0.587	0.191	0.394	0.379	0.496	0.612	0.378	0.558	0.454	0.559	0.656	0.323	0.583	0.406
0.533	0.642	0.585	0.465	0.51	0.402	0.565	0.535	0.401	0.478	0.595	0.522	0.508	0.276	0.283	0.349	0.212	0.54	0.367	0.3	0.606	0.338	0.53	0.41	0.522	0.47	0.325	0.553	0.34
0.128	0.586	0.567	0.482	0.412	0.396	0.557	0.619	0.355	0.457	0.188	0.303	0.513	0.273	0.257	0.561	0.567	0.303	0.454	0.456	0.662	0.276	0.529	0.43	0.584	0.563	0.367	0.378	0.392
0.633	0.597	0.38	0.425	0.223	0.359	0.562	0.668	0.458	0.46	0.622	0.555	0.51	0.297	0.394	0.557	0.557	0.455	0.413	0.471	0.35	0.356	0.532	0.423	0.561	0.561	0.192	0.563	0.487
0.526	0.609	0.542	0.495	0.526	0.267	0.574	0.607	0.175	0.431	0.203	0.577	0.441	0.254	0.237	0.595	0.555	0.631	0.49	0.472	0.615	0.295	0.597	0.443	0.555	0.564	0.304	0.609	0.24
0.492	0.456	0.378	0.141	0.568	0.323	0.557	0.599	0.51	0.458	0.614	0.381	0.511	0.254	0.368	0.597	0.565	0.612	0.306	0.489	0.602	0.4	0.707	0.535	0.588	0.56	0.302	0.607	0.442
0.158	0.625	0.561	0.406	0.525	0.355	0.521	0.575	0.438	0.463	0.184	0.45	0.539	0.284	0.365	0.638	0.57	0.592	0.25	0.502	0.323	0.366	0.613	0.469	0.494	0.61	0.171	0.454	0.487
0.544	0.532	0.365	0.468	0.502	0.299	0.528	0.641	0.409	0.456	0.607	0.422	0.487	0.295	0.277	0.454	0.539	0.394	0.32	0.437	0.638	0.358	0.58	0.451	0.563	0.301	0.369	0.603	0.488
0.534	0.489	0.498	0.423	0.479	0.451	0.562	0.507	0.39	0.485	0.597	0.41	0.428	0.163	0.279	0.582	0.551	0.605	0.472	0.48	0.623	0.455	0.567	0.446	0.538	0.515	0.321	0.556	0.387
0.356	0.612	0.572	0.506	0.439	0.386	0.504	0.619	0.433	0.496	0.623	0.547	0.539	0.269	0.329	0.573	0.384	0.453	0.433	0.288	0.599	0.322	0.541	0.452	0.557	0.539	0.39	0.362	0.239
0.362	0.517	0.581	0.357	0.553	0.455	0.603	0.605	0.397	0.479	0.236	0.476	0.492	0.154	0.224	0.638	0.572	0.631	0.442	0.481	0.591	0.291	0.296	0.345	0.548	0.512	0.46	0.562	0.49
0.356	0.587	0.657	0.404	0.557	0.39	0.559	0.591	0.473	0.796	0.608	0.443	0.501	0.386	0.329	0.586	0.193	0.539	0.386	0.415	0.593	0.567	0.308	0.468	0.561	0.593	0.377	0.57	0.38
0.556	0.563	0.617	0.428	0.809	0.456	0.545	0.633	0.234	0.476	0.545	0.38	0.51	0.276	0.329	0.599	0.577	0.722	0.554	0.462	0.263	0.258	0.323	0.49	0.483	0.496	0.503	0.406	0.43
0.537	0.217	0.623	0.477	0.537	0.435	0.565	0.611	0.543	0.487	0.625	0.452	0.394	0.273	0.539	0.528	0.522	0.61	0.375	0.491	0.598	0.288	0.333	0.413	0.525	0.561	0.567	0.524	0.507
0.506	0.588	0.606	0.452	0.531	0.341	0.439	0.589	0.446	0.496	0.583	0.463	0.49	0.236	0.073	0.497	0.548	0.652	0.466	0.471	0.644	0.374	0.295	0.43	0.306	0.524	0.539	0.674	0.512
0.526	0.57	0.523	0.511	0.508	0.227	0.543	0.605	0.507	0.275	0.191	0.569	0.532	0.195	0.25	0.427	0.424	0.586	0.484	0.383	0.637	0.436	0.277	0.469	0.593	0.602	0.572	0.677	0.424
0.289	0.504	0.636	0.446	0.474	0.609	0.528	0.588	0.515	0.754	0.485	0.359	0.509	0.28	0.276	0.555	0.387	0.561	0.41	0.175	0.648	0.376	0.296	0.453	0.563	0.419	0.584	0.538	0.369
0.393	0.623	0.288	0.456	0.461	0.438	0.551	0.627	0.451	0.514	0.202	0.601	0.442	0.522	0.341	0.488	0.385	0.723	0.375	0.407	0.61	0.456	0.457	0.553	0.557	0.528	0.43	0.551	0.37
0.559	0.292	0.592	0.373	0.427	0.46	0.504	0.498	0.518	0.448	0.588	0.565	0.515	0.265	0.29	0.53	0.539	0.57	0.449	0.246	0.631	0.344	0.305	0.452	0.563	0.518	0.398	0.62	0.505
0.494	0.605	0.616	0.49	0.502	0.451	0.594	0.685	0.443	0.431	0.188	0.522	0.467	0.231	0.329	0.565	0.508	0.592	0.504	0.372	0.506	0.284	0.281	0.475	0.492	0.318	0.543	0.511	0.443
0.169	0.611	0.601	0.509	0.219	0.378	0.597	0.641	0.429	0.396	0.545	0.563	0.454	0.198	0.3	0.594	0.597	0.594	0.49	0.414	0.387	0.393	0.297	0.424	0.402	0.588	0.48	0.585	0.469
0.233	0.664	0.525	0.525	0.198	0.35	0.598	0.652	0.463	0.491	0.609	0.591	0.557	0.289	0.216	0.444	0.476	0.291	0.423	0.493	0.593	0.419	0.312	0.377	0.633	0.582	0.501	0.582	0.296
0.486	0.593	0.561	0.707	0.467	0.356	0.705	0.514	0.512	0.508	0.618	0.569	0.498	0.256	0.293	0.57	0.393	0.618	0.446	0.322	0.62	0.662	0.093	0.496	0.631	0.427	0.567	0.586	0.426
0.53	0.181	0.333	0.413	0.413	0.379	0.303	0.435	0.41	0.318	0.456	0.354	0.2	0.236	0.353	0.557	0.493	0.74	0.454	0.302	0.567	0.341	0.278	0.423	0.633	0.6	0.453	0.599	0.529
0.548	0.628	0.665	0.468	0.41	0.404	0.572	0.712	0.535	0.543	0.557	0.592	0.606	0.223	0.356	0.598	0.453	0.687	0.312	0.466	0.587	0.32	0.297	0.409	0.583	0.544	0.306	0.56	0.377
0.55	0.605	0.62	0.272	0.473	0.412	0.56	0.64	0.321	0.411	0.187	0.373	0.513	0.276	0.292	0.593	0.3	0.588	0.401	0.264	0.585	0.311	0.313	0.358	0.603	0.547	0.358	0.547	0.268
0.544	0.656	0.589	0.332	0.435	0.31	0.514	0.601	0.445	0.34	0.532	0.519	0.527	0.243	0.291	0.572	0.46	0.628	0.434	0.359	0.543	0.285	0.253	0.386	0.378	0.318	0.469	0.544	0.418
0.16	0.639	0.625	0.52	0.405	0.33	0.543	0.638	0.346	0.406	0.207	0.53	0.358	0.325	0.323	0.518	0.553	0.638	0.374	0.366	0.548	0.215	0.321	0.388	0.599	0.43	0.475	0.495	0.335
0.434	0.559	0.62	0.537	0.414	0.388	0.601	0.626	0.54	0.529	0.526	0.552	0.521	0.265	0.303	0.587	0.54	0.349	0.433	0.392	0.578	0.416	0.306	0.429	0.601	0.218	0.35	0.566	0.498
0.525	0.531	0.594	0.291	0.419	0.193	0.492	0.565	0.414	0.456	0.528	0.285	0.52	0.263	0.365	0.592	0.571	0.592	0.437	0.484	0.535	0.489	0.225	0.433	0.559	0.563	0.415	0.512	0.529
0.594	0.592	0.675	0.5	0.454	0.638	0.572	0.574	0.423	0.461	0.192	0.475	0.466	0.293	0.317	0.872	0.568	0.315	0.46	0.502	0.602	0.479	0.312	0.508	0.568	0.565	0.553	0.535	0.371
0.503	0.625	0.673	0.391	0.478	0.443	0.299	0.779	0.512	0.494	0.507	0.305	0.477	0.271	0.246	0.615	0.568	0.629	0.385	0.468	0.337	0.306	0.275	0.347	0.614	0.526	0.389	0.523	0.52
0.125	0.656	0.522	0.474	0.464	0.348	0.562	0.649	0.415	0.384	0.582	0.563	0.518	0.129	0.313	0.593	0.706	0.425	0.48	0.481	0.615	0.486	0.28	0.481	0.562	0.556	0.415	0.539	0.49
0.163	0.655	0.617	0.513	0.469	0.46	0.565	0.622	0.456	0.446	0.224	0.566	0.467	0.256	0.24	0.445	0.34	0.592	0.431	0.472	0.548	0.329	0.257	0.434	0.623	0.282	0.497	0.52	0.387
0.166	0.503	0.623	0.474	0.438	0.355	0.575	0.662	0.491	0.313	0.225	0.541	0.49	0.219	0.314	0.643	0.508	0.534	0.446	0.593	0.573	0.276	0.361	0.345	0.444	0.316	0.513	0.58	0.379
0.527	0.658	0.645	0.54	0.469	0.434	0.614	0.61	0.563	0.495	0.191	0.536	0.374	0.278	0.303	0.605	0.424	0.508	0.433	0.437	0.399	0.302	0.274	0.349	0.566	0.556	0.517	0.447	0.405
0.262	0.538	0.443	0.456	0.465	0.603	0.663	0.568	0.345	0.508	0.781	0.592	0.507	0.25	0.259	0.588	0.4	0.366	0.699	0.488	0.427	0.387	0.235	0.244	0.546	0.526	0.172	0.482	0.508
0.506	0.561	0.601	0.512	0.459	0.282	0.557	0.61	0.468	0.42	0.2	0.475	0.372	0.263	0.354	0.582	0.56	0.563	0.532	0.441	0.474	0.356	0.213	0.266	0.35	0.52	0.399	0.541	0.497
0.542	0.649	0.598	0.475	0.476	0.468	0.552	0.588	0.514	0.528	0.649	0.527	0.424	0.231	0.469	0.409	0.567	0.6	0.525	0.471	0.228	0.225	0.275	0.466	0.383	0.556	0.549	0.581	0.34
0.163	0.638	0.616	0.564	0.465	0.369	0.608	0.619	0.52	0.331	0.235	0.656	0.545	0.269	0.327	0.606	0.45	0.546	0.507	0.334	0.494	0.342	0.348	0.393	0.612	0.371	0.528	0.33	0.375
0.268	0.636	0.491	0.601	0.453	0.402	0.66	0.588	0.507	0.492	0.221	0.593	0.552	0.234	0.268	0.245	0.53	0.581	0.458	0.472	0.387	0.288	0.283	0.386	0.575	0.574	0.53	0.548	0.456
0.595	0.481	0.59	0.541	0.468	0.421	0.598	0.547	0.16	0.483	0.204	0.526	0.501	0.54	0.347	0.237	0.493	0.291	0.313	0.427	0.543	0.655	0.335	0.522	0.583	0.46	0.582	0.424	0.398
0.138	0.516	0.61	0.548	0.464	0.588	0.572	0.557	0.656	0.767	0.678	0.586	0.57	0.254	0.521	0.6	0.211	0.617	0.542	0.31	0.546	0.435	0.339	0.761	0.575	0.64	0.598	0.569	0.358
0.556	0.596	0.621	0.478	0.415	0.883	0.57	0.615	0.426	0.786	0.239	0.537	0.648	0.265	0.268	0.261	0.578	0.574	0.456	0.469	0.58	0.508	0.79	0.458	0.62	0.606	0.331	0.488	0.485
0.498	0.611	0.524	0.463	0.238	0.462	0.608	0.55	0.526	0.512	0.597	0.654	0.475	0.252	0.243	0.613	0.583	0.451	0.432	0.47	0.427	0.26	0	0.435	0.435	0.552	0.541	0.382	0.5
0.486	0.602	0.594	0.607	0.422	0.233	0.613	0.578	0.414	0.386	0.215	0.272	0.467	0.26	0.201	0.617	0.568	0.474	0.552	0.461	0.397	0.448	0.29	0.55	0.373	0.563	0.389	0.59	0.503
0.183	0.622	0.526	0.475	0.483	0.307	0.63	0.557	0.49	0.492	0.57	0.568	0.558	0.259	0.378	0.366	0.223	0.579	0.49	0.322	0.429	0.391	0.272	0.453	0.557	0.559	0.49	0.307	0.428
0.172	0.584	0.571	0.478	0.448	0.433	0.591	0.592	0.564	0.528	0.194	0.474	0.659	0.237	0.295	0.386	0.219	0.541	0.551	0.325	0.583	0.411	0.301	0.403	0.599	0.559	0.563	0.558	0.427
0.158	0.465	0.528	0.178	0.451	0.378	0.626	0.585	0.4	0.489	0.645	0.544	0.833	0.64	0.34	0.409	0.216	0.342	0.33	0.317	0.586	0.538	0.333	0.514	0.592	0.554	0.58	0.539	0.187
0.134	0.607	0.595	0.463	0.455	0.46	0.516	0.596	0.477	0.769	0.205	0.274	0.613	0.661	0.323	0.408	0.24	0.519	0.323	0.347	0.555	0.34	0.255	0.394	0.62	0.654	0.211	0.353	0.423
0.133	0.577	0.541	0.581	0.399	0.621	0.492	0.534	0.216	0.501	0.667	0.517	0.435	0.652	0.297	0.377	0.238	0.321	0.369	0.34	0.357	0.418	0.304	0.413	0.623	0.561	0.509	0.563	0.457
0.175	0.491	0.374	0.331	0.476	0.502	0.594	0.546	0.392	0.447	0.58	0.378	0.505	0.607	0.363	0.403	0.222	0.436	0.535	0.361	0.583	0.496	0.263	0.389	0.619	0.242	0.528	0.564	0.404
0.177	0.585	0.593	0.584	0.427	0.323	0.519	0.596	0.43	0.451	0.807	0.563	0.541	0.643	0.256	0.386	0.215	0.571	0.52	0.375	0.666	0.392	0.276	0.434	0.734	0.539	0.312	0.718	0.336
0.163	0.512	0.38	0.431	0.463	0.428	0.568	0.541	0.485	0.447	0.229	0.596	0.511	0.678	0.458	0.371	0.128	0.584	0.536	0.5	0.352	0.391	0.31	0.467	0.577	0.55	0.582	0.541	0.295
0.152	0.586	0.61	0.475	0.485	0.447	0.581	0.554	0.52	0.46	0.569	0.369	0.525	0.631	0.437	0.371	0.233	0.554	0.417	0.347	0.56	0.666	0.267	0.468	0.62	0.629	0.565	0.57	0.366
0.208	0.555	0.369	0.503	0.47	0.377	0.604	0.573	0.563	0.491	0.536	0.476	0.583	0.64	0.267	0.35	0.547	0.342	0.479	0.364	0.555	0.812	0.345	0.524	0.594	0.563	0.592	0.555	0.414
0.143	0.212	0.524	0.588	0.464	0.387	0.598	0.63	0.406	0.312	0.67	0.443	0.451	0.621	0.313	0.394	0.235	0.597	0.446	0.33	0.558	0.363	0.584	0.434	0.588	0.467	0.413	0.409	0.399
0.187	0.582	0.594	0.541	0.76	0.452	0.59	0.507	0.211	0.513	0.659	0.436	0.526	0.65	0.374	0.354	0.226	0.401	0.475	0.339	0.567	0.339	0.527	0.432	0.599	0.544	0.476	0.601	0.392
0.151	0.586	0.584	0.503	0.506	0.474	0.539	0.602	0.431	0.446	0.191	0.518	0.5	0.239	0.216	0.319	0.241	0.596	0.53	0.306	0.577	0.352	0.519	0.448	0.599	0.515	0.514	0.554	0.392
0.695	0.521	0.628	0.503	0.52	0.428	0.649	0.572	0.413	0.413	0.593	0.538	0.507	0.652	0.284	0.273	0.216	0.564	0.358	0.519	0.226	0.311	0.582	0.431	0.455	0.577	0.495	0.427	0.456
0.189	0.621	0.662	0.573	0.249	0.4	0.624	0.546	0.438	0.421	0.193	0.473	0.241	0.224	0.287	0.365	0.139	0.6	0.267	0.222	0.498	0.432	0.561	0.485	0.572	0.457	0.545	0.497	0.325
0.178	0.317	0.682	0.443	0.199	0.372	0.657	0.601	0.406	0.493	0.647	0.416	0.428	0.207	0.402	0.327	0.147	0.579	0.546	0.37	0.538	0.724	0.552	0.451	0.298	0.59	0.553	0.575	0.405
0.171	0.58	0.746	0.598	0.582	0.328	0.742	0.561	0.401	0.5	0.224	0.48	0.393	0.485	0.054	0.428	0.191	0.64	0.561	0.15	0.486	0.412	0.204	0.379	0.633	0.478	0.338	0.533	0.343
0.162	0.613	0.556	0.438	0.476	0.399	0.541	0.559	0.397	0.333	0.578	0.474	0.279	0.616	0.367	0.386	0.205	0.59	0.525	0.445	0.583	0.28	0.53	0.364	0.623	0.405	0.371	0.547	0.507
0.182	0.631	0.598	0.528	0.511	0.445	0.546	0.606	0.436	0.55	0.754	0.582	0.476	0.574	0.323	0.382	0.232	0.567	0.728	0.353	0.612	0.324	0.539	0.442	0.642	0.572	0.493	0.537	0.383
0.178	0.591	0.275	0.509	0.583	0.408	0.55	0.55	0.435	0.402	0.654	0.439	0.403	0.396	0.424	0.287	0.214	0.604	0.787	0.354	0.583	0.507	0.548	0.443	0.623	0.559	0.443	0.581	0.281
0.706	0.198	0.605	0.365	0.533	0.276	0.354	0.591	0.434	0.33	0.397	0.595	0.537	0.553	0.333	0.326	0.142	0.485	0.567	0.289	0.511	0.496	0.6	0.465	0.392	0.52	0.509	0.5	0.41
0.153	0.577	0.617	0.455	0.5	0.329	0.595	0.463	0.413	0.433	0.575	0.566	0.483	0.244	0.294	0.351	0.225	0.543	0.26	0.454	0.573	0.818	0.241	0.433	0.537	0.551	0.53	0.538	0.425
0.164	0.606	0.642	0.322	0.479	0.402	0.604	0.603	0.336	0.507	0.19	0.558	0.482	0.654	0.287	0.393	0.153	0.565	0.448	0.331	0.558	0.177	0.554	0.389	0.51	0.547	0.474	0.562	0.378
0.181	0.616	0.507	0.439	0.525	0.187	0.608	0.634	0.4	0.402	0.526	0.629	0.495	0.55	0.27	0.363	0.116	0.241	0.5	0.367	0.581	0.236	0.531	0.327	0.535	0.602	0.272	0.5	0.3
0.138	0.62	0.584	0.531	0.46	0.718	0.587	0.628	0.369	0.446	0.21	0.649	0.412	0.485	0.384	0.4	0.146	0.553	0.392	0.425	0.591	0.29	0.532	0.288	0.602	0.405	0.334	0.521	0.338
0.101	0.581	0.305	0.444	0.596	0.423	0.54	0.564	0.421	0.521	0.633	0.669	0.38	0.633	0.723	0.45	0.231	0.579	0.495	0.5	0.588	0.246	0.486	0.469	0.541	0.489	0.445	0.496	0.326
0.69	0.537	0.609	0.328	0.441	0.404	0.564	0.435	0.247	0.379	0.512	0.385	0.392	0.617	0.442	0.384	0.214	0.584	0.727	0.433	0.68	0.225	0.526	0.349	0.461	0.288	0.431	0.453	0.431
0.554	0.592	0.634	0.56	0.508	0.457	0.611	0.627	0.422	0.45	0.206	0.599	0.352	0.573	0.333	0.365	0.234	0.553	0.5	0.338	0.56	0.254	0.461	0.397	0.473	0.538	0.334	0.45	0.394
0.171	0.589	0.612	0.333	0.541	0.329	0.225	0.592	0.391	0.313	0.547	0.407	0.469	0.502	0.335	0.346	0.213	0.603	0.457	0.352	0.587	0.218	0.391	0.447	0.515	0.53	0.4	0.528	0.478
0.083	0.489	0.659	0.817	0.529	0.448	0.802	0.559	0.352	0.462	0.61	0.523	0.496	0.643	0.303	0.37	0.225	0.635	0.533	0.537	0.551	0.218	0.6	0.389	0.511	0.567	0.533	0.45	0.441
0.172	0.633	0.602	0.552	0.733	0.704	0.611	0.61	0.404	0.536	0.236	0.546	0.489	0.638	0.566	0.389	0.212	0.342	0.495	0.334	0.554	0.179	0.6	0.262	0.48	0.544	0.376	0.488	0.331
0.166	0.498	0.636	0.485	0.507	0.299	0.628	0.621	0.343	0.418	0.233	0.604	0.394	0.216	0.418	0.456	0.15	0.183	0.534	0.328	0.32	0.26	0.547	0.502	0.557	0.259	0.465	0.513	0.451
0.653	0.622	0.632	0.529	0.484	0.42	0.575	0.516	0.39	0.503	0.212	0.288	0.463	0.645	0.293	0.344	0.206	0.334	0.841	0.337	0.59	0.222	0.527	0.438	0.478	0.473	0.477	0.504	0.406
0.123	0.676	0.524	0.414	0.569	0.418	0.482	0.526	0.394	0.333	0.213	0.448	0.683	0.624	0.46	0.398	0.139	0.231	0.535	0.34	0.537	0.175	0.56	0.616	0.552	0.498	0.482	0.415	0.448
0.192	0.559	0.673	0.392	0.543	0.372	0.502	0.634	0.439	0.505	0.594	0.304	0.441	0.624	0.399	0.375	0.128	0.358	0.531	0.4	0.569	0.214	0.564	0.359	0.378	0.607	0.458	0.55	0.395
0.383	0.572	0.655	0.449	0.772	0.383	0.533	0.554	0.431	0.472	0.232	0.51	0.411	0.723	0.425	0.353	0.216	0.303	0.491	0.325	0.456	0.242	0.547	0.396	0.496	0.556	0.158	0.385	0.392
0.184	0.605	0.663	0.516	0.856	0.707	0.582	0.592	0.415	0.767	0.204	0.541	0.518	0.4	0.462	0.29	0.214	0.415	0.421	0.323	0.533	0.264	0.49	0.274	0.421	0.55	0.42	0.423	0.375
0.177	0.443	0.429	0.459	0.465	0.611	0.522	0.591	0.425	0.656	0.222	0.555	0.605	0.624	0.344	0.395	0.172	0.208	0.329	0.247	0.46	0.3	0.567	0.426	0.438	0.471	0.508	0.47	0.368
0.157	0.624	0.605	0.425	0.244	0.435	0.505	0.564	0.443	0.484	0.618	0.563	0.615	0.537	0.443	0.179	0.223	0.333	0.566	0.367	0.298	0.304	0.528	0.396	0.467	0.564	0.497	0.531	0.444
0.693	0.542	0.587	0.385	0.526	0.239	0.496	0.575	0.404	0.363	0.249	0.636	0.614	0.612	0.387	0.188	0.215	0.355	0.441	0.291	0.58	0.214	0.845	0.445	0.513	0.533	0.731	0.314	0.416
0.427	0.526	0.639	0.394	0.544	0.323	0.543	0.595	0.153	0.479	0.582	0.534	0.381	0.643	0.463	0.393	0.779	0.32	0.464	0.564	0.49	0.261	0.523	0.429	0.53	0.528	0.521	0.521	0.879
0.455	0.615	0.55	0.47	0.502	0.447	0.541	0.59	0.374	0.494	0.231	0.496	0.475	0.626	0.314	0.226	0.239	0.377	0.553	0.36	0.579	0.259	0.521	0.388	0.548	0.561	0.548	0.408	0.405
0.467	0.518	0.622	0.448	0.526	0.373	0.546	0.571	0.356	0.468	0.563	0.473	0.476	0.598	0.462	0.39	0.234	0.22	0.526	0.352	0.539	0.238	0.298	0.278	0.504	0.52	0.338	0.515	0.392
0.569	0.608	0.553	0.409	0.759	0.42	0.53	0.562	0.417	0.765	0.219	0.474	0.488	0.643	0.366	0.373	0.226	0.366	0.552	0.326	0.597	0.215	0.228	0.476	0.537	0.538	0.528	0.462	0.453
0.523	0.393	0.658	0.175	0.458	0.702	0.538	0.54	0.431	0.451	0.614	0.55	0.613	0.612	0.357	0.592	0.765	0.325	0.34	0.529	0.521	0.216	0.617	0.342	0.411	0.817	0.447	0.41	0.425
0.614	0.536	0.507	0.4	0.564	0.454	0.536	0.658	0.413	0.446	0.227	0.518	0.489	0.233	0.332	0.555	0.605	0.398	0.32	0.557	0.486	0.257	0.583	0.406	0.331	0.708	0.521	0.497	0.201
0.532	0.493	0.575	0.474	0.508	0.333	0.451	0.517	0.419	0.454	0.6	0.551	0.464	0.536	0.278	0.602	0.64	0.285	0.379	0.58	0.563	0.297	0.519	0.384	0.58	0.653	0.492	0.237	0.392
0.297	0.736	0.492	0.305	0.511	0.396	0.561	0.541	0.342	0.414	0.572	0.186	0.411	0.616	0.563	0.611	0.661	0.337	0.572	0.549	0.585	0.274	0.53	0.429	0.565	0.741	0.521	0.482	0.409
0.348	0.546	0.553	0.479	0.56	0.425	0.479	0.602	0.437	0.434	0.781	0.479	0.436	0.643	0.302	0.471	0.591	0.319	0.544	0.503	0.552	0.241	0.5	0.341	0.513	0.318	0.207	0.502	0.387
0.578	0.64	0.562	0.551	0.591	0.437	0.521	0.604	0.182	0.502	0.233	0.445	0.468	0.633	0.339	0.628	0.625	0.186	0.555	0.495	0.798	0.281	0.574	0.524	0.715	0.64	0.498	0.364	0.305
0.52	0.523	0.592	0.416	0.821	0.367	0.501	0.6	0.865	0.278	0.597	0.432	0.189	0.522	0.447	0.541	0.388	0.334	0.451	0.345	0.302	0.282	0.588	0.47	0.548	0.695	0.549	0.508	0.247
0.202	0.646	0.562	0.495	0.503	0.419	0.536	0.602	0.437	0.448	0.509	0.285	0.515	0.264	0.325	0.579	0.654	0.193	0.483	0.556	0.564	0.209	0.834	0.768	0.538	0.561	0.463	0.538	0.4
0.285	0.28	0.413	0.471	0.537	0.389	0.555	0.497	0.411	0.439	0.621	0.44	0.325	0.238	0.278	0.559	0.208	0.257	0.433	0.455	0.562	0.228	0.581	0.454	0.529	0.701	0.54	0.521	0.332
0.597	0.608	0.58	0.471	0.247	0.381	0.512	0.573	0.408	0.469	0.607	0.4	0.562	0.264	0.333	0.642	0.657	0.296	0.506	0.566	0.31	0.222	0.567	0.4	0.443	0.559	0.473	0.449	0.407
0.517	0.737	0.413	0.441	0.195	0.398	0.532	0.613	0.44	0.504	0.189	0.493	0.473	0.266	0.357	0.557	0.579	0.338	0.56	0.589	0.6	0.197	0.507	0.445	0.502	0.71	0.536	0.541	0.393
0.597	0.619	0.583	0.457	0.594	0.377	0.56	0.537	0.253	0.493	0.587	0.509	0.449	0.273	0.347	0.506	0.637	0.365	0.365	0.534	0.631	0.294	0.568	0.421	0.512	0.649	0.386	0.479	0.386
0.567	0.612	0.371	0.526	0.477	0.397	0.546	0.581	0.535	0.33	0.203	0.309	0.473	0.264	0.291	0.433	0.484	0.186	0.27	0.406	0.594	0.278	0.557	0.456	0.526	0.754	0.382	0.33	0.416
0.642	0.395	0.565	0.528	0.525	0.391	0.572	0.529	0.507	0.573	0.6	0.436	0.595	0.273	0.475	0.553	0.387	0.35	0.547	0.195	0.556	0.246	0.584	0.444	0.513	0.521	0.4	0.503	0.364
0.179	0.554	0.595	0.482	0.597	0.391	0.568	0.574	0.527	0.409	0.219	0.318	0.468	0.255	0.46	0.537	0.421	0.241	0.541	0.454	0.538	0.209	0.555	0.42	0.504	0.585	0.42	0.517	0.345
0.517	0.632	0.579	0.405	0.533	0.285	0.514	0.506	0.519	0.345	0.583	0.335	0.526	0.277	0.309	0.577	0.706	0.368	0.513	0.272	0.278	0.249	0.593	0.415	0.411	0.561	0.408	0.37	0.392
0.633	0.645	0.811	0.402	0.501	0.35	0.486	0.573	0.459	0.45	0.717	0.454	0.357	0.271	0.783	0.55	0.544	0.377	0.753	0.42	0.604	0.292	0.215	0.457	0.604	0.445	0.292	0.485	0.529
0.627	0.625	0.61	0.412	0.472	0.36	0.513	0.558	0.509	0.372	0.614	0.422	0.456	0.151	0.897	0.64	0.647	0.349	0.709	0.52	0.567	0.287	0.534	0.376	0.421	0.657	0.365	0.53	0.375
0.487	0.253	0.645	0.328	0.502	0.172	0.369	0.527	0.414	0.436	0.441	0.386	0.406	0.238	0.405	0.435	0.566	0.341	0.56	0.564	0.87	0.286	0.555	0.403	0.711	0.717	0.406	0.751	0.275
0.14	0.503	0.623	0.341	0.472	0.449	0.498	0.601	0.459	0.434	0.581	0.521	0.481	0.174	0.139	0.528	0.44	0.361	0.261	0.342	0.608	0.304	0.55	0.389	0.546	0.487	0.382	0.487	0.371
0.186	0.618	0.519	0.273	0.584	0.385	0.52	0.588	0.483	0.548	0.203	0.443	0.61	0.391	0.354	0.543	0.518	0.302	0.452	0.339	0.561	0.226	0.604	0.34	0.552	0.745	0.401	0.492	0.41
0.177	0.553	0.596	0.586	0.437	0.373	0.535	0.55	0.501	0.433	0.499	0.409	0.529	0.229	0.405	0.626	0.491	0.318	0.53	0.488	0.585	0.316	0.244	0.446	0.535	0.642	0.4	0.542	0.332
0.519	0.538	0.293	0.433	0.496	0.421	0.528	0.562	0.431	0.428	0.233	0.47	0.48	0.264	0.378	0.693	0.327	0.337	0.391	0.327	0.442	0.217	0.594	0.386	0.446	0.668	0.401	0.522	0.3
0.286	0.72	0.632	0.388	0.544	0.373	0.509	0.567	0.502	0.356	0.672	0.305	0.592	0.216	0.466	0.614	0.508	0.305	0.494	0.414	0.431	0.231	0.583	0.31	0.457	0.445	0.203	0.572	0.366
0.603	0.491	0.626	0.384	0.521	0.442	0.536	0.581	0.334	0.497	0.508	0.54	0.496	0.208	0.757	0.482	0.644	0.34	0.776	0.405	0.47	0.236	0.469	0.282	0.426	0.471	0.353	0.547	0.392
0.565	0.604	0.611	0.463	0.739	0.392	0.538	0.482	0.414	0.337	0.21	0.481	0.536	0.273	0.281	0.632	0.608	0.339	0.497	0.432	0.46	0.231	0.482	0.441	0.456	0.239	0.396	0.529	0.401
0.173	0.498	0.516	0.295	0.502	0.299	0.26	0.732	0.329	0.414	0.534	0.544	0.504	0.519	0.37	0.565	0.605	0.167	0.464	0.567	0.443	0.361	0.491	0.323	0.424	0.721	0.38	0.491	0.411
0.343	0.577	0.628	0.461	0.487	0.378	0.614	0.576	0.517	0.551	0.563	0.478	0.552	0.264	0.345	0.563	0.761	0.335	0.507	0.572	0.481	0.213	0.508	0.345	0.194	0.677	0.278	0.554	0.483
0.601	0.552	0.288	0.442	0.574	0.358	0.538	0.6	0.449	0.353	0.251	0.509	0.521	0.237	0.311	0.68	0.894	0.332	0.499	0.542	0.402	0.345	0.383	0.397	0.426	0.778	0.373	0.501	0.433
0.134	0.643	0.823	0.386	0.537	0.382	0.529	0.469	0.4	0.466	0.247	0.57	0.559	0.191	0.411	0.562	0.632	0.335	0.555	0.535	0.43	0.293	0.604	0.442	0.444	0.89	0.403	0.534	0.356
0.532	0.65	0.652	0.415	0.755	0.375	0.515	0.45	0.509	0.463	0.213	0.416	0.481	0.281	0.491	0.446	0.349	0.381	0.727	0.52	0.42	0.231	0.588	0.354	0.42	0.31	0.391	0.535	0.5
0.632	0.583	0.6	0.707	0.739	0.413	0.655	0.626	0.414	0.523	0.202	0.515	0.435	0.26	0.472	0.57	0.568	0.34	0.565	0.494	0.423	0.244	0.581	0.431	0.422	0.421	0.525	0.513	0.318
0.596	0.551	0.628	0.508	0.46	0.428	0.584	0.598	0.461	0.441	0.546	0.446	0.483	0.242	0.876	0.561	0.463	0.354	0.532	0.536	0.186	0.237	0.543	0.377	0.466	0.664	0.356	0.537	0.36
0.404	0.557	0.651	0.523	0.237	0.379	0.641	0.574	0.446	0.432	0.523	0.506	0.548	0.241	0.35	0.568	0.443	0.394	0.402	0.572	0.439	0.278	0.518	0.432	0.4	0.568	0.429	0.533	0.414
0.469	0.446	0.636	0.508	0.51	0.196	0.627	0.623	0.532	0.38	0.38	0.462	0.484	0.261	0.296	0.721	0.652	0.631	0.328	0.558	0.414	0.231	0.533	0.394	0.424	0.653	0.428	0.508	0.42
0.482	0.669	0.535	0.648	0.54	0.301	0.706	0.579	0.366	0.46	0.191	0.476	0.383	0.258	0.369	0.391	0.761	0.436	0.594	0.534	0.423	0.241	0.493	0.267	0.345	0.791	0.156	0.614	0.423
0.572	0.504	0.617	0.507	0.496	0.402	0.587	0.509	0.493	0.491	0.486	0.35	0.54	0.32	0.35	0.558	0.532	0.616	0.414	0.424	0.395	0.265	0.53	0.257	0.398	0.458	0.303	0.46	0.357
0.48	0.517	0.6	0.493	0.518	0.371	0.575	0.562	0.481	0.484	0.183	0.568	0.47	0.246	0.388	0.251	0.573	0.645	0.424	0.544	0.545	0.191	0.59	0.416	0.391	0.676	0.389	0.532	0.414
0.67	0.621	0.599	0.501	0.746	0.409	0.591	0.628	0.51	0.523	0.527	0.235	0.497	0.253	0.419	0.211	0.545	0.545	0.62	0.517	0.394	0.32	0.481	0.339	0.29	0.596	0.391	0.572	0.364
0.511	0.519	0.404	0.389	0.464	0.421	0.594	0.689	0.499	0.489	0.186	0.779	0.49	0.266	0.282	0.579	0.232	0.419	0.528	0.335	0.306	0.151	0.561	0.326	0.559	0.505	0.403	0.573	0.425
0.306	0.585	0.606	0.474	0.556	0.443	0.55	0.62	0.182	0.398	0.487	0.481	0.59	0.273	0.424	0.244	0.667	0.584	0.561	0.548	0.458	0.342	0.584	0.446	0.444	0.717	0.396	0.361	0.372
0.367	0.406	0.564	0.15	0.508	0.327	0.572	0.639	0.442	0.453	0.183	0.509	0.202	0.14	0.373	0.639	0.656	0.582	0.325	0.567	0.529	0.304	0.584	0.49	0.394	0.714	0.392	0.526	0.397
0.564	0.506	0.604	0.395	0.504	0.404	0.498	0.568	0.382	0.435	0.409	0.47	0.315	0.266	0.437	0.674	0.867	0.632	0.312	0.52	0.446	0.219	0.306	0.397	0.444	0.894	0.438	0.492	0.454
0.49	0.497	0.5	0.486	0.554	0.392	0.537	0.535	0.522	0.459	0.192	0.492	0.486	0.221	0.309	0.599	0.59	0.634	0.416	0.764	0.408	0.187	0.246	0.381	0.396	0.703	0.396	0.547	0.252
0.186	0.613	0.602	0.398	0.593	0.395	0.593	0.62	0.478	0.547	0.177	0.496	0.486	0.264	0.427	0.625	0.622	0.328	0.4	0.553	0.427	0.242	0.551	0.46	0.446	0.61	0.49	0.463	0.497
0.287	0.54	0.558	0.644	0.739	0.276	0.515	0.612	0.512	0.229	0.205	0.511	0.479	0.253	0.405	0.593	0.623	0.624	0.518	0.551	0.538	0.181	0.561	0.401	0.628	0.719	0.463	0.412	0.515
0.563	0.657	0.633	0.393	0.516	0.438	0.715	0.566	0.529	0.383	0.455	0.476	0.453	0.258	0.331	0.493	0.618	0.564	0.6	0.464	0.547	0.224	0.554	0.366	0.244	0.316	0.384	0.622	0.519
0.508	0.549	0.49	0.414	0.211	0.373	0.568	0.533	0.388	0.437	0.18	0.503	0.495	0.221	0.273	0.621	0.652	0.504	0.44	0.531	0.588	0.349	0.567	0.41	0.441	0.651	0.385	0.296	0.404
0.661	0.677	0.564	0.456	0.191	0.41	0.594	0.592	0.524	0.503	0.189	0.485	0.441	0.261	0.253	0.565	0.392	0.497	0.478	0.335	0.439	0.278	0.519	0.415	0.448	0.684	0.252	0.589	0.269
0.57	0.253	0.534	0.496	0.535	0.34	0.61	0.546	0.209	0.485	0.201	0.519	0.474	0.222	0.63	0.606	0.621	0.625	0.405	0.538	0.393	0.381	0.576	0.498	0.358	0.556	0.392	0.529	0.523
0.624	0.626	0.549	0.47	0.485	0.347	0.458	0.581	0.411	0.266	0.211	0.223	0.385	0.771	0.332	0.555	0.214	0.506	0.549	0.493	0.469	0.22	0.538	0.386	0.475	0.704	0.414	0.38	0.402
0.17	0.574	0.55	0.606	0.473	0.47	0.551	0.582	0.464	0.507	0.453	0.495	0.486	0.253	0.386	0.633	0.647	0.383	0.387	0.516	0.177	0.233	0.529	0.46	0.463	0.567	0.371	0.531	0.472
0.5	0.655	0.611	0.472	0.559	0.455	0.618	0.593	0.54	0.427	0.227	0.41	0.37	0.272	0.427	0.575	0.58	0.598	0.407	0.547	0.449	0.207	0.597	0.425	0.439	0.714	0.403	0.514	0.563
0.711	0.645	0.536	0.489	0.528	0.265	0.56	0.6	0.493	0.32	0.456	0.471	0.421	0.271	0.34	0.52	0.61	0.338	0.268	0.508	0.428	0.274	0.565	0.413	0.393	0.623	0.391	0.57	0.491
0.593	0.389	0.39	0.379	0.455	0.359	0.541	0.618	0.53	0.376	0.186	0.306	0.508	0.258	0.333	0.452	0.47	0.508	0.601	0.418	0.191	0.273	0.569	0.453	0.402	0.719	0.391	0.553	0.465
0.531	0.535	0.567	0.5	0.486	0.34	0.632	0.584	0.244	0.324	0.451	0.483	0.538	0.24	0.272	0.56	0.397	0.635	0.547	0.187	0.412	0.237	0.744	0.563	0.442	0.527	0.651	0.494	0.421
0.15	0.528	0.401	0.626	0.521	0.196	0.643	0.53	0.229	0.382	0.17	0.421	0.491	0.229	0.424	0.531	0.427	0.618	0.488	0.502	0.494	0.223	0.568	0.544	0.455	0.607	0.61	0.57	0.429
0.18	0.541	0.592	0.839	0.429	0.49	0.886	0.613	0.257	0.378	0.182	0.472	0.558	0.24	0.421	0.549	0.703	0.613	0.518	0.256	0.449	0.227	0.519	0.57	0.411	0.551	0.624	0.42	0.47
0.166	0.574	0.358	0.577	0.578	0.494	0.602	0.586	0.256	0.507	0.188	0.506	0.477	0.227	0.304	0.576	0.531	0.383	0.514	0.552	0.416	0.222	0.568	0.544	0.452	0.419	0.63	0.56	0.605
0.475	0.252	0.519	0.409	0.436	0.452	0.267	0.574	0.234	0.372	0.128	0.317	0.485	0.238	0.419	0.617	0.637	0.598	0.515	0.48	0.388	0.437	0.22	0.467	0.47	0.637	0.386	0.531	0.503
0.327	0.503	0.61	0.464	0.492	0.585	0.548	0.605	0.238	0.442	0.186	0.412	0.441	0.227	0.416	0.459	0.576	0.483	0.28	0.553	0.347	0.591	0.524	0.437	0.377	0.723	0.443	0.504	0.331
0.67	0.636	0.583	0.284	0.532	0.344	0.52	0.624	0.245	0.365	0.423	0.395	0.543	0.229	0.275	0.568	0.438	0.624	0.428	0.353	0.511	0.274	0.597	0.544	0.456	0.503	0.59	0.519	0.435
0.542	0.563	0.598	0.388	0.5	0.509	0.606	0.509	0.236	0.41	0.157	0.311	0.527	0.231	0.587	0.557	0.513	0.586	0.575	0.331	0.422	0.416	0.499	0.493	0.176	0.754	0.491	0.546	0.502
0.171	0.524	0.647	0.494	0.514	0.44	0.586	0.613	0.221	0.308	0.503	0.498	0.558	0.237	0.579	0.624	0.479	0.853	0.396	0.536	0.535	0.452	0.582	0.475	0.477	0.642	0.529	0.547	0.412
0.354	0.585	0.647	0.668	0.482	0.336	0.653	0.594	0.245	0.372	0.161	0.482	0.472	0.232	0.449	0.562	0.315	0.577	0.514	0.301	0.455	0.392	0.264	0.54	0.446	0.66	0.632	0.491	0.292
0.614	0.502	0.582	0.288	0.463	0.516	0.515	0.544	0.198	0.522	0.177	0.385	0.408	0.159	0.118	0.618	0.494	0.666	0.523	0.566	0.42	0.41	0.573	0.494	0.45	0.419	0.55	0.531	0.593
0.127	0.625	0.57	0.519	0.569	0.461	0.636	0.609	0.261	0.373	0.496	0.475	0.507	0.227	0.346	0.541	0.625	0.559	0.538	0.389	0.45	0.391	0.578	0.456	0.442	0.459	0.41	0.529	0.358
0.537	0.494	0.568	0.352	0.497	0.356	0.263	0.582	0.186	0.434	0.178	0.413	0.547	0.177	0.391	0.618	0.613	0.544	0.431	0.437	0.728	0.506	0.453	0.355	0.75	0.245	0.337	0.652	0.491
0.71	0.574	0.285	0.503	0.513	0.372	0.594	0.567	0.239	0.46	0.176	0.435	0.533	0.412	0.414	0.564	0.602	0.683	0.486	0.547	0.607	0.317	0.484	0.436	0.649	0.699	0.484	0.537	0.532
0.641	0.546	0.606	0.53	0.513	0.441	0.622	0.572	0.18	0.405	0.466	0.487	0.391	0.211	0.441	0.567	0.769	0.604	0.531	0.577	0.634	0.413	0.446	0.418	0.625	0.688	0.525	0.682	0.409
0.228	0.658	0.608	0.518	0.417	0.468	0.57	0.536	0.249	0.409	0.544	0.364	0.6	0.237	0.601	0.603	0.78	0.58	0.598	0.547	0.642	0.349	0.533	0.567	0.69	0.785	0.345	0.583	0.823
0.405	0.549	0.631	0.883	0.231	0.419	0.693	0.599	0.222	0.454	0.481	0.516	0.408	0.214	0.307	0.569	0.636	0.566	0.529	0.769	0.622	0.466	0.491	0.536	0.396	0.789	0.476	0.525	0.417
0.34	0.683	0.518	0.481	0.505	0.202	0.578	0.449	0.183	0.397	0.24	0.488	0.454	0.2	0.307	0.448	0.373	0.297	0.582	0.86	0.593	0.478	0.582	0.498	0.627	0.316	0.65	0.444	0.424
0.319	0.696	0.561	0.496	0.506	0.291	0.584	0.609	0.245	0.409	0.205	0.524	0.676	0.244	0.328	0.533	0.557	0.652	0.477	0.564	0.59	0.437	0.55	0.354	0.644	0.43	0.458	0.515	0.404
0.35	0.484	0.28	0.517	0.487	0.524	0.581	0.624	0.227	0.553	0.215	0.502	0.474	0.52	0.364	0.616	0.466	0.656	0.352	0.51	0.576	0.361	0.546	0.606	0.653	0.642	0.465	0.523	0.495
0.326	0.548	0.59	0.609	0.503	0.461	0.645	0.622	0.225	0.409	0.702	0.509	0.231	0.234	0.413	0.574	0.449	0.888	0.589	0.587	0.631	0.489	0.533	0.495	0.622	0.583	0.558	0.588	0.523
0.238	0.649	0.624	0.502	0.511	0.438	0.583	0.499	0.271	0.409	0.249	0.57	0.373	0.212	0.416	0.576	0.605	0.603	0.431	0.496	0.374	0.35	0.465	0.456	0.675	0.675	0.478	0.476	0.514
0.225	0.587	0.608	0.505	0.425	0.446	0.586	0.455	0.249	0.497	0.584	0.464	0.311	0.18	0.441	0.406	0.767	0.583	0.395	0.759	0.644	0.575	0.537	0.405	0.561	0.834	0.536	0.566	0.484
0.353	0.646	0.642	0.475	0.485	0.514	0.538	0.626	0.176	0.344	0.201	0.487	0.286	0.244	0.558	0.597	0.519	0.655	0.607	0.406	0.551	0.348	0.476	0.371	0.686	0.464	0.167	0.461	0.42
0.316	0.611	0.781	0.404	0.482	0.314	0.605	0.582	0.229	0.433	0.568	0.442	0.307	0.236	0.302	0.25	0.555	0.371	0.516	0.535	0.625	0.492	0.461	0.338	0.5	0.669	0.532	0.563	0.459
0.17	0.641	0.563	0.482	0.459	0.393	0.607	0.568	0.253	0.42	0.189	0.452	0.347	0.236	0.441	0.225	0.544	0.571	0.639	0.458	0.451	0.593	0.579	0.544	0.657	0.589	0.662	0.42	0.417
0.19	0.466	0.678	0.147	0.49	0.432	0.616	0.628	0.257	0.464	0.631	0.472	0.34	0.24	0.348	0.605	0.226	0.334	0.34	0.345	0.479	0.435	0.441	0.435	0.561	0.492	0.538	0.519	0.434
0.358	0.652	0.672	0.419	0.562	0.49	0.542	0.63	0.245	0.483	0.192	0.512	0.356	0.227	0.456	0.217	0.652	0.44	0.345	0.524	0.516	0.357	0.538	0.47	0.37	0.71	0.57	0.429	0.527
0.333	0.553	0.674	0.472	0.515	0.308	0.551	0.535	0.482	0.198	0.679	0.331	0.239	0.225	0.522	0.628	0.624	0.314	0.374	0.546	0.297	0.423	0.757	0.826	0.403	0.723	0.647	0.7	0.527
0.363	0.548	0.428	0.43	0.2	0.359	0.541	0.531	0.249	0.392	0.564	0.533	0.297	0.322	0.299	0.6	0.785	0.519	0.397	0.834	0.527	0.335	0.792	0.511	0.655	0.82	0.707	0.308	0.828
0.341	0.633	0.632	0.656	0.235	0.371	0.564	0.596	0.237	0.376	0.633	0.235	0.269	0.211	0.449	0.642	0.65	0.361	0.565	0.546	0.452	0.396	0.32	0.368	0.618	0.616	0.349	0.578	0.266
0.373	0.558	0.602	0.358	0.535	0.422	0.757	0.579	0.245	0.477	0.237	0.524	0.287	0.251	0.339	0.654	0.625	0.344	0.604	0.557	0.619	0.461	0.234	0.456	0.646	0.738	0.564	0.44	0.234
0.159	0.633	0.67	0.406	0.629	0.416	0.554	0.568	0.226	0.299	0.603	0.463	0.367	0.227	0.533	0.453	0.597	0.37	0.465	0.476	0.595	0.447	0.556	0.449	0.673	0.314	0.417	0.581	0.248
0.435	0.588	0.512	0.43	0.471	0.341	0.576	0.593	0.238	0.436	0.609	0.5	0.336	0.253	0.292	0.602	0.652	0.343	0.576	0.521	0.622	0.529	0.527	0.51	0.682	0.662	0.552	0.578	0.269
0.357	0.234	0.651	0.473	0.548	0.395	0.546	0.588	0.239	0.343	0.71	0.499	0.301	0.156	0.511	0.565	0.417	0.22	0.418	0.342	0.559	0.462	0.512	0.5	0.532	0.721	0.536	0.376	0.134
0.375	0.651	0.595	0.484	0.527	0.316	0.476	0.554	0.204	0.321	0.651	0.517	0.367	0.218	0.345	0.612	0.636	0.334	0.583	0.521	0.426	0.442	0.751	0.708	0.386	0.555	0.638	0.553	0.239
0.273	0.619	0.651	0.686	0.473	0.396	0.567	0.801	0.29	0.423	0.197	0.725	0.338	0.212	0.324	0.536	0.192	0.376	0.395	0.471	0.471	0.362	0.496	0.386	0.64	0.708	0.222	0.246	0.193
0.125	0.53	0.552	0.464	0.62	0.379	0.564	0.582	0.392	0.324	0.489	0.573	0.334	0.244	0.298	0.64	0.641	0.309	0.433	0.529	0.664	0.574	0.544	0.484	0.668	0.553	0.538	0.547	0.248
0.164	0.67	0.603	0.464	0.469	0.227	0.61	0.616	0.199	0.41	0.214	0.64	0.354	0.231	0.279	0.557	0.559	0.328	0.338	0.55	0.598	0.374	0.496	0.491	0.547	0.74	0.53	0.555	0.231
0.152	0.345	0.54	0.369	0.568	0.447	0.507	0.618	0.254	0.367	0.73	0.577	0.352	0.225	0.314	0.553	0.581	0.368	0.614	0.512	0.619	0.424	0.503	0.488	0.69	0.64	0.33	0.326	0.245
0.311	0.597	0.68	0.481	0.543	0.403	0.598	0.587	0.272	0.412	0.235	0.702	0.344	0.2	0.297	0.442	0.448	0.335	0.585	0.425	0.437	0.426	0.57	0.539	0.745	0.725	0.625	0.648	0.198
0.235	0.625	0.559	0.678	0.567	0.312	0.748	0.597	0.234	0.378	0.582	0.253	0.366	0.224	0.287	0.556	0.414	0.544	0.545	0.198	0.877	0.421	0.575	0.528	0.849	0.501	0.614	0.831	0.195
0.344	0.673	0.67	0.686	0.619	0.437	0.67	0.654	0.266	0.369	0.606	0.607	0.303	0.235	0.533	0.447	0.402	0.338	0.518	0.486	0.633	0.409	0.804	0.822	0.651	0.603	0.686	0.598	0.209
0.408	0.63	0.573	0.549	0.577	0.428	0.587	0.615	0.537	0.292	0.666	0.515	0.345	0.504	0.317	0.536	0.537	0.067	0.512	0.244	0.351	0.401	0.571	0.447	0.541	0.555	0.649	0.436	0.246
0.147	0.197	0.401	0.437	0.614	0.38	0.318	0.587	0.513	0.426	0.417	0.595	0.334	0.231	0.277	0.568	0.509	0.246	0.571	0.572	0.563	0.318	0.501	0.494	0.633	0.368	0.618	0.557	0.182
0.175	0.558	0.601	0.476	0.51	0.388	0.577	0.628	0.478	0.314	0.569	0.273	0.327	0.239	0.299	0.631	0.631	0.419	0.278	0.464	0.564	0.505	0.602	0.44	0.673	0.67	0.66	0.51	0.243
0.426	0.628	0.433	0.298	0.484	0.301	0.615	0.537	0.496	0.347	0.182	0.573	0.311	0.214	0.387	0.438	0.56	0.357	0.426	0.541	0.618	0.367	0.214	0.414	0.668	0.718	0.431	0.346	0.184
0.117	0.705	0.724	0.341	0.65	0.463	0.578	0.618	0.549	0.462	0.6	0.349	0.276	0.24	0.378	0.587	0.436	0.304	0.58	0.336	0.588	0.277	0.501	0.375	0.638	0.481	0.45	0.538	0.26
0.336	0.664	0.394	0.507	0.535	0.309	0.583	0.648	0.425	0.292	0.216	0.608	0.352	0.825	0.277	0.568	0.524	0.544	0.469	0.336	0.695	0.297	0.59	0.47	0.728	0.725	0.701	0.644	0.244
0.429	0.592	0.559	0.722	0.536	0.44	0.745	0.615	0.474	0.381	0.473	0.633	0.301	0.704	0.543	0.631	0.482	0.339	0.543	0.518	0.251	0.376	0.501	0.332	0.491	0.662	0.49	0.381	0.198
0.331	0.574	0.652	0.285	0.507	0.451	0.55	0.642	0.475	0.44	0.555	0.398	0.327	0.709	0.41	0.559	0.328	0.52	0.513	0.298	0.532	0.376	0.587	0.408	0.642	0.66	0.571	0.597	0.128
0.351	0.665	0.602	0.49	0.528	0.418	0.605	0.569	0.555	0.405	0.222	0.518	0.313	0.718	0.281	0.621	0.494	0.354	0.628	0.528	0.569	0.235	0.268	0.445	0.315	0.368	0.662	0.512	0.258
0.394	0.575	0.657	0.375	0.448	0.451	0.297	0.783	0.452	0.401	0.533	0.419	0.353	0.725	0.406	0.539	0.601	0.321	0.446	0.4	0.559	0.338	0.576	0.45	0.682	0.481	0.547	0.561	0.25
0.394	0.509	0.803	0.469	0.256	0.409	0.568	0.531	0.532	0.416	0.599	0.533	0.149	0.631	0.41	0.629	0.616	0.371	0.55	0.43	0.644	0.282	0.596	0.32	0.688	0.248	0.383	0.599	0.229
0.537	0.683	0.888	0.516	0.487	0.243	0.577	0.589	0.34	0.324	0.255	0.577	0.506	0.69	0.289	0.568	0.612	0.35	0.582	0.54	0.641	0.454	0.433	0.271	0.699	0.714	0.36	0.537	0.224
0.393	0.535	0.676	0.528	0.622	0.323	0.6	0.628	0.434	0.38	0.236	0.512	0.477	0.683	0.123	0.591	0.572	0.373	0.595	0.572	0.82	0.5	0.482	0.389	0.883	0.681	0.483	0.842	0.195
0.193	0.671	0.562	0.696	0.65	0.382	0.736	0.552	0.328	0.414	0.23	0.466	0.511	0.706	0.356	0.632	0.602	0.384	0.538	0.527	0.617	0.502	0.447	0.369	0.655	0.671	0.538	0.552	0.244
0.282	0.638	0.599	0.563	0.531	0.357	0.63	0.657	0.774	0.496	0.539	0.412	0.645	0.229	0.417	0.628	0.613	0.358	0.437	0.716	0.63	0.291	0.575	0.416	0.638	0.671	0.359	0.577	0.274
0.411	0.478	0.298	0.537	0.508	0.522	0.653	0.652	0.44	0.418	0.412	0.535	0.488	0.737	0.379	0.435	0.362	0.352	0.311	0.739	0.675	0.471	0.497	0.47	0.688	0.339	0.466	0.539	0.226
0.391	0.534	0.646	0.505	0.508	0.432	0.59	0.613	0.444	0.491	0.234	0.514	0.575	0.208	0.436	0.542	0.529	0.373	0.518	0.561	0.606	0.384	0.587	0.433	0.367	0.405	0.668	0.529	0.217
0.138	0.611	0.657	0.504	0.578	0.535	0.626	0.722	0.514	0.324	0.576	0.687	0.382	0.218	0.394	0.654	0.465	0.349	0.461	0.505	0.572	0.423	0.584	0.262	0.64	0.657	0.441	0.504	0.23
0.22	0.602	0.75	0.516	0.489	0.333	0.66	0.604	0.458	0.442	0.214	0.444	0.489	0.519	0.245	0.582	0.439	0.345	0.403	0.549	0.601	0.381	0.548	0.498	0.679	0.596	0.472	0.55	0.225
0.413	0.607	0.525	0.531	0.585	0.462	0.614	0.626	0.487	0.511	0.549	0.629	0.48	0.678	0.356	0.562	0.593	0.447	0.561	0.509	0.57	0.343	0.544	0.351	0.609	0.671	0.555	0.482	0.252
0.378	0.619	0.606	0.484	0.586	0.666	0.638	0.499	0.465	0.621	0.196	0.607	0.473	0.612	0.351	0.362	0.569	0.4	0.48	0.704	0.651	0.438	0.475	0.514	0.649	0.688	0.558	0.564	0.197
0.487	0.61	0.301	0.527	0.567	0.343	0.59	0.618	0.748	0.436	0.562	0.588	0.665	0.388	0.329	0.617	0.515	0.364	0.552	0.388	0.35	0.47	0.537	0.453	0.677	0.458	0.699	0.52	0.283
0.397	0.465	0.633	0.15	0.521	0.254	0.667	0.759	0.394	0.263	0.211	0.7	0.563	0.617	0.4	0.245	0.593	0.388	0.33	0.546	0.646	0.406	0.503	0.405	0.6	0.704	0.172	0.541	0.237
0.467	0.619	0.674	0.487	0.031	0.394	0.541	0.861	0.478	0.48	0.413	0.827	0.498	0.257	0.487	0.232	0.544	0.353	0.336	0.468	0.56	0.386	0.467	0.278	0.664	0.59	0.525	0.485	0.24
0.137	0.548	0.655	0.53	0.229	0.314	0.553	0.558	0.522	0.416	0.235	0.613	0.684	0.728	0.544	0.636	0.228	0.344	0.348	0.332	0.609	0.416	0.588	0.438	0.489	0.476	0.651	0.609	0.196
0.362	0.533	0.87	0.406	0.179	0.325	0.605	0.395	0.525	0.356	0.178	0.359	0.535	0.591	0.412	0.248	0.647	0.363	0.381	0.524	0.406	0.477	0.432	0.384	0.609	0.716	0.58	0.43	0.267
0.5	0.628	0.563	0.554	0.218	0.409	0.544	0.648	0.715	0.482	0.235	0.569	0.614	0.556	0.302	0.642	0.614	0.531	0.574	0.527	0.473	0.342	0.534	0.391	0.559	0.723	0.62	0.484	0.246
0.468	0.513	0.655	0.438	0.235	0.361	0.611	0.642	0.181	0.394	0.565	0.402	0.598	0.683	0.295	0.643	0.609	0.647	0.538	0.741	0.492	0.351	0.764	0.537	0.416	0.694	0.803	0.509	0.248
0.486	0.6	0.651	0.478	0.211	0.241	0.558	0.62	0.504	0.344	0.203	0.595	0.561	0.706	0.299	0.641	0.695	0.608	0.459	0.608	0.313	0.345	0.783	0.437	0.407	0.688	0.804	0.774	0.53
0.136	0.539	0.653	0.495	0.228	0.323	0.616	0.624	0.404	0.448	0.226	0.553	0.525	0.756	0.316	0.469	0.629	0.574	0.51	0.528	0.537	0.314	0.312	0.342	0.679	0.285	0.373	0.324	0.488
0.139	0.228	0.425	0.53	0.181	0.377	0.612	0.746	0.554	0.325	0.237	0.71	0.559	0.524	0.496	0.587	0.657	0.386	0.457	0.501	0.436	0.506	0.247	0.375	0.605	0.548	0.594	0.564	0.372
0.131	0.602	0.64	0.561	0.199	0.169	0.506	0.521	0.478	0.393	0.26	0.281	0.471	0.702	0.308	0.607	0.448	0.603	0.481	0.375	0.606	0.459	0.548	0.405	0.649	0.579	0.466	0.427	0.262
0.391	0.588	0.602	0.513	0.217	0.381	0.626	0.58	0.529	0.375	0.5	0.497	0.463	0.706	0.264	0.643	0.687	0.658	0.39	0.625	0.585	0.491	0.542	0.423	0.62	0.717	0.549	0.61	0.516
0.226	0.503	0.656	0.512	0.233	0.351	0.643	0.639	0.75	0.503	0.251	0.31	0.546	0.256	0.326	0.553	0.199	0.565	0.362	0.487	0.649	0.281	0.528	0.438	0.69	0.627	0.621	0.507	0.4
0.481	0.615	0.511	0.524	0.161	0.394	0.674	0.587	0.394	0.374	0.495	0.527	0.515	0.692	0.445	0.615	0.703	0.626	0.287	0.555	0.547	0.307	0.768	0.572	0.585	0.475	0.775	0.399	0.435
0.401	0.318	0.639	0.451	0.222	0.395	0.579	0.608	0.514	0.365	0.233	0.604	0.509	0.81	0.355	0.578	0.583	0.343	0.556	0.647	0.424	0.689	0.517	0.308	0.373	0.612	0.235	0.677	0.531
0.141	0.566	0.618	0.542	0.243	0.316	0.647	0.648	0.203	0.309	0.528	0.597	0.432	0.921	0.297	0.531	0.645	0.674	0.558	0.562	0.478	0.478	0.557	0.55	0.622	0.544	0.568	0.275	0.502
0.397	0.638	0.647	0.455	0.193	0.421	0.569	0.591	0.425	0.442	0.223	0.601	0.539	0.676	0.437	0.443	0.482	0.62	0.489	0.446	0.646	0.505	0.498	0.378	0.686	0.697	0.586	0.54	0.453
0.43	0.675	0.541	0.497	0.245	0.382	0.586	0.553	0.472	0.303	0.196	0.815	0.519	0.401	0.463	0.592	0.449	0.462	0.48	0.189	0.587	0.261	0.503	0.47	0.583	0.44	0.313	0.55	0.391
0.11	0.611	0.613	0.491	0.249	0.299	0.579	0.587	0.504	0.392	0.238	0.536	0.491	0.657	0.374	0.5	0.392	0.517	0.484	0.468	0.614	0.4	0.565	0.44	0.655	0.661	0.692	0.36	0.383
0.419	0.19	0.544	0.379	0.189	0.384	0.332	0.58	0.547	0.451	0.141	0.569	0.49	0.615	0.273	0.558	0.564	0.605	0.506	0.278	0.468	0.451	0.576	0.442	0.796	0.5	0.657	0.697	0.442
0.45	0.587	0.668	0.44	0.221	0.373	0.61	0.581	0.754	0.337	0.197	0.556	0.635	0.728	0.193	0.614	0.581	0.584	0.254	0.424	0.737	0.397	0.802	0.536	0.724	0.437	0.769	0.636	0.408
0.508	0.606	0.58	0.317	0.238	0.289	0.663	0.6	0.555	0.418	0.445	0.632	0.182	0.673	0.236	0.601	0.709	0.425	0.403	0.539	0.631	0.475	0.569	0.595	0.629	0.672	0.653	0.584	0.474
0.364	0.661	0.647	0.403	0.241	0.332	0.658	0.601	0.531	0.448	0.185	0.272	0.418	0.81	0.315	0.47	0.587	0.578	0.481	0.637	0.345	0.357	0.55	0.575	0.587	0.629	0.683	0.509	0.305
0.374	0.681	0.547	0.53	0.239	0.396	0.6	0.617	0.509	0.419	0.607	0.598	0.391	0.615	0.46	0.577	0.503	0.324	0.415	0.356	0.589	0.577	0.217	0.434	0.627	0.51	0.392	0.53	0.391
0.493	0.581	0.398	0.476	0.267	0.38	0.576	0.593	0.571	0.367	0.179	0.48	0.454	0.709	0.461	0.587	0.582	0.449	0.553	0.382	0.594	0.373	0.529	0.454	0.662	0.664	0.442	0.557	0.527
0.376	0.56	0.609	0.349	0.241	0.392	0.566	0.617	0.434	0.375	0.2	0.547	0.408	0.671	0.466	0.623	0.511	0.645	0.478	0.518	0.62	0.415	0.637	0.602	0.635	0.605	0.646	0.391	0.39
0.212	0.64	0.415	0.549	0.225	0.205	0.612	0.612	0.535	0.406	0.623	0.284	0.447	0.242	0.295	0.576	0.311	0.588	0.577	0.366	0.619	0.374	0.532	0.461	0.695	0.687	0.501	0.557	0.317
0.238	0.616	0.712	0.335	0.224	0.313	0.281	0.562	0.48	0.392	0.193	0.545	0.388	0.612	0.255	0.589	0.553	0.647	0.415	0.423	0.676	0.523	0.626	0.433	0.802	0.437	0.562	0.7	0.4
0.369	0.494	0.365	0.553	0.184	0.378	0.638	0.564	0.589	0.48	0.203	0.353	0.906	0.695	0.546	0.546	0.665	0.425	0.493	0.457	0.269	0.469	0.26	0.583	0.502	0.522	0.66	0.42	0.344
0.383	0.801	0.551	0.531	0.267	0.367	0.628	0.595	0.441	0.458	0.586	0.528	0.344	0.718	0.312	0.603	0.615	0.672	0.777	0.492	0.552	0.444	0.639	0.472	0.649	0.313	0.559	0.552	0.51
0.143	0.504	0.634	0.504	0.238	0.354	0.654	0.593	0.54	0.412	0.753	0.561	0.358	0.841	0.319	0.589	0.654	0.453	0.532	0.631	0.553	0.378	0.594	0.437	0.324	0.629	0.359	0.522	0.527
0.216	0.662	0.582	0.498	0.153	0.398	0.61	0.608	0.351	0.459	0.536	0.384	0.501	0.732	0.447	0.601	0.598	0.679	0.51	0.569	0.533	0.457	0.481	0.355	0.671	0.585	0.358	0.605	0.394
0.397	0.459	0.639	0.599	0.294	0.36	0.681	0.622	0.429	0.4	0.426	0.476	0.501	0.676	0.298	0.64	0.649	0.583	0.338	0.574	0.673	0.354	0.489	0.421	0.708	0.581	0.496	0.559	0.495
0.327	0.53	0.794	0.562	0.216	0.321	0.59	0.805	0.318	0.425	0.203	0.456	0.922	0.713	0.305	0.609	0.641	0.665	0.392	0.528	0.646	0.521	0.461	0.411	0.699	0.638	0.535	0.534	0.364
0.452	0.685	0.775	0.481	0.199	0.322	0.595	0.505	0.524	0.412	0.472	0.533	0.513	0.683	0.289	0.457	0.373	0.734	0.378	0.562	0.725	0.401	0.547	0.412	0.745	0.282	0.353	0.664	0.432
0.37	0.569	0.653	0.497	0.341	0.354	0.612	0.619	0.489	0.419	0.216	0.547	0.417	0.65	0.204	0.545	0.547	0.793	0.303	0.545	0.7	0.526	0.389	0.569	0.677	0.462	0.447	0.56	0.415
0.416	0.648	0.55	0.604	0.226	0.438	0.682	0.605	0.397	0.477	0.573	0.541	0.447	0.695	0.302	0.62	0.457	0.6	0.428	0.529	0.687	0.576	0.626	0.503	0.686	0.57	0.657	0.587	0.502
0.148	0.548	0.608	0.464	0.236	0.261	0.694	0.513	0.589	0.234	0.21	0.452	0.419	0.647	0.312	0.642	0.512	0.632	0.358	0.598	0.578	0.446	0.658	0.359	0.365	0.72	0.403	0.508	0.5
0.616	0.686	0.307	0.521	0.217	0.305	0.579	0.636	0.443	0.461	0.52	0.428	0.503	0.716	0.318	0.58	0.633	0.656	0.482	0.566	0.621	0.355	0.539	0.578	0.662	0.57	0.48	0.51	0.49
0.482	0.446	0.619	0.165	0.212	0.372	0.645	0.607	0.5	0.328	0.205	0.485	0.429	0.249	0.286	0.424	0.597	0.516	0.261	0.529	0.671	0.404	0.582	0.456	0.699	0.592	0.575	0.606	0.322
0.423	0.685	0.644	0.477	0.186	0.479	0.577	0.588	0.461	0.543	0.367	0.494	0.482	0.747	0.302	0.651	0.523	0.646	0.317	0.431	0.586	0.391	0.488	0.496	0.607	0.425	0.562	0.502	0.396
0.37	0.477	0.764	0.587	0.21	0.41	0.539	0.754	0.516	0.416	0.209	0.719	0.449	0.214	0.335	0.259	0.652	0.718	0.273	0.582	0.644	0.467	0.611	0.286	0.6	0.634	0.54	0.56	0.426
0.148	0.583	0.516	0.342	0.205	0.292	0.658	0.58	0.391	0.322	0.197	0.431	0.432	0.212	0.233	0.229	0.565	0.28	0.418	0.494	0.385	0.544	0.554	0.345	0.686	0.578	0.169	0.522	0.441
0.124	0.595	0.619	0.631	0.197	0.306	0.567	0.608	0.53	0.451	0.218	0.583	0.413	0.526	0.267	0.781	0.251	0.63	0.435	0.352	0.663	0.445	0.5	0.343	0.574	0.595	0.486	0.575	0.412
0.133	0.549	0.298	0.508	0.21	0.372	0.652	0.482	0.595	0.351	0.511	0.563	0.495	0.65	0.275	0.242	0.703	0.623	0.411	0.592	0.586	0.541	0.639	0.55	0.677	0.671	0.653	0.528	0.475
0.379	0.639	0.622	0.524	0.207	0.198	0.616	0.597	0.513	0.376	0.198	0.528	0.41	0.659	0.297	0.606	0.676	0.635	0.355	0.629	0.635	0.448	0.487	0.457	0.506	0.594	0.624	0.596	0.554
0.396	0.596	0.668	0.606	0.18	0.369	0.659	0.805	0.503	0.45	0.19	0.709	0.364	0.405	0.308	0.644	0.652	0.626	0.449	0.571	0.453	0.428	0.576	0.433	0.6	0.642	0.605	0.472	0.493
0.482	0.255	0.634	0.591	0.222	0.388	0.661	0.805	0.183	0.56	0.221	0.735	0.517	0.615	0.299	0.469	0.612	0.653	0.383	0.521	0.495	0.432	0.585	0.568	0.561	0.335	0.646	0.494	0.576
0.396	0.64	0.766	0.59	0.22	0.434	0.561	0.532	0.475	0.355	0.209	0.557	0.39	0.254	0.296	0.62	0.615	0.776	0.439	0.561	0.482	0.532	0.571	0.462	0.381	0.642	0.677	0.537	0.462
0.139	0.635	0.607	0.531	0.216	0.402	0.565	0.408	0.392	0.407	0.499	0.409	0.439	0.716	0.42	0.648	0.42	0.454	0.394	0.357	0.261	0.417	0.293	0.359	0.392	0.717	0.339	0.545	0.26
0.275	0.489	0.578	0.508	0.181	0.303	0.726	0.617	0.56	0.315	0.238	0.562	0.49	0.584	0.448	0.656	0.688	0.532	0.408	0.583	0.589	0.406	0.275	0.445	0.686	0.613	0.561	0.328	0.47
0.429	0.673	0.523	0.653	0.274	0.519	0.636	0.612	0.455	0.467	0.542	0.397	0.441	0.558	0.449	0.519	0.204	0.409	0.355	0.477	0.468	0.406	0.554	0.496	0.587	0.788	0.445	0.579	0.506
0.109	0.358	0.361	0.461	0.2	0.346	0.617	0.585	0.525	0.345	0.207	0.514	0.213	0.659	0.358	0.642	0.68	0.612	0.409	0.536	0.701	0.426	0.594	0.535	0.692	0.571	0.554	0.473	0.447
0.362	0.613	0.592	0.605	0.239	0.422	0.642	0.655	0.521	0.447	0.508	0.52	0.491	0.685	0.528	0.543	0.589	0.467	0.451	0.608	0.605	0.496	0.541	0.483	0.616	0.721	0.625	0.586	0.527
0.45	0.628	0.485	0.486	0.246	0.415	0.603	0.792	0.402	0.48	0.19	0.753	0.501	0.758	0.322	0.596	0.633	0.461	0.407	0.498	0.725	0.333	0.583	0.529	0.706	0.662	0.644	0.507	0.515
0.495	0.701	0.565	0.511	0.213	0.439	0.632	0.517	0.538	0.409	0.201	0.293	0.521	0.547	0.51	0.481	0.473	0.413	0.416	0.451	0.437	0.218	0.501	0.385	0.475	0.756	0.22	0.448	0.513
0.52	0.65	0.421	0.536	0.183	0.341	0.544	0.53	0.196	0.456	0.221	0.453	0.425	0.702	0.267	0.631	0.424	0.451	0.442	0.18	0.461	0.262	0.592	0.514	0.401	0.487	0.574	0.545	0.39
0.514	0.199	0.6	0.41	0.201	0.387	0.313	0.606	0.416	0.445	0.148	0.299	0.383	0.706	0.508	0.491	0.42	0.25	0.5	0.47	0.565	0.313	0.522	0.448	0.603	0.657	0.57	0.302	0.489
0.486	0.553	0.533	0.409	0.201	0.384	0.564	0.555	0.487	0.493	0.193	0.505	0.403	0.228	0.351	0.609	0.566	0.481	0.261	0.239	0.678	0.274	0.542	0.48	0.695	0.591	0.293	0.613	0.457
0.281	0.634	0.53	0.389	0.233	0.359	0.61	0.547	0.547	0.44	0.433	0.523	0.342	0.676	0.316	0.609	0.578	0.446	0.328	0.41	0.573	0.241	0.587	0.572	0.575	0.386	0.681	0.579	0.466
0.376	0.655	0.449	0.511	0.162	0.329	0.703	0.591	0.572	0.383	0.163	0.54	0.473	0.825	0.343	0.636	0.676	0.36	0.4	0.534	0.626	0.237	0.631	0.567	0.666	0.683	0.622	0.34	0.546
0.89	0.605	0.494	0.54	0.191	0.203	0.626	0.614	0.542	0.429	0.542	0.58	0.517	0.82	0.252	0.456	0.568	0.407	0.404	0.602	0.358	0.231	0.579	0.551	0.646	0.747	0.658	0.521	0.334
0.487	0.628	0.466	0.479	0.209	0.347	0.615	0.57	0.574	0.434	0.179	0.742	0.531	0.647	0.349	0.602	0.488	0.457	0.396	0.367	0.608	0.244	0.548	0.66	0.632	0.492	0.701	0.52	0.474
0.186	0.52	0.458	0.375	0.222	0.386	0.598	0.658	0.494	0.486	0.187	0.64	0.405	0.425	0.316	0.63	0.554	0.388	0.424	0.4	0.616	0.291	0.27	0.478	0.612	0.758	0.423	0.579	0.622
0.249	0.63	0.469	0.621	0.177	0.341	0.697	0.609	0.552	0.464	0.522	0.595	0.489	0.638	0.337	0.648	0.498	0.684	0.453	0.509	0.375	0.306	0.533	0.461	0.581	0.708	0.468	0.554	0.498
0.496	0.539	0.596	0.309	0.2	0.389	0.262	0.597	0.469	0.5	0.2	0.592	0.515	0.615	0.491	0.591	0.329	0.411	0.342	0.312	0.562	0.37	0.542	0.604	0.594	0.664	0.62	0.536	0.294
0.543	0.517	0.469	0.586	0.228	0.379	0.682	0.649	0.483	0.425	0.186	0.277	0.475	0.713	0.314	0.625	0.527	0.119	0.415	0.402	0.659	0.223	0.52	0.526	0.679	0.386	0.531	0.567	0.418
0.602	0.655	0.41	0.595	0.19	0.404	0.676	0.649	0.454	0.391	0.485	0.592	0.44	0.718	0.26	0.579	0.641	0.286	0.427	0.45	0.667	0.288	0.581	0.444	0.627	0.45	0.557	0.409	0.305
0.926	0.526	0.495	0.497	0.193	0.343	0.636	0.605	0.609	0.419	0.551	0.49	0.55	0.822	0.333	0.646	0.595	0.548	0.4	0.506	0.64	0.262	0.235	0.639	0.653	0.253	0.669	0.612	0.616
0.55	0.688	0.349	0.528	0.207	0.373	0.637	0.531	0.434	0.388	0.524	0.539	0.511	0.636	0.359	0.606	0.641	0.448	0.461	0.62	0.563	0.277	0.577	0.488	0.653	0.741	0.529	0.525	0.541
0.163	0.46	0.522	0.532	0.197	0.37	0.617	0.632	0.567	0.416	0.222	0.298	0.52	0.709	0.314	0.634	0.6	0.455	0.358	0.588	0.277	0.259	0.516	0.459	0.482	0.692	0.421	0.432	0.431
0.447	0.437	0.298	0.485	0.221	0.489	0.619	0.555	0.324	0.546	0.502	0.567	0.528	0.69	0.289	0.685	0.649	0.684	0.246	0.563	0.605	0.258	0.527	0.352	0.651	0.662	0.329	0.556	0.547
0.549	0.463	0.485	0.489	0.207	0.242	0.637	0.565	0.451	0.236	0.224	0.32	0.391	0.219	0.493	0.656	0.643	0.452	0.252	0.535	0.554	0.278	0.416	0.445	0.291	0.719	0.533	0.53	0.439
0.609	0.492	0.589	0.545	0.474	0.389	0.642	0.527	0.318	0.33	0.458	0.62	0.481	0.59	0.461	0.433	0.371	0.649	0.386	0.568	0.555	0.348	0.513	0.352	0.642	0.338	0.456	0.543	0.432
0.509	0.459	0.491	0.439	0.527	0.302	0.7	0.516	0.496	0.498	0.196	0.562	0.505	0.704	0.299	0.559	0.554	0.465	0.283	0.555	0.678	0.323	0.428	0.458	0.703	0.412	0.341	0.594	0.428
0.132	0.441	0.544	0.5	0.646	0.314	0.59	0.636	0.476	0.377	0.436	0.407	0.528	0.725	0.452	0.683	0.443	0.391	0.343	0.464	0.651	0.28	0.367	0.639	0.717	0.662	0.545	0.554	0.485
0.182	0.351	0.548	0.163	0.585	0.3	0.626	0.563	0.39	0.313	0.228	0.486	0.496	0.829	0.439	0.619	0.477	0.471	0.23	0.63	0.616	0.295	0.581	0.55	0.64	0.608	0.669	0.533	0.581
0.171	0.443	0.579	0.453	0.493	0.654	0.545	0.584	0.592	0.441	0.346	0.44	0.537	0.702	0.332	0.61	0.688	0.509	0.22	0.558	0.721	0.308	0.607	0.342	0.688	0.688	0.42	0.584	0.564
0.513	0.453	0.536	0.533	0.471	0.294	0.547	0.504	0.427	0.354	0.224	0.371	0.465	0.687	0.131	0.383	0.598	0.528	0.238	0.536	0.639	0.264	0.518	0.693	0.41	0.693	0.504	0.512	0.328
0.236	0.424	0.504	0.392	0.555	0.158	0.64	0.554	0.517	0.485	0.187	0.554	0.424	0.695	0.312	0.662	0.526	0.469	0.42	0.402	0.624	0.227	0.706	0.502	0.603	0.45	0.607	0.474	0.427
0.521	0.44	0.501	0.565	0.458	0.322	0.529	0.62	0.511	0.417	0.206	0.518	0.508	0.692	0.361	0.26	0.66	0.425	0.324	0.621	0.656	0.244	0.513	0.53	0.62	0.759	0.566	0.566	0.505
0.551	0.46	0.227	0.438	0.697	0.329	0.617	0.495	0.519	0.441	0.496	0.487	0.484	0.73	0.39	0.236	0.546	0.469	0.381	0.456	0.618	0.212	0.601	0.29	0.628	0.557	0.533	0.456	0.433
0.165	0.444	0.557	0.484	0.483	0.255	0.651	0.649	0.351	0.413	0.218	0.4	0.224	0.664	0.578	0.672	0.251	0.481	0.266	0.353	0.725	0.359	0.625	0.375	0.532	0.531	0.175	0.573	0.447
0.269	0.455	0.552	0.508	0.54	0.36	0.598	0.644	0.537	0.455	0.224	0.483	0.489	0.709	0.45	0.25	0.808	0.459	0.38	0.618	0.347	0.305	0.622	0.39	0.668	0.849	0.567	0.468	0.584
0.648	0.187	0.545	0.528	0.529	0.837	0.654	0.651	0.598	0.337	0.217	0.548	0.565	0.235	0.242	0.657	0.659	0.498	0.255	0.606	0.686	0.254	0.591	0.604	0.506	0.736	0.671	0.587	0.537
0.136	0.475	0.44	0.509	0.594	0.316	0.505	0.547	0.561	0.46	0.21	0.538	0.447	0.742	0.448	0.682	0.651	0.432	0.412	0.565	0.583	0.281	0.5	0.521	0.675	0.717	0.607	0.463	0.54
0.588	0.458	0.516	0.531	0.573	0.298	0.589	0.645	0.489	0.365	0.525	0.431	0.405	0.212	0.348	0.51	0.621	0.52	0.422	0.498	0.655	0.235	0.523	0.442	0.485	0.276	0.633	0.595	0.418
0.525	0.461	0.265	0.486	0.593	0.235	0.644	0.626	0.182	0.424	0.239	0.652	0.386	0.214	0.339	0.453	0.39	0.465	0.541	0.391	0.465	0.337	0.505	0.581	0.609	0.303	0.614	0.403	0.25
0.475	0.485	0.506	0.559	0.51	0.387	0.612	0.472	0.531	0.562	0.549	0.597	0.385	0.548	0.465	0.475	0.6	0.445	0.422	0.509	0.493	0.37	0.513	0.527	0.491	0.293	0.681	0.456	0.503
0.493	0.305	0.575	0.406	0.667	0.258	0.54	0.585	0.413	0.308	0.222	0.531	0.495	0.661	0.731	0.463	0.2	0.432	0.362	0.442	0.467	0.32	0.291	0.33	0.411	0.352	0.346	0.425	0.469
0.577	0.406	0.595	0.544	0.537	0.404	0.688	0.59	0.578	0.436	0.536	0.531	0.493	0.64	0.484	0.51	0.616	0.464	0.323	0.432	0.264	0.321	0.284	0.51	0.466	0.326	0.557	0.596	0.439
0.265	0.493	0.56	0.479	0.601	0.42	0.568	0.59	0.495	0.496	0.23	0.554	0.481	0.388	0.47	0.479	0.591	0.523	0.303	0.5	0.646	0.353	0.487	0.497	0.646	0.314	0.451	0.328	0.504
0.373	0.487	0.696	0.497	0.586	0.315	0.632	0.502	0.55	0.483	0.2	0.552	0.401	0.622	0.314	0.398	0.597	0.589	0.316	0.463	0.441	0.353	0.624	0.55	0.668	0.282	0.622	0.64	0.496
0.531	0.427	0.649	0.53	0.438	0.359	0.591	0.417	0.517	0.433	0.216	0.34	0.519	0.285	0.368	0.405	0.455	0.588	0.319	0.469	0.755	0.426	0.527	0.52	0.722	0.369	0.606	0.416	0.463
0.582	0.19	0.436	0.384	0.252	0.352	0.292	0.565	0.416	0.461	0.161	0.524	0.52	0.739	0.332	0.452	0.394	0.382	0.312	0.211	0.618	0.373	0.496	0.548	0.611	0.303	0.622	0.594	0.375
0.172	0.454	0.67	0.422	0.535	0.229	0.591	0.57	0.558	0.394	0.24	0.371	0.496	0.575	0.38	0.452	0.437	0.576	0.438	0.443	0.672	0.255	0.513	0.429	0.66	0.32	0.22	0.487	0.453
0.256	0.451	0.61	0.307	0.588	0.291	0.595	0.62	0.19	0.457	0.421	0.544	0.427	0.561	0.262	0.592	0.525	0.684	0.257	0.242	0.443	0.318	0.591	0.606	0.51	0.317	0.627	0.407	0.463
0.487	0.516	0.678	0.433	0.483	0.32	0.7	0.598	0.431	0.484	0.197	0.534	0.509	0.683	0.397	0.485	0.506	0.533	0.324	0.434	0.48	0.352	0.466	0.485	0.371	0.207	0.529	0.492	0.423
0.513	0.496	0.485	0.594	0.537	0.317	0.704	0.585	0.531	0.543	0.429	0.554	0.502	0.728	0.239	0.5	0.638	0.65	0.3	0.503	0.583	0.463	0.596	0.552	0.74	0.294	0.349	0.278	0.593
0.526	0.461	0.684	0.508	0.585	0.388	0.577	0.47	0.59	0.487	0.173	0.299	0.496	0.654	0.394	0.399	0.537	0.305	0.308	0.506	0.696	0.437	0.553	0.651	0.653	0.329	0.712	0.544	0.305
0.512	0.43	0.598	0.325	0.489	0.326	0.528	0.572	0.563	0.59	0.211	0.455	0.505	0.554	0.286	0.464	0.422	0.712	0.319	0.31	0.612	0.623	0.591	0.592	0.571	0.271	0.627	0.614	0.429
0.516	0.442	0.674	0.607	0.546	0.455	0.737	0.561	0.543	0.422	0.434	0.332	0.41	0.712	0.29	0.441	0.509	0.597	0.336	0.392	0.618	0.284	0.521	0.566	0.673	0.329	0.662	0.328	0.607
0.183	0.478	0.557	0.35	0.52	0.323	0.288	0.561	0.464	0.48	0.21	0.482	0.513	0.728	0.308	0.53	0.472	0.491	0.282	0.475	0.358	0.476	0.203	0.44	0.622	0.362	0.435	0.555	0.474
0.402	0.406	0.603	0.542	0.502	0.43	0.633	0.563	0.523	0.559	0.2	0.587	0.493	0.242	0.227	0.472	0.313	0.481	0.299	0.35	0.643	0.362	0.522	0.447	0.636	0.278	0.45	0.671	0.248
0.47	0.471	0.497	0.743	0.529	0.435	0.818	0.619	0.437	0.513	0.49	0.582	0.535	0.652	0.321	0.489	0.458	0.575	0.313	0.445	0.665	0.512	0.569	0.544	0.633	0.207	0.658	0.61	0.403
0.58	0.452	0.545	0.491	0.684	0.277	0.621	0.619	0.45	0.456	0.45	0.601	0.427	0.697	0.246	0.579	0.627	0.568	0.369	0.458	0.365	0.408	0.574	0.495	0.554	0.18	0.547	0.47	0.324
0.508	0.484	0.593	0.514	0.588	0.206	0.611	0.602	0.421	0.214	0.548	0.556	0.523	0.699	0.28	0.497	0.578	0.36	0.313	0.491	0.547	0.481	0.672	0.448	0.519	0.143	0.544	0.503	0.635
0.134	0.479	0.673	0.511	0.417	0.304	0.592	0.626	0.561	0.312	0.246	0.607	0.543	0.64	0.38	0.461	0.596	0.567	0.388	0.5	0.664	0.421	0.267	0.571	0.653	0.318	0.66	0.552	0.496
0.16	0.497	0.562	0.521	0.483	0.355	0.563	0.571	0.451	0.295	0.561	0.677	0.467	0.406	0.278	0.463	0.616	0.347	0.451	0.49	0.738	0.615	0.615	0.446	0.649	0.322	0.574	0.359	0.401
0.155	0.638	0.459	0.542	0.463	0.298	0.619	0.582	0.518	0.389	0.188	0.259	0.5	0.635	0.221	0.475	0.593	0.437	0.726	0.468	0.658	0.395	0.569	0.444	0.64	0.29	0.385	0.557	0.53
0.633	0.484	0.608	0.404	0.472	0.335	0.604	0.656	0.316	0.352	0.552	0.624	0.531	0.611	0.323	0.438	0.587	0.627	0.569	0.448	0.572	0.363	0.485	0.356	0.6	0.318	0.35	0.571	0.428
0.243	0.561	0.445	0.487	0.917	0.38	0.565	0.632	0.432	0.297	0.187	0.541	0.206	0.673	0.267	0.505	0.377	0.563	0.589	0.471	0.268	0.436	0.453	0.454	0.52	0.231	0.547	0.374	0.412
0.459	0.376	0.594	0.152	0.419	0.175	0.56	0.513	0.296	0.263	0.631	0.591	0.472	0.657	0.252	0.473	0.566	0.705	0.343	0.496	0.677	0.505	0.498	0.373	0.78	0.161	0.525	0.639	0.401
0.605	0.489	0.368	0.429	0.504	0.371	0.497	0.619	0.48	0.35	0.197	0.288	0.532	0.697	0.261	0.485	0.457	0.36	0.301	0.437	0.504	0.349	0.5	0.406	0.328	0.303	0.367	0.461	0.452
0.178	0.462	0.629	0.533	0.485	0.322	0.526	0.541	0.469	0.292	0.927	0.599	0.391	0.631	0.371	0.487	0.427	0.663	0.407	0.538	0.562	0.359	0.417	0.62	0.668	0.261	0.525	0.549	0.62
0.31	0.642	0.676	0.385	0.553	0.295	0.612	0.607	0.368	0.315	0.535	0.338	0.463	0.721	0.374	0.483	0.586	0.467	0.433	0.564	0.756	0.385	0.672	0.497	0.699	0.303	0.675	0.614	0.624
0.589	0.5	0.609	0.597	0.564	0.363	0.516	0.547	0.557	0.425	0.644	0.654	0.439	0.685	0.273	0.419	0.614	0.695	0.539	0.434	0.667	0.334	0.633	0.336	0.695	0.292	0.451	0.594	0.317
0.159	0.733	0.655	0.392	0.793	0.402	0.679	0.513	0.387	0.197	0.232	0.647	0.502	0.219	0.386	0.507	0.533	0.591	0.731	0.346	0.655	0.491	0.574	0.622	0.64	0.235	0.519	0.64	0.404
0.599	0.49	0.649	0.431	0.603	0.349	0.592	0.643	0.504	0.406	0.554	0.386	0.842	0.615	0.386	0.198	0.548	0.633	0.436	0.579	0.615	0.482	0.556	0.497	0.363	0.362	0.623	0.496	0.561
0.484	0.687	0.696	0.461	0.452	0.354	0.589	0.506	0.484	0.296	0.58	0.525	0.585	0.699	0.278	0.236	0.534	0.626	0.522	0.386	0.608	0.416	0.511	0.466	0.64	0.239	0.585	0.45	0.418
0.508	0.265	0.636	0.545	0.407	0.246	0.619	0.599	0.498	0.462	0.686	0.446	0.468	0.735	0.144	0.47	0.224	0.66	0.381	0.317	0.656	0.331	0.539	0.268	0.653	0.212	0.586	0.554	0.388
0.509	0.621	0.557	0.475	0.61	0.42	0.47	0.497	0.339	0.333	0.879	0.434	0.702	0.711	0.305	0.24	0.626	0.547	0.605	0.689	0.607	0.309	0.527	0.334	0.638	0.326	0.167	0.48	0.787
0.262	0.566	0.566	0.534	0.482	0.283	0.553	0.535	0.5	0.216	0.195	0.612	0.56	0.704	0.311	0.495	0.629	0.608	0.431	0.484	0.747	0.486	0.533	0.352	0.581	0.29	0.525	0.668	0.503
0.329	0.728	0.306	0.504	0.493	0.429	0.587	0.599	0.548	0.402	0.493	0.51	0.625	0.718	0.308	0.477	0.612	0.619	0.47	0.46	0.355	0.631	0.611	0.537	0.666	0.318	0.662	0.482	0.538
0.524	0.612	0.692	0.538	0.461	0.433	0.561	0.533	0.483	0.395	0.195	0.485	0.677	0.624	0.36	0.538	0.389	0.552	0.281	0.342	0.685	0.492	0.51	0.493	0.587	0.635	0.626	0.541	0.142
0.479	0.46	0.667	0.399	0.464	0.385	0.544	0.656	0.453	0.313	0.708	0.486	0.586	0.673	0.368	0.599	0.648	0.639	0.712	0.467	0.587	0.319	0.564	0.448	0.701	0.497	0.649	0.471	0.379
0.177	0.506	0.623	0.548	0.414	0.379	0.623	0.658	0.187	0.369	0.218	0.535	0.553	0.657	0.229	0.594	0.204	0.625	0.559	0.546	0.642	0.33	0.575	0.553	0.48	0.627	0.694	0.565	0.342
0.271	0.514	0.503	0.565	0.241	0.349	0.645	0.62	0.461	0.272	0.624	0.53	0.578	0.723	0.302	0.718	0.716	0.266	0.5	0.442	0.408	0.323	0.577	0.487	0.631	0.543	0.724	0.418	0.346
0.634	0.512	0.655	0.642	0.459	0.277	0.689	0.533	0.393	0.309	0.612	0.582	0.528	0.237	0.305	0.581	0.591	0.587	0.563	0.502	0.494	0.412	0.301	0.339	0.539	0.649	0.358	0.466	0.375
0.462	0.575	0.269	0.611	0.518	0.362	0.665	0.691	0.524	0.325	0.649	0.434	0.445	0.687	0.268	0.511	0.599	0.609	0.562	0.439	0.464	0.26	0.242	0.469	0.388	0.61	0.564	0.454	0.34
0.657	0.256	0.634	0.396	0.618	0.358	0.266	0.612	0.457	0.312	0.42	0.73	0.536	0.21	0.34	0.482	0.464	0.612	0.524	0.496	0.26	0.838	0.549	0.482	0.432	0.657	0.458	0.572	0.367
0.528	0.477	0.703	0.479	0.459	0.314	0.563	0.472	0.526	0.34	0.559	0.627	0.541	0.224	0.447	0.537	0.398	0.649	0.305	0.207	0.64	0.316	0.619	0.547	0.653	0.456	0.612	0.351	0.31
0.618	0.602	0.665	0.3	0.454	0.428	0.572	0.575	0.49	0.313	0.185	0.594	0.507	0.512	0.369	0.534	0.434	0.68	0.482	0.511	0.431	0.386	0.705	0.57	0.675	0.54	0.686	0.586	0.305
0.162	0.535	0.666	0.397	0.485	0.395	0.585	0.582	0.387	0.346	0.574	0.59	0.446	0.661	0.399	0.504	0.582	0.644	0.6	0.212	0.666	0.339	0.589	0.524	0.688	0.547	0.686	0.411	0.334
0.491	0.522	0.637	0.506	0.506	0.427	0.572	0.621	0.522	0.387	0.214	0.633	0.562	0.565	0.552	0.563	0.569	0.521	0.44	0.469	0.623	0.346	0.514	0.384	0.662	0.369	0.232	0.574	0.322
0.729	0.569	0.416	0.57	0.449	0.382	0.641	0.52	0.194	0.376	0.498	0.637	0.48	0.375	0.317	0.703	0.69	0.507	0.528	0.511	0.699	0.318	0.675	0.62	0.708	0.612	0.647	0.483	0.407
0.685	0.477	0.612	0.294	0.549	0.438	0.505	0.377	0.409	0.309	0.51	0.369	0.506	0.604	0.451	0.433	0.572	0.603	0.568	0.494	0.443	0.365	0.519	0.437	0.489	0.651	0.561	0.392	0.209
0.557	0.597	0.599	0.563	0.543	0.41	0.619	0.565	0.503	0.317	0.216	0.546	0.488	0.237	0.353	0.556	0.469	0.572	0.543	0.345	0.444	0.714	0.51	0.508	0.384	0.471	0.329	0.545	0.339
0.148	0.491	0.736	0.36	0.484	0.324	0.286	0.587	0.648	0.35	0.511	0.394	0.79	0.704	0.543	0.544	0.504	0.592	0.505	0.332	0.559	0.439	0.827	0.831	0.655	0.644	0.865	0.269	0.432
0.165	0.604	0.491	0.529	0.462	0.236	0.59	0.665	0.512	0.316	0.632	0.65	0.216	0.568	0.286	0.753	0.516	0.6	0.502	0.522	0.69	0.294	0.607	0.537	0.668	0.561	0.632	0.545	0.339
0.153	0.547	0.659	0.564	0.512	0.416	0.626	0.57	0.497	0.407	0.257	0.6	0.442	0.57	0.553	0.619	0.354	0.323	0.514	0.302	0.611	0.374	0.593	0.543	0.602	0.621	0.707	0.563	0.163
0.489	0.733	0.59	0.523	0.504	0.228	0.568	0.569	0.528	0.408	0.227	0.567	0.356	0.673	0.338	0.714	0.504	0.608	0.735	0.458	0.641	0.442	0.23	0.414	0.655	0.369	0.357	0.348	0.485
0.333	0.522	0.651	0.663	0.455	0.307	0.667	0.493	0.424	0.433	0.199	0.299	0.406	0.666	0.282	0.506	0.685	0.556	0.565	0.398	0.414	0.351	0.206	0.456	0.695	0.459	0.412	0.552	0.321
0.672	0.55	0.529	0.546	0.42	0.3	0.665	0.592	0.442	0.367	0.236	0.545	0.382	0.624	0.3	0.71	0.652	0.471	0.348	0.468	0.648	0.319	0.221	0.464	0.68	0.211	0.443	0.559	0.445
0.509	0.57	0.588	0.463	0.51	0.18	0.549	0.575	0.452	0.431	0.464	0.299	0.532	0.518	0.26	0.585	0.629	0.437	0.427	0.498	0.657	0.356	0.209	0.34	0.649	0.646	0.348	0.594	0.373
0.165	0.54	0.524	0.421	0.423	0.431	0.625	0.545	0.542	0.457	0.204	0.574	0.458	0.702	0.332	0.573	0.631	0.595	0.373	0.524	0.378	0.278	0.091	0.516	0.585	0.603	0.423	0.498	0.315
0.393	0.627	0.55	0.483	0.517	0.444	0.593	0.572	0.418	0.7	0.498	0.647	0.505	0.671	0.294	0.61	0.643	0.473	0.457	0.514	0.581	0.312	0.197	0.374	0.583	0.625	0.372	0.48	0.438
0.55	0.444	0.631	0.139	0.438	0.607	0.66	0.632	0.493	0.419	0.24	0.681	0.421	0.236	0.322	0.55	0.628	0.46	0.285	0.502	0.629	0.387	0.207	0.39	0.666	0.657	0.283	0.496	0.517
0.118	0.935	0.654	0.411	0.459	0.468	0.524	0.58	0.333	0.454	0.406	0.603	0.475	0.64	0.547	0.491	0.392	0.551	0.589	0.522	0.684	0.417	0.275	0.304	0.677	0.299	0.351	0.362	0.281
0.519	0.484	0.574	0.468	0.467	0.305	0.536	0.562	0.419	0.351	0.24	0.624	0.547	0.671	0.292	0.592	0.567	0.273	0.275	0.55	0.716	0.39	0.193	0.408	0.699	0.398	0.43	0.606	0.335
0.626	0.516	0.401	0.424	0.467	0.555	0.54	0.566	0.318	0.547	0.208	0.613	0.475	0.702	0.264	0.616	0.491	0.439	0.319	0.427	0.609	0.365	0.253	0.343	0.668	0.581	0.325	0.57	0.339
0.804	0.553	0.589	0.486	0.501	0.403	0.501	0.576	0.482	0.368	0.233	0.252	0.425	0.619	0.311	0.561	0.469	0.751	0.453	0.565	0.278	0.331	0.178	0.347	0.535	0.508	0.33	0.392	0.397
0.257	0.503	0.412	0.365	0.469	0.366	0.61	0.606	0.43	0.483	0.716	0.509	0.487	0.408	0.384	0.639	0.618	0.584	0.415	0.468	0.658	0.3	0.096	0.461	0.708	0.607	0.373	0.646	0.395
0.368	0.598	0.582	0.408	0.419	0.441	0.59	0.701	0.408	0.55	0.229	0.515	0.51	0.583	0.38	0.386	0.622	0.59	0.403	0.495	0.541	0.416	0.209	0.497	0.313	0.646	0.441	0.484	0.355
0.503	0.527	0.372	0.439	0.512	0.616	0.561	0.568	0.521	0.464	0.26	0.618	0.496	0.553	0.26	0.573	0.516	0.46	0.381	0.346	0.574	0.337	0.218	0.385	0.657	0.435	0.38	0.514	0.306
0.608	0.361	0.577	0.465	0.572	0.323	0.552	0.633	0.418	0.521	0.243	0.262	0.48	0.695	0.521	0.238	0.569	0.589	0.877	0.574	0.853	0.376	0.214	0.457	0.839	0.604	0.358	0.806	0.387
0.157	0.569	0.635	0.498	0.509	0.316	0.494	0.549	0.434	0.516	0.229	0.509	0.401	0.645	0.426	0.227	0.565	0.654	0.393	0.419	0.69	0.355	0.249	0.443	0.699	0.572	0.398	0.552	0.318
0.259	0.556	0.579	0.519	0.512	0.396	0.646	0.618	0.441	0.554	0.556	0.302	0.502	0.664	0.246	0.586	0.216	0.613	0.319	0.387	0.638	0.337	0.244	0.384	0.697	0.458	0.442	0.579	0.334
0.459	0.465	0.654	0.515	0.417	0.416	0.6	0.633	0.506	0.464	0.302	0.552	0.501	0.605	0.44	0.267	0.653	0.539	0.287	0.544	0.553	0.338	0.228	0.339	0.336	0.64	0.442	0.456	0.439
0.509	0.607	0.641	0.456	0.227	0.406	0.647	0.557	0.373	0.457	0.507	0.584	0.526	0.718	0.426	0.724	0.69	0.637	0.233	0.474	0.591	0.358	0.224	0.249	0.341	0.677	0.155	0.468	0.375
0.522	0.322	0.683	0.412	0.501	0.196	0.519	0.594	0.448	0.417	0.24	0.362	0.444	0.621	0.319	0.598	0.64	0.553	0.424	0.518	0.635	0.364	0.248	0.272	0.379	0.638	0.352	0.557	0.434
0.496	0.59	0.64	0.467	0.494	0.304	0.639	0.55	0.537	0.457	0.587	0.513	0.526	0.229	0.136	0.592	0.412	0.62	0.449	0.363	0.583	0.386	0.209	0.476	0.301	0.518	0.421	0.465	0.257
0.545	0.587	0.545	0.484	0.445	0.461	0.602	0.587	0.474	0.489	0.232	0.408	0.51	0.626	0.346	0.489	0.114	0.573	0.454	0.34	0.298	0.306	0.265	0.388	0.376	0.697	0.423	0.419	0.216
0.159	0.633	0.598	0.502	0.492	0.447	0.575	0.559	0.493	0.472	0.227	0.406	0.4	0.709	0.357	0.553	0.424	0.537	0.423	0.34	0.585	0.311	0.195	0.326	0.312	0.576	0.398	0.496	0.229
0.42	0.617	0.292	0.5	0.523	0.369	0.568	0.598	0.177	0.547	0.254	0.615	0.513	0.685	0.36	0.528	0.323	0.552	0.438	0.365	0.506	0.395	0.225	0.498	0.41	0.776	0.41	0.432	0.285
0.466	0.167	0.665	0.423	0.407	0.404	0.301	0.597	0.444	0.498	0.134	0.498	0.493	0.69	0.474	0.54	0.433	0.721	0.468	0.32	0.615	0.32	0.214	0.577	0.254	0.655	0.457	0.595	0.232
0.573	0.522	0.716	0.45	0.49	0.382	0.61	0.587	0.388	0.387	0.215	0.465	0.219	0.713	0.461	0.412	0.318	0.564	0.195	0.447	0.451	0.346	0.532	0.41	0.37	0.682	0.275	0.421	0.241
0.486	0.581	0.619	0.274	0.554	0.311	0.639	0.675	0.483	0.5	0.469	0.412	0.361	0.621	0.244	0.855	0.91	0.54	0.374	0.227	0.603	0.321	0	0.381	0.291	0.534	0.372	0.554	0.19
0.125	0.632	0.523	0.344	0.524	0.33	0.617	0.611	0.449	0.462	0.222	0.531	0.43	0.664	0.336	0.456	0.417	0.331	0.399	0.34	0.437	0.345	0.189	0.473	0.343	0.565	0.3	0.449	0.233
0.15	0.593	0.688	0.503	0.48	0.356	0.61	0.593	0.489	0.478	0.539	0.473	0.403	0.635	0.353	0.545	0.384	0.71	0.365	0.175	0.315	0.324	0.205	0.435	0.284	0.578	0.497	0.541	0.237
0.137	0.558	0.289	0.504	0.515	0.674	0.59	0.53	0.528	0.722	0.2	0.537	0.423	0.768	0.352	0.55	0.407	0.542	0.427	0.431	0.642	0.272	0.209	0.38	0.361	0.382	0.427	0.389	0.308
0.578	0.543	0.624	0.305	0.518	0.269	0.528	0.614	0.385	0.239	0.229	0.4	0.555	0.237	0.36	0.561	0.446	0.633	0.418	0.363	0.502	0.385	0.214	0.441	0.39	0.624	0.429	0.539	0.222
0.256	0.585	0.824	0.482	0.55	0.261	0.626	0.614	0.504	0.259	0.603	0.63	0.486	0.669	0.448	0.474	0.364	0.568	0.474	0.382	0.587	0.296	0.214	0.472	0.372	0.76	0.216	0.608	0.242
0.445	0.526	0.655	0.387	0.497	0.316	0.304	0.47	0.195	0.426	0.208	0.55	0.444	0.219	0.544	0.538	0.553	0.573	0.347	0.262	0.628	0.425	0.224	0.469	0.378	0.472	0.462	0.55	0.244
0.588	0.463	0.672	0.479	0.475	0.378	0.595	0.639	0.392	0.347	0.2	0.534	0.531	0.226	0.425	0.851	0.632	0.63	0.441	0.394	0.591	0.411	0.184	0.391	0.361	0.699	0.38	0.48	0.254
0.175	0.636	0.439	0.476	0.523	0.205	0.64	0.593	0.449	0.307	0.729	0.544	0.47	0.539	0.31	0.565	0.561	0.354	0.45	0.309	0.539	0.315	0.212	0.45	0.252	0.626	0.247	0.332	0.215
0.328	0.477	0.614	0.545	0.464	0.413	0.626	0.621	0.455	0.4	0.613	0.577	0.553	0.654	0.44	0.519	0.283	0.526	0.413	0.363	0.5	0.348	0.21	0.456	0.271	0.71	0.459	0.553	0.557
0.565	0.628	0.629	0.502	0.769	0.409	0.604	0.494	0.526	0.447	0.551	0.589	0.519	0.581	0.378	0.544	0.506	0.569	0.472	0.426	0.556	0.449	0.211	0.448	0.42	0.382	0.396	0.425	0.178
0.143	0.595	0.617	0.457	0.472	0.376	0.59	0.463	0.518	0.322	0.202	0.333	0.525	0.375	0.614	0.511	0.39	0.51	0.445	0.495	0.607	0.304	0.22	0.494	0.378	0.498	0.453	0.611	0.218
0.525	0.598	0.496	0.447	0.522	0.417	0.659	0.606	0.406	0.333	0.617	0.506	0.489	0.626	0.336	0.555	0.406	0.611	0.456	0.401	0.588	0.299	0.595	0.491	0.36	0.236	0.434	0.512	0.234
0.487	0.542	0.618	0.489	0.536	0.319	0.591	0.627	0.486	0.305	0.212	0.375	0.524	0.259	0.552	0.578	0.415	0.265	0.413	0.385	0.6	0.335	0.48	0.382	0.388	0.758	0.443	0.515	0.277
0.511	0.461	0.545	0.135	0.569	0.43	0.723	0.638	0.483	0.358	0.57	0.528	0.438	0.678	0.36	0.573	0.352	0.609	0.283	0.358	0.321	0.431	0.533	0.434	0.371	0.66	0.433	0.496	0.31
0.196	0.556	0.71	0.441	0.555	0.385	0.559	0.652	0.649	0.315	0.22	0.596	0.442	0.561	0.322	0.611	0.39	0.51	0.239	0.338	0.62	0.363	0.221	0.495	0.388	0.701	0.472	0.54	0.253
0.286	0.6	0.513	0.457	0.583	0.306	0.562	0.58	0.463	0.329	0.565	0.553	0.472	0.535	0.299	0.617	0.43	0.492	0.389	0.342	0.66	0.281	0.584	0.442	0.406	0.682	0.395	0.55	0.156
0.25	0.457	0.617	0.434	0.501	0.431	0.594	0.57	0.58	0.396	0.621	0.283	0.49	0.65	0.291	0.407	0.231	0.428	0.369	0.343	0.301	0.352	0.538	0.338	0.303	0.305	0.369	0.534	0.316
0.196	0.55	0.474	0.493	0.76	0.363	0.534	0.657	0.35	0.348	0.594	0.575	0.492	0.657	0.35	0.5	0.357	0.55	0.399	0.307	0.552	0.285	0.523	0.316	0.326	0.415	0.273	0.454	0.183
0.163	0.503	0.582	0.38	0.558	0.336	0.58	0.625	0.403	0.398	0.228	0.302	0.388	0.638	0.292	0.631	0.53	0.481	0.451	0.335	0.651	0.355	0.478	0.337	0.367	0.66	0.434	0.517	0.258
0.279	0.576	0.567	0.421	0.573	0.369	0.614	0.601	0.345	0.371	0.65	0.506	0.507	0.518	0.341	0.547	0.566	0.316	0.391	0.343	0.611	0.489	0.47	0.385	0.369	0.54	0.429	0.336	0.248
0.268	0.513	0.618	0.433	0.579	0.413	0.62	0.69	0.558	0.424	0.522	0.637	0.451	0.691	0.612	0.528	0.378	0.571	0.391	0.351	0.579	0.477	0.494	0.36	0.334	0.662	0.278	0.474	0.256
0.285	0.205	0.581	0.455	0.451	0.408	0.612	0.851	0.448	0.371	0.573	0.622	0.466	0.664	0.338	0.405	0.357	0.292	0.355	0.339	0.626	0.287	0.434	0.436	0.347	0.706	0.616	0.503	0.205
0.29	0.589	0.408	0.569	0.236	0.367	0.57	0.602	0.406	0.362	0.524	0.533	0.488	0.238	0.272	0.639	0.335	0.407	0.387	0.246	0.287	0.33	0.533	0.505	0.297	0.453	0.477	0.452	0.24
0.286	0.588	0.623	0.524	0.537	0.232	0.681	0.563	0.63	0.393	0.198	0.568	0.529	0.664	0.31	0.258	0.47	0.549	0.359	0.338	0.676	0.286	0.616	0.375	0.439	0.654	0.387	0.502	0.25
0.194	0.527	0.398	0.551	0.567	0.316	0.641	0.67	0.426	0.445	0.517	0.257	0.191	0.683	0.464	0.231	0.375	0.547	0.306	0.316	0.532	0.307	0.507	0.448	0.538	0.593	0.409	0.439	0.204
0.243	0.555	0.595	0.457	0.491	0.412	0.703	0.552	0.506	0.421	0.232	0.601	0.38	0.713	0.436	0.595	0.129	0.603	0.216	0.344	0.647	0.489	0.506	0.375	0.386	0.47	0.4	0.488	0.283
0.272	0.302	0.368	0.47	0.52	0.368	0.561	0.56	0.46	0.407	0.594	0.555	0.353	0.638	0.27	0.221	0.415	0.316	0.449	0.371	0.637	0.379	0.492	0.349	0.391	0.684	0.455	0.496	0.22
0.301	0.519	0.55	0.457	0.564	0.413	0.642	0.582	0.574	0.421	0.206	0.571	0.404	0.427	0.641	0.554	0.416	0.575	0.438	0.388	0.59	0.31	0.616	0.31	0.382	0.776	0.46	0.482	0.275
0.271	0.609	0.612	0.487	0.45	0.415	0.582	0.613	0.433	0.383	0.552	0.273	0.403	0.631	0.477	0.616	0.398	0.419	0.486	0.349	0.639	0.343	0.522	0.292	0.385	0.692	0.21	0.529	0.255
0.096	0.575	0.645	0.479	0.558	0.418	0.572	0.565	0.468	0.371	0.603	0.573	0.426	0.56	0.271	0.554	0.199	0.592	0.471	0.46	0.649	0.358	0.477	0.273	0.649	0.591	0.508	0.536	0.373
0.214	0.53	0.654	0.458	0.527	0.312	0.543	0.577	0.622	0.351	0.596	0.345	0.388	0.683	0.458	0.627	0.675	0.54	0.44	0.564	0.544	0.358	0.612	0.495	0.565	0.502	0.474	0.453	0.454
0.18	0.195	0.645	0.448	0.504	0.369	0.327	0.507	0.514	0.348	0.452	0.629	0.397	0.709	0.48	0.553	0.58	0.572	0.421	0.641	0.596	0.387	0.51	0.375	0.572	0.559	0.4	0.452	0.598
0.258	0.643	0.676	0.483	0.532	0.384	0.594	0.56	0.522	0.339	0.566	0.685	0.428	0.685	0.34	0.528	0.63	0.566	0.267	0.541	0.329	0.378	0.493	0.45	0.686	0.483	0.45	0.484	0.472
0.146	0.58	0.678	0.297	0.771	0.436	0.667	0.535	0.177	0.44	0.188	0.379	0.356	0.586	0.147	0.463	0.478	0.595	0.475	0.424	0.649	0.375	0.548	0.45	0.557	0.614	0.46	0.55	0.414
0.257	0.587	0.5	0.348	0.597	0.251	0.652	0.568	0.478	0.263	0.492	0.565	0.336	0.747	0.36	0.581	0.422	0.511	0.371	0.192	0.544	0.265	0.515	0.482	0.633	0.462	0.462	0.488	0.403
0.291	0.615	0.562	0.487	0.456	0.25	0.609	0.578	0.449	0.311	0.224	0.398	0.405	0.657	0.385	0.514	0.404	0.535	0.357	0.456	0.573	0.454	0.31	0.401	0.49	0.837	0.355	0.563	0.376
0.185	0.582	0.296	0.523	0.465	0.315	0.593	0.509	0.584	0.335	0.512	0.429	0.424	0.229	0.38	0.561	0.57	0.527	0.449	0.272	0.432	0.291	0.202	0.451	0.561	0.518	0.44	0.43	0.463
0.149	0.57	0.645	0.315	0.574	0.161	0.583	0.547	0.45	0.282	0.539	0.607	0.411	0.628	0.458	0.655	0.618	0.481	0.461	0.408	0.438	0.527	0.496	0.5	0.577	0.372	0.371	0.453	0.428
0.32	0.55	0.606	0.477	0.477	0.276	0.642	0.606	0.521	0.32	0.205	0.52	0.385	0.799	0.456	0.616	0.672	0.598	0.403	0.518	0.505	0.461	0.553	0.404	0.368	0.582	0.527	0.535	0.487
0.17	0.664	0.624	0.389	0.586	0.264	0.288	0.508	0.572	0.346	0.548	0.503	0.306	0.673	0.273	0.462	0.546	0.558	0.494	0.633	0.262	0.379	0.529	0.399	0.377	0.561	0.443	0.495	0.322
0.284	0.493	0.519	0.481	0.462	0.21	0.63	0.603	0.393	0.328	0.578	0.423	0.426	0.699	0.349	0.619	0.488	0.248	0.489	0.37	0.528	0.299	0.525	0.43	0.686	0.528	0.451	0.301	0.415
0.283	0.593	0.617	0.464	0.52	0.271	0.654	0.545	0.519	0.402	0.233	0.576	0.452	0.635	0.379	0.588	0.538	0.59	0.392	0.391	0.401	0.318	0.522	0.388	0.541	0.594	0.226	0.544	0.537
0.247	0.525	0.272	0.642	0.491	0.3	0.72	0.63	0.209	0.225	0.213	0.51	0.382	0.664	0.337	0.623	0.494	0.504	0.473	0.503	0.62	0.276	0.517	0.383	0.653	0.777	0.44	0.414	0.383
0.399	0.572	0.666	0.489	0.521	0.254	0.588	0.565	0.4	0.454	0.207	0.605	0.377	0.713	0.39	0.571	0.304	0.535	0.424	0.353	0.565	0.313	0.497	0.417	0.553	0.597	0.437	0.55	0.27
0.387	0.548	0.644	0.437	0.528	0.274	0.647	0.54	0.452	0.284	0.192	0.433	0.405	0.725	0.489	0.588	0.51	0.75	0.532	0.387	0.659	0.561	0.49	0.425	0.679	0.372	0.45	0.435	0.457
0.148	0.659	0.601	0.481	0.49	0.205	0.539	0.606	0.516	0.441	0.552	0.712	0.393	0.239	0.619	0.534	0.648	0.552	0.59	0.483	0.43	0.338	0.526	0.441	0.482	0.471	0.437	0.401	0.38
0.211	0.451	0.662	0.161	0.493	0.275	0.614	0.472	0.618	0.357	0.181	0.626	0.371	0.678	0.454	0.6	0.633	0.592	0.358	0.46	0.459	0.549	0.6	0.49	0.388	0.309	0.479	0.527	0.496
0.333	0.586	0.429	0.455	0.574	0.217	0.508	0.568	0.573	0.238	0.419	0.614	0.417	0.204	0.317	0.576	0.644	0.393	0.328	0.624	0.501	0.346	0.523	0.451	0.581	0.552	0.452	0.282	0.609
0.382	0.549	0.394	0.924	0.474	0.304	0.549	0.607	0.462	0.361	0.192	0.62	0.362	0.216	0.22	0.632	0.612	0.378	0.409	0.582	0.666	0.362	0.536	0.426	0.671	0.559	0.498	0.514	0.368
0.354	0.559	0.414	0.337	0.518	0.285	0.922	0.585	0.397	0.353	0.188	0.686	0.21	0.553	0.332	0.621	0.643	0.445	0.431	0.546	0.578	0.313	0.591	0.496	0.556	0.507	0.559	0.546	0.545
0.373	0.601	0.376	0.59	0.53	0.285	0.537	0.497	0.421	0.347	0.22	0.674	0.357	0.683	0.38	0.595	0.629	0.384	0.543	0.544	0.584	0.384	0.251	0.693	0.605	0.561	0.695	0.335	0.393
0.363	0.719	0.436	0.439	0.431	0.302	0.589	0.403	0.356	0.406	0.47	0.358	0.373	0.541	0.371	0.43	0.369	0.236	0.829	0.543	0.341	0.427	0.681	0.508	0.651	0.269	0.559	0.462	0.445
0.144	0.616	0.399	0.487	0.258	0.259	0.598	0.584	0.465	0.335	0.191	0.546	0.503	0.351	0.291	0.561	0.555	0.403	0.489	0.534	0.59	0.322	0.591	0.424	0.591	0.424	0.361	0.424	0.427
0.26	0.613	0.437	0.524	0.483	0.183	0.646	0.57	0.332	0.27	0.184	0.388	0.493	0.638	0.39	0.634	0.471	0.347	0.531	0.531	0.605	0.301	0.464	0.367	0.59	0.532	0.339	0.495	0.462
0.353	0.236	0.388	0.935	0.528	0.237	0.922	0.531	0.896	0.296	0.218	0.602	0.907	0.244	0.812	0.639	0.466	0.36	0.436	0.581	0.347	0.365	0.48	0.37	0.616	0.659	0.494	0.537	0.525
0.4	0.75	0.393	0.553	0.507	0.279	0.515	0.564	0.243	0.331	0.203	0.569	0.508	0.692	0.396	0.578	0.659	0.314	0.654	0.556	0.561	0.317	0.469	0.445	0.57	0.544	0.546	0.505	0.507
0.338	0.672	0.359	0.511	0.51	0.231	0.535	0.6	0.423	0.333	0.535	0.606	0.434	0.589	0.27	0.428	0.605	0.414	0.419	0.545	0.626	0.358	0.552	0.428	0.673	0.52	0.349	0.54	0.368
0.098	0.623	0.391	0.465	0.517	0.309	0.669	0.505	0.413	0.338	0.239	0.281	0.438	0.53	0.206	0.712	0.53	0.285	0.48	0.417	0.626	0.238	0.387	0.578	0.61	0.447	0.44	0.408	0.406
0.137	0.723	0.404	0.564	0.507	0.292	0.617	0.519	0.396	0.358	0.507	0.499	0.411	0.702	0.213	0.278	0.687	0.684	0.3	0.567	0.613	0.345	0.591	0.654	0.642	0.601	0.701	0.496	0.43
0.141	0.44	0.443	0.453	0.523	0.314	0.558	0.562	0.423	0.299	0.197	0.327	0.493	0.645	0.309	0.242	0.55	0.418	0.822	0.488	0.597	0.417	0.708	0.319	0.649	0.522	0.403	0.471	0.41
0.369	0.589	0.404	0.576	0.5	0.275	0.649	0.519	0.371	0.328	0.628	0.576	0.429	0.645	0.404	0.662	0.233	0.134	0.595	0.355	0.243	0.447	0.526	0.622	0.464	0.532	0.48	0.454	0.374
0.184	0.587	0.211	0.434	0.453	0.3	0.539	0.521	0.388	0.355	0.212	0.63	0.482	0.539	0.352	0.247	0.69	0.341	0.538	0.564	0.509	0.35	0.587	0.417	0.6	0.609	0.566	0.446	0.519
0.318	0.614	0.398	0.508	0.513	0.329	0.589	0.573	0.786	0.34	0.192	0.643	0.437	0.733	0.863	0.637	0.649	0.478	0.552	0.644	0.561	0.393	0.498	0.536	0.298	0.541	0.605	0.507	0.609
0.393	0.639	0.274	0.502	0.59	0.237	0.587	0.602	0.429	0.385	0.213	0.594	0.437	0.645	0.26	0.619	0.642	0.417	0.561	0.549	0.524	0.303	0.643	0.34	0.614	0.554	0.594	0.495	0.536
0.143	0.23	0.414	0.347	0.53	0.186	0.295	0.62	0.393	0.237	0.156	0.668	0.416	0.244	0.246	0.584	0.212	0.37	0.546	0.422	0.594	0.395	0.609	0.407	0.64	0.543	0.158	0.455	0.397
0.231	0.575	0.372	0.415	0.464	0.304	0.546	0.55	0.438	0.335	0.229	0.284	0.472	0.685	0.417	0.59	0.226	0.684	0.285	0.491	0.654	0.361	0.505	0.322	0.664	0.734	0.504	0.558	0.411
0.399	0.69	0.36	0.319	0.475	0.189	0.599	0.592	0.429	0.357	0.471	0.216	0.425	0.673	0.32	0.438	0.201	0.393	0.48	0.424	0.58	0.43	0.695	0.693	0.603	0.642	0.679	0.442	0.376
0.126	0.646	0.433	0.445	0.432	0.331	0.67	0.594	0.433	0.455	0.145	0.26	0.369	0.758	0.332	0.436	0.203	0.638	0.588	0.458	0.551	0.397	0.481	0.434	0.559	0.732	0.588	0.478	0.432
0.377	0.618	0.44	0.503	0.478	0.312	0.588	0.724	0.382	0.402	0.522	0.132	0.497	0.685	0.492	0.499	0.117	0.404	0.457	0.202	0.644	0.361	0.546	0.495	0.646	0.516	0.598	0.525	0.341
0.349	0.653	0.41	0.444	0.415	0.271	0.536	0.621	0.187	0.408	0.167	0.291	0.378	0.373	0.315	0.56	0.167	0.38	0.552	0.845	0.37	0.368	0.608	0.6	0.747	0.624	0.655	0.534	0.853
0.317	0.534	0.428	0.341	0.455	0.347	0.548	0.617	0.437	0.399	0.183	0.182	0.422	0.65	0.336	0.46	0.192	0.395	0.553	0.178	0.733	0.387	0.577	0.477	0.578	0.549	0.664	0.666	0.336
0.495	0.662	0.427	0.547	0.52	0.689	0.64	0.563	0.341	0.269	0.547	0.274	0.495	0.585	0.283	0.515	0.184	0.379	0.562	0.445	0.614	0.347	0.275	0.413	0.631	0.384	0.38	0.5	0.375
0.195	0.577	0.452	0.322	0.439	0.311	0.238	0.561	0.424	0.404	0.201	0.255	0.441	0.716	0.205	0.569	0.2	0.42	0.476	0.467	0.57	0.35	0.257	0.506	0.497	0.722	0.563	0.582	0.412
0.254	0.544	0.383	0.587	0.486	0.305	0.65	0.553	0.482	0.325	0.182	0.201	0.216	0.687	0.261	0.437	0.19	0.457	0.536	0.5	0.448	0.377	0.563	0.539	0.563	0.728	0.442	0.455	0.294
0.516	0.616	0.412	0.543	0.434	0.242	0.644	0.621	0.425	0.36	0.486	0.211	0.379	0.678	0.304	0.51	0.124	0.336	0.56	0.364	0.443	0.4	0.569	0.475	0.603	0.505	0.559	0.475	0.361
0.528	0.746	0.257	0.471	0.432	0.35	0.623	0.58	0.417	0.473	0.557	0.272	0.423	0.591	0.277	0.504	0.179	0.357	0.822	0.351	0.53	0.318	0.539	0.492	0.388	0.732	0.627	0.529	0.426
0.607	0.594	0.405	0.51	0.49	0.269	0.594	0.502	0.401	0.285	0.684	0.335	0.392	0.723	0.299	0.563	0.145	0.475	0.564	0.809	0.257	0.365	0.616	0.617	0.403	0.673	0.655	0.53	0.888
0.901	0.527	0.424	0.481	0.492	0.327	0.6	0.609	0.466	0.434	0.216	0.24	0.357	0.638	0.322	0.573	0.104	0.372	0.499	0.311	0.571	0.364	0.511	0.381	0.745	0.649	0.215	0.328	0.229
0.559	0.444	0.412	0.146	0.501	0.334	0.664	0.726	0.188	0.425	0.563	0.249	0.454	0.229	0.315	0.549	0.126	0.366	0.299	0.432	0.433	0.302	0.552	0.496	0.559	0.384	0.543	0.661	0.29
0.173	0.546	0.365	0.457	0.482	0.311	0.593	0.498	0.424	0.434	0.181	0.295	0.392	0.637	0.27	0.46	0.226	0.485	0.291	0.399	0.625	0.408	0.541	0.514	0.64	0.467	0.572	0.443	0.237
0.453	0.594	0.407	0.449	0.407	0.328	0.569	0.65	0.417	0.379	0.557	0.212	0.432	0.687	0.27	0.564	0.191	0.457	0.44	0.415	0.542	0.397	0.52	0.494	0.581	0.253	0.3	0.602	0.467
0.549	0.454	0.257	0.395	0.222	0.353	0.643	0.553	0.44	0.371	0.667	0.216	0.417	0.683	0.27	0.518	0.199	0.359	0.399	0.496	0.726	0.373	0.556	0.527	0.743	0.712	0.664	0.508	0.399
0.625	0.597	0.422	0.439	0.515	0.188	0.571	0.705	0.415	0.344	0.56	0.325	0.39	0.711	0.311	0.602	0.218	0.419	0.507	0.493	0.452	0.351	0.708	0.727	0.513	0.675	0.668	0.485	0.344
0.515	0.493	0.417	0.421	0.509	0.284	0.638	0.585	0.449	0.425	0.215	0.274	0.417	0.69	0.344	0.519	0.206	0.39	0.536	0.496	0.504	0.318	0.6	0.615	0.384	0.671	0.662	0.519	0.429
0.125	0.558	0.428	0.411	0.42	0.318	0.682	0.582	0.455	0.391	0.626	0.252	0.391	0.617	0.313	0.505	0.198	0.367	0.404	0.452	0.514	0.392	0.593	0.386	0.6	0.701	0.426	0.312	0.333
0.183	0.511	0.434	0.464	0.484	0.326	0.622	0.724	0.51	0.467	0.516	0.27	0.363	0.635	0.339	0.473	0.163	0.423	0.437	0.468	0.685	0.406	0.245	0.454	0.752	0.334	0.546	0.552	0.348
0.169	0.184	0.536	0.439	0.485	0.392	0.652	0.48	0.38	0.443	0.622	0.286	0.366	0.239	0.371	0.623	0.208	0.629	0.383	0.487	0.575	0.381	0.526	0.398	0.552	0.373	0.422	0.649	0.42
0.532	0.574	0.611	0.51	0.405	0.325	0.537	0.623	0.472	0.419	0.533	0.248	0.416	0.678	0.492	0.526	0.134	0.52	0.488	0.468	0.612	0.393	0.496	0.462	0.631	0.664	0.309	0.365	0.47
0.241	0.587	0.507	0.441	0.483	0.419	0.592	0.602	0.346	0.411	0.179	0.274	0.356	0.235	0.276	0.567	0.112	0.595	0.387	0.508	0.373	0.39	0.482	0.369	0.706	0.589	0.357	0.55	0.44
0.506	0.497	0.701	0.399	0.475	0.298	0.64	0.597	0.461	0.373	0.459	0.256	0.375	0.21	0.484	0.582	0.206	0.295	0.348	0.456	0.591	0.345	0.439	0.791	0.619	0.713	0.923	0.511	0.397
0.563	0.548	0.593	0.455	0.465	0.359	0.669	0.505	0.288	0.408	0.2	0.255	0.335	0.519	0.372	0.408	0.216	0.624	0.247	0.437	0.601	0.411	0.738	0.363	0.59	0.677	0.403	0.543	0.244
0.163	0.294	0.613	0.463	0.488	0.395	0.567	0.451	0.469	0.407	0.576	0.178	0.382	0.617	0.326	0.542	0.185	0.557	0.534	0.351	0.372	0.457	0.436	0.383	0.587	0.474	0.368	0.564	0.38
0.265	0.54	0.53	0.492	0.5	0.283	0.66	0.623	0.574	0.466	0.178	0.24	0.398	0.595	0.294	0.255	0.176	0.427	0.5	0.516	0.594	0.404	0.41	0.5	0.62	0.763	0.467	0.554	0.433
0.666	0.621	0.539	0.397	0.493	0.221	0.598	0.625	0.396	0.252	0.522	0.201	0.388	0.398	0.242	0.215	0.207	0.478	0.465	0.397	0.676	0.403	0.593	0.373	0.679	0.546	0.586	0.595	0.408
0.139	0.579	0.528	0.378	0.43	0.205	0.601	0.561	0.492	0.322	0.572	0.278	0.379	0.576	0.383	0.526	0.571	0.562	0.505	0.368	0.633	0.421	0.572	0.362	0.618	0.501	0.467	0.436	0.408
0.588	0.548	0.525	0.395	0.503	0.359	0.563	0.628	0.401	0.34	0.565	0.239	0.442	0.252	0.45	0.247	0.197	0.517	0.502	0.503	0.614	0.312	0.555	0.517	0.651	0.803	0.47	0.574	0.462
0.534	0.19	0.533	0.363	0.478	0.316	0.316	0.611	0.44	0.352	0.446	0.295	0.163	0.645	0.381	0.584	0.221	0.396	0.481	0.473	0.597	0.507	0.508	0.917	0.703	0.708	0.849	0.554	0.382
0.479	0.582	0.696	0.396	0.558	0.285	0.594	0.5	0.424	0.315	0.485	0.193	0.47	0.57	0.476	0.527	0.19	0.504	0.271	0.465	0.257	0.303	0.788	0.408	0.482	0.71	0.541	0.45	0.421
0.151	0.557	0.5	0.274	0.561	0.345	0.674	0.533	0.466	0.405	0.19	0.183	0.523	0.485	0.329	0.562	0.584	0.278	0.443	0.552	0.574	0.567	0.542	0.255	0.607	0.578	0.522	0.55	0.442
0.243	0.575	0.407	0.384	0.796	0.3	0.687	0.61	0.409	0.249	0.468	0.194	0.38	0.624	0.303	0.538	0.646	0.421	0.519	0.543	0.578	0.521	0.476	0.291	0.324	0.533	0.172	0.571	0.459
0.45	0.641	0.543	0.478	0.606	0.318	0.669	0.579	0.455	0.403	0.223	0.195	0.492	0.699	0.288	0.47	0.48	0.589	0.399	0.377	0.563	0.388	0.502	0.338	0.655	0.589	0.405	0.553	0.409
0.479	0.591	0.441	0.444	0.452	0.37	0.602	0.53	0.51	0.416	0.5	0.264	0.547	0.583	0.379	0.55	0.412	0.565	0.512	0.191	0.646	0.364	0.564	0.428	0.653	0.518	0.575	0.554	0.361
0.523	0.576	0.588	0.376	0.403	0.27	0.587	0.603	0.484	0.411	0.54	0.251	0.482	0.53	0.372	0.514	0.424	0.59	0.513	0.417	0.723	0.393	0.48	0.476	0.747	0.548	0.518	0.682	0.425
0.493	0.55	0.401	0.441	0.611	0.363	0.727	0.73	0.436	0.388	0.186	0.289	0.432	0.636	0.303	0.543	0.567	0.396	0.495	0.263	0.618	0.303	0.554	0.385	0.649	0.728	0.516	0.497	0.435
0.505	0.591	0.572	0.348	0.48	0.287	0.28	0.678	0.207	0.245	0.475	0.264	0.512	0.678	0.484	0.567	0.567	0.619	0.48	0.404	0.577	0.351	0.525	0.482	0.532	0.274	0.49	0.49	0.381
0.169	0.464	0.709	0.479	0.488	0.334	0.647	0.622	0.426	0.402	0.561	0.466	0.465	0.238	0.45	0.79	0.838	0.479	0.466	0.442	0.301	0.544	0.492	0.444	0.609	0.506	0.526	0.437	0.445
0.416	0.614	0.558	0.439	0.466	0.368	0.738	0.529	0.378	0.336	0.212	0.541	0.48	0.628	0.304	0.444	0.573	0.63	0.487	0.538	0.561	0.421	0.311	0.304	0.495	0.576	0.345	0.487	0.267
0.465	0.497	0.612	0.415	0.462	0.404	0.664	0.636	0.474	0.52	0.192	0.3	0.477	0.65	0.431	0.564	0.467	0.521	0.544	0.349	0.487	0.584	0.181	0.44	0.668	0.463	0.446	0.413	0.398
0.562	0.574	0.635	0.39	0.4	0.369	0.633	0.5	0.46	0.565	0.182	0.654	0.362	0.645	0.441	0.553	0.553	0.595	0.517	0.333	0.621	0.396	0.517	0.407	0.475	0.572	0.436	0.553	0.455
0.442	0.437	0.632	0.135	0.232	0.35	0.609	0.606	0.47	0.409	0.181	0.359	0.475	0.6	0.349	0.724	0.547	0.568	0.318	0.455	0.425	0.38	0.59	0.52	0.869	0.595	0.593	0.467	0.395
0.112	0.63	0.575	0.437	0.458	0.252	0.604	0.589	0.458	0.319	0.398	0.617	0.47	0.432	0.12	0.615	0.335	0.612	0.355	0.315	0.714	0.333	0.523	0.422	0.478	0.534	0.505	0.891	0.251
0.144	0.468	0.576	0.473	0.509	0.338	0.537	0.541	0.36	0.367	0.194	0.56	0.523	0.607	0.371	0.699	0.514	0.587	0.371	0.419	0.428	0.467	0.507	0.424	0.373	0.274	0.485	0.44	0.363
0.134	0.599	0.594	0.45	0.616	0.35	0.548	0.918	0.548	0.39	0.201	0.43	0.405	0.581	0.424	0.544	0.823	0.582	0.402	0.422	0.277	0.463	0.456	0.413	0.367	0.355	0.251	0.509	0.317
0.597	0.552	0.308	0.518	0.47	0.286	0.563	0.511	0.191	0.369	0.203	0.456	0.459	0.626	0.415	0.793	0.625	0.58	0.538	0.413	0.542	0.405	0.571	0.459	0.576	0.244	0.612	0.333	0.443
0.241	0.575	0.628	0.398	0.455	0.417	0.588	0.629	0.418	0.525	0.479	0.482	0.488	0.65	0.522	0.594	0.647	0.534	0.605	0.533	0.445	0.376	0.486	0.446	0.614	0.585	0.439	0.529	0.429
0.434	0.571	0.602	0.456	0.493	0.421	0.568	0.523	0.56	0.376	0.21	0.424	0.403	0.64	0.433	0.606	0.615	0.558	0.474	0.562	0.596	0.382	0.514	0.49	0.63	0.592	0.342	0.512	0.375
0.608	0.586	0.614	0.46	0.511	0.377	0.532	0.523	0.471	0.35	0.172	0.557	0.472	0.6	0.257	0.645	0.666	0.556	0.521	0.556	0.909	0.381	0.592	0.512	0.899	0.576	0.56	0.49	0.456
0.179	0.266	0.48	0.473	0.453	0.359	0.532	0.605	0.48	0.334	0.201	0.515	0.478	0.664	0.486	0.566	0.631	0.299	0.451	0.556	0.57	0.234	0.548	0.405	0.578	0.576	0.525	0.757	0.384
0.32	0.663	0.57	0.499	0.545	0.357	0.478	0.539	0.478	0.334	0.198	0.47	0.22	0.633	0.407	0.455	0.391	0.56	0.556	0.528	0.43	0.282	0.501	0.483	0.439	0.265	0.526	0.348	0.397
0.524	0.633	0.299	0.512	0.535	0.393	0.584	0.63	0.471	0.315	0.482	0.433	0.599	0.238	0.389	0.614	0.569	0.595	0.402	0.511	0.378	0.269	0.284	0.442	0.352	0.435	0.6	0.513	0.442
0.17	0.535	0.575	0.457	0.474	0.327	0.541	0.931	0.405	0.338	0.246	0.458	0.505	0.565	0.551	0.639	0.488	0.562	0.382	0.53	0.462	0.296	0.617	0.478	0.619	0.526	0.553	0.295	0.43
0.512	0.696	0.627	0.476	0.464	0.234	0.607	0.589	0.439	0.319	0.484	0.589	0.704	0.614	0.557	0.589	0.474	0.565	0.312	0.537	0.583	0.283	0.584	0.312	0.587	0.464	0.349	0.607	0.434
0.452	0.357	0.697	0.408	0.418	0.187	0.502	0.568	0.334	0.345	0.189	0.618	0.578	0.673	0.489	0.652	0.65	0.628	0.598	0.533	0.59	0.331	0.512	0.312	0.554	0.6	0.36	0.503	0.466
0.501	0.689	0.624	0.477	0.542	0.176	0.676	0.658	0.403	0.404	0.469	0.474	0.638	0.659	0.447	0.406	0.62	0.597	0.68	0.555	0.572	0.281	0.491	0.382	0.662	0.556	0.428	0.367	0.331
0.183	0.569	0.588	0.479	0.44	0.166	0.625	0.617	0.33	0.33	0.206	0.624	0.701	0.6	0.336	0.599	0.521	0.513	0.57	0.43	0.324	0.208	0.522	0.43	0.598	0.417	0.598	0.461	0.377
0.197	0.647	0.429	0.468	0.49	0.203	0.562	0.496	0.471	0.367	0.193	0.693	0.632	0.687	0.369	0.227	0.625	0.622	0.531	0.489	0.6	0.327	0.536	0.38	0.649	0.569	0.312	0.509	0.394
0.176	0.678	0.58	0.496	0.462	0.175	0.556	0.626	0.413	0.266	0.193	0.533	0.556	0.249	0.303	0.241	0.579	0.299	0.554	0.521	0.614	0.223	0.412	0.433	0.614	0.465	0.429	0.514	0.455
0.167	0.205	0.506	0.428	0.48	0.175	0.325	0.603	0.427	0.44	0.164	0.608	0.598	0.768	0.395	0.625	0.241	0.739	0.584	0.335	0.28	0.418	1	0.424	0.524	0.429	0.559	0.504	0.403
0.19	0.54	0.628	0.446	0.525	0.19	0.646	0.67	0.471	0.344	0.216	0.619	0.541	0.219	0.296	0.241	0.703	0.609	0.259	0.474	0.512	0.372	0.635	0.299	0.508	0.576	0.414	0.448	0.442
0.197	0.689	0.519	0.304	0.461	0.214	0.602	0.505	0.359	0.375	0.46	0.543	0.455	0.194	0.228	0.846	0.819	0.468	0.452	0.552	0.564	0.277	0.589	0.468	0.58	0.587	0.408	0.488	0.444
0.702	0.618	0.914	0.349	0.425	0.204	0.553	0.4	0.415	0.454	0.151	0.395	0.547	0.514	0.264	0.632	0.657	0.51	0.552	0.549	0.617	0.23	0.588	0.4	0.598	0.574	0.502	0.373	0.474
0.161	0.58	0.47	0.543	0.535	0.169	0.63	0.597	0.421	0.27	0.583	0.559	0.57	0.626	0.385	0.499	0.548	0.549	0.459	0.538	0.542	0.243	0.547	0.417	0.592	0.651	0.462	0.466	0.507
0.177	0.616	0.5	0.509	0.484	0.166	0.635	0.597	0.472	0.394	0.17	0.416	0.534	0.638	0.315	0.422	0.448	0.591	0.532	0.431	0.566	0.212	0.583	0.287	0.583	0.743	0.512	0.457	0.439
0.203	0.518	0.506	0.338	0.54	0.177	0.544	0.67	0.365	0.425	0.191	0.573	0.458	0.386	0.41	0.542	0.334	0.385	0.535	0.197	0.252	0.242	0.518	0.307	0.459	0.524	0.164	0.447	0.415
0.145	0.686	0.584	0.513	0.51	0.183	0.584	0.587	0.419	0.41	0.587	0.553	0.586	0.61	0.348	0.538	0.452	0.553	0.595	0.483	0.546	0.386	0.541	0.276	0.646	0.592	0.452	0.533	0.419
0.109	0.532	0.521	0.385	0.4	0.205	0.324	0.598	0.444	0.415	0.2	0.629	0.479	0.259	0.315	0.481	0.532	0.336	0.443	0.276	0.488	0.296	0.612	0.487	0.286	0.585	0.548	0.46	0.46
0.636	0.538	0.359	0.487	0.243	0.175	0.611	0.483	0.475	0.392	0.178	0.292	0.526	0.739	0.312	0.571	0.483	0.426	0.576	0.422	0.518	0.383	0.516	0.391	0.646	0.373	0.49	0.498	0.474
0.575	0.637	0.926	0.501	0.521	0.089	0.579	0.58	0.445	0.34	0.481	0.452	0.49	0.575	0.221	0.563	0.579	0.601	0.541	0.511	0.628	0.28	0.586	0.958	0.66	0.639	0.592	0.468	0.496
0.168	0.541	0.366	0.493	0.503	0.19	0.602	0.576	0.169	0.389	0.608	0.315	0.798	0.558	0.37	0.425	0.527	0.551	0.579	0.799	0.566	0.275	0.591	0.474	0.627	0.848	0.592	0.47	0.398
0.098	0.638	0.526	0.469	0.436	0.178	0.618	0.596	0.418	0.43	0.51	0.487	0.235	0.609	0.38	0.541	0.423	0.723	0.576	0.361	0.617	0.237	0.585	0.407	0.666	0.497	0.574	0.513	0.414
0.189	0.451	0.326	0.137	0.525	0.177	0.543	0.623	0.456	0.451	0.187	0.548	0.508	0.768	0.275	0.537	0.444	0.385	0.201	0.37	0.341	0.308	0.303	0.369	0.609	0.763	0.339	0.477	0.543
0.161	0.462	0.512	0.162	0.541	0.216	0.551	0.636	0.446	0.41	0.629	0.553	0.575	0.64	0.37	0.581	0.446	0.739	0.29	0.507	0.666	0.343	0.262	0.488	0.561	0.642	0.619	0.557	0.421
0.635	0.351	0.587	0.091	0.463	0.187	0.598	0.593	0.406	0.508	0.55	0.677	0.55	0.569	0.348	0.568	0.3	0.456	0.28	0.355	0.552	0.246	0.568	0.36	0.539	0.701	0.398	0.419	0.346
0.121	0.424	0.574	0.185	0.471	0.223	0.521	0.551	0.469	0.354	0.611	0.61	0.532	0.686	0.222	0.559	0.444	0.738	0.343	0.412	0.668	0.25	0.647	0.381	0.493	0.373	0.505	0.565	0.46
0.206	0.38	0.589	0.118	0.521	0.178	0.632	0.606	0.493	0.415	0.24	0.487	0.491	0.758	0.388	0.509	0.614	0.57	0.355	0.497	0.444	0.269	0.629	0.458	0.548	0.504	0.551	0.444	0.428
0.33	0.461	0.573	0.125	0.447	0.178	0.604	0.659	0.328	0.527	0.609	0.255	0.609	0.226	0.365	0.561	0.556	0.627	0.335	0.473	0.466	0.249	0.591	0.487	0.633	0.234	0.586	0.481	0.531
0.188	0.356	0.62	0.109	0.492	0.21	0.601	0.567	0.448	0.437	0.617	0.459	0.543	0.605	0.356	0.533	0.555	0.626	0.326	0.781	0.464	0.303	0.519	0.331	0.357	0.859	0.213	0.476	0.77
0.187	0.152	0.605	0.167	0.55	0.181	0.614	0.615	0.206	0.383	0.642	0.308	0.581	0.699	0.095	0.537	0.593	0.669	0.288	0.56	0.249	0.392	0.714	0.393	0.342	0.677	0.457	0.579	0.392
0.164	0.467	0.47	0.169	0.546	0.14	0.578	0.634	0.449	0.244	0.595	0.522	0.548	0.685	0.443	0.548	0.57	0.575	0.323	0.559	0.64	0.33	0.512	0.514	0.627	0.701	0.559	0.351	0.577
0.268	0.442	0.542	0.149	0.454	0.448	0.67	0.589	0.431	0.451	0.222	0.5	0.447	0.624	0.345	0.54	0.555	0.626	0.293	0.546	0.442	0.341	0.56	0.522	0.5	0.708	0.324	0.591	0.408
0.242	0.363	0.249	0.166	0.456	0.391	0.663	0.592	0.426	0.376	0.503	0.363	0.548	0.442	0.368	0.499	0.371	0.626	0.262	0.578	0.675	0.293	0.685	0.428	0.614	0.314	0.548	0.412	0.403
0.265	0.43	0.627	0.152	0.533	0.449	0.792	0.574	0.477	0.422	0.217	0.892	0.541	0.605	0.388	0.553	0.518	0.523	0.191	0.548	0.592	0.351	0.608	0.48	0.548	0.41	0.573	0.584	0.436
0.247	0.216	0.554	0.215	0.484	0.333	0.556	0.615	0.479	0.246	0.657	0.364	0.538	0.648	0.386	0.576	0.416	0.641	0.352	0.566	0.644	0.755	0.597	0.455	0.587	0.64	0.572	0.513	0.468
0.263	0.425	0.553	0.184	0.494	0.445	0.665	0.598	0.473	0.465	0.233	0.348	0.44	0.685	0.331	0.598	0.396	0.62	0.33	0.585	0.433	0.441	0.27	0.513	0.478	0.574	0.573	0.397	0.563
0.187	0.466	0.44	0.113	0.453	0.699	0.605	0.584	0.633	0.383	0.612	0.463	0.594	0.65	0.262	0.571	0.582	0.286	0.333	0.526	0.417	0.302	0.264	0.422	0.336	0.66	0.406	0.518	0.532
0.241	0.457	0.56	0.146	0.389	0.293	0.574	0.651	0.326	0.467	0.62	0.415	0.454	0.68	0.43	0.428	0.578	0.591	0.32	0.541	0.521	0.349	0.22	0.384	0.521	0.712	0.35	0.258	0.367
0.271	0.434	0.24	0.142	0.526	0.423	0.565	0.566	0.417	0.454	0.629	0.44	0.522	0.624	0.513	0.579	0.555	0.63	0.335	0.394	0.695	0.41	0.25	0.395	0.627	0.456	0.529	0.56	0.403
0.277	0.119	0.576	0.042	0.457	0.409	0.327	0.688	0.351	0.324	0.387	0.385	0.551	0.68	0.393	0.239	0.516	0.585	0.297	0.574	0.61	0.344	0.202	0.391	0.488	0.686	0.559	0.575	0.469
0.235	0.483	0.594	0.121	0.462	0.37	0.585	0.611	0.55	0.529	0.572	0.884	0.573	0.654	0.312	0.232	0.503	0.606	0.171	0.511	0.602	0.305	0.232	0.433	0.607	0.574	0.361	0.337	0.411
0.13	0.471	0.561	0.002	0.46	0.383	0.672	0.609	0.492	0.465	0.178	0.438	0.223	0.223	0.368	0.57	0.234	0.726	0.32	0.354	0.391	0.351	0.25	0.628	0.633	0.49	0.477	0.565	0.392
0.187	0.446	0.607	0.131	0.458	0.689	0.665	0.554	0.38	0.48	0.614	0.466	0.496	0.579	0.363	0.249	0.58	0.653	0.338	0.568	0.612	0.29	0.284	0.749	0.575	0.725	0.828	0.575	0.54
0.188	0.449	0.5	0.151	0.407	0.641	0.619	0.612	0.759	0.444	0.211	0.361	0.427	0.647	0.299	0.575	0.59	0.577	0.269	0.799	0.638	0.335	0.252	0.356	0.535	0.857	0.428	0.545	0.786
0.253	0.433	0.623	0.141	0.245	0.44	0.595	0.648	0.447	0.436	0.497	0.529	0.438	0.782	0.647	0.545	0.568	0.297	0.336	0.583	0.376	0.363	0.254	0.673	0.572	0.717	0.502	0.474	0.586
0.143	0.443	0.599	0.055	0.429	0.227	0.549	0.495	0.544	0.338	0.556	0.48	0.423	0.69	0.377	0.376	0.49	0.564	0.323	0.394	0.543	0.388	0.265	0.451	0.627	0.627	0.612	0.498	0.407
0.273	0.412	0.66	0.162	0.495	0.327	0.644	0.642	0.474	0.433	0.191	0.449	0.498	0.68	0.322	0.528	0.422	0.526	0.328	0.199	0.647	0.364	0.192	0.533	0.563	0.459	0.594	0.545	0.345
0.257	0.488	0.519	0.109	0.514	0.428	0.283	0.611	0.561	0.392	0.525	0.458	0.442	0.227	0.303	0.41	0.372	0.473	0.308	0.425	0.68	0.343	0.265	0.328	0.526	0.54	0.546	0.344	0.381
0.186	0.339	0.593	0.174	0.539	0.381	0.643	0.615	0.407	0.484	0.578	0.524	0.485	0.645	0.274	0.471	0.542	0.431	0.326	0.257	0.697	0.305	0.218	0.371	0.605	0.586	0.155	0.57	0.496
0.201	0.46	0.526	0.16	0.459	0.429	0.642	0.484	0.512	0.48	0.265	0.515	0.452	0.21	0.373	0.495	0.529	0.877	0.322	0.4	0.538	0.314	0.29	0.328	0.679	0.342	0.559	0.551	0.435
0.261	0.372	0.534	0.152	0.417	0.697	0.805	0.408	0.773	0.445	0.22	0.304	0.422	0.237	0.343	0.535	0.667	0.441	0.352	0.47	0.256	0.395	0.254	0.829	0.467	0.624	0.826	0.381	0.444
0.135	0.446	0.62	0.142	0.595	0.45	0.621	0.617	0.55	0.455	0.212	0.445	0.426	0.56	0.354	0.389	0.561	0.364	0.345	0.531	0.69	0.331	0.213	0.447	0.532	0.64	0.609	0.682	0.278
0.25	0.494	0.632	0.456	0.434	0.323	0.469	0.642	0.54	0.421	0.196	0.341	0.492	0.903	0.751	0.51	0.448	0.567	0.21	0.372	0.516	0.374	0.261	0.442	0.315	0.436	0.64	0.478	0.404
0.292	0.514	0.564	0.365	0.499	0.394	0.508	0.604	0.188	0.411	0.206	0.514	0.415	0.55	0.323	0.531	0.566	0.288	0.207	0.328	0.535	0.362	0.27	0.595	0.631	0.664	0.666	0.497	0.508
0.266	0.549	0.414	0.453	0.546	0.44	0.537	0.676	0.502	0.409	0.213	0.473	0.359	0.344	0.27	0.54	0.484	0.469	0.336	0.459	0.764	0.333	0.26	0.552	0.583	0.572	0.675	0.705	0.382
0.459	0.506	0.59	0.367	0.468	0.426	0.53	0.595	0.406	0.515	0.353	0.461	0.509	0.58	0.317	0.47	0.314	0.542	0.311	0.3	0.67	0.356	0.087	0.382	0.603	0.596	0.368	0.561	0.281
0.511	0.594	0.4	0.464	0.459	0.357	0.523	0.535	0.628	0.264	0.184	0.254	0.381	0.233	0.471	0.537	0.478	0.867	0.346	0.434	0.623	0.326	0.215	0.497	0.611	0.342	0.643	0.58	0.425
0.511	0.531	0.575	0.435	0.473	0.398	0.53	0.656	0.47	0.378	0.174	0.434	0.434	0.647	0.465	0.466	0.606	0.527	0.281	0.38	0.353	0.352	0.243	0.569	0.572	0.418	0.453	0.501	0.306
0.637	0.373	0.363	0.46	0.536	0.502	0.505	0.615	0.581	0.414	0.192	0.272	0.495	0.59	0.283	0.533	0.675	0.364	0.61	0.392	0.35	0.349	0.25	0.519	0.675	0.209	0.623	0.476	0.506
0.182	0.565	0.568	0.457	0.538	0.313	0.428	0.602	0.559	0.33	0.21	0.449	0.45	0.511	0.755	0.545	0.63	0.566	0.317	0.531	0.354	0.313	0.245	0.483	0.493	0.636	0.632	0.506	0.505
0.46	0.562	0.61	0.424	0.593	0.455	0.573	0.669	0.424	0.505	0.363	0.502	0.216	0.895	0.478	0.498	0.578	0.461	0.198	0.546	0.271	0.369	0.27	0.547	0.609	0.594	0.644	0.441	0.374
0.542	0.473	0.598	0.421	0.573	0.42	0.512	0.732	0.553	0.325	0.235	0.507	0.536	0.605	0.305	0.56	0.629	0.567	0.279	0.521	0.2	0.309	0.258	0.423	0.572	0.64	0.219	0.434	0.506
0.684	0.613	0.64	0.455	0.609	0.313	0.582	0.629	0.179	0.439	0.365	0.463	0.584	0.609	0.441	0.539	0.657	0.585	0.171	0.52	0.329	0.364	0.278	0.56	0.392	0.638	0.581	0.595	0.373
0.429	0.323	0.654	0.372	0.5	0.457	0.474	0.569	0.411	0.494	0.194	0.501	0.603	0.482	0.463	0.354	0.349	0.599	0.321	0.52	0.259	0.301	0.233	0.498	0.432	0.275	0.589	0.495	0.456
0.127	0.593	0.673	0.463	0.833	0.391	0.575	0.577	0.492	0.506	0.395	0.271	0.587	0.653	0.327	0.461	0.572	0.514	0.311	0.501	0.33	0.391	0.246	0.505	0.817	0.433	0.331	0.3	0.406
0.189	0.591	0.628	0.382	0.559	0.334	0.566	0.584	0.55	0.492	0.2	0.515	0.553	0.624	0.131	0.548	0.448	0.581	0.343	0.507	0.212	0.361	0.263	0.577	0.589	0.625	0.675	0.461	0.423
0.171	0.634	0.565	0.402	0.597	0.357	0.51	0.529	0.776	0.503	0.205	0.352	0.609	0.234	0.361	0.464	0.434	0.544	0.315	0.514	0.36	0.345	0.254	0.812	0.675	0.525	0.817	0.419	0.479
0.499	0.627	0.583	0.406	0.592	0.429	0.527	0.562	0.571	0.503	0.192	0.559	0.503	0.633	0.418	0.485	0.572	0.488	0.308	0.536	0.314	0.342	0.266	0.603	0.618	0.655	0.662	0.511	0.51
0.256	0.171	0.295	0.339	0.43	0.448	0.342	0.553	0.435	0.444	0.122	0.567	0.459	0.624	0.426	0.331	0.579	0.566	0.337	0.542	0.366	0.331	0.591	0.33	0.767	0.629	0.351	0.433	0.348
0.523	0.528	0.643	0.399	0.245	0.397	0.564	0.527	0.303	0.416	0.203	0.352	0.552	0.697	0.492	0.532	0.504	0.511	0.23	0.44	0.209	0.297	0.471	0.34	0.51	0.449	0.32	0.388	0.407
0.495	0.586	0.697	0.284	0.539	0.194	0.537	0.628	0.37	0.4	0.338	0.479	0.588	0.638	0.463	0.225	0.577	0.552	0.27	0.517	0.194	0.306	0.496	0.348	0.436	0.617	0.439	0.555	0.393
0.179	0.634	0.622	0.362	0.587	0.274	0.537	0.6	0.337	0.455	0.162	0.418	0.542	0.388	0.272	0.221	0.534	0.501	0.314	0.514	0.209	0.32	0.445	0.435	0.635	0.568	0.586	0.269	0.421
0.307	0.596	0.534	0.446	0.502	0.486	0.558	0.492	0.469	0.51	0.4	0.41	0.426	0.621	0.412	0.532	0.236	0.289	0.283	0.33	0.343	0.345	0.567	0.43	0.798	0.444	0.338	0.48	0.387
0.538	0.566	0.711	0.408	0.525	0.405	0.562	0.638	0.445	0.468	0.173	0.672	0.588	0.546	0.345	0.211	0.647	0.585	0.314	0.521	0.308	0.382	0.408	0.471	0.579	0.647	0.429	0.471	0.471
0.138	0.539	0.28	0.334	0.592	0.411	0.55	0.595	0.372	0.494	0.166	0.48	0.474	0.669	0.359	0.541	0.618	0.525	0.318	0.548	0.384	0.291	0.617	0.494	0.69	0.664	0.546	0.323	0.519
0.504	0.585	0.61	0.427	0.455	0.428	0.576	0.521	0.448	0.454	0.395	0.446	0.524	0.586	0.483	0.559	0.629	0.622	0.339	0.523	0.605	0.408	0.791	0.342	0.692	0.62	0.398	0.548	0.488
0.536	0.545	0.747	0.304	0.547	0.48	0.324	0.564	0.411	0.407	0.197	0.423	0.527	0.633	0.527	0.429	0.317	0.559	0.261	0.273	0.367	0.311	0.6	0.475	0.649	0.513	0.401	0.456	0.364
0.585	0.468	0.62	0.464	0.534	0.309	0.543	0.532	0.42	0.479	0.182	0.486	0.686	0.569	0.763	0.456	0.339	0.511	0.331	0.45	0.297	0.36	0.591	0.402	0.618	0.633	0.497	0.54	0.426
0.536	0.631	0.665	0.44	0.517	0.368	0.576	0.567	0.411	0.415	0.342	0.507	0.212	0.674	0.459	0.414	0.414	0.603	0.318	0.177	0.512	0.383	0.484	0.406	0.565	0.616	0.468	0.519	0.394
0.54	0.485	0.495	0.413	0.53	0.417	0.561	0.604	0.445	0.433	0.411	0.536	0.538	0.612	0.278	0.44	0.388	0.293	0.303	0.53	0.347	0.343	0.674	0.326	0.609	0.388	0.495	0.552	0.43
0.502	0.625	0.493	0.389	0.806	0.424	0.549	0.536	0.314	0.721	0.39	0.436	0.48	0.246	0.284	0.47	0.487	0.676	0.343	0.432	0.322	0.296	0.57	0.337	0.732	0.67	0.162	0.541	0.423
0.167	0.41	0.507	0.348	0.583	0.244	0.532	0.582	0.381	0.236	0.533	0.626	0.575	0.593	0.431	0.446	0.442	0.584	0.307	0.431	0.326	0.357	0.563	0.282	0.684	0.747	0.478	0.37	0.285
0.393	0.522	0.42	0.579	0.525	0.412	0.537	0.445	0.454	0.384	0.631	0.562	0.756	0.661	0.382	0.486	0.343	0.495	0.379	0.357	0.343	0.3	0.802	0.51	0.682	0.495	0.56	0.585	0.404
0.457	0.452	0.434	0.433	0.482	0.258	0.575	0.647	0.415	0.274	0.232	0.512	0.707	0.654	0.431	0.445	0.426	0.5	0.403	0.468	0.335	0.458	0.485	0.394	0.699	0.78	0.517	0.558	0.48
0.553	0.555	0.476	0.482	0.589	0.494	0.525	0.611	0.471	0.402	0.552	0.553	0.652	0.65	0.326	0.459	0.345	0.609	0.326	0.433	0.105	0.477	0.555	0.474	0.478	0.712	0.554	0.467	0.417
0.47	0.481	0.578	0.511	0.448	0.377	0.537	0.582	0.186	0.316	0.569	0.584	0.399	0.237	0.252	0.454	0.235	0.533	0.343	0.385	0.278	0.286	0.584	0.505	0.66	0.677	0.588	0.432	0.27
0.133	0.17	0.503	0.946	0.415	0.34	0.548	0.478	0.368	0.341	0.657	0.548	0.531	0.699	0.314	0.459	0.361	0.354	0.283	0.536	0.375	0.495	0.572	0.443	0.307	0.388	0.54	0.572	0.334
0.168	0.537	0.494	0.552	0.531	0.37	0.448	0.455	0.381	0.424	0.867	0.323	0.502	0.221	0.301	0.392	0.482	0.669	0.336	0.509	0.312	0.399	0.294	0.436	0.692	0.475	0.384	0.553	0.266
0.171	0.573	0.446	0.515	0.473	0.709	0.528	0.634	0.461	0.262	0.202	0.489	0.569	0.24	0.464	0.464	0.46	0.321	0.294	0.488	0.359	0.482	0.283	0.419	0.714	0.271	0.566	0.475	0.482
0.515	0.483	0.366	0.477	0.456	0.293	0.523	0.623	0.325	0.403	0.487	0.378	0.619	0.544	0.487	0.399	0.454	0.436	0.285	0.436	0.357	0.696	0.564	0.424	0.844	0.752	0.39	0.487	0.437
0.247	0.516	0.43	0.568	0.447	0.295	0.544	0.529	0.452	0.474	0.201	0.571	0.533	0.671	0.37	0.429	0.455	0.647	0.178	0.447	0.359	0.394	0.637	0.41	0.673	0.747	0.525	0.483	0.409
0.456	0.273	0.402	0.455	0.442	0.384	0.478	0.62	0.477	0.406	0.701	0.566	0.485	0.581	0.322	0.438	0.492	0.614	0.389	0.436	0.592	0.436	0.591	0.457	0.548	0.699	0.553	0.488	0.476
0.522	0.479	0.533	0.582	0.382	0.352	0.547	0.615	0.369	0.371	0.216	0.545	0.452	0.384	0.343	0.43	0.465	0.646	0.355	0.399	0.603	0.484	0.574	0.508	0.438	0.741	0.577	0.61	0.364
0.163	0.579	0.402	0.435	0.241	0.351	0.529	0.535	0.421	0.428	0.599	0.272	0.511	0.665	0.515	0.366	0.28	0.354	0.336	0.426	0.45	0.354	0.552	0.363	0.526	0.318	0.227	0.493	0.389
0.351	0.531	0.495	0.496	0.461	0.173	0.539	0.522	0.184	0.382	0.595	0.525	0.54	0.241	0.313	0.437	0.455	0.645	0.384	0.421	0.437	0.35	0.579	0.422	0.572	0.383	0.455	0.473	0.386
0.603	0.488	0.5	0.501	0.487	0.283	0.508	0.643	0.33	0.39	0.654	0.306	0.196	0.687	0.276	0.476	0.355	0.482	0.375	0.365	0.478	0.606	0.545	0.479	0.346	0.677	0.548	0.508	0.439
0.144	0.193	0.464	0.354	0.552	0.418	0.295	0.59	0.382	0.388	0.418	0.445	0.534	0.572	0.383	0.499	0.332	0.661	0.358	0.487	0.268	0.639	0.521	0.45	0.333	0.619	0.314	0.571	0.477
0.503	0.607	0.516	0.415	0.451	0.367	0.581	0.523	0.432	0.395	0.563	0.68	0.52	0.551	0.307	0.466	0.436	0.584	0.231	0.395	0.574	0.402	0.591	0.444	0.578	0.642	0.572	0.348	0.453
0.472	0.527	0.521	0.314	0.442	0.347	0.549	0.582	0.47	0.399	0.197	0.602	0.535	0.666	0.309	0.407	0.455	0.655	0.359	0.395	0.425	0.365	0.804	0.532	0.513	0.697	0.544	0.825	0.284
0.417	0.525	0.509	0.439	0.514	0.387	0.549	0.595	0.437	0.393	0.548	0.532	0.533	0.669	0.301	0.441	0.409	0.57	0.372	0.289	0.673	0.405	0.578	0.511	0.565	0.432	0.537	0.459	0.375
0.597	0.565	0.501	0.499	0.443	0.338	0.554	0.571	0.348	0.385	0.221	0.592	0.488	0.63	0.172	0.252	0.431	0.673	0.305	0.458	0.568	0.379	0.448	0.335	0.51	0.719	0.133	0.6	0.428
0.601	0.56	0.482	0.45	0.451	0.277	0.537	0.586	0.464	0.443	0.49	0.277	0.414	0.514	0.282	0.235	0.436	0.534	0.39	0.349	0.758	0.428	0.447	0.382	0.596	0.55	0.298	0.488	0.381
0.16	0.568	0.522	0.335	0.498	0.296	0.512	0.677	0.325	0.357	0.514	0.244	0.515	0.724	0.289	0.465	0.213	0.582	0.384	0.393	0.45	0.666	0.453	0.325	0.434	0.514	0.321	0.506	0.45
0.465	0.485	0.298	0.537	0.481	0.313	0.562	0.616	0.514	0.399	0.216	0.267	0.477	0.661	0.287	0.272	0.463	0.614	0.348	0.485	0.511	0.45	0.597	0.347	0.343	0.756	0.212	0.525	0.46
0.657	0.644	0.477	0.328	0.488	0.658	0.288	0.59	0.442	0.402	0.509	0.285	0.52	0.244	0.291	0.458	0.49	0.554	0.38	0.43	0.522	0.326	0.412	0.433	0.502	0.723	0.402	0.317	0.428
0.624	0.397	0.509	0.564	0.45	0.329	0.523	0.624	0.406	0.209	0.624	0.275	0.447	0.64	0.316	0.438	0.486	0.669	0.344	0.428	0.798	0.382	0.584	0.366	0.57	0.736	0.431	0.581	0.478
0.586	0.521	0.535	0.533	0.538	0.347	0.541	0.623	0.604	0.272	0.251	0.244	0.515	0.666	0.527	0.466	0.429	0.567	0.34	0.194	0.575	0.464	0.58	0.302	0.524	0.489	0.283	0.796	0.352
0.148	0.488	0.456	0.469	0.608	0.496	0.542	0.605	0.453	0.549	0.225	0.266	0.467	0.716	0.228	0.522	0.401	0.259	0.429	0.167	0.627	0.488	0.563	0.466	0.565	0.496	0.227	0.35	0.366
0.165	0.539	0.531	0.494	0.51	0.444	0.562	0.542	0.531	0.411	0.202	0.194	0.477	0.684	0.279	0.547	0.399	0.696	0.359	0.256	0.39	0.646	0.522	0.438	0.605	0.248	0.376	0.54	0.397
0.162	0.489	0.261	0.353	0.463	0.324	0.543	0.612	0.523	0.497	0.576	0.288	0.493	0.41	0.288	0.551	0.429	0.567	0.403	0.186	0.634	0.458	0.461	0.338	0.527	0.479	0.278	0.552	0.342
0.516	0.648	0.553	0.286	0.592	0.52	0.579	0.81	0.531	0.479	0.197	0.29	0.615	0.614	0.321	0.482	0.379	0.614	0.433	0.2	0.623	0.324	0.548	0.198	0.518	0.493	0.278	0.54	0.259
0.3	0.486	0.508	0.323	0.53	0.409	0.585	0.556	0.374	0.285	0.616	0.265	0.152	0.611	0.267	0.53	0.558	0.693	0.33	0.256	0.355	0.497	0.5	0.258	0.607	0.449	0.17	0.523	0.389
0.612	0.661	0.505	0.322	0.51	0.363	0.63	0.681	0.516	0.465	0.485	0.24	0.504	0.716	0.314	0.882	0.65	0.619	0.472	0.189	0.602	0.331	0.458	0.31	0.616	0.493	0.564	0.551	0.401
0.574	0.316	0.511	0.331	0.515	0.377	0.939	0.629	0.609	0.419	0.586	0.25	0.469	0.718	0.305	0.573	0.56	0.661	0.334	0.177	0.664	0.469	0.607	0.398	0.565	0.514	0.429	0.622	0.341
0.156	0.56	0.587	0.367	0.509	0.436	0.506	0.734	0.531	0.416	0.496	0.247	0.506	0.676	0.401	0.523	0.307	0.315	0.405	0.211	0.648	0.37	0.465	0.468	0.541	0.491	0.358	0.431	0.231
0.341	0.649	0.617	0.435	0.432	0.473	0.532	0.586	0.502	0.522	0.171	0.291	0.432	0.626	0.347	0.536	0.513	0.317	0.783	0.246	0.646	0.439	0.52	0.331	0.627	0.248	0.39	0.538	0.328
0.643	0.609	0.531	0.39	0.264	0.442	0.645	0.636	0.19	0.458	0.504	0.216	0.462	0.829	0.34	0.492	0.387	0.26	0.389	0.226	0.615	0.475	0.59	0.44	0.611	0.315	0.377	0.537	0.303
0.128	0.584	0.577	0.359	0.49	0.217	0.606	0.815	0.51	0.305	0.196	0.288	0.475	0.65	0.259	0.553	0.419	0.312	0.367	0.25	0.256	0.444	0.616	0.411	0.504	0.214	0.393	0.432	0.372
0.582	0.441	0.54	0.317	0.595	0.307	0.543	0.511	0.383	0.39	0.558	0.267	0.479	0.243	0.358	0.577	0.414	0.287	0.416	0.192	0.567	0.424	0.283	0.283	0.528	0.521	0.159	0.59	0.413
0.621	0.513	0.539	0.358	0.611	0.532	0.63	0.672	0.587	0.441	0.181	0.295	0.444	0.632	0.344	0.544	0.362	0.304	0.423	0.192	0.56	0.388	0.245	0.369	0.324	0.501	0.385	0.542	0.359
0.616	0.578	0.547	0.425	0.526	0.464	0.556	0.615	0.477	0.434	0.531	0.283	0.37	0.763	0.354	0.591	0.393	0.236	0.384	0.213	0.552	0.389	0.586	0.394	0.557	0.525	0.171	0.547	0.436
0.556	0.639	0.81	0.393	0.502	0.442	0.596	0.635	0.531	0.404	0.593	0.27	0.472	0.69	0.594	0.59	0.437	0.301	0.585	0.176	0.69	0.448	0.535	0.438	0.576	0.515	0.342	0.559	0.323
0.165	0.582	0.524	0.414	0.505	0.459	0.584	0.512	0.537	0.492	0.551	0.291	0.46	0.697	0.323	0.4	0.238	0.171	0.552	0.185	0.82	0.377	0.538	0.364	0.559	0.247	0.35	0.821	0.331
0.447	0.24	0.431	0.385	0.566	0.52	0.299	0.441	0.434	0.377	0.451	0.236	0.491	0.251	0.307	0.495	0.36	0.261	0.426	0.185	0.638	0.346	0.583	0.427	0.552	0.345	0.364	0.554	0.368
0.538	0.453	0.579	0.414	0.491	0.299	0.555	0.651	0.541	0.414	0.523	0.27	0.43	0.36	0.352	0.609	0.533	0.341	0.371	0.199	0.569	0.452	0.523	0.339	0.478	0.497	0.156	0.492	0.345
0.614	0.564	0.46	0.225	0.542	0.389	0.593	0.635	0.201	0.377	0.162	0.261	0.649	0.152	0.457	0.546	0.567	0.282	0.363	0.215	0.419	0.338	0.548	0.402	0.635	0.418	0.315	0.409	0.371
0.501	0.52	0.594	0.257	0.551	0.414	0.658	0.627	0.385	0.429	0.451	0.235	0.2	0.211	0.418	0.526	0.378	0.282	0.4	0.208	0.416	0.502	0.561	0.384	0.506	0.527	0.353	0.41	0.375
0.134	0.474	0.4	0.417	0.564	0.454	0.579	0.657	0.453	0.429	0.209	0.287	0.579	0.237	0.305	0.417	0.364	0.236	0.351	0.177	0.581	0.419	0.493	0.371	0.398	0.523	0.246	0.491	0.316
0.181	0.635	0.585	0.468	0.507	0.266	0.552	0.613	0.531	0.25	0.499	0.29	0.618	0.233	0.58	0.609	0.346	0.304	0.395	0.218	0.261	0.491	0.583	0.44	0.434	0.428	0.385	0.472	0.343
0.17	0.424	0.798	0.273	0.515	0.307	0.537	0.519	0.58	0.275	0.504	0.236	0.58	0.187	0.474	0.273	0.469	0.287	0.581	0.19	0.536	0.339	0.57	0.392	0.631	0.509	0.399	0.291	0.351
0.524	0.566	0.584	0.367	0.514	0.3	0.635	0.563	0.551	0.221	0.154	0.295	0.467	0.232	0.296	0.238	0.368	0.307	0.383	0.201	0.41	0.365	0.625	0.453	0.655	0.434	0.389	0.477	0.331
0.238	0.445	0.645	0.418	0.459	0.23	0.249	0.649	0.34	0.249	0.5	0.223	0.54	0.157	0.442	0.577	0.136	0.3	0.38	0.214	0.599	0.495	0.383	0.311	0.675	0.369	0.35	0.407	0.318
0.517	0.634	0.643	0.349	0.516	0.384	0.634	0.62	0.25	0.305	0.537	0.309	0.574	0.243	0.452	0.222	0.43	0.32	0.396	0.208	0.489	0.437	0.566	0.295	0.644	0.494	0.314	0.466	0.382
0.545	0.533	0.648	0.373	0.53	0.264	0.642	0.601	0.337	0.284	0.195	0.277	0.555	0.21	0.365	0.54	0.404	0.307	0.381	0.192	0.604	0.456	0.387	0.273	0.688	0.48	0.257	0.416	0.404
0.166	0.614	0.586	0.42	0.556	0.421	0.618	0.661	0.261	0.339	0.174	0.3	0.465	0.186	0.129	0.592	0.394	0.324	0.421	0.19	0.453	0.287	0.356	0.333	0.48	0.521	0.271	0.363	0.43
0.275	0.638	0.587	0.384	0.528	0.415	0.587	0.789	0.298	0.322	0.187	0.278	0.634	0.229	0.345	0.426	0.447	0.308	0.528	0.177	0.435	0.467	0.512	0.337	0.384	0.565	0.36	0.491	0.336
0.663	0.528	0.578	0.421	0.524	0.325	0.571	0.673	0.323	0.303	0.232	0.286	0.506	0.229	0.422	0.489	0.424	0.311	0.541	0.454	0.457	0.385	0.492	0.262	0.628	0.348	0.312	0.261	0.401
0.136	0.576	0.299	0.464	0.48	0.356	0.505	0.532	0.337	0.275	0.583	0.355	0.508	0.228	0.438	0.506	0.418	0.315	0.425	0.459	0.549	0.525	0.471	0.355	0.664	0.629	0.44	0.467	0.394
0.588	0.551	0.66	0.513	0.202	0.335	0.569	0.53	0.278	0.322	0.524	0.602	0.55	0.261	0.465	0.439	0.414	0.352	0.531	0.489	0.509	0.423	0.492	0.356	0.632	0.611	0.322	0.477	0.288
0.529	0.2	0.639	0.589	0.519	0.241	0.547	0.511	0.33	0.35	0.63	0.543	0.566	0.247	0.434	0.472	0.514	0.322	0.456	0.352	0.565	0.439	0.547	0.286	0.691	0.542	0.405	0.323	0.371
0.476	0.612	0.628	0.553	0.545	0.292	0.447	0.504	0.325	0.298	0.628	0.371	0.256	0.233	0.242	0.466	0.321	0.303	0.497	0.341	0.34	0.443	0.516	0.213	0.666	0.635	0.397	0.471	0.42
0.181	0.585	0.491	0.693	0.528	0.321	0.503	0.628	0.378	0.343	0.189	0.469	0.712	0.154	0.414	0.519	0.522	0.185	0.41	0.808	0.551	0.839	0.49	0.21	0.66	0.839	0.157	0.439	0.838
0.492	0.517	0.603	0.515	0.506	0.327	0.548	0.526	0.359	0.281	0.59	0.462	0.624	0.254	0.316	0.542	0.36	0.315	0.383	0.299	0.538	0.423	0.461	0.233	0.642	0.63	0.222	0.51	0.244
0.573	0.634	0.276	0.571	0.511	0.391	0.557	0.5	0.329	0.311	0.203	0.42	0.415	0.227	0.363	0.501	0.419	0.32	0.289	0.44	0.369	0.391	0.472	0.367	0.55	0.348	0.345	0.496	0.303
0.675	0.309	0.597	0.431	0.409	0.33	0.511	0.602	0.345	0.304	0.612	0.542	0.531	0.241	0.468	0.45	0.446	0.328	0.552	0.401	0.552	0.457	0.679	0.355	0.572	0.436	0.343	0.473	0.273
0.481	0.585	0.661	0.596	0.578	0.463	0.54	0.582	0.309	0.238	0.218	0.49	0.526	0.224	0.569	0.497	0.414	0.288	0.539	0.395	0.557	0.508	0.487	0.324	0.677	0.285	0.335	0.503	0.431
0.128	0.576	0.808	0.563	0.482	0.32	0.553	0.483	0.134	0.332	0.568	0.481	0.527	0.17	0.61	0.469	0.392	0.302	0.49	0.473	0.535	0.358	0.439	0.369	0.69	0.605	0.347	0.492	0.408
0.179	0.561	0.641	0.635	0.53	0.444	0.518	0.586	0.291	0.309	0.739	0.407	0.621	0.221	0.466	0.498	0.461	0.327	0.529	0.475	0.563	0.362	0.433	0.377	0.646	0.59	0.391	0.522	0.362
0.17	0.576	0.549	0.531	0.604	0.429	0.493	0.497	0.345	0.303	0.644	0.47	0.578	0.23	0.298	0.476	0.43	0.564	0.504	0.497	0.541	0.433	0.338	0.279	0.644	0.558	0.351	0.471	0.437
0.533	0.171	0.488	0.375	0.538	0.277	0.296	0.593	0.335	0.294	0.412	0.601	0.483	0.235	0.273	0.484	0.4	0.477	0.502	0.461	0.267	0.376	0.168	0.371	0.503	0.585	0.337	0.434	0.353
0.29	0.529	0.519	0.441	0.531	0.203	0.548	0.513	0.345	0.172	0.55	0.56	0.476	0.239	0.212	0.458	0.317	0.505	0.279	0.481	0.495	0.496	0.468	0.372	0.68	0.289	0.402	0.419	0.368
0.543	0.573	0.576	0.326	0.504	0.427	0.536	0.525	0.312	0.44	0.205	0.506	0.539	0.233	0.51	0.523	0.434	0.601	0.429	0.48	0.564	0.493	0.49	0.344	0.313	0.416	0.335	0.493	0.404
0.536	0.578	0.525	0.44	0.485	0.4	0.546	0.57	0.344	0.571	0.51	0.606	0.527	0.214	0.322	0.491	0.477	0.57	0.491	0.466	0.513	0.457	0.46	0.303	0.671	0.576	0.327	0.464	0.48
0.173	0.628	0.531	0.509	0.644	0.47	0.54	0.462	0.325	0.476	0.226	0.726	0.194	0.232	0.439	0.57	0.466	0.382	0.429	0.491	0.582	0.337	0.435	0.355	0.73	0.615	0.331	0.471	0.422
0.31	0.594	0.595	0.608	0.578	0.509	0.561	0.563	0.345	0.344	0.656	0.519	0.628	0.247	0.354	0.54	0.441	0.574	0.587	0.453	0.583	0.324	0.476	0.332	0.69	0.595	0.183	0.479	0.415
0.597	0.55	0.486	0.331	0.499	0.353	0.573	0.548	0.186	0.488	0.493	0.567	0.433	0.131	0.326	0.43	0.451	0.426	0.541	0.448	0.555	0.514	0.489	0.323	0.692	0.571	0.363	0.438	0.271
0.139	0.65	0.366	0.569	0.498	0.34	0.539	0.536	0.362	0.476	0.202	0.582	0.541	0.258	0.385	0.507	0.436	0.448	0.648	0.349	0.423	0.803	0.46	0.382	0.456	0.49	0.345	0.477	0.392
0.535	0.537	0.519	0.328	0.513	0.435	0.264	0.485	0.31	0.49	0.537	0.525	0.578	0.239	0.292	0.252	0.404	0.648	0.448	0.491	0.494	0.526	0.56	0.313	0.449	0.624	0.29	0.548	0.445
0.579	0.496	0.377	0.589	0.413	0.436	0.548	0.418	0.353	0.59	0.581	0.377	0.53	0.247	0.51	0.222	0.446	0.588	0.499	0.377	0.443	0.329	0.495	0.341	0.304	0.555	0.358	0.493	0.413
0.579	0.615	0.584	0.569	0.289	0.416	0.516	0.532	0.332	0.428	0.224	0.515	0.544	0.245	0.474	0.493	0.164	0.738	0.581	0.376	0.265	0.27	0.463	0.36	0.29	0.498	0.337	0.607	0.414
0.159	0.533	0.35	0.51	0.477	0.199	0.534	0.565	0.344	0.359	0.242	0.392	0.613	0.214	0.293	0.268	0.397	0.382	0.529	0.481	0.593	0.361	0.443	0.375	0.471	0.635	0.37	0.367	0.429
0.156	0.579	0.497	0.633	0.584	0.298	0.555	0.499	0.249	0.446	0.219	0.575	0.481	0.21	0.35	0.519	0.437	0.738	0.535	0.462	0.437	0.233	0.372	0.323	0.473	0.6	0.4	0.647	0.389
0.182	0.534	0.598	0.379	0.636	0.48	0.588	0.602	0.431	0.464	0.224	0.56	0.537	0.526	0.5	0.468	0.416	0.476	0.463	0.495	0.67	0.411	0.431	0.327	0.497	0.578	0.366	0.493	0.44
0.14	0.682	0.522	0.55	0.494	0.434	0.625	0.552	0.413	0.486	0.247	0.585	0.518	0.652	0.245	0.575	0.588	0.813	0.538	0.202	0.621	0.391	0.347	0.414	0.458	0.294	0.467	0.639	0.383
0.102	0.284	0.566	0.43	0.496	0.396	0.597	0.509	0.399	0.492	0.237	0.273	0.535	0.64	0.349	0.526	0.582	0.615	0.418	0.201	0.638	0.288	0.491	0.335	0.497	0.541	0.566	0.522	0.475
0.579	0.645	0.621	0.46	0.553	0.434	0.5	0.536	0.427	0.471	0.215	0.435	0.25	0.386	0.357	0.429	0.511	0.658	0.62	0.256	0.415	0.289	0.493	0.311	0.375	0.589	0.458	0.471	0.278
0.569	0.589	0.591	0.405	0.517	0.419	0.576	0.549	0.366	0.434	0.564	0.322	0.379	0.619	0.5	0.496	0.453	0.634	0.448	0.145	0.402	0.293	0.464	0.474	0.315	0.455	0.46	0.616	0.401
0.172	0.705	0.583	0.44	0.487	0.302	0.609	0.528	0.382	0.45	0.291	0.461	0.521	0.248	0.063	0.519	0.468	0.708	0.463	0.097	0.486	0.234	0.45	0.812	0.451	0.574	0.847	0.308	0.501
0.084	0.621	0.616	0.49	0.545	0.351	0.615	0.49	0.806	0.416	0.534	0.551	0.572	0.82	0.307	0.523	0.493	0.588	0.285	0.216	0.629	0.261	0.39	0.435	0.491	0.609	0.539	0.612	0.356
0.168	0.502	0.575	0.48	0.515	0.372	0.544	0.547	0.434	0.447	0.234	0.532	0.511	0.589	0.349	0.561	0.363	0.627	0.842	0.1	0.674	0.378	0.477	0.291	0.428	0.52	0.515	0.637	0.264
0.178	0.506	0.273	0.464	0.601	0.556	0.644	0.582	0.389	0.534	0.601	0.726	0.543	0.563	0.448	0.513	0.456	0.614	0.579	0.224	0.602	0.338	0.414	0.306	0.486	0.294	0.177	0.436	0.393
0.695	0.51	0.555	0.4	0.524	0.269	0.749	0.648	0.439	0.274	0.212	0.577	0.546	0.664	0.372	0.656	0.581	0.57	0.532	0.184	0.37	0.432	0.447	0.284	0.464	0.368	0.403	0.574	0.347
0.132	0.527	0.604	0.386	0.499	0.313	0.706	0.686	0.426	0.408	0.216	0.347	0.46	0.784	0.351	0.527	0.531	0.653	0.577	0.221	0.61	0.295	0.516	0.384	0.49	0.216	0.551	0.558	0.436
0.18	0.578	0.605	0.375	0.46	0.391	0.622	0.52	0.43	0.386	0.233	0.309	0.453	0.68	0.291	0.506	0.545	0.628	0.556	0.265	0.643	0.319	0.368	0.427	0.435	0.6	0.506	0.626	0.47
0.389	0.242	0.512	0.37	0.555	0.383	0.296	0.598	0.381	0.232	0.142	0.26	0.526	0.586	0.324	0.535	0.704	0.271	0.549	0.258	0.335	0.261	0.507	0.367	0.436	0.586	0.516	0.532	0.366
0.172	0.484	0.53	0.331	0.5	0.331	0.578	0.51	0.192	0.393	0.21	0.309	0.488	0.679	0.341	0.646	0.694	0.624	0.299	0.259	0.538	0.324	0.484	0.43	0.475	0.578	0.496	0.539	0.506
0.164	0.597	0.319	0.32	0.743	0.367	0.64	0.576	0.434	0.339	0.427	0.391	0.238	0.817	0.51	0.526	0.561	0.596	0.473	0.263	0.6	0.347	0.468	0.386	0.478	0.574	0.524	0.593	0.366
0.173	0.569	0.541	0.632	0.733	0.662	0.626	0.493	0.347	0.568	0.214	0.316	0.436	0.234	0.486	0.513	0.387	0.629	0.585	0.261	0.622	0.3	0.251	0.278	0.462	0.279	0.345	0.421	0.408
0.491	0.533	0.601	0.461	0.435	0.608	0.58	0.549	0.419	0.616	0.526	0.322	0.406	0.659	0.361	0.488	0.516	0.645	0.454	0.226	0.568	0.3	0.218	0.382	0.451	0.369	0.444	0.563	0.414
0.472	0.569	0.604	0.358	0.24	0.429	0.734	0.63	0.463	0.41	0.172	0.332	0.393	0.742	0.371	0.552	0.448	0.791	0.56	0.256	0.592	0.298	0.457	0.337	0.486	0.567	0.438	0.581	0.412
0.379	0.478	0.598	0.445	0.505	0.262	0.557	0.587	0.429	0.288	0.218	0.338	0.34	0.739	0.374	0.532	0.454	0.697	0.584	0.266	0.266	0.265	0.474	0.467	0.409	0.486	0.593	0.414	0.455
0.144	0.596	0.525	0.476	0.515	0.306	0.637	0.648	0.417	0.368	0.55	0.475	0.452	0.633	0.38	0.587	0.568	0.41	0.542	0.258	0.582	0.363	0.434	0.384	0.474	0.564	0.518	0.587	0.503
0.151	0.494	0.62	0.26	0.464	0.429	0.292	0.608	0.394	0.36	0.194	0.298	0.443	0.444	0.351	0.388	0.711	0.53	0.465	0.267	0.508	0.528	0.486	0.377	0.214	0.558	0.494	0.52	0.327
0.16	0.598	0.49	0.415	0.535	0.35	0.606	0.636	0.461	0.352	0.201	0.383	0.452	0.643	0.308	0.577	0.488	0.547	0.534	0.24	0.554	0.411	0.435	0.339	0.473	0.427	0.249	0.599	0.4
0.407	0.542	0.547	0.441	0.742	0.409	0.624	0.523	0.188	0.565	0.757	0.369	0.412	0.627	0.233	0.218	0.557	0.579	0.532	0.218	0.663	0.456	0.443	0.502	0.456	0.566	0.612	0.559	0.388
0.354	0.845	0.585	0.382	0.447	0.665	0.608	0.615	0.403	0.315	0.583	0.352	0.433	0.702	0.275	0.257	0.531	0.394	0.864	0.287	0.608	0.476	0.475	0.376	0.495	0.482	0.443	0.608	0.451
0.487	0.513	0.615	0.389	0.537	0.435	0.791	0.644	0.409	0.368	0.56	0.342	0.172	0.666	0.313	0.568	0.196	0.546	0.564	0.133	0.643	0.471	0.467	0.497	0.495	0.435	0.335	0.57	0.355
0.422	0.539	0.583	0.448	0.504	0.309	0.561	0.492	0.443	0.315	0.528	0.333	0.529	0.723	0.422	0.23	0.587	0.264	0.425	0.258	0.403	0.375	0.451	0.464	0.506	0.596	0.56	0.486	0.463
0.157	0.226	0.404	0.49	0.487	0.359	0.595	0.593	0.408	0.301	0.616	0.322	0.498	0.629	0.373	0.54	0.567	0.445	0.421	0.281	0.423	0.337	0.477	0.368	0.357	0.592	0.507	0.471	0.475
0.248	0.619	0.62	0.455	0.528	0.396	0.496	0.551	0.445	0.309	0.51	0.368	0.41	0.692	0.382	0.632	0.708	0.578	0.442	0.26	0.214	0.394	0.48	0.416	0.353	0.572	0.526	0.426	0.476
0.458	0.573	0.403	0.441	0.576	0.426	0.53	0.606	0.363	0.354	0.184	0.363	0.544	0.643	0.302	0.578	0.578	0.544	0.316	0.402	0.43	0.421	0.387	0.321	0.598	0.385	0.28	0.305	0.403
0.111	0.523	0.578	0.412	0.728	0.342	0.588	0.505	0.271	0.286	0.512	0.387	0.516	0.234	0.297	0.453	0.455	0.546	0.323	0.418	0.382	0.407	0.373	0.395	0.58	0.382	0.388	0.49	0.338
0.414	0.601	0.37	0.479	0.465	0.337	0.621	0.373	0.308	0.422	0.198	0.418	0.512	0.588	0.438	0.583	0.449	0.394	0.25	0.326	0.44	0.355	0.522	0.395	0.615	0.289	0.513	0.471	0.394
0.46	0.325	0.546	0.402	0.61	0.344	0.515	0.569	0.338	0.31	0.615	0.34	0.511	0.685	0.337	0.552	0.461	0.581	0.475	0.412	0.432	0.436	0.487	0.307	0.912	0.397	0.399	0.457	0.439
0.487	0.552	0.621	0.479	0.47	0.234	0.617	0.614	0.308	0.452	0.209	0.482	0.535	0.832	0.322	0.571	0.475	0.431	0.475	0.407	0.442	0.391	0.48	0.371	0.596	0.318	0.381	0.418	0.367
0.596	0.565	0.686	0.379	0.507	0.275	0.566	0.601	0.282	0.397	0.607	0.392	0.241	0.742	0.442	0.552	0.363	0.577	0.47	0.369	0.371	0.427	0.476	0.377	0.441	0.44	0.459	0.349	0.372
0.542	0.591	0.655	0.412	0.5	0.307	0.561	0.601	0.276	0.424	0.62	0.356	0.519	0.117	0.344	0.554	0.431	0.495	0.446	0.744	0.346	0.428	0.875	0.334	0.362	1	0.45	0.442	0.495
0.147	0.587	0.635	0.422	0.458	0.276	0.532	0.544	0.351	0.478	0.606	0.366	0.438	0.173	0.332	0.555	0.549	0.603	0.451	0.444	0.378	0.464	0.512	0.26	0.584	0.295	0.485	0.266	0.414
0.18	0.18	0.663	0.329	0.249	0.273	0.291	0.539	0.239	0.368	0.475	0.388	0.584	0.221	0.287	0.565	0.53	0.592	0.43	0.447	0.426	0.333	0.467	0.292	0.598	0.141	0.165	0.493	0.446
0.157	0.558	0.657	0.371	0.461	0.129	0.563	0.581	0.296	0.322	0.54	0.363	0.467	0.212	0.179	0.541	0.532	0.585	0.234	0.406	0.412	0.349	0.454	0.261	0.532	0.384	0.429	0.5	0.444
0.449	0.577	0.503	0.323	0.488	0.236	0.616	0.591	0.334	0.392	0.164	0.185	0.502	0.203	0.325	0.565	0.518	0.543	0.393	0.449	0.453	0.465	0.481	0.396	0.653	0.36	0.525	0.311	0.525
0.346	0.599	0.572	0.377	0.44	0.316	0.612	0.551	0.317	0.422	0.532	0.381	0.56	0.218	0.309	0.573	0.539	0.608	0.455	0.421	0.259	0.455	0.56	0.328	0.609	0.43	0.47	0.404	0.624
0.775	0.603	0.288	0.448	0.471	0.28	0.59	0.614	0.33	0.414	0.198	0.311	0.497	0.184	0.324	0.55	0.513	0.588	0.388	0.549	0.436	0.433	0.471	0.434	0.647	0.443	0.52	0.413	0.406
0.485	0.564	0.676	0.396	0.506	0.286	0.563	0.648	0.123	0.421	0.509	0.344	0.272	0.206	0.314	0.466	0.436	0.507	0.448	0.571	0.433	0.372	0.481	0.406	0.603	0.169	0.557	0.454	0.516
0.155	0.595	0.605	0.392	0.39	0.307	0.53	0.605	0.3	0.44	0.549	0.343	0.463	0.23	0.329	0.515	0.464	0.591	0.436	0.394	0.258	0.314	0.454	0.378	0.523	0.242	0.52	0.439	0.335
0.37	0.59	0.613	0.503	0.475	0.306	0.67	0.64	0.318	0.387	0.183	0.361	0.568	0.268	0.331	0.591	0.421	0.583	0.472	0.398	0.442	0.298	0.335	0.398	0.51	0.355	0.353	0.453	0.417
0.589	0.553	0.513	0.295	0.441	0.258	0.291	0.568	0.363	0.383	0.52	0.588	0.506	0.212	0.262	0.611	0.461	0.314	0.405	0.436	0.445	0.346	0.159	0.396	0.584	0.42	0.582	0.515	0.452
0.114	0.479	0.624	0.473	0.447	0.271	0.578	0.578	0.25	0.384	0.592	0.372	0.448	0.227	0.262	0.578	0.582	0.586	0.471	0.406	0.453	0.391	0.428	0.411	0.607	0.336	0.35	0.341	0.461
0.535	0.586	0.278	0.462	0.478	0.28	0.655	0.546	0.307	0.399	0.216	0.502	0.626	0.208	0.296	0.448	0.513	0.641	0.466	0.531	0.416	0.336	0.496	0.355	0.614	0.441	0.454	0.452	0.612
0.649	0.516	0.652	0.414	0.59	0.378	0.617	0.613	0.361	0.467	0.203	0.419	0.511	0.218	0.337	0.693	0.436	0.566	0.463	0.287	0.414	0.347	0.465	0.411	0.596	0.286	0.509	0.402	0.371
0.674	0.582	0.656	0.415	0.507	0.185	0.578	0.54	0.273	0.279	0.209	0.391	0.22	0.218	0.332	0.257	0.63	0.548	0.453	0.425	0.209	0.332	0.46	0.433	0.454	0.354	0.548	0.421	0.464
0.517	0.295	0.606	0.508	0.497	0.397	0.639	0.589	0.308	0.34	0.567	0.591	0.445	0.229	0.33	0.243	0.498	0.606	0.374	0.361	0.447	0.382	0.433	0.362	0.618	0.375	0.226	0.419	0.358
0.129	0.614	0.644	0.527	0.493	0.427	0.521	0.588	0.196	0.484	0.553	0.487	0.393	0.175	0.344	0.644	0.218	0.586	0.514	0.35	0.446	0.299	0.504	0.341	0.295	0.337	0.407	0.481	0.497
0.188	0.571	0.507	0.485	0.452	0.423	0.54	0.614	0.253	0.532	0.228	0.477	0.391	0.207	0.416	0.253	0.567	0.365	0.478	0.396	0.447	0.346	0.398	0.371	0.644	0.371	0.58	0.437	0.433
0.168	0.674	0.494	0.441	0.477	0.397	0.659	0.626	0.269	0.522	0.445	0.423	0.428	0.212	0.266	0.581	0.539	0.471	0.456	0.422	0.443	0.308	0.513	0.375	0.646	0.39	0.28	0.42	0.435
0.592	0.669	0.481	0.613	0.425	0.475	0.594	0.594	0.296	0.481	0.228	0.498	0.435	0.198	0.175	0.569	0.546	0.4	0.376	0.57	0.441	0.305	0.527	0.384	0.618	0.438	0.517	0.495	0.626
0.279	0.417	0.459	0.428	0.304	0.402	0.603	0.549	0.357	0.476	0.583	0.529	0.167	0.209	0.197	0.437	0.575	0.304	0.539	0.513	0.447	0.332	0.471	0.427	0.668	0.635	0.559	0.419	0.277
0.555	0.527	0.54	0.555	0.439	0.242	0.637	0.567	0.334	0.365	0.228	0.548	0.488	0.18	0.295	0.549	0.471	0.47	0.507	0.402	0.368	0.362	0.454	0.416	0.335	0.515	0.523	0.438	0.373
0.585	0.524	0.473	0.477	0.555	0.307	0.564	0.58	0.453	0.464	0.533	0.463	0.504	0.22	0.383	0.562	0.578	0.235	0.463	0.421	0.337	0.361	0.373	0.436	0.315	0.691	0.294	0.514	0.565
0.185	0.536	0.311	0.441	0.733	0.466	0.589	0.601	0.426	0.595	0.524	0.638	0.636	0.213	0.342	0.721	0.527	0.338	0.475	0.443	0.5	0.284	0.536	0.407	0.627	0.596	0.374	0.33	0.425
0.302	0.603	0.508	0.435	0.506	0.407	0.556	0.492	0.522	0.519	0.621	0.629	0.543	0.21	0.837	0.62	0.325	0.458	0.481	0.375	0.573	0.312	0.529	0.289	0.48	0.668	0.321	0.515	0.252
0.655	0.284	0.352	0.468	0.458	0.443	0.321	0.628	0.444	0.519	0.36	0.556	0.264	0.222	0.262	0.68	0.516	0.461	0.525	0.402	0.462	0.411	0.502	0.469	0.526	0.385	0.287	0.538	0.406
0.147	0.51	0.507	0.385	0.544	0.424	0.558	0.615	0.471	0.566	0.484	0.56	0.489	0.21	0.24	0.507	0.837	0.501	0.349	0.44	0.726	0.389	0.477	0.387	0.491	0.488	0.37	0.502	0.334
0.606	0.621	0.309	0.42	0.552	0.547	0.613	0.628	0.465	0.391	0.171	0.616	0.455	0.232	0.395	0.826	0.639	0.304	0.394	0.414	0.474	0.408	0.42	0.395	0.57	0.251	0.335	0.776	0.558
0.551	0.559	0.454	0.554	0.456	0.327	0.614	0.493	0.793	0.513	0.574	0.572	0.46	0.22	0.311	0.599	0.674	0.458	0.47	0.527	0.528	0.388	0.493	0.471	0.434	0.648	0.328	0.322	0.49
0.646	0.543	0.538	0.502	0.545	0.441	0.556	0.386	0.394	0.489	0.188	0.345	0.196	0.218	0.305	0.595	0.621	0.398	0.423	0.546	0.491	0.585	0.443	0.374	0.315	0.624	0.133	0.518	0.383
0.145	0.559	0.491	0.443	0.525	0.471	0.569	0.634	0.48	0.517	0.419	0.507	0.458	0.15	0.486	0.646	0.66	0.5	0.513	0.496	0.601	0.577	0.389	0.302	0.48	0.592	0.271	0.286	0.526
0.138	0.498	0.515	0.433	0.517	0.413	0.665	0.597	0.534	0.504	0.647	0.39	0.49	0.234	0.322	0.563	0.661	0.524	0.473	0.468	0.457	0.503	0.533	0.447	0.581	0.639	0.363	0.607	0.413
0.128	0.623	0.552	0.536	0.47	0.252	0.626	0.596	0.541	0.257	0.194	0.6	0.2	0.218	0.317	0.466	0.372	0.488	0.542	0.49	0.474	0.348	0.409	0.357	0.475	0.287	0.344	0.494	0.402
0.483	0.489	0.547	0.293	0.54	0.289	0.252	0.605	0.725	0.324	0.466	0.57	0.473	0.219	0.272	0.578	0.571	0.46	0.432	0.486	0.477	0.392	0.477	0.381	0.532	0.423	0.343	0.358	0.411
0.271	0.666	0.513	0.508	0.578	0.285	0.655	0.6	0.181	0.33	0.533	0.571	0.242	0.227	0.199	0.621	0.474	0.495	0.466	0.436	0.229	0.361	0.554	0.594	0.581	0.62	0.355	0.459	0.441
0.527	0.566	0.483	0.522	0.562	0.391	0.598	0.544	0.529	0.337	0.274	0.31	0.188	0.175	0.265	0.58	0.489	0.432	0.504	0.538	0.482	0.414	0.565	0.434	0.522	0.657	0.363	0.504	0.533
0.503	0.676	0.493	0.443	0.432	0.366	0.592	0.583	0.409	0.292	0.224	0.476		0.213	0.303	0.645	0.648	0.431	0.524	0.552	0.494	0.451	0.262	0.302	0.522	0.624	0.238	0.507	0.605
0.139	0.543	0.227	0.453	0.249	0.363	0.623	0.66	0.542	0.284	0.213	0.296		0.177	0.243	0.387	0.608	0.426	0.496	0.469	0.219	0.43	0.239	0.373	0.574	0.605	0.352	0.495	0.334
0.36	0.228	0.513	0.546	0.528	0.18	0.496	0.575	0.452	0.296	0.64	0.501		0.172	0.286	0.592	0.529	0.429	0.392	0.435	0.422	0.557	0.566	0.361	0.616	0.484	0.268	0.443	0.359
0.561	0.237	0.507	0.508	0.568	0.272	0.546	0.636	0.511	0.304	0.193	0.623		0.223	0.326	0.242	0.63	0.458	0.319	0.607	0.516	0.482	0.493	0.377	0.537	0.692	0.381	0.493	0.52
0.123	0.248	0.525	0.473	0.501	0.418	0.65	0.643	0.764	0.347	0.5	0.571		0.334	0.308	0.218	0.559	0.451	0.293	0.444	0.511	0.417	0.501	0.37	0.51	0.608	0.334	0.357	0.404
0.535	0.253	0.451	0.562	0.523	0.379	0.617	0.569	0.383	0.315	0.211	0.606		0.204	0.244	0.607	0.228	0.236	0.235	0.342	0.456	0.395	0.559	0.582	0.552	0.527	0.343	0.471	0.372
0.552	0.269	0.482	0.445	0.565	0.33	0.547	0.533	0.492	0.328	0.699	0.591		0.171	0.271	0.252	0.681	0.46	0.428	0.574	0.455	0.502	0.502	0.324	0.631	0.691	0.213	0.452	0.597
0.53	0.23	0.24	0.582	0.465	0.395	0.649	0.536	0.195	0.334	0.225	0.329		0.151	0.261	0.807	0.83	0.425	0.459	0.511	0.331	0.385	0.462	0.388	0.489	0.618	0.362	0.441	0.481
0.106	0.219	0.501	0.442	0.534	0.328	0.555	0.571	0.425	0.274	0.603	0.501		0.223	0.279	0.628	0.654	0.497	0.455	0.488	0.593	0.399	0.528	0.404	0.48	0.639	0.349	0.509	0.522
0.105	0.241	0.533	0.507	0.519	0.274	0.601	0.589	0.46	0.309	0.633	0.424		0.202	0.317	0.542	0.409	0.485	0.427	0.364	0.421	0.437	0.429	0.401	0.307	0.493	0.222	0.468	0.259
0.129	0.256	0.544	0.505	0.508	0.293	0.587	0.498	0.486	0.284	0.629	0.432		0.183	0.306	0.481	0.498	0.453	0.433	0.381	0.536	0.525	0.481	0.411	0.546	0.76	0.376	0.491	0.325
0.136	0.422	0.537	0.342	0.518	0.316	0.294	0.561	0.556	0.3	0.451	0.583		0.181	0.327	0.445	0.429	0.506	0.456	0.524	0.495	0.407	0.533	0.438	0.546	0.668	0.344	0.466	0.266
0.172	0.201	0.481	0.412	0.8	0.645	0.558	0.595	0.741	0.489	0.545	0.611		0.217	0.251	0.418	0.303	0.452	0.199	0.352	0.443	0.335	0.561	0.56	0.567	0.708	0.365	0.455	0.307
0.126	0.242	0.507	0.315	0.579	0.327	0.595	0.536	0.353	0.166	0.197	0.456		0.198	0.168	0.415	0.481	0.501	0.374	0.409	0.503	0.368	0.412	0.546	0.537	0.382	0.495	0.511	0.235
0.106	0.227	0.509	0.441	0.514	0.43	0.678	0.554	0.475	0.512	0.578	0.395		0.347	0.208	0.453	0.545	0.319	0.409	0.476	0.241	0.419	0.411	0.3	0.36	0.489	0.412	0.473	0.229
0.105	0.206	0.584	0.496	0.531	0.372	0.588	0.548	0.399	0.48	0.21	0.5		0.217	0.289	0.424	0.569	0.461	0.368	0.484	0.425	0.303	0.403	0.616	0.375	0.252	0.445	0.31	0.32
0.134	0.229	0.516	0.444	0.436	0.406	0.545	0.542	0.426	0.498	0.52	0.495		0.202	0.351	0.427	0.578	0.228	0.425	0.838	0.401	0.27	0.341	0.488	0.384	0.872	0.424	0.453	0.419
0.089	0.192	0.359	0.338	0.209	0.347	0.536	0.55	0.435	0.483	0.569	0.558		0.22	0.353	0.448	0.547	0.408	0.423	0.558	0.48	0.544	0.389	0.474	0.38	0.708	0.506	0.454	0.287
0.132	0.251	0.939	0.538	0.546	0.32	0.646	0.521	0.464	0.386	0.219	0.395		0.215	0.401	0.446	0.573	0.467	0.467	0.585	0.439	0.556	0.39	0.294	0.346	0.703	0.503	0.492	0.36
0.145	0.207	0.369	0.322	0.536	0.288	0.254	0.584	0.333	0.467	0.528	0.645		0.198	0.266	0.457	0.572	0.452	0.363	0.549	0.473	0.304	0.333	0.367	0.39	0.712	0.237	0.388	0.251
0.143	0.274	0.541	0.578	0.492	0.315	0.645	0.455	0.415	0.469	0.603	0.574		0.221	0.269	0.366	0.326	0.475	0.448	0.578	0.447	0.281	0.339	0.353	0.392	0.318	0.591	0.38	0.285
0.581	0.23	0.333	0.533	0.499	0.296	0.66	0.585	0.482	0.458	0.237	0.649		0.183	0.369	0.431	0.528	0.319	0.447	0.551	0.367	0.308	0.391	0.58	0.259	0.405	0.484	0.568	0.246
0.16	0.263	0.513	0.468	0.503	0.423	0.621	0.597	0.464	0.48	0.232	0.574		0.216	0.296	0.463	0.405	0.5	0.415	0.569	0.362	0.37	0.366	0.456	0.411	0.662	0.434	0.278	0.313
0.075	0.229	0.588	0.501	0.418	0.396	0.601	0.599	0.44	0.478	0.227	0.625		0.205	0.225	0.475	0.42	0.368	0.453	0.611	0.471	0.4	0.379	0.437	0.359	0.585	0.452	0.525	0.314
0.177	0.663	0.554	0.514	0.555	0.486	0.503	0.435	0.229	0.482	0.181	0.614		0.198	0.433	0.423	0.546	0.492	0.414	0.547	0.433	0.6	0.512	0.561	0.373	0.668	0.489	0.49	0.329
0.159	0.615	0.586	0.53	0.591	0.361	0.541	0.388	0.42	0.492	0.45	0.343		0.17	0.286	0.57	0.554	0.441	0.512	0.548	0.505	0.36	0.495	0.484	0.38	0.728	0.479	0.364	0.219
0.588	0.723	0.592	0.529	0.832	0.437	0.563	0.593	0.352	0.44	0.185	0.537		0.235	0.275	0.491	0.55	0.512	0.316	0.414	0.303	0.268	0.2	0.347	0.427	0.471	0.32	0.473	0.265
0.129	0.388	0.612	0.551	0.541	0.435	0.543	0.591	0.442	0.468	0.654	0.382		0.205	0.217	0.268	0.498	0.477	0.629	0.558	0.517	0.294	0.239	0.485	0.382	0.702	0.394	0.425	0.305
0.195	0.599	0.596	0.573	0.558	0.311	0.503	0.528	0.406	0.496	0.2	0.582		0.418	0.189	0.251	0.485	0.519	0.526	0.489	0.444	0.382	0.404	0.507	0.339	0.576	0.378	0.483	0.222
0.356	0.591	0.478	0.431	0.529	0.218	0.473	0.56	0.46	0.264	0.567	0.558		0.209	0.267	0.476	0.212	0.467	0.487	0.363	0.338	0.421	0.391	0.567	0.364	0.496	0.571	0.627	0.272
0.18	0.614	0.548	0.461	0.748	0.393	0.451	0.595	0.468	0.475	0.563	0.564		0.225	0.285	0.225	0.585	0.48	0.501	0.573	0.507	0.544	0.374	0.552	0.35	0.747	0.479	0.517	0.324
0.173	0.635	0.249	0.462	0.443	0.418	0.431	0.53	0.352	0.434	0.616	0.298		0.192	0.224	0.429	0.553	0.525	0.502	0.808	0.487	0.52	0.497	0.554	0.386	0.868	0.464	0.539	0.385
0.153	0.226	0.62	0.369	0.247	0.369	0.309	0.484	0.513	0.452	0.399	0.509		0.214	0.264	0.439	0.578	0.413	0.484	0.577	0.462	0.441	0.362	0.401	0.359	0.73	0.212	0.414	0.352
0.153	0.564	0.559	0.435	0.512	0.247	0.471	0.597	0.16	0.446	0.517	0.305		0.56	0.301	0.546	0.376	0.477	0.295	0.341	0.487	0.326	0.41	0.65	0.39	0.493	0.513	0.563	0.431
0.076	0.716	0.558	0.351	0.522	0.374	0.562	0.535	0.38	0.462	0.195	0.515		0.517	0.332	0.576	0.633	0.467	0.407	0.328	0.501	0.357	0.383	0.453	0.416	0.507	0.41	0.48	0.369
0.172	0.638	0.449	0.44	0.477	0.329	0.504	0.527	0.604	0.476	0.522	0.59		0.357	0.18	0.523	0.353	0.261	0.56	0.398	0.267	0.303	0.359	0.504	0.34	0.511	0.481	0.567	0.238
0.158	0.605	0.545	0.509	0.551	0.308	0.501	0.576	0.468	0.468	0.226	0.642		0.476	0.252	0.53	0.563	0.5	0.419	0.343	0.409	0.358	0.412	0.639	0.402	0.289	0.525	0.445	0.375
0.537	0.648	0.242	0.473	0.885	0.416	0.474	0.567	0.46	0.48	0.477	0.536		0.245	0.21	0.535	0.459	0.536	0.489	0.344	0.526	0.52	0.407	0.566	0.322	0.393	0.465	0.536	0.294
0.125	0.557	0.573	0.351	0.452	0.391	0.479	0.492	0.465	0.492	0.484	0.621		0.541	0.227	0.552	0.436	0.507	0.515	0.251	0.452	0.408	0.502	0.555	0.382	0.223	0.482	0.5	0.445
0.184	0.669	0.588	0.509	0.552	0.454	0.507	0.511	0.373	0.481	0.225	0.348		0.5	0.239	0.532	0.464	0.476	0.508	0.364	0.477	0.621	0.635	0.355	0.388	0.497	0.457	0.438	0.421
0.336	0.545	0.575	0.336	0.519	0.413	0.198	0.617	0.388	0.887	0.482	0.327		0.408	0.286	0.571	0.424	0.532	0.43	0.361	0.473	0.375	0.589	0.578	0.383	0.46	0.534	0.512	0.345
0.17	0.526	0.604	0.533	0.49	0.86	0.554	0.503	0.333	0.475	0.595	0.299		0.555	0.266	0.58	0.436	0.522	0.489	0.374	0.499	0.422	0.588	0.373	0.383	0.488	0.649	0.438	0.443
0.163	0.626	0.49	0.5	0.544	0.46	0.513	0.525	0.373	0.494	0.239	0.357		0.528	0.338	0.548	0.472	0.475	0.473	0.354	0.3	0.335	0.547	0.461	0.418	0.491	0.594	0.33	0.349
0.149	0.642	0.461	0.569	0.572	0.339	0.567	0.603	0.43	0.522	0.241	0.345		0.478	0.38	0.422	0.315	0.357	0.617	0.362	0.281	0.451	0.583	0.36	0.402	0.235	0.542	0.597	0.372
0.247	0.614	0.546	0.475	0.771	0.236	0.484	0.532	0.322	0.268	0.188	0.366		0.408	0.375	0.526	0.396	0.542	0.51	0.352	0.272	0.494	0.518	0.351	0.393	0.392	0.173	0.443	0.387
0.443	0.572	0.473	0.523	0.466	0.602	0.581	0.606	0.402	0.684	0.25	0.262		0.513	0.333	0.603	0.596	0.274	0.379	0.318	0.261	0.364	0.541	0.282	0.346	0.461	0.566	0.621	0.367
0.596	0.656	0.307	0.516	0.24	0.431	0.647	0.931	0.364	0.48	0.608	0.352		0.523	0.394	0.593	0.631	0.451	0.369	0.395	0.267	0.359	0.612	0.776	0.44	0.479	0.883	0.532	0.442
0.168	0.349	0.469	0.424	0.515	0.247	0.498	0.587	0.437	0.388	0.199	0.334		0.239	0.266	0.539	0.443	0.588	0.428	0.354	0.408	0.461	0.516	0.384	0.532	0.476	0.609	0.395	0.399
0.298	0.587	0.335	0.526	0.537	0.319	0.596	0.55	0.397	0.49	0.64	0.402		0.521	0.489	0.49	0.414	0.942	0.402	0.355	0.38	0.351	0.586	0.424	0.257	0.498	0.629	0.678	0.301
0.582	0.707	0.546	0.627	0.491	0.429	0.573	0.658	0.144	0.501	0.207	0.305		0.505	0.48	0.597	0.411	0.564	0.402	0.448	0.345	0.449	0.591	0.519	0.445	0.607	0.655	0.282	0.432
0.165	0.695	0.323	0.579	0.512	0.339	0.534	0.617	0.389	0.472	0.185	0.384		0.537	0.335	0.293	0.521	0.357	0.602	0.385	0.266	0.352	0.585	0.544	0.416	0.509	0.681	0.553	0.383
0.585	0.669	0.424	0.524	0.726	0.412	0.563	0.479	0.364	0.927	0.205	0.394		0.514	0.371	0.274	0.407	0.602	0.54	0.368	0.225	0.431	0.303	0.436	0.371	0.489	0.356	0.566	0.386
0.47	0.226	0.549	0.447	0.443	0.817	0.33	0.62	0.412	0.459	0.125	0.342		0.358	0.356	0.6	0.148	0.482	0.424	0.33	0.269	0.338	0.262	0.444	0.42	0.44	0.609	0.376	0.4
0.495	0.567	0.476	0.447	0.569	0.433	0.587	0.591	0.416	0.446	0.203	0.384		0.553	0.246	0.227	0.493	0.609	0.353	0.376	0.323	0.402	0.568	0.584	0.405	0.492	0.462	0.744	0.418
0.356	0.649	0.533	0.299	0.505	0.332	0.62	0.652	0.381	0.453	0.462	0.392		0.451	0.547	0.572	0.456	0.559	0.348	0.369	0.306	0.511	0.647	0.434	0.42	0.489	0.643	0.678	0.412
0.245	0.575	0.562	0.362	0.51	0.386	0.597	0.509	0.435	0.412	0.191	0.376		0.528	0.548	0.573	0.439	0.632	0.405	0.362	0.277	0.4	0.629	0.481	0.385	0.489	0.63	0.583	0.444
0.079	0.602	0.532	0.561	0.554	0.403	0.589	0.396	0.358	0.432	0.482	0.233		0.505	0.491	0.564	0.396	0.553	0.336	0.309	0.272	0.549	0.591	0.517	0.326	0.692	0.629	0.477	0.447
0.159	0.82	0.481	0.689	0.583	0.444	0.563	0.597	0.411	0.5	0.143	0.381		0.519	0.067	0.527	0.249	0.63	0.402	0.573	0.243	0.476	0.519	0.386	0.359	0.695	0.221	0.556	0.294
0.287	0.553	0.567	0.325	0.808	0.358	0.523	0.59	0.17	0.282	0.184	0.268		0.504	0.275	0.542	0.426	0.577	0.59	0.388	0.28	0.49	0.714	0.469	0.397	0.397	0.592	0.551	0.403
0.06	0.635	0.564	0.518	0.269	0.461	0.576	0.644	0.35	0.503	0.487	0.315		0.519	0.364	0.482	0.516	0.521	0.366	0.508	0.272	0.374	0.512	0.448	0.401	0.456	0.562	0.373	0.364
0.249	0.552	0.251	0.387	0.41	0.243	0.311	0.592	0.356	0.349	0.19	0.369		0.53	0.46	0.555	0.524	0.598	0.373	0.37	0.258	0.556	0.56	0.454	0.399	0.25	0.335	0.547	0.582
0.303	0.527	0.489	0.506	0.419	0.303	0.581	0.589	0.377	0.438	0.16	0.389		0.2	0.421	0.563	0.547	0.527	0.389	0.377	0.299	0.402	0.685	0.507	0.392	0.75	0.686	0.747	0.54
0.316	0.593	0.538	0.529	0.407	0.436	0.603	0.49	0.376	0.468	0.585	0.257		0.453	0.529	0.557	0.478	0.586	0.381	0.374	0.282	0.418	0.608	0.789	0.319	0.692	0.81	0.407	0.406
0.47	0.588	0.556	0.551	0.44	0.394	0.651	0.547	0.44	0.444	0.509	0.31		0.537	0.362	0.594	0.533	0.539	0.431	0.36	0.304	0.42	0.597	0.528	0.471	0.706	0.688	0.579	0.538
0.169	0.695	0.496	0.59	0.429	0.459	0.577	0.585	0.433	0.686	0.642	0.269		0.541	0.306	0.59	0.559	0.277	0.556	0.328	0.234	0.424	0.593	0.364	0.204	0.739	0.435	0.512	0.476
0.402	0.599	0.457	0.473	0.362	0.615	0.647	0.585	0.539	0.468	0.262	0.35		0.537	0.312	0.405	0.302	0.618	0.372	0.347	0.309	0.409	0.603	0.364	0.413	0.323	0.419	0.585	0.448
0.569	0.422	0.3	0.516	0.491	0.512	0.602	0.612	0.459	0.444	0.482	0.363		0.557	0.379	0.501	0.474	0.558	0.456	0.332	0.269	0.404	0.518	0.252	0.432	0.421	0.446	0.592	0.431
0.115	0.492	0.479	0.488	0.406	0.312	0.63	0.643	0.55	0.407	0.292	0.343		0.363	0.444	0.608	0.385	0.618	0.39	0.324	0.251	0.389	0.672	0.262	0.434	0.66	0.495	0.557	0.472
0.514	0.508	0.529	0.445	0.398	0.434	0.565	0.582	0.4	0.395	0.463	0.382		0.591	0.366	0.545	0.39	0.593	0.364	0.397	0.31	0.438	0.618	0.2	0.412	0.628	0.15	0.675	0.62
0.615	0.493	0.559	0.467	0.468	0.46	0.603	0.556	0.485	0.415	0.613	0.401		0.228	0.384	0.517	0.482	0.552	0.365	0.367	0.443	0.485	0.579	0.216	0.557	0.684	0.346	0.352	0.587
0.628	0.562	0.539	0.477	0.441	0.378	0.553	0.584	0.816	0.443	0.504	0.362		0.643	0.559	0.413	0.478	0.636	0.36	0.323	0.621	0.364	0.844	0.336	0.66	0.734	0.45	0.391	0.328
0.181	0.266	0.548	0.367	0.452	0.384	0.319	0.5	0.525	0.328	0.36	0.351		0.587	0.392	0.608	0.433	0.338	0.374	0.29	0.537	0.357	0.515	0.301	0.6	0.469	0.421	0.383	0.397
0.316	0.495	0.549	0.416	0.225	0.188	0.549	0.629	0.528	0.316	0.459	0.473		0.516	0.335	0.257	0.529	0.484	0.399	0.389	0.602	0.445	0.595	0.304	0.758	0.728	0.418	0.261	0.475
0.652	0.558	0.491	0.268	0.251	0.305	0.606	0.586	0.184	0.434	0.208	0.424		0.904	0.256	0.232	0.468	0.262	0.323	0.302	0.443	0.372	0.584	0.374	0.502	0.593	0.442	0.519	0.433
0.162	0.528	0.418	0.426	0.305	0.427	0.742	0.487	0.502	0.46	0.397	0.447		0.614	0.251	0.588	0.219	0.382	0.408	0.347	0.469	0.484	0.58	0.35	0.382	0.503	0.463	0.369	0.404
0.568	0.534	0.501	0.507	0.242	0.374	0.614	0.584	0.386	0.474	0.261	0.375		0.616	0.193	0.226	0.549	0.499	0.336	0.377	0.54	0.465	0.294	0.385	0.622	0.774	0.333	0.141	0.612
0.571	0.574	0.443	0.472	0.243	0.413	0.561	0.504	0.611	0.482	0.514	0.919		0.491	0.344	0.549	0.531	0.474	0.358	0.373	0.572	0.455	0.264	0.329	0.826	0.747	0.399	0.412	0.538
0.506	0.474	0.683	0.302	0.261	0.437	0.585	0.575	0.463	0.471	0.427	0.447		0.662	0.333	0.598	0.54	0.543	0.367	0.337	0.525	0.333	0.567	0.39	0.562	0.741	0.39	0.328	0.538
0.128	0.583	0.422	0.495	0.23	0.412	0.649	0.593	0.547	0.38	0.227	0.465		0.633	0.26	0.605	0.386	0.338	0.39	0.266	0.559	0.33	0.654	0.327	0.644	0.574	0.527	0.559	0.213
0.175	0.51	0.56	0.364	0.224	0.284	0.274	0.514	0.542	0.43	0.452	0.361		0.21	0.316	0.67	0.604	0.566	0.333	0.402	0.324	0.5	0.586	0.31	0.69	0.318	0.397	0.31	0.291
0.387	0.6	0.539	0.509	0.232	0.385	0.678	0.594	0.405	0.404	0.464	0.534		0.635	0.305	0.533	0.517	0.338	0.367	0.361	0.527	0.781	0.588	0.329	0.603	0.399	0.448	0.298	0.248
0.179	0.53	0.527	0.481	0.23	0.403	0.663	0.45	0.532	0.434	0.294	0.505		0.631	0.195	0.715	0.482	0.574	0.354	0.408	0.543	0.508	0.532	0.508	0.633	0.268	0.274	0.353	0.456
0.158	0.734	0.527	0.525	0.251	0.383	0.656	0.604	0.193	0.423	0.27	0.441		0.685	0.294	0.605	0.458	0.496	0.47	0.515	0.357	0.399	0.607	0.296	0.596	0.651	0.503	0.379	0.406
0.173	0.498	0.696	0.474	0.248	0.262	0.589	0.608	0.401	0.245	0.262	0.458		0.621	0.294	0.592	0.467	0.537	0.366	0.533	0.503	0.4	0.528	0.341	0.611	0.642	0.375	0.292	0.34
0.325	0.386	0.677	0.431	0.52	0.186	0.553	0.57	0.46	0.392	0.213	0.542		0.403	0.293	0.624	0.493	0.55	0.29	0.534	0.647	0.395	0.565	0.299	0.699	0.609	0.3	0.392	0.449
0.096	0.614	0.585	0.582	0.477	0.205	0.64	0.444	0.537	0.424	0.611	0.506		0.595	0.1	0.578	0.496	0.528	0.292	0.489	0.605	0.333	0.623	0.338	0.627	0.642	0.455	0.194	0.341
0.292	0.596	0.495	0.507	0.498	0.17	0.61	0.464	0.746	0.355	0.205	0.303		0.549	0.263	0.471	0.282	0.5	0.278	0.514	0.597	0.333	0.825	0.339	0.644	0.317	0.439	0.363	0.341
0.364	0.622	0.494	0.495	0.511	0.278	0.568	0.603	0.563	0.388	0.205	0.438		0.673	0.293	0.58	0.398	0.577	0.263	0.525	0.517	0.332	0.592	0.348	0.688	0.37	0.466	0.308	0.421
0.384	0.679	0.31	0.504	0.42	0.249	0.562	0.599	0.382	0.378	0.223	0.346		0.598	0.389	0.652	0.679	0.575	0.267	0.505	0.294	0.247	0.536	0.519	0.502	0.607	0.427	0.352	0.447
0.139	0.225	0.534	0.418	0.524	0.257	0.321	0.507	0.403	0.401	0.156	0.499		0.638	0.404	0.588	0.678	0.428	0.302	0.531	0.706	0.445	0.513	0.518	0.62	0.559	0.552	0.37	0.439
0.644	0.54	0.55	0.4	0.528	0.225	0.588	0.615	0.447	0.421	0.23	0.481		0.578	0.301	0.615	0.487	0.553	0.37	0.491	0.474	0.371	0.536	0.333	0.307	0.643	0.526	0.313	0.415
0.628	0.706	0.666	0.374	0.522	0.254	0.674	0.604	0.298	0.388	0.445	0.47		0.648	0.263	0.402	0.461	0.556	0.244	0.472	0.574	0.353	0.489	0.383	0.655	0.626	0.198	0.317	0.25
0.524	0.692	0.481	0.567	0.53	0.25	0.656	0.518	0.425	0.37	0.178	0.25		0.619	0.523	0.61	0.411	0.256	0.298	0.368	0.631	0.328	0.489	0.361	0.695	0.427	0.379	0.374	0.389
0.148	0.628	0.576	0.519	0.534	0.201	0.628	0.482	0.445	0.375	0.491	0.434		0.231	0.236	0.246	0.514	0.48	0.325	0.535	0.572	0.348	0.601	0.622	0.822	0.686	0.502	0.33	0.411
0.123	0.649	0.24	0.476	0.516	0.165	0.6	0.62	0.443	0.228	0.161	0.274		0.584	0.34	0.222	0.444	0.58	0.267	0.42	0.541	0.416	0.494	0.49	0.638	0.514	0.44	0.312	0.42
0.124	0.547	0.55	0.364	0.578	0.299	0.579	0.547	0.457	0.418	0.223	0.439		0.664	0.613	0.629	0.15	0.512	0.267	0.335	0.424	0.408	0.532	0.468	0.637	0.457	0.454	0.477	0.39
0.54	0.717	0.544	0.579	0.507	0.279	0.635	0.507	0.173	0.458	0.451	0.487		0.647	0.364	0.242	0.504	0.515	0.316	0.521	0.45	0.409	0.559	0.633	0.589	0.69	0.456	0.647	0.457
0.505	0.535	0.541	0.302	0.517	0.311	0.302	0.544	0.392	0.475	0.19	0.489		0.643	0.326	0.717	0.522	0.603	0.256	0.495	0.418	0.359	0.573	0.516	0.589	0.646	0.496	0.529	0.394
0.589	0.545	0.684	0.554	0.475	0.315	0.632	0.621	0.325	0.459	0.178	0.476		0.388	0.3	0.645	0.488	0.536	0.287	0.518	0.497	0.389	0.295	0.375	0.472	0.635	0.505	0.504	0.436
	0.637	0.55	0.558	0.552	0.338	0.644	0.595	0.425	0.394	0.525	0.506		0.558	0.369	0.596	0.346	0.406	0.295	0.358	0.496	0.35	0.248	0.501	0.336	0.44	0.399	0.514	0.193
	0.612	0.512	0.474	0.505	0.394	0.801	0.525	0.398	0.449	0.47	0.391		0.274	0.293	0.493	0.333	0.114	0.288	0.455	0.573	0.477	0.514	0.526	0.655	0.53	0.694	0.315	0.232
	0.628	0.378	0.499	0.55	0.361	0.612	0.591	0.436	0.399	0.61	0.43		0.635	0.281	0.601	0.326	0.31	0.277	0.291	0.442	0.382	0.556	0.555	0.583	0.259	0.587	0.625	0.272
	0.296	0.502	0.47	0.543	0.33	0.559	0.632	0.449	0.419	0.218	0.455		0.537	0.204	0.553	0.323	0.453	0.577	0.349	0.432	0.309	0.577	0.53	0.577	0.723	0.455	0.833	0.328
	0.323	0.395	0.354	0.588	0.307	0.508	0.512	0.394	0.473	0.619	0.425		0.469	0.346	0.574	0.338	0.345	0.535	0.325	0.434	0.38	0.538	0.607	0.619	0.631	0.442	0.367	0.334
	0.325	0.538	0.372	0.546	0.209	0.532	0.615	0.444	0.261	0.604	0.352		0.572	0.372	0.666	0.32	0.361	0.538	0.32	0.195	0.362	0.577	0.387	0.583	0.673	0.228	0.554	0.328
	0.357	0.402	0.374	0.492	0.444	0.51	0.622	0.177	0.447	0.652	0.361		0.643	0.276	0.576	0.329	1	0.537	0.289	0.447	0.376	0.567	0.575	0.623	0.666	0.543	0.598	0.191
	0.205	0.529	0.299	0.473	0.402	0.316	0.588	0.34	0.485	0.417	0.434		0.586	0.367	0.474	0.377	0.354	0.554	0.313	0.437	0.486	0.511	0.489	0.627	0.26	0.397	0.581	0.321
	0.287	0.542	0.356	0.534	0.441	0.501	0.739	0.361	0.515	0.547	0.482		0.511	0.429	0.569	0.3	0.543	0.3	0.289	0.221	0.617	0.506	0.532	0.531	0.45	0.492	0.516	0.197
	0.365	0.567	0.27	0.53	0.436	0.56	0.584	0.407	0.383	0.175	0.401		0.599	0.205	0.561	0.369	0.385	0.452	0.282	0.421	0.41	0.578	0.608	0.528	0.594	0.519	0.542	0.288
	0.351	0.544	0.468	0.467	0.322	0.57	0.621	0.427	0.452	0.655	0.425		0.628	0.345	0.609	0.347	0.357	0.593	0.363	0.474	0.38	0.574	0.601	0.584	0.638	0.477	0.627	0.297
	0.312	0.561	0.452	0.547	0.356	0.538	0.483	0.455	0.477	0.209	0.424		0.21	0.339	0.742	0.319	0.367	0.455	0.326	0.465	0.405	0.567	0.617	0.625	0.622	0.493	0.435	0.287
	0.347	0.573	0.379	0.54	0.368	0.504	0.619	0.423	0.467	0.492	0.365		0.574	0.362	0.42	0.332	0.423	0.559	0.284	0.424	0.687	0.461	0.396	0.6	0.651	0.505	0.535	0.225
	0.286	0.566	0.362	0.522	0.452	0.541	0.781	0.474	0.478	0.544	0.484		0.647	0.098	0.555	0.299	0.413	0.548	0.313	0.399	0.306	0.599	0.251	0.574	0.502	0.472	0.563	0.231
	0.362	0.5	0.438	0.483	0.259	0.557	0.821	0.331	0.266	0.214	0.459		0.609	0.337	0.257	0.321	0.412	0.564	0.323	0.34	0.32	0.617	0.303	0.56	0.623	0.168	0.399	0.279
	0.281	0.506	0.298	0.545	0.347	0.237	0.543	0.425	0.481	0.489	0.393		0.52	0.273	0.204	0.298	0.372	0.47	0.335	0.524	0.315	0.618	0.327	0.668	0.648	0.488	0.629	0.206
	0.382	0.301	0.439	0.459	0.351	0.61	0.412	0.541	0.563	0.625	0.363		0.446	0.378	0.577	0.125	0.377	0.513	0.275	0.403	0.258	0.599	0.431	0.296	0.524	0.647	0.514	0.285
	0.321	0.559	0.4	0.648	0.394	0.527	0.633	0.459	0.421	0.246	0.461		0.598	0.424	0.267	0.333	0.392	0.547	0.328	0.49	0.378	0.457	0.469	0.615	0.644	0.575	0.563	0.267
	0.495	0.611	0.51	0.513	0.286	0.56	0.624	0.447	0.454	0.227	0.385		0.546	0.349	0.627	0.345	0.377	0.83	0.347	0.448	0.811	0.528	0.396	0.668	0.714	0.59	0.601	0.344
	0.326	0.553	0.371	0.487	0.325	0.541	0.588	0.167	0.505	0.221	0.432		0.576	0.284	0.65	0.329	0.415	0.566	0.306	0.445	0.345	0.542	0.482	0.622	0.671	0.564	0.838	0.312
	0.549	0.476	0.455	0.614	0.362	0.588	0.617	0.42	0.505	0.225	0.47		0.635	0.326	0.518	0.489	0.52	0.551	0.467	0.46	0.289	0.54	0.437	0.62	0.295	0.597	0.589	0.441
	0.573	0.616	0.511	0.545	0.401	0.625	0.777	0.349	0.495	0.208	0.488		0.669	0.331	0.684	0.478	0.411	0.534	0.438	0.593	0.31	0.272	0.326	0.616	0.141	0.316	0.449	0.403
	0.61	0.269	0.496	0.553	0.237	0.601	0.501	0.508	0.24	0.22	0.341		0.633	0.364	0.581	0.504	0.374	0.563	0.409	0.682	0.43	0.335	0.438	0.673	0.384	0.522	0.432	0.449
	0.175	0.577	0.359	0.453	0.437	0.308	0.541	0.441	0.456	0.136	0.339		0.579	0.447	0.574	0.467	0.388	0.559	0.441	0.443	0.446	0.503	0.402	0.485	0.36	0.4	0.325	0.329
	0.519	0.627	0.423	0.529	0.572	0.669	0.619	0.512	0.449	0.225	0.276		0.619	0.37	0.611	0.508	0.336	0.255	0.411	0.456	0.666	0.578	0.504	0.395	0.43	0.546	0.457	0.585
	0.631	0.542	0.335	0.517	0.35	0.619	0.58	0.471	0.453	0.456	0.342		0.21	0.371	0.552	0.516	0.401	0.453	0.588	0.532	0.359	0.559	0.447	0.668	0.443	0.572	0.328	0.543
	0.554	0.572	0.44	0.481	0.431	0.646	0.583	0.343	0.408	0.198	0.396		0.489	0.345	0.457	0.255	0.41	0.525	0.571	0.673	0.337	0.544	0.434	0.664	0.169	0.568	0.536	0.342
	0.546	0.523	0.523	0.535	0.483	0.651	0.608	0.482	0.439	0.527	0.417		0.576	0.316	0.59	0.432	0.311	0.419	0.388	0.588	0.347	0.54	0.393	0.56	0.242	0.231	0.453	0.336
	0.583	0.428	0.475	0.571	0.377	0.597	0.593	0.167	0.497	0.175	0.448		0.621	0.282	0.613	0.535	0.459	0.52	0.368	0.618	0.313	0.575	0.45	0.693	0.355	0.566	0.45	0.366
	0.492	0.58	0.357	0.745	0.274	0.554	0.531	0.381	0.294	0.194	0.467		0.638	0.3	0.574	0.649	0.576	0.537	0.436	0.379	0.428	0.5	0.437	0.649	0.42	0.502	0.409	0.43
	0.624	0.461	0.547	0.438	0.445	0.676	0.506	0.447	0.394	0.485	0.382		0.413	0.448	0.595	0.502	0.539	0.563	0.422	0.607	0.746	0.541	0.478	0.621	0.336	0.315	0.427	0.438
	0.514	0.611	0.327	0.429	0.331	0.278	0.56	0.481	0.479	0.208	0.41		0.202	0.438	0.378	0.471	0.559	0.458	0.586	0.612	0.401	0.572	0.498	0.653	0.441	0.634	0.451	0.655
	0.535	0.397	0.601	0.464	0.4	0.795	0.481	0.528	0.558	0.187	0.376		0.377	0.263	0.558	0.432	0.406	0.541	0.303	0.377	0.291	0.597	0.408	0.604	0.286	0.59	0.488	0.367
	0.598	0.561	0.552	0.424	0.418	0.672	0.572	0.47	0.58	0.595	0.367		0.338	0.795	0.237	0.502	0.557	0.54	0.421	0.541	0.301	0.519	0.483	0.583	0.354	0.587	0.425	0.371
	0.496	0.833	0.481	0.461	0.43	0.654	0.516	0.471	0.48	0.542	0.35		0.319	0.48	0.223	0.436	0.447	0.569	0.359	0.661	0.492	0.522	0.398	0.677	0.375	0.65	0.493	0.343
	0.58	0.584	0.506	0.454	0.365	0.625	0.518	0.335	0.26	0.751	0.459		0.365	0.286	0.583	0.151	0.566	0.568	0.344	0.686	0.507	0.469	0.468	0.682	0.337	0.167	0.311	0.336
	0.765	0.609	0.614	0.518	0.327	0.641	0.505	0.46	0.458	0.553	0.545		0.395	0.459	0.253	0.532	0.582	0.509	0.391	0.633	0.865	0.457	0.268	0.671	0.371	0.439	0.434	0.392
	0.596	0.669	0.527	0.519	0.485	0.596	0.495	0.46	0.39	0.577	0.386		0.364	0.451	0.707	0.509	0.584	0.528	0.415	0.575	0.381	0.508	0.512	0.66	0.39	0.594	0.411	0.463
	0.19	0.656	0.478	0.669	0.551	0.33	0.539	0.478	0.353	0.425	0.424		0.356	0.313	0.605	0.51	0.558	0.529	0.573	0.265	0.541	0.555	0.399	0.519	0.438	0.514	0.532	0.621
	0.598	0.591	0.446	0.548	0.365	0.579	0.44	0.417	0.413	0.581	0.398		0.369	0.157	0.537	0.61	0.597	0.239	0.422	0.607	0.378	0.504	0.4	0.659	0.296	0.532	0.426	0.321
	0.582	0.592	0.29	0.558	0.263	0.596	0.497	0.203	0.254	0.187	0.389		0.384	0.353	0.489	0.623	0.529	0.499	0.486	0.535	0.385	0.495	0.453	0.302	0.508	0.547	0.457	0.408
	0.606	0.578	0.36	0.548	0.409	0.569	0.534	0.491	0.447	0.52	0.543		0.176	0.426	0.512	0.647	0.546	0.499	0.417	0.555	0.342	0.464	0.365	0.675	0.435	0.609	0.471	0.375
	0.65	0.291	0.494	0.5	0.352	0.586	0.522	0.362	0.514	0.188	0.522		0.382	0.402	0.526	0.65	0.541	0.418	0.424	0.69	0.407	0.356	0.303	0.697	0.454	0.403	0.427	0.367
	0.745	0.643	0.778	0.535	0.308	0.907	0.424	0.469	0.475	0.481	0.396		0.391	0.494	0.518	0.607	0.521	0.492	0.402	0.666	0.398	0.162	0.426	0.697	0.456	0.473	0.441	0.423
	0.551	0.629	0.323	0.522	0.204	0.562	0.397	0.439	0.255	0.538	0.29		0.372	0.475	0.557	0.387	0.585	0.501	0.392	0.629	0.372	0.455	0.403	0.642	0.207	0.504	0.433	0.394
	0.572	0.627	0.475	0.506	0.48	0.61	0.521	0.464	0.563	0.199	0.384		0.383	0.28	0.476	0.588	0.538	0.524	0.402	0.583	0.354	0.54	0.431	0.605	0.338	0.636	0.497	0.26
	0.601	0.498	0.381	0.52	0.33	0.298	0.529	0.459	0.422	0.494	0.379		0.308	0.387	0.577	0.474	0.298	0.531	0.394	0.431	0.343	0.473	0.427	0.434	0.447	0.552	0.451	0.305
	0.459	0.597	0.435	0.502	0.242	0.556	0.482	0.4	0.257	0.544	0.468		0.389	0.35	0.541	0.455	0.64	0.878	0.453	0.383	0.37	0.47	0.483	0.367	0.537	0.535	0.613	0.346
	0.631	0.281	0.484	0.54	0.337	0.579	0.553	0.523	0.447	0.25	0.412		0.349	0.345	0.497	0.652	0.523	0.496	0.431	0.467	0.422	0.434	0.327	0.598	0.415	0.248	0.291	0.377
	0.51	0.578	0.501	0.554	0.263	0.593	0.53	0.186	0.244	0.213	0.537		0.384	0.445	0.434	0.633	0.606	0.525	0.401	0.598	0.347	0.504	0.555	0.614	0.445	0.61	0.609	0.536
	0.774	0.664	0.622	0.584	0.268	0.798	0.457	0.379	0.238	0.224	0.278		0.393	0.517	0.574	0.546	0.622	0.54	0.271	0.601	0.334	0.425	0.409	0.56	0.35	0.47	0.639	0.292
	0.645	0.823	0.583			0.604	0.522	0.436		0.629	0.322		0.4	0.803	0.229	0.567	0.55	0.749	0.446	0.59	0.326	0.524	0.541	0.664	0.435	0.354	0.373	0.363
	0.183	0.666	0.392			0.256	0.496	0.492		0.42	0.238		0.351	0.461	0.277	0.561	0.6	0.562	0.35	0.341	0.406	0.535	0.467	0.62	0.496	0.6	0.582	0.283
	0.592	0.321	0.459			0.558	0.478	0.441		0.561	0.361		0.402	0.404	0.569	0.238	0.376	0.268	0.42	0.607	0.491	0.504	0.531	0.667	0.532	0.573	0.573	0.344
	0.609	0.511	0.281			0.536	0.644	0.485		0.174	0.409		0.384	0.38	0.23	0.648	0.282	0.469	0.435	0.634	0.457	0.472	0.468	0.625	0.43	0.611	0.593	0.331
	0.669	0.351	0.384			0.608	0.564	0.402		0.505	0.389		0.205	0.333	0.531	0.828	0.263	0.516	0.491	0.297	0.357	0.612	0.382	0.506	0.497	0.171	0.593	0.41
	0.624	0.512	0.473			0.565	0.529	0.481		0.188	0.414		0.37	0.281	0.536	0.642	0.355	0.392	0.395	0.517	0.346	0.537	0.2	0.53	0.467	0.42	0.535	0.372
	0.678	0.322	0.654			0.656	0.496	0.545		0.662	0.53		0.403	0.504	0.6	0.607	0.114	0.515	0.468	0.567	0.339	0.677	0.33	0.583	0.243	0.553	0.623	0.551
	0.531	0.458	0.289			0.508	0.588	0.546		0.515	0.48		0.365	0.323	0.597	0.575	0.351	0.883	0.433	0.613	0.405	0.498	0.248	0.618	0.235	0.506	0.429	0.396
	0.595	0.524	0.508			0.627	0.523	0.702		0.169	0.417		0.416	0.33	0.642	0.603	0.136	0.479	0.439	0.552	0.404	0.535	0.275	0.614	0.247	0.542	0.57	0.517
	0.586	0.528	0.347			0.263	0.603	0.187		0.542	0.394		0.235	0.373	0.567	0.628	0.429	0.462	0.424	0.582	0.351	0.553	0.405	0.603	0.234	0.688	0.577	0.433
	0.483	0.551	0.517			0.587	0.518	0.529		0.571	0.473		0.604	0.336	0.454	0.358	0.347	0.524	0.435	0.253	0.448	0.514	0.36	0.442	0.218	0.67	0.396	0.396
	0.68	0.559	0.514			0.618	0.588	0.417		0.224	0.485		0.568	0.314	0.577	0.548	0.318	0.486	0.437	0.531	0.466	0.3	0.314	0.622	0.337	0.422	0.619	0.398
	0.501	0.568	0.51			0.551	0.602	0.542		0.205	0.538		0.511	0.308	0.632	0.455	0.305	0.555	0.385	0.5	0.385	0.262	0.254	0.28	0.212	0.494	0.525	0.481
	0.902	0.581	0.847			0.694	0.556	0.454		0.206	0.423		0.574	0.154	0.585	0.428	0.362	0.735	0.545	0.506	0.344	0.518	0.309	0.646	0.296	0.492	0.563	0.68
	0.202	0.476	0.408			0.283	0.596	0.525		0.392	0.647		0.606	0.287	0.641	0.596	0.289	0.554	0.447	0.633	0.427	0.624	0.279	0.679	0.254	0.604	0.586	0.591
	0.526	0.5	0.465			0.551	0.494	0.778		0.571	0.566		0.586	0.341	0.372	0.569	0.294	0.26	0.417	0.571	0.358	0.545	0.295	0.653	0.245	0.548	0.613	0.315
	0.659	0.262	0.275			0.548	0.647	0.395		0.193	0.527		0.516	0.315	0.587	0.515	0.315	0.47	0.283	0.609	0.351	0.534	0.42	0.677	0.183	0.671	0.575	0.41
	0.619	0.555	0.381			0.55	0.608	0.5		0.565	0.53		0.623	0.324	0.24	0.554	0.267	0.51	0.507	0.451	0.3	0.525	0.267	0.495	0.27	0.235	0.334	0.496
	0.59	0.558	0.522			0.572	0.591	0.209		0.214	0.576		0.608	0.334	0.233	0.534	0.311	0.409	0.36	0.495	0.428	0.559	0.328	0.399	0.251	0.609	0.475	0.403
	0.658	0.533	0.532			0.579	0.485	0.441		0.5	0.547		0.232	0.431	0.613	0.218	0.301	0.479	0.346	0.541	0.304	0.514	0.282	0.625	0.291	0.508	0.232	0.404
	0.532	0.595	0.304			0.486	0.482	0.465		0.525	0.315		0.56	0.248	0.254	0.617	0.071	0.751	0.501	0.741	0.354	0.548	0.289	0.752	0.256	0.365	0.508	0.604
	0.653	0.515	0.519			0.582	0.6	0.5		0.224	0.493		0.626	0.264	0.821	0.62	0.276	0.486	0.455	0.585	0.333	0.567	0.281	0.577	0.234	0.597	0.502	0.519
	0.516	0.253	0.369			0.278	0.625	0.54		0.519	0.355		0.617	0.32	0.638	0.6	0.279	0.44	0.446	0.64	0.364	0.677	0.345	0.666	0.241	0.54	0.287	0.508
	0.544	0.555	0.507			0.584	0.577	0.783		0.579	0.531		0.593	0.365	0.584	0.583	0.331	0.544	0.583	0.396	0.32	0.516	0.406	0.692	0.677	0.666	0.504	0.392
	0.611	0.562	0.544			0.598	0.668	0.363		0.243	0.645		0.404	0.321	0.604	0.604	0.321	0.475	0.57	0.63	0.41	0.547	0.25	0.663	0.71	0.217	0.552	0.557
	0.538	0.527	0.487			0.553	0.606	0.394		0.222	0.544		0.58	0.321	0.562	0.633	0.411	0.542	0.534	0.626	0.48	0.603	0.376	0.612	0.721	0.158	0.518	0.404
	0.634	0.573	0.576			0.632	0.544	0.376		0.217	0.25		0.526	0.325	0.439	0.357	0.354	0.789	0.571	0.381	0.359	0.463	0.304	0.592	0.323	0.162	0.407	0.436
	0.187	0.359	0.408			0.327	0.537	0.392		0.446	0.559		0.61	0.345	0.561	0.56	0.449	0.253	0.554	0.586	0.351	0.515	0.307	0.609	0.399	0.163	0.509	0.388
	0.228	0.334	0.327			0.329	0.619	0.115		0.187	0.301		0.649	0.405	0.578	0.454	0.45	0.414	0.565	0.655	0.51	0.492	0.349	0.719	0.653	0.173	0.47	0.482
	0.19	0.39	0.32			0.303	0.595	0.314		0.315	0.464		0.626	0.387	0.557	0.449	0.411	0.529	0.604	0.67	0.47	0.501	0.252	0.662	0.587	0.168	0.338	0.569
	0.203	0.257	0.454			0.313	0.543	0.346		0.166	0.759		0.54	0.517	0.542	0.604	0.31	0.446	0.542	0.645	0.441	0.261	0.241	0.673	0.649	0.173	0.478	0.529
	0.23	0.484	0.445			0.315	0.606	0.374		0.533	0.613		0.676	0.276	0.367	0.574	0.438	0.496	0.535	0.619	0.361	0.293	0.274	0.699	0.697	0.169	0.502	0.374
	0.182	0.414	0.362			0.351	0.584	0.39		0.389	0.554		0.569	0.28	0.557	0.498	0.344	0.555	0.413	0.268	0.295	0.467	0.272	0.508	0.469	0.183	0.364	0.431
	0.216	0.373	0.393			0.283	0.582	0.377		0.146	0.595		0.243	0.324	0.232	0.6	0.453	0.567	0.58	0.582	0.302	0.528	0.277	0.66	0.684	0.191	0.514	0.428
	0.199	0.382	0.337			0.139	0.534	0.366		0.47	0.416		0.734	0.273	0.224	0.559	0.454	0.448	0.497	0.565	0.47	0.503	0.359	0.32	0.578	0.157	0.49	0.383
	0.235	0.395	0.368			0.332	0.65	0.302		0.509	0.339		0.624	0.282	0.572	0.234	0.476	0.515	0.348	0.569	0.509	0.503	0.345	0.651	0.49	0.169	0.518	0.402
	0.184	0.405	0.378			0.279	0.605	0.372		0.155	0.413		0.619	0.372	0.219	0.65	0.405	0.483	0.582	0.687	0.721	0.546	0.235	0.719	0.723	0.115	0.496	0.516
	0.278	0.383	0.447			0.332	0.715	0.182		0.153	0.429		0.628	0.14	0.592	0.645	0.475	0.548	0.795	0.752	0.36	0.54	0.398	0.787	0.85	0.169	0.479	0.805
	0.184	0.354	0.392			0.306	0.588	0.435		0.148	0.518		0.254	0.248	0.594	0.622	0.43	0.564	0.547	0.648	0.378	0.462	0.304	0.686	0.717	0.172	0.557	0.552
	0.545	0.338	0.254			0.585	0.631	0.414		0.199	0.374		0.205	0.272	0.606	0.769	0.409	0.231	0.586	0.58	0.486	0.566	0.368	0.257	0.651	0.202	0.42	0.442
	0.561	0.296	0.302			0.567	0.839	0.367		0.456	0.548		0.194	0.336	0.591	0.607	0.439	0.257	0.574	0.557	0.429	0.518	0.351	0.494	0.649	0.173	0.158	0.346
	0.595	0.418	0.445			0.58	0.479	0.405		0.212	0.489		0.246	0.313	0.45	0.369	0.433	0.238	0.583	0.45	0.424	0.601	0.38	0.493	0.303	0.162	0.432	0.52
	0.549	0.4	0.473			0.574	0.631	0.409		0.495	0.523		0.265	0.283	0.652	0.561	0.434	0.28	0.563	0.442	0.491	0.503	0.36	0.426	0.368	0.179	0.524	0.325
	0.513	0.387	0.271			0.532	0.628	0.501		0.452	0.544		0.241	0.425	0.594	0.452	0.398	0.268	0.51	0.462	0.301	0.571	0.324	0.505	0.596	0.547	0.416	0.374
	0.527	0.301	0.436			0.6	0.63	0.502		0.216	0.526		0.25	0.203	0.59	0.397	0.269	0.255	0.558	0.247	0.329	0.424	0.364	0.592	0.555	0.495	0.39	0.376
	0.665	0.447	0.385			0.317	0.496	0.423		0.532	0.521		0.248	0.26	0.575	0.627	0.446	0.259	0.582	0.571	0.293	0.503	0.277	0.525	0.638	0.516	0.358	0.42
	0.436	0.222	0.453			0.629	0.435	0.17		0.54	0.348		0.263	0.304	0.401	0.911	0.439	0.253	0.559	0.467	0.345	0.467	0.347	0.444	0.671	0.508	0.404	0.388
	0.596	0.401	0.419			0.6	0.616	0.467		0.215	0.491		0.345	0.353	0.608	0.522	0.5	0.235	0.412	0.212	0.324	0.459	0.293	0.432	0.443	0.539	0.398	0.345
	0.486	0.402	0.501			0.597	0.624	0.397		0.215	0.333		0.233	0.275	0.241	0.527	0.445	0.3	0.573	0.444	0.322	0.239	0.233	0.473	0.665	0.277	0.403	0.439
	0.597	0.424	0.458			0.604	0.597	0.488		0.237	0.472		0.267	0.279	0.247	0.557	0.429	0.257	0.5	0.487	0.51	0.291	0.324	0.505	0.551	0.458	0.498	0.34
	0.601	0.392	0.307			0.63	0.642	0.615		0.143	0.5		0.259	0.28	0.595	0.219	0.464	0.441	0.366	0.447	0.501	0.461	0.273	0.453	0.457	0.328	0.265	0.473
	0.602	0.365	0.304			0.582	0.632	0.476		0.435	0.532		0.237	0.259	0.262	0.615	0.578	0.335	0.573	0.439	0.505	0.643	0.343	0.493	0.703	0.512	0.432	0.406
	0.641	0.526	0.271			0.589	0.508	0.484		0.202	0.283		0.143	0.242	0.616	0.627	0.598	0.406	0.561	0.51		0.496	0.335	0.596	0.701	0.47	0.406	0.415
	0.546	0.327	0.348			0.58	0.535	0.401		0.16	0.397		0.244	0.403	0.609	0.775	0.453	0.461	0.592	0.324		0.455	0.332	0.425	0.688	0.493	0.36	0.45
	0.682	0.51	0.345			0.612	0.608	0.559		0.475	0.295		0.226	0.321	0.604	0.636	0.622	0.44	0.549	0.493		0.497	0.273	0.501	0.774	0.17	0.432	0.46
	0.563	0.583	0.178			0.281	0.592	0.161		0.215	0.433		0.252	0.299	0.416	0.355	0.601	0.568	0.551	0.45		0.537	0.316	0.219	0.296	0.423	0.406	0.43
	0.541	0.57	0.329			0.619	0.584	0.415		0.199	0.493		0.263	0.495	0.569	0.558	0.645	0.521	0.556	0.523		0.433	0.305	0.494	0.421	0.456	0.404	0.442
	0.615	0.586	0.308			0.619	0.642	0.468		0.417	0.509		0.272	0.311	0.621	0.464	0.529	0.395	0.585	0.43		0.502	0.309	0.493	0.653	0.439	0.399	0.488
	0.594	0.578	0.302			0.67	0.817	0.512		0.458	0.479		0.235	0.328	0.585	0.447	0.654	0.481	0.611	0.46		0.541	0.359	0.5	0.581	0.538	0.522	0.534
	0.615	0.61	0.279			0.614	0.621	0.489		0.498	0.543		0.252	0.275	0.674	0.65	0.596	0.45	0.521	0.558		0.554	0.307	0.519	0.664	0.522	0.361	0.552
	0.631	0.59	0.375			0.66	0.556	0.529		0.17	0.396		0.228	0.213	0.363	0.771	0.661	0.44	0.528	0.629		0.463	0.355	0.362	0.847	0.547	0.299	0.464
	0.567	0.479	0.325			0.559	0.537	0.533		0.406	0.447		0.477	0.25	0.612	0.522	0.607	0.467	0.428	0.475		0.49	0.43	0.406	0.457	0.611	0.566	0.408
	0.545	0.54	0.412			0.563	0.495	0.504		0.517	0.457		0.216	0.305	0.247	0.578	0.597	0.521	0.553	0.407		0.569	0.488	0.332	0.617	0.613	0.517	0.469
	0.616	0.254	0.444			0.699	0.499	0.199		0.17	0.468		0.241	0.27	0.239	0.532	0.59	0.543	0.537	0.453		0.615	0.583	0.38	0.591	0.644	0.421	0.425
	0.566	0.63	0.229			0.274	0.524	0.505		0.414	0.385		0.25	0.283	0.634	0.229	0.684	0.427	0.55	0.18		0.576	0.495	0.367	0.481	0.683	0.652	0.446
	0.503	0.557	0.432			0.641	0.549	0.379		0.487	0.488		0.261	0.323	0.225	0.675	0.601	0.481	0.579	0.433		0.294	0.397	0.371	0.655	0.352	0.543	0.542
	0.667	0.554	0.422			0.711	0.433	0.615		0.219	0.468		0.591	0.294	0.647	0.651	0.583	0.487	0.574	0.425		0.276	0.49	0.358	0.706	0.613	0.58	0.554
	0.54	0.451	0.358			0.65	0.564	0.452		0.189	0.418		0.565	0.251	0.86	0.903	0.314	0.593	0.566	0.216		0.577	0.532	0.326	0.793	0.444	0.593	0.879
	0.667	0.55	0.4			0.614	0.523	0.544		0.175	0.476		0.666	0.266	0.464	0.34	0.738	0.527	0.774	0.402		0.668	0.478	0.362	0.297	0.636	0.505	0.35
	0.616	0.244	0.512			0.579	0.557	0.567		0.177	0.479		0.761	0.273	0.513	0.545	0.56	0.411	0.562	0.527		0.606	0.507	0.39	0.418	0.634	0.568	0.31
	0.613	0.574	0.336			0.554	0.473	0.393		0.188	0.467		0.669	0.29	0.604	0.484	0.623	0.395	0.5	0.454		0.602	0.545	0.373	0.646	0.642	0.42	0.365
	0.639	0.595	0.586			0.66	0.354	0.543		0.592	0.333		0.569	0.321	0.563	0.469	0.614	0.488	0.542	0.444		0.536	0.396	0.41	0.57	0.219	0.611	0.418
	0.604	0.566	0.383			0.288	0.565	0.181		0.194	0.448		0.674	0.304	0.569	0.607	0.62	0.355	0.506	0.438		0.595	0.517	0.367	0.649	0.576	0.657	0.445
	0.495	0.605	0.52			0.588	0.576	0.425		0.196	0.358		0.817	0.328	0.398	0.6	0.653	0.4	0.913	0.367		0.536	0.478	0.282	0.782	0.554	0.482	0.466
	0.695	0.399	0.596			0.702	0.567	0.485		0.526	0.464		0.238	0.633	0.571	0.509	0.561	0.444	0.404	0.514		0.534	0.477	0.384	0.461	0.317	0.524	0.335
	0.55	0.335	0.517			0.626	0.579	0.527		0.662	0.439		0.673	0.323	0.253	0.583	0.345	0.443	0.519	0.397		0.629	0.532	0.209	0.667	0.673	0.541	0.442
	0.627	0.511	0.483			0.598	0.521	0.765		0.512	0.48		0.718	0.482	0.234	0.52	0.593	0.403	0.47	0.515		0.832	0.862	0.382	0.578	0.815	0.549	0.325
	0.543	0.452	0.299			0.564	0.623	0.549		0.421	0.357		0.711	0.36	0.604	0.222	0.465	0.504	0.354	0.438		0.594	0.593	0.395	0.505	0.688	0.542	0.334
	0.611	0.367	0.477			0.597	0.52	0.512		0.158	0.37		0.645	0.234	0.238	0.664	0.593	0.572	0.494	0.492		0.493	0.404	0.434	0.714	0.594	0.492	0.454
	0.562	0.392	0.406			0.3	0.572	0.2		0.608	0.31		0.427	0.329	0.571	0.617	0.549	0.46	0.545	0.434		0.434	0.448	0.384	0.712	0.601	0.569	0.401
	0.508	0.419	0.457			0.562	0.53	0.515		0.577	0.4		0.657	0.351	0.611	0.639	0.644	0.498	0.781	0.537		0.432	0.417	0.629	0.899	0.637	0.323	0.456
	0.598	0.433	0.497			0.565	0.545	0.402		0.187	0.433		0.613	0.415	0.462	0.351	0.549	0.544	0.558	0.473		0.35	0.313	0.573	0.223	0.31	0.303	0.314
	0.584	0.41	0.54			0.59	0.628	0.521		0.186	0.478		0.704	0.063	0.441	0.274	0.615	0.554	0.503	0.508		0.164	0.419	0.635	0.301	0.514	0.197	0.401
	0.683	0.374	0.652			0.775	0.52	0.475		0.172	0.459		0.664	0.265	0.493	0.25	0.58	0.514	0.58	0.217		0.465	0.375	0.614	0.264	0.419	0.247	0.412
	0.547	0.359	0.346			0.546	0.487	0.49		0.187	0.464		0.716	0.374	0.457	0.394	0.513	0.479	0.514	0.475		0.48	0.472	0.636	0.283	0.533	0.25	0.429
	0.545	0.165	0.234			0.285	0.623	0.525		0.455	0.373		0.629	0.468	0.402	0.359	0.603	0.474	0.75	0.493		0.518	0.427	0.623	0.299	0.599	0.302	0.422
	0.419	0.442	0.333			0.574	0.661	0.395		0.487	0.459		0.661	0.399	0.437	0.332	0.534	0.502	0.41	0.251		0.43	0.443	0.533	0.211	0.59	0.346	0.377
	0.577	0.386	0.319			0.536	0.586	0.538		0.248	0.434		0.657	0.339	0.19	0.385	0.583	0.487	0.544	0.421		0.441	0.365	0.515	0.334	0.21	0.277	0.421
	0.483	0.391	0.307			0.556	0.627	0.196		0.205	0.391		0.24	0.339	0.22	0.362	0.536	0.57	0.475	0.589		0.505	0.459	0.615	0.26	0.529	0.318	0.349
	0.533	0.336	0.279			0.576	0.652	0.455		0.194	0.467		0.59	0.315	0.456	0.16	0.265	0.728	0.343	0.609		0.452	0.422	0.708	0.242	0.513	0.186	0.496
	0.539	0.443	0.329			0.278	0.519	0.488		0.169	0.408		0.692	0.337	0.264	0.375	0.614	0.431	0.516	0.509		0.512	0.439	0.609	0.329	0.331	0.292	0.419
	0.543	0.076	0.554			0.626	0.624	0.516		0.169	0.443		0.858	0.435	0.468	0.388	0.568	0.518	0.559	0.454		0.532	0.492	0.583	0.305	0.622	0.254	0.417
	0.657	0.404	0.61			0.745	0.623	0.522		0.575	0.425		0.73	0.462	0.423	0.355	0.616	0.609	0.848	0.371		0.494	0.415	0.543	0.316	0.584	0.31	0.424
	0.587	0.413	0.483			0.646	0.648	0.556		0.672	0.417		0.497	0.39	0.559	0.41	0.582	0.552	0.475	0.635		0.442	0.452	0.745	0.383	0.62	0.264	0.402
	0.6	0.447	0.519			0.654	0.523	0.181		0.515	0.463		0.597	0.46	0.562	0.382	0.547	0.516	0.577	0.419		0.518	0.473	0.316	0.432	0.638	0.251	0.414
	0.453	0.427	0.34			0.24	0.439	0.482		0.631	0.514		0.561	0.357	0.57	0.532	0.618	0.534	0.515	0.571		0.542	0.41	0.628	0.45	0.653	0.278	0.408
	0.608	0.396	0.347			0.285	0.606	0.389		0.216	0.377		0.571	0.3	0.393	0.574	0.361	0.416	0.556	0.548		0.288	0.371	0.657	0.441	0.354	0.271	0.268
	0.501	0.523	0.381			0.305	0.655	0.511		0.191	0.571		0.468	0.436	0.533	0.48	0.7	0.486	0.38	0.518		0.236	0.497	0.682	0.39	0.637	0.298	0.37
	0.573	0.605	0.352			0.278	0.643	0.43		0.203	0.488		0.59	0.322	0.231	0.493	0.453	0.452	0.562	0.488		0.65	0.383	0.633	0.391	0.459	0.253	0.33
	0.512	0.535	0.552			0.63	0.659	0.489		0.211	0.397		0.577	0.242	0.222	0.566	0.741	0.507	0.463	0.626		0.584	0.387	0.566	0.44	0.587	0.577	0.509
	0.593	0.557	0.486			0.64	0.634	0.691		0.207	0.412		0.196	0.325	0.549	0.225	0.585	0.524	0.349	0.625		0.556	0.461	0.655	0.378	0.595	0.426	0.402
	0.486	0.773	0.514			0.594	0.564	0.359		0.184	0.455		0.581	0.335	0.272	0.547	0.635	0.552	0.568	0.39		0.53	0.488	0.706	0.395	0.64	0.507	0.408
	0.524	0.713	0.483			0.635	0.644	0.479		0.599	0.473		0.598	0.391	0.595	0.578	0.612	0.527	0.515	0.639		0.504	0.33	0.63	0.425	0.221	0.551	0.41
	0.674	0.598	0.54			0.625	0.597	0.212		0.56	0.211		0.6	0.059	0.556	0.57	0.672	0.537	0.568	0.612		0.593	0.378	0.618	0.414	0.557	0.562	0.418
	0.503	0.57	0.512			0.59	0.589	0.398		0.534	0.475		0.594	0.299	0.609	0.575	0.556	0.557	0.518	0.369		0.609	0.524	0.594	0.525	0.642	0.598	0.457
		0.562					0.656	0.434			0.42		0.388	0.341	0.568	0.439	0.601		0.497	0.585		0.831	0.501	0.614	0.583	0.501	0.482	0.459
		0.301					0.682	0.463			0.448		0.543	0.462	0.41	0.437	0.598		0.493	0.652		0.591	0.431	0.701	0.655	0.642	0.603	0.305
		0.548					0.641	0.529			0.407		0.509	0.388	0.649	0.41	0.536		0.379	0.704		0.581	0.481	0.625	0.422	0.602	0.427	0.409
		0.615					0.635	0.693			0.4		0.57	0.331	0.247	0.48	0.647		0.46	0.649		0.528	0.455	0.644	0.626	0.636	0.554	0.449
		0.75					0.589	0.192			0.448		0.586	0.344	0.249	0.441	0.609		0.5	0.629		0.777	0.548	0.671	0.602	0.776	0.519	0.409
		0.509					0.542	0.175			0.458		0.568	0.302	0.646	0.146	0.269		0.361	0.258		0.31	0.339	0.484	0.494	0.367	0.44	0.438
		0.559					0.663	0.181			0.365		0.669	0.324	0.247	0.468	0.604		0.502	0.584		0.252	0.479	0.635	0.666	0.583	0.59	0.453
		0.306					0.626	0.172			0.541		0.591	0.399	0.637	0.462	0.576		0.587	0.56		0.552	0.469	0.289	0.629	0.447	0.506	0.484
		0.569					0.489	0.177			0.516		0.579	0.444	0.625	0.466	0.604		0.503	0.552		0.536	0.52	0.675	0.653	0.559	0.556	0.479
		0.584					0.631	0.188			0.449		0.186	0.349	0.599	0.444	0.62		0.573	0.697		0.542	0.475	0.712	0.561	0.625	0.561	0.569
		0.6					0.592	0.155			0.455		0.531	0.445	0.45	0.394	0.72		0.544	0.81		0.908	0.713	0.817	0.568	0.87	0.56	0.326
		0.723					0.664	0.21			0.545		0.574	0.331	0.656	0.385	0.656		0.419	0.643		0.494	0.419	0.662	0.444	0.23	0.549	0.403
		0.409					0.519	0.27			0.507		0.607	0.277	0.263	0.52	0.354		0.614	0.58		0.553	0.497	0.583	0.584	0.587	0.343	0.478
		0.397					0.398	0.146			0.3		0.605	0.254	0.24	0.409	0.543		0.506	0.311		0.496	0.492	0.585	0.568	0.596	0.54	0.391
		0.389					0.592	0.208			0.441		0.521	0.416	0.664	0.13	0.385		0.401	0.598		0.492	0.504	0.548	0.586	0.333	0.538	0.393
		0.353					0.601	0.207			0.341		0.556	0.288	0.259	0.494	0.357		0.637	0.594		0.573	0.539	0.613	0.585	0.712	0.556	0.596
		0.374					0.658	0.175			0.516		0.524	0.289	0.598	0.468	0.367		0.582	0.315		0.576	0.564	0.473	0.559	0.653	0.512	0.549
		0.377					0.583	0.197			0.476		0.462	0.327	0.597	0.451	0.423		0.587	0.577		0.797	0.862	0.524	0.589	0.769	0.535	0.518
		0.382					0.594	0.359			0.47		0.566	0.153	0.402	0.62	0.413		0.5	0.567		0.322	0.412	0.554	0.66	0.358	0.612	0.36
		0.351					0.488	0.507			0.249		0.53	0.256	0.569	0.544	0.412		0.441	0.612		0.256	0.449	0.588	0.493	0.595	0.423	0.402
		0.329					0.564	0.402			0.444		0.201	0.286	0.239	0.608	0.372		0.578	0.568		0.556	0.555	0.571	0.724	0.468	0.535	0.525
		0.46					0.589	0.49			0.274		0.509	0.32	0.211	0.542	0.377		0.49	0.57		0.523	0.481	0.583	0.557	0.593	0.537	0.441
		0.358					0.596	0.501			0.457		0.556	0.284	0.577	0.226	0.392		0.338	0.23		0.526	0.4	0.435	0.462	0.627	0.424	0.384
		0.366					0.635	0.377			0.491		0.544	0.28	0.259	0.688	0.377		0.63	0.538		0.775	0.5	0.583	0.686	0.763	0.591	0.626
		0.375					0.64	0.496			0.505		0.497	0.435	0.666	0.667	0.415		0.54	0.522		0.486	0.414	0.299	0.675	0.222	0.53	0.525
		0.314					0.593	0.208			0.481		0.328	0.264	0.675	0.636	0.52		0.519	0.545		0.555	0.434	0.569	0.638	0.612	0.542	0.541
		0.399					0.543	0.368			0.52		0.523	0.25	0.426	0.524	0.411		0.409	0.606		0.515	0.425	0.626	0.448	0.57	0.572	0.295
		0.268					0.562	0.438			0.494		0.519	0.301	0.252	0.523	0.374		0.519	0.597		0.505	0.449	0.607	0.656	0.341	0.838	0.37
		0.376					0.618	0.479			0.52		0.565	0.365	0.237	0.558	0.388		0.481	0.621		0.563	0.506	0.569	0.589	0.741	0.559	0.279
		0.368					0.713	0.494			0.546		0.516	0.298	0.435	0.222	0.336		0.34	0.355		0.569	0.487	0.662	0.494	0.647	0.344	0.385
		0.396					0.498	0.545			0.594		0.544	0.265	0.231	0.615	0.401		0.489	0.619		0.866	0.533	0.687	0.679	0.896	0.335	0.322
		0.386					0.621	0.409			0.468		0.534	0.304	0.387	0.626	0.41		0.556	0.617		0	0.328	0.655	0.723	0.357	0.36	0.353
		0.557					0.606	0.368			0.485		0.57	0.486	0.359	0.781	0.467		0.772	0.353		0.267	0.409	0.563	0.811	0.47	0.414	0.488
		0.495					0.608	0.365			0.534		0.523	0.303	0.272	0.466	0.739		0.409	0.635		0.287	0.337	0.62	0.445	0.372	0.323	0.369
		0.541					0.517	0.412			0.479		0.176	0.485	0.249	0.46	0.583		0.418	0.606		0.292	0.367	0.635	0.466	0.348	0.373	0.383
		0.544					0.438	0.32			0.387		0.517	0.483	0.674	0.186	0.625		0.269	0.617		0.306	0.413	0.638	0.384	0.382	0.222	0.355
		0.563					0.588	0.4			0.463		0.546	0.325	0.232	0.518	0.627		0.409	0.609		0.264	0.357	0.649	0.455	0.222	0.348	0.403
		0.528					0.605	0.226			0.467		0.556	0.158	0.599	0.531	0.67		0.411	0.609		0.317	0.322	0.651	0.461	0.38	0.354	0.408
		0.503					0.58	0.368			0.594		0.553	0.372	0.608	0.531	0.606		0.408	0.257		0.248	0.351	0.474	0.452	0.363	0.352	0.424
		0.477					0.617	0.389			0.469		0.624	0.418	0.46	0.522	0.635		0.447	0.542		0.289	0.303	0.657	0.513	0.375	0.344	0.376
		0.3					0.606	0.39			0.507		0.623	0.402	0.269	0.235	0.62		0.359	0.592		0.304	0.343	0.344	0.485	0.348	0.366	0.428
		0.657					0.507	0.4			0.339		0.5	0.482	0.219	0.651	0.545		0.68	0.83		0.277	0.406	0.903	0.783	0.385	0.365	0.534
		0.539					0.58	0.427			0.367		0.643	0.471	0.239	0.588	0.653		0.542	0.651		0.327	0.371	0.682	0.702	0.352	0.337	0.431
		0.519					0.596	0.476			0.295		0.628	0.274	0.241	0.574	0.615		0.537	0.613		0.211	0.436	0.69	0.676	0.404	0.343	0.477
		0.434					0.579	0.503			0.423		0.212	0.389	0.254	0.22	0.279		0.309	0.639		0.246	0.436	0.682	0.471	0.51	0.344	0.411
		0.626					0.568	0.531			0.489		0.645	0.349	0.23	0.545	0.601		0.462	0.436		0.276	0.429	0.737	0.548	0.576	0.639	0.412
		0.187					0.631	0.391			0.476		0.654	0.339	0.24	0.57	0.607		0.515	0.376		0.25	0.455	0.627	0.585	0.589	0.555	0.411
		0.543					0.689	0.537			0.574		0.685	0.436	0.229	0.537	0.609		0.466	0.514		0.248	0.396	0.585	0.583	0.244	0.478	0.455
		0.574					0.65	0.195			0.529		0.64	0.529	0.237	0.242	0.62		0.377	0.341		0.248	0.434	0.635	0.514	0.48	0.55	0.395
		0.566					0.533	0.42			0.448		0.395	0.801	0.616	0.238	0.707		0.354	0.329		0.227	0.494	0.679	0.49	0.633	0.526	0.382
		0.55					0.577	0.473			0.577		0.624	0.473	0.633	0.222	0.651		0.349	0.353		0.233	0.53	0.638	0.496	0.333	0.363	0.438
		0.585					0.445	0.546			0.59		0.537	0.281	0.247	0.667	0.482		0.546	0.386		0.241	0.474	0.684	0.734	0.56	0.56	0.516
		0.62					0.578	0.599			0.503		0.676	0.43	0.236	0.671	0.402		0.519	0.41		0.264	0.472	0.82	0.721	0.62	0.917	0.555
		0.652					0.752	0.541			0.736		0.612	0.459	0.64	0.644	0.487		0.556	0.11		0.241	0.47	0.497	0.728	0.593	0.416	0.559
		0.643					0.726	0.442			0.692		0.647	0.397			0.426			0.29		0.522	0.467	0.625		0.547	0.548
		0.581					0.497	0.456			0.545		0.558	0.146			0.476			0.323		0.539	0.417	0.333		0.393	0.529
		0.601					0.427	0.374			0.382		0.669	0.337			0.45			0.28		0.558	0.467	0.668		0.458	0.567
		0.585					0.615	0.47			0.566		0.628	0.359			0.424			0.402		0.483	0.395	0.679		0.228	0.586
		0.306					0.598	0.161			0.406		0.253	0.373			0.437			0.389		0.523	0.437	0.684		0.521	0.542
		0.644					0.54	0.429			0.54		0.576	0.437			0.607			0.427		0.623	0.409	0.75		0.399	0.621
		0.624					0.607	0.458			0.536		0.664	0.432			0.462			0.651		0.582	0.403	0.645		0.459	0.596
		0.62					0.75	0.453			0.738		0.645	0.247			0.418			0.34		0.574	0.481	0.527		0.471	0.428
		0.476					0.478	0.438			0.287		0.657	0.378			0.391			0.556		0.575	0.542	0.608		0.439	0.539
		0.585					0.504	0.484			0.462		0.659	0.361			0.559			0.554		0.538	0.484	0.658		0.467	0.497
		0.291					0.574	0.517			0.315		0.571	0.398			0.424			0.614		0.596	0.452	0.654		0.556	0.344
		0.585					0.552	0.367			0.495		0.691	0.467			0.479			0.598		0.525	0.481	0.641		0.57	0.533
		0.632					0.514	0.563			0.54		0.773	0.49			0.466			0.695		0.518	0.414	0.7		0.248	0.642
		0.804					0.546	0.206			0.522		0.22	0.467			0.436			0.244		0.584	0.521	0.496		0.664	0.367
		0.643					0.573	0.404			0.59		0.614	0.472			0.486			0.528		0.507	0.413	0.625		0.476	0.599
		0.586					0.547	0.49			0.701		0.721	0.304			0.618			0.569		0.556	0.447	0.306		0.404	0.507
		0.589					0.626	0.534			0.455		0.702	0.302			0.65			0.551		0.623	0.533	0.669		0.636	0.582
		0.604					0.486	0.553			0.506		0.619	0.241			0.641			0.644		0.651	0.48	0.663		0.575	0.583
		0.6					0.609	0.521			0.397		0.442	0.214			0.7			0.629		0.523	0.517	0.654		0.603	0.522
		0.494					0.574	0.389			0.451		0.624	0.28			0.618			0.804		0.55	0.493	0.853		0.619	0.832
		0.528					0.612	0.507			0.462		0.625	0.269			0.652			0.337		0.523	0.299	0.527		0.207	0.515
		0.306					0.497	0.196			0.392		0.702	0.26			0.624			0.552		0.632	0.521	0.566		0.565	0.552
		0.601					0.38	0.414			0.328		0.657	0.266			0.564			0.6		0.536	0.448	0.618		0.559	0.546
		0.57					0.546	0.465			0.391		0.711	0.309			0.637			0.607		0.476	0.442	0.636		0.288	0.397
		0.577					0.605	0.492			0.376		0.643	0.319			0.64			0.619		0.704	0.555	0.59		0.681	0.622
		0.502					0.785	0.558			0.516		0.683	0.219			0.291			0.646		0.574	0.525	0.59		0.625	0.558
		0.563					0.604	0.725			0.39		0.647	0.245			0.613			0.244		0.518	0.516	0.483		0.649	0.427
		0.32					0.574	0.408			0.444		0.236	0.234			0.598			0.567		0.507	0.366	0.625		0.224	0.534
		0.579					0.489	0.179			0.297		0.568	0.291			0.622			0.524		0.557	0.481	0.276		0.578	0.566
		0.596					0.577	0.352			0.302		0.643	0.3			0.639			0.546		0.505	0.496	0.655		0.59	0.549
		0.571					0.561	0.322			0.267		0.747	0.297			0.782			0.64		0.503	0.492	0.651		0.333	0.569
		0.601					0.576	0.417			0.321		0.725	0.304			0.682			0.621		0.569	0.516	0.644		0.694	0.542
		0.619					0.593	0.401			0.395		0.555	0.765			0.561			0.674		0.574	0.582	0.647		0.649	0.597
		0.645					0.649	0.411			0.412		0.62	0.384			0.578			0.321		0.795	0.734	0.567		0.748	0.471
		0.619					0.6	0.196			0.485		0.659	0.152			0.612			0.329		0.504	0.378	0.538		0.263	0.597
		0.527					0.591	0.422			0.473		0.201	0.362			0.523			0.385		0.501	0.374	0.51		0.206	0.43
		0.612					0.504	0.568			0.654		0.604	0.4			0.532			0.372		0.515	0.384	0.589		0.191	0.522
		0.279					0.662	0.553			0.605		0.777	0.365			0.53			0.35		0.487	0.378	0.583		0.238	0.478
		0.646					0.626	0.54			0.579		0.754	0.464			0.484			0.129		0.536	0.358	0.49		0.226	0.494
		0.622					0.637	0.527			0.636		0.637	0.884			0.553			0.31		0.501	0.399	0.542		0.219	0.489
		0.614					0.508	0.177			0.632		0.401	0.276			0.575			0.337		0.538	0.413	0.299		0.45	0.472
		0.493					0.45	0.175			0.361		0.597	0.375			0.266			0.315		0.542	0.573	0.563		0.362	0.485
		0.606					0.638	0.191			0.547		0.585	0.339			0.52			0.369		0.685	0.63	0.576		0.662	0.503
		0.298					0.635	0.192			0.395		0.645	0.31			0.54			0.374		0.599	0.494	0.585		0.548	0.516
		0.834					0.615	0.211			0.682		0.642	0.373			0.583			0.331		0.573	0.498	0.535		0.606	0.445
		0.658					0.636	0.419			0.6		0.765	0.463			0.583			0.58		0.534	0.522	0.607		0.337	0.541
		0.62					0.632	0.402			0.583		0.565	0.482			0.587			0.527		0.525	0.434	0.567		0.546	0.354
		0.642					0.519	0.402			0.302		0.621	0.785			0.605			0.559		0.536	0.501	0.589		0.573	0.521
		0.783					0.56	0.437			0.544		0.657	0.396			0.614			0.561		0.521	0.517	0.651		0.578	0.54
		0.635					0.621	0.516			0.316		0.227	0.143			0.696			0.222		0.542	0.503	0.462		0.322	0.403
		0.578					0.595	0.452			0.544		0.574	0.354			0.585			0.496		0.549	0.47	0.532		0.301	0.464
		0.583					0.597	0.49			0.67		0.652	0.406			0.57			0.643		0.494	0.503	0.355		0.341	0.574
		0.299					0.651	0.506			0.659		0.659	0.37			0.715			0.598		0.595	0.532	0.631		0.649	0.589
		0.606					0.789	0.528			0.633		0.77	0.469			0.619			0.567		0.575	0.526	0.589		0.724	0.515
		0.652					0.618	0.547			0.615		0.512	0.74			0.603			0.609		0.584	0.575	0.618		0.651	0.542
		0.807					0.506				0.552		0.558	0.262			0.595			0.559				0.627			0.546
		0.526					0.472				0.58		0.183	0.364			0.288			0.639				0.668			0.409
		0.583					0.49				0.617		0.489	0.343			0.652			0.598				0.638			0.536
		0.323					0.536				0.557		0.558	0.309			0.685			0.543				0.664			0.526
		0.603					0.311				0.358		0.53	0.402			0.884			0.274				0.496			0.474
		0.656					0.482				0.531		0.512	0.481			0.62			0.634				0.613			0.548
		0.647					0.487				0.414		0.352	0.458			0.602			0.544				0.28			0.545
		0.803					0.475				0.606		0.495	0.84			0.695			0.614				0.637			0.538
		0.695					0.491				0.553		0.529	0.069			0.706			0.633				0.688			0.544
		0.551					0.465				0.58		0.515	0.28			0.589			0.659				0.725			0.62
		0.593					0.429				0.276		0.547	0.319			0.616			0.575				0.679			0.509
		0.297					0.53				0.46		0.556	0.43			0.634			0.619				0.616			0.408
		0.651					0.467				0.301		0.497	0.321			0.484			0.594				0.627			0.367
		0.655					0.464				0.494		0.51	0.38			0.62			0.279				0.506			0.338
		0.743					0.497				0.562		0.525	0.294			0.924			0.619				0.642			0.345
		0.529					0.498				0.582		0.215	0.28			0.282			0.505				0.291			0.348
		0.628					0.497				0.767		0.465	0.298			0.569			0.56				0.625			0.364
		0.297					0.491				0.617		0.504	0.4			0.601			0.696				0.688			0.36
		0.626					0.615				0.519		0.565	0.405			0.585			0.662				0.677			0.423
		0.681					0.639				0.576		0.584	0.329			0.601			0.633				0.668			0.358
		0.643					0.511				0.583		0.646	0.331			0.631			0.588				0.679			0.563
		0.869					0.462				0.35		0.21	0.417			0.706			0.274				0.554			0.479
		0.514					0.664				0.494		0.648	0.148			0.622			0.654				0.675			0.567
		0.552					0.649				0.398		0.672	0.128			0.587			0.559				0.307			0.549
		0.285					0.605				0.504		0.719	0.06			0.655			0.544				0.646			0.532
		0.616					0.678				0.531		0.658	0.115			0.551			0.685				0.699			0.604
		0.604					0.609				0.531		0.393	0.144			0.623			0.656				0.671			0.526
		0.614					0.534				0.312		0.617	0.125			0.694			0.576				0.633			0.548
		0.503					0.565				0.524		0.598	0.121			0.286			0.257				0.506			0.425
		0.593					0.674				0.283		0.761	0.136			0.666			0.492				0.605			0.532
		0.269					0.854				0.553		0.683	0.07			0.626			0.531				0.326			0.522
		0.618					0.591				0.572		0.679	0.071			0.676			0.534				0.653			0.574
		0.634					0.666				0.6		0.637	0.128			0.645			0.593				0.664			0.59
		0.598					0.623				0.531		0.728	0.139			0.662			0.614				0.69			0.549
		0.665					0.599				0.576		0.629	0.146			0.87			0.699				0.73			0.626
		0.568					0.786				0.714		0.233	0.316			0.591			0.313				0.55			0.383
		0.248					0.522				0.591		0.616	0.298			0.546			0.259				0.274			0.441
		0.539					0.434				0.399		0.698	0.309			0.526			0.293				0.46			0.393
		0.587					0.637				0.562		0.693	0.367			0.566			0.282				0.526			0.397
		0.574					0.621				0.379		0.698	0.27			0.569			0.252				0.473			0.431
		0.514					0.579				0.525		0.222	0.255			0.3			0.262				0.482			0.389
		0.489					0.641				0.565		0.617	0.406			0.582			0.472				0.359			0.457
		0.292					0.939				0.748		0.716	0.378			0.566			0.626				0.655			0.541
		0.497					0.523				0.295		0.697	0.351			0.562			0.671				0.736			0.655
		0.565					0.537				0.455		0.635	0.343			0.544			0.579				0.684			0.57
		0.601					0.611				0.315		0.458	0.368			0.601			0.558				0.642			0.574
		0.566					0.584				0.492		0.631	0.349			0.607			0.564				0.342			0.591
		0.261					0.564				0.538		0.615	0.366			0.559			0.533				0.32			0.47
		0.559					0.597				0.531		0.652	0.391			0.478			0.561				0.302			0.532
		0.582					0.603				0.603		0.671	0.4			0.646			0.548				0.328			0.519
		0.583					0.576				0.73		0.704	0.274			0.621			0.575				0.673			0.519
		0.488					0.566				0.611		0.631	0.306			0.295			0.539				0.695			0.535
		0.53					0.389				0.377		0.652	0.33			0.559			0.585				0.684			0.575
		0.308					0.653				0.571		0.652	0.362			0.577			0.663				0.747			0.55
		0.583					0.657				0.412		0.232	0.376			0.544			0.657				0.686			0.59
		0.595					0.63				0.603		0.577	0.371			0.566			0.626				0.684			0.525
		0.585					0.628				0.564		0.666	0.424			0.641
		0.59					0.781				0.726		0.834	0.407			0.584
		0.276					0.504				0.292		0.721	0.411			0.535
		0.281					0.579				0.486		0.228	0.359			0.612
		0.302					0.641				0.315		0.222	0.291			0.635
		0.231					0.601				0.542		0.252	0.347			0.279
		0.311					0.603				0.581		0.218	0.299			0.607
		0.349					0.65				0.602		0.15	0.447			0.715
		0.294					0.6				0.603		0.222	0.571			0.683
		0.289					0.575				0.892		0.225	0.42			0.588
		0.3					0.319				0.397		0.246	0.418			0.614
		0.291					0.517				0.538		0.214	0.376			0.66
		0.593					0.511				0.406		0.22	0.484			0.519
		0.577					0.489				0.561		0.215	0.293			0.473
		0.503					0.508				0.553		0.228	0.452			0.322
		0.621					0.514				0.561		0.198	0.356			0.635
		0.246					0.42				0.325		0.281	0.35			0.539
		0.62					0.524				0.517		0.226	0.506			0.604
		0.66					0.512				0.311		0.232	0.607			0.535
		0.638					0.476				0.583		0.22	0.485			0.53
		0.641					0.49				0.583		0.23	0.462			0.561
		0.651					0.527				0.603		0.652	0.28			0.619
		0.548					0.478				0.54		0.687	0.365			0.292
		0.647					0.521				0.606		0.642	0.343			0.605
		0.316					0.409				0.354		0.383	0.321			0.572
		0.598					0.398				0.425		0.692	0.371			0.562
		0.722					0.384				0.398		0.539	0.444			0.644
		0.638					0.491				0.357		0.654	0.484			0.625
		0.66					0.437				0.4		0.635	0.757			0.614
		0.531					0.399				0.437		0.661	0.224			0.272
		0.562					0.367				0.361		0.572	0.233			0.561
		0.322					0.437				0.211		0.657	0.293			0.602
		0.585					0.508				0.407		0.692	0.323			0.569
		0.636					0.429				0.311		0.211	0.263			0.592
		0.623					0.43				0.342		0.583	0.269			0.63
		0.767					0.46				0.395		0.671	0.277			0.693
		0.497					0.417				0.37		0.647	0.281			0.307
		0.274					0.651				0.372		0.671	0.306			0.278
		0.505					0.579				0.503		0.806	0.469			0.297
		0.53					0.607				0.5		0.643	0.487			0.26
		0.495					0.615				0.567		0.437	0.397			0.277
		0.531					0.509				0.269		0.645	0.382			0.275
		0.239					0.534				0.411		0.65	0.402			0.587
		0.607					0.703				0.321		0.69	0.31			0.635
		0.706					0.617				0.527		0.69	0.366			0.644
		0.588					0.533				0.48		0.912	0.356			0.575
		0.598					0.62				0.485		0.612	0.348			0.656
		0.283					0.621				0.528		0.666	0.448			0.666
		0.29					0.561				0.562		0.69	0.352			0.548
		0.293					0.616				0.434		0.232	0.355			0.616
		0.308					0.612				0.358		0.583	0.325			0.623
		0.63					0.617				0.383		0.68	0.511			0.597
		0.577					0.539				0.459		0.716	0.442			0.576
		0.62					0.551				0.419		0.832	0.417			0.666
		0.65					0.614				0.207		0.676	0.52			0.594
		0.67					0.612				0.412		0.394	0.493			0.642
		0.64					0.564				0.368		0.645	0.468			0.654
							0.651				0.372		0.608
							0.607				0.404		0.739
							0.609				0.398		0.685
							0.593				0.507		0.817
							0.585				0.526		0.622
							0.529				0.331		0.728
							0.575				0.45		0.669
							0.578				0.287		0.229
							0.557				0.494		0.61
							0.602				0.56		0.713
							0.654				0.56		0.709
							0.595				0.562		0.841
							0.568				0.59		0.36
							0.635				0.555		0.6
							0.558				0.298		0.564
							0.595				0.512		0.654
							0.62				0.288		0.635
							0.642				0.477		0.64
							0.627				0.639		0.542
							0.719				0.589		0.645
							0.629				0.549		0.595
							0.623				0.56		0.249
							0.52				0.299		0.574
							0.528				0.451		0.65
							0.615				0.303		0.638
							0.58				0.502		0.647
							0.563				0.54		0.421
							0.591				0.54		0.386
							0.595				0.592		0.404
							0.57				0.712		0.421
							0.493				0.313		0.418
							0.544				0.199		0.4
							0.492				0.331		0.428
							0.539				0.278		0.43
							0.556				0.281		0.15
							0.518				0.287		0.415
							0.474				0.28		0.407
							0.528				0.228		0.446
							0.529				0.518		0.406
							0.639				0.551		0.557
							0.677				0.541		0.624
							0.537				0.431		0.601
							0.557				0.483		0.657
							0.621				0.245		0.582
							0.586				0.294		0.635
							0.631				0.29		0.666
							0.604				0.308		0.235
							0.568				0.303		0.556
							0.542				0.485		0.628
							0.628				0.519		0.654
							0.586				0.485		0.659
							0.55				0.515		0.587
							0.693				0.647		0.601
							0.574				0.541		0.638
							0.542				0.584		0.561
							0.621				0.568		0.59
							0.583				0.602		0.613
							0.639				0.621		0.202
													0.527
													0.569
													0.622
													0.634
													0.692
													0.68
													0.598
													0.716
													0.614
													0.242
													0.606
													0.676
													0.685
													0.704
													0.699
													0.629
													0.737
													0.675
													0.224
													0.619
													0.699
													0.65
													0.697
													0.622
													0.664
													0.695
													0.229
													0.581
													0.687
													0.709
													0.825
													0.617
													0.638
													0.211
													0.527
													0.589
													0.633
													0.64
													0.657
													0.24
													0.696
													0.769
													0.664
													0.702
													0.2
													0.565
													0.65
													0.64
													0.704
													0.222
													0.222
													0.219
													0.225
													0.637
													0.604
													0.617
													0.685
													0.709
													0.744
