# Supplementary material for: Prokaryotic and Eukaryotic Horizontal Transfer of Sailor (DD82E), a New Superfamily of IS630-Tc1-Mariner DNA Transposons
Source: Biology (Basel). 2021 Oct 7;10(10):1005. doi: 10.3390/biology10101005 (PMC8533490; doi:10.3390/biology10101005)
Supplement: Supplementary file 1 [file biology-10-01005-s001.zip › Supplementary Material/Supplementary Table S9.xlsx]

## Sheet: organelle ribosomal proteins
The sequence length of 29 universally conserved organelle ribosomal proteins
L1	L2	L3	L4	L5	L6	L10	L11	L13	L14	L16	L18	L22	L23	L24	S2	S4	S5	S7	S8	S9	S10	S11	S12	S13	S14	S15	S17	S19
123	128	171	144	163	141	162	97	122	97	133	91	110	82	83	128	116	120	107	40	127	101	121	71	72	52	78	64	53
207	149	196	199	163	141	165	103	125	117	135	104	110	82	98	143	149	122	141	113	127	101	124	82	96	58	84	73	56
214	218	206	200	165	151	166	114	127	119	135	109	110	86	100	168	154	122	147	119	127	101	126	94	97	61	87	73	63
214	230	207	201	168	157	169	118	129	121	135	116	111	86	101	184	160	124	147	119	127	102	127	110	105	61	87	74	67
216	237	209	201	174	169	171	119	139	121	136	116	114	87	104	202	163	128	148	120	130	102	128	117	108	61	88	84	70
226	238	209	208	175	170	176	119	140	121	136	116	115	87	104	203	168	136	148	121	131	102	129	121	108	61	88	84	70
228	241	209	209	175	173	176	130	140	121	137	117	116	88	105	204	170	138	155	123	135	103	129	121	108	62	88	85	78
229	242	210	209	177	174	177	131	142	121	137	117	120	93	106	209	170	157	155	123	136	103	129	123	110	72	88	86	79
230	249	211	209	179	174	179	137	142	122	137	120	129	93	107	216	171	165	155	124	136	103	129	123	110	72	88	87	79
231	249	211	211	179	175	180	141	142	122	137	122	130	93	107	217	171	165	155	124	142	103	130	123	116	84	89	87	79
231	251	214	211	179	177	182	141	142	122	138	122	148	93	121	217	173	166	155	129	143	103	130	123	116	89	89	87	82
233	251	219	223	179	177	183	141	143	122	138	122	149	93	121	218	174	166	155	129	145	104	130	123	116	89	89	88	82
235	252	231	225	180	177	184	141	143	122	139	123	149	93	138	219	178	166	156	129	157	104	130	124	116	95	90	90	83
235	254	233	228	180	178	196	142	144	122	139	139	149	93	153	226	180	167	156	129	157	107	130	124	116	96	90	94	85
241	254	250	232	182	179	198	142	145	122	140	156	153	93	156	226	180	167	156	129	158	107	131	124	117	98	90	95	86
259	256	253	236	184	180	200	142	145	122	142	158	153	93	157	227	181	167	156	130	162	112	132	124	118	99	90	98	86
270	256	258	246	184	180	205	143	147	122	143	162	154	93	159	228	181	169	156	130	174	114	132	124	118	99	91	100	86
280	257	262	248	184	180	214	143	147	122	143	163	155	95	172	229	182	172	156	131	180	115	132	124	118	100	91	101	87
286	259	273	251	184	181	218	143	147	122	144	169	155	96	176	230	184	172	156	132	210	116	132	124	119	100	97	102	89
287	261	274	252	185	182	219	145	152	122	149	170	159	98	176	231	185	173	156	132	210	120	135	125	120	100	130	103	90
289	262	276	254	186	182	220	147	157	122	151	171	160	98	178	231	185	176	156	132	211	120	135	125	121	100	131	104	91
293	267	280	254	187	183	221	149	159	122	152	171	160	98	187	232	190	177	156	132	223	120	138	125	123	100	137	107	91
295	271	288	256	187	184	222	150	162	123	153	175	160	98	189	233	190	185	156	132	224	131	138	125	123	100	138	108	92
299	273	297	264	188	185	222	150	164	123	170	175	160	99	190	234	191	195	157	134	224	136	138	125	125	101	140	116	92
300	273	299	277	231	185	227	151	165	123	170	175	164	100	192	236	192	205	157	134	248	150	138	125	125	101	142	120	92
305	273	302	279	259	187	227	155	168	123	171	175	165	100	192	236	192	206	157	134	271	155	138	125	125	101	146	120	92
316	274	308	280	262	188	229	155	169	123	171	180	166	100	196	236	192	206	158	134	273	171	138	126	126	103	152	123	92
330	274	311	280	265	189	237	158	169	123	175	183	166	119	211	236	193	207	160	134	293	173	143	127	126	103	152	126	92
336	274	311	280	278	195	243	165	171	123	177	186	166	121	212	236	193	217	162	134	304	176	143	128	127	103	157	132	92
338	274	316	282		208	244	169	171	123	177	188	166	131	216	236	194	236	180	134	333	184	143	129	128	104	172	136	92
339	274	319	288		214	245	171	173	124	179	189	169	134	216	236	194	239	203	134	340	184	146	134	143	112	181	136	92
340	274	323	288		223	248	176	175	124	179	189	174	146	216	236	194	240	211	134	377	185	157	134	146	112	183	137	92
340	274	324	296		224	252	178	177	124	185	191	175	148	218	239	194	269	211	134	377	187	158	134	148	112	189	139	93
345	274	328	297		224	252	178	178	124	187	194	177	150	222	239	194	280	215	136	383	188	160	134	149	112	240	139	93
350	275	331	300		226	254	184	178	125	189	203	180	151	229	241	194	281	218	136	384	189	162	135	150	112	242	141	93
354	275	333	300		226	254	187	178	125	192	207	187	153	229	241	194	294	218	136	385	192	176	135	151	112	258	145	93
356	275	337	301		227	256	192	179	126	197	207	189	153	238	245	195	297	222	137	390	196	183	136	153	119	261	148	93
359	275	337	301		227	259	192	179	127	198	213	204	155	239	249	196	300	223	138	394	197	185	138	154	126	263	149	93
359	276	341	302		238	259	192	179	127	199	215	204	158	244	250	197	302	226	139	395	200	191	138	154	128	276	151	93
381	277	345	304		242	262	195	189	128	207	222	206	159	245	251	197	303	228	152	396	203	195	138	157	128	280	153	94
395	277	347	313		245	267	195	192	129	211	227	208	161	247	252	198	305	229	152	404	203	195	142	162	129	304	154	94
436	277	348	316		247	282	196	193	131	213	237	209	177	248	253	198	310	232	153	485	206	198	142	163	131	306	155	95
521	285	348	317		250	284	196	198	132	213	306	210	177	249	254	198	316	232	153		213	199	142	164	138	310	155	100
913	287	350	319		272	291	196	198	132	217	511	213	183	251	254	200	318	233	158		223	200	142	168	141	311	158	103
	288	350	323		273	313	201	199	132	238		219	199	267	258	201	326	233	163		225	202	143	169	143	330	160	109
	293	351	340		289	318	211	202	133	240		221	202	278	260	201	352	242	195		228	210	143	171	150	331	171	122
	294	362	340		297	347	213	202	134	242		224	205	280	264	201	363	242	378		236	220	143	183	152	344	172	137
	294	367	345		298		216	202	136	243		233	214	296	270	201	364	259			238	234	143	184	199	375	183	137
	294	372	389				217	206	136	248		237	234	336	272	201	387	294			246	244	144			395	186	137
	295	379	436				218	212	141	251		245	236	453	276	201	389	314			251		150				196	151
	297	380	535				219	212	142	253		249	253	760	277	201	397	473			285		158				312
	298	385	786				221	214	144	254		256	254		280	201	400				428		160
	313	387					262	229	145	254		257	257		281	201	407				612		162
	318	401					280	229	146	260		260	270		284	202	408						163
	328	402					342	231	149	260		260			285	204	420						164
	329	403						232	155	270		279			288	204	432						165
	334	407						233	161			298			313	206	436						171
	349	431						233	177			307			390	206	442						176
	349	442						241	192			339				206	459						235
	349	447						241	220			399				206	470
	349	488						243				463				208	486
	350	514						248				473				208	505
	359															208
	362															209
	368															209
	373															214
	376															227

## Sheet: cytoplasm ribosomal proteins
The sequence length of 29 universally conserved cytoplasm ribosomal proteins
L1	L2	L3	L4	L5	L6	L10	L11	L13	L14	L16	L18	L22	L23	L24	S2	S4	S5	S7	S8	S9	S10	S11	S12	S13	S14	S15	S17	S19
91	81	184	145	110	105	128	125	122	74	107	112	88	93	97	191	142	98	66	82	78	74	50	76	79	28	70	66	69
108	97	193	196	134	158	162	152	139	95	125	119	98	107	104	192	164	110	99	108	85	78	73	104	85	50	80	66	71
141	110	203	219	137	171	185	158	160	99	136	120	99	115	108	196	173	110	101	112	109	94	74	104	87	87	80	72	92
142	130	224	230	167	179	194	161	163	108	145	130	108	115	109	204	179	111	111	120	116	96	77	105	103	95	81	87	94
157	167	242	238	182	181	204	161	169	110	147	131	111	116	110	208	181	111	115	123	116	104	77	106	109	103	104	93	96
157	192	250	240	204	184	206	161	169	115	149	134	112	119	110	211	183	112	117	132	135	104	118	108	118	121	106	94	100
160	197	276	242	234	186	207	163	176	117	157	152	114	121	111	213	183	120	137	149	140	106	122	112	121	121	107	102	107
171	198	348	259	241	186	208	164	182	121	157	156	115	126	112	221	189	128	137	150	144	106	123	113	121	122	110	103	108
174	205	350	260	248	192	209	165	182	125	158	156	117	128	118	221	189	130	142	154	148	107	127	116	140	124	110	109	110
174	205	353	260	249	192	210	166	183	125	158	162	117	128	119	225	191	151	142	156	149	110	128	117	140	126	110	111	115
175	205	356	281	250	193	213	167	186	127	158	163	119	135	120	226	191	162	153	159	149	111	137	118	141	127	111	113	119
182	205	357	282	250	193	213	169	186	128	159	166	120	136	122	228	197	165	158	168	151	114	137	120	142	131	111	117	119
183	205	361	298	259	193	213	171	187	129	161	167	121	136	123	233	197	170	167	169	164	118	138	121	144	131	120	117	121
185	214	363	314	260	195	214	171	189	130	163	168	121	138	125	242	225	174	170	171	164	119	138	122	145	132	125	117	125
185	214	366	315	260	195	214	172	189	131	165	169	121	138	129	251	226	179	176	178	166	120	141	122	146	133	129	117	133
190	220	371	316	264	196	214	172	190	131	168	176	122	138	130	253	227	181	177	179	173	121	142	125	148	134	131	118	133
191	229	374	321	273	200	214	173	191	132	169	178	122	138	133	255	242	186	189	184	178	124	142	126	148	137	136	119	136
192	231	374	325	274	202	214	173	194	133	170	178	123	138	133	257	244	188	190	184	181	127	143	127	148	139	138	120	137
199	231	376	326	275	204	214	173	194	133	170	179	124	139	136	258	253	189	191	192	184	128	146	128	149	140	139	121	139
209	234	381	326	276	211	214	174	197	133	171	182	125	139	148	261	254	190	191	199	184	128	146	129	149	144	139	122	139
213	234	383	329	280	212	215	174	198	133	171	182	125	139	149	264	254	190	191	200	184	134	150	131	149	145	140	125	141
214	234	385	334	284	212	215	174	202	134	172	182	125	139	150	265	256	190	191	201	185	135	150	132	149	145	141	130	142
214	234	386	334	286	217	215	174	204	134	172	184	126	139	151	265	259	190	192	202	188	136	150	132	151	146	144	130	143
214	234	388	334	286	219	216	175	205	134	172	184	127	139	151	266	261	192	192	205	188	139	153	132	151	148	144	130	144
214	234	389	335	287	219	216	175	206	134	172	185	127	139	153	266	260	193	192	206	188	139	153	132	151	149	145	130	144
215	235	389	343	292	224	218	176	206	134	173	185	127	140	154	267	261	195	192	207	189	141	154	134	151	150	145	131	145
216	235	389	343	293	225	218	177	206	134	173	186	128	140	155	268	262	199	192	207	189	142	154	135	151	150	145	131	145
216	239	389	345	294	228	219	177	206	135	174	187	128	140	155	269	262	199	192	208	190	142	155	136	151	150	145	131	145
216	243	389	345	295	229	219	178	206	135	174	187	129	140	155	269	262	199	193	208	190	144	155	136	151	150	145	131	146
217	244	389	347	296	229	219	178	206	135	174	187	129	140	155	271	262	201	193	208	190	151	156	137	151	150	146	132	146
217	246	390	357	296	230	219	178	207	136	174	187	129	140	156	272	262	202	194	208	191	151	156	138	151	150	146	133	146
217	247	391	362	297	231	220	179	207	138	176	187	129	140	157	273	262	203	194	208	191	154	156	138	151	150	146	134	146
218	248	391	363	297	233	220	180	207	139	176	187	129	140	157	274	262	203	194	208	191	154	156	140	151	150	147	135	147
219	249	391	369	297	234	220	181	208	144	176	187	130	140	157	275	263	203	194	208	192	159	156	140	151	151	149	135	147
219	249	392	370	297	236	220	181	208	145	177	187	130	140	159	276	263	204	194	210	192	160	157	140	151	151	149	135	148
220	251	393	371	297	236	220	181	209	145	177	187	130	140	160	277	263	204	194	210	192	161	158	140	151	151	150	135	148
226	252	393	371	298	238	221	181	211	146	179	188	130	140	161	277	263	204	194	211	192	165	158	141	151	151	150	135	149
228	252	393	375	298	239	221	182	211	146	179	188	132	140	161	277	263	205	194	213	193	165	158	141	151	151	151	135	150
230	253	395	383	298	246	221	182	211	151	181	188	133	140	161	279	263	206	195	214	193	165	158	141	151	151	151	137	150
231	254	396	385	301	247	221	182	211	151	181	188	133	140	162	279	263	206	196	217	193	165	158	141	151	151	151	137	150
234	254	398	396	301	247	221	183	211	157	188	188	136	140	162	280	263	207	196	218	194	166	159	141	151	151	151	139	150
349	254	398	397	301	250	222	185	212	163	189	188	136	140	163	280	264	207	200	220	194	167	159	142	151	151	152	139	153
366	257	398	398	301	251	223	188	213	164	190	188	137	140	163	281	264	209	201	220	194	167	159	143	151	151	152	139	154
368	258	401	400	302	255	225	188	213	170	195	189	137	140	164	281	264	209	201	221	194	168	159	143	151	152	152	139	155
371	258	402	404	302	257	225	188	215	175	196	189	151	140	164	282	264	210	202	221	195	180	159	143	151	152	152	142	156
387	260	402	404	302	259	225	188	215	178	197	189	151	140	164	282	265	211	203	222	195	181	159	144	151	152	153	143	156
400	260	402	404	304	264	228	190	216	181	198	190	183	140	173	282	265	214	204	224	195	181	159	145	151	152	153	144	157
403	261	403	406	305	265	232	190	216	181	198	191	185	140	176	282	265	216	206	224	197	183	159	148	151	160	153	144	160
404	261	403	406	306	272	243	193	217	217	198	195	251	140	178	284	267	217	218	226	197	183	160	148	152	161	154	144	163
406	289	403	406	308	296	249	195	218	217	200	198		140	179	285	268	218	218	226	197	208	161	148	152	162	154	145	169
426	294	403	411	311	298	254	195	220	233	202	198		144	185	286	270	219	222	276	206	228	161	148	154	163	156	146	171
	335	409	426	321	328	263	196	220		203	198		146	187	286	273	221	254	277	216	241	161	149	156	179	158	146	172
	417	410	431			269	196	221		206	199		146	188	293	276	226	255	293	229	256	161	149	163	188	170	155	179
	489	413	431			272	196	222		217	200		151	190	321	329	233		439	248		173	185	164	206	237	166	244
		415					197	253			205		151	190	325	336	234		493	251		176	199	185	287	243	185	255
		427					213	291			242		154	192		1032	236			254		327	238	198		300	196
		448					220				247		161	194			252			261				225			260
		450					225				250		161	243										233			399
													162											261
													181
